# Supplementary material for: An Approach for Flux and Thickness Scaling of Cone Calorimeter Data for Predicting the Pyrolysis of Materials
Source: Fire Technol. 2025 Jun 12;61(7):4897–935. doi: 10.1007/s10694-025-01767-1 (PMC12686029; doi:10.1007/s10694-025-01767-1)
Supplement: Supplementary file 1 — Supplementary file1 (CSV 18 kb) [file 10694_2025_1767_MOESM1_ESM.csv]

Lab	Material	Category	Thickness	Flux	EXP	EXP_TIME	EXP_COL	FDS
FSRI	PMMA	Polymers	2.82	25|50|75	FSRI_PMMA-25.csv	Time	HRRPUA	FSRI_PMMA_devc.csv
FSRI	Polyolefin Carpet Low Pile	Polymers	7.16	25|50|75	FSRI_Polyolefin_Carpet_Low_Pile-25.csv	Time	HRRPUA	FSRI_Polyolefin_Carpet_Low_Pile_devc.csv
FSRI	FDNY LDF	Others	12.59	25|50|75	FSRI_FDNY_LDF-25.csv	Time	HRRPUA	FSRI_FDNY_LDF_devc.csv
FSRI	HDPE	Polymers	3.24	25|50|75	FSRI_HDPE-25.csv	Time	HRRPUA	FSRI_HDPE_devc.csv
FSRI	PET	Polymers	6.25	25|50|75	FSRI_PET-25.csv	Time	HRRPUA	FSRI_PET_devc.csv
FSRI	Lightweight Gypsum Wallboard	Others	12.90	25|50|75	FSRI_Lightweight_Gypsum_Wallboard-25.csv	Time	HRRPUA	FSRI_Lightweight_Gypsum_Wallboard_devc.csv
FSRI	PC	Polymers	5.33	50|75	FSRI_PC-50.csv	Time	HRRPUA	FSRI_PC_v2_devc.csv
FSRI	Wool Rug	Others	16.63	25|50|75	FSRI_Wool_Rug-25.csv	Time	HRRPUA	FSRI_Wool_Rug_devc.csv
FSRI	Black PMMA	Polymers	8.69	25|50|75	FSRI_Black_PMMA-25.csv	Time	HRRPUA	FSRI_Black_PMMA_devc.csv
FSRI	Plywood	Wood-Based	8.69	25|50|75	FSRI_Plywood-25.csv	Time	HRRPUA	FSRI_Plywood_devc.csv
FSRI	Homasote	Wood-Based	13.27	25|50|75	FSRI_Homasote-25.csv	Time	HRRPUA	FSRI_Homasote_devc.csv
FSRI	Engineered Flooring	Wood-Based	9.02	25|50|75	FSRI_Engineered_Flooring-25.csv	Time	HRRPUA	FSRI_Engineered_Flooring_devc.csv
FSRI	Gypsum Wallboard	Others	13.00	50|75	FSRI_Gypsum_Wallboard-50.csv	Time	HRRPUA	FSRI_Gypsum_Wallboard_v2_devc.csv
FSRI	Nylon Carpet High Pile	Polymers	13.73	25|50|75	FSRI_Nylon_Carpet_High_Pile-25.csv	Time	HRRPUA	FSRI_Nylon_Carpet_High_Pile_devc.csv
FSRI	Polyester Bed Skirt	Polymers	1.19	25|50|75	FSRI_Polyester_Bed_Skirt-25.csv	Time	HRRPUA	FSRI_Polyester_Bed_Skirt_devc.csv
FSRI	Oak Flooring	Wood-Based	19.87	25|50|75	FSRI_Oak_Flooring-25.csv	Time	HRRPUA	FSRI_Oak_Flooring_devc.csv
FSRI	PE Foam Pipe Insulaiton	Others	14.29	25|50|75	FSRI_PE_Foam_Pipe_Insulation-25.csv	Time	HRRPUA	FSRI_PE_Foam_Pipe_Insulation_devc.csv
FSRI	PVC	Polymers	3.18	25|50|75	FSRI_PVC-25.csv	Time	HRRPUA	FSRI_PVC_devc.csv
FSRI	Pine Siding	Wood-Based	18.86	25|50|75	FSRI_Pine_Siding-25.csv	Time	HRRPUA	FSRI_Pine_Siding_devc.csv
FSRI	Excelsior	Others	2.02	25|50|75	FSRI_Excelsior-25.csv	Time	HRRPUA	FSRI_Excelsior_devc.csv
FSRI	Overstuffed Chair Polyester Fabric	Polymers	0.52	25|50|75	FSRI_Overstuffed_Chair_Polyester_Fabric-25.csv	Time	HRRPUA	FSRI_Overstuffed_Chair_Polyester_Fabric_devc.csv
FSRI	XPS Foam Board	Others	27.07	25|50|75	FSRI_XPS_Foam_Board-25.csv	Time	HRRPUA	FSRI_XPS_Foam_Board_devc.csv
FSRI	Polyester Microfiber Sheet	Polymers	1.04	25|50|75	FSRI_Polyester_Microfiber_Sheet-25.csv	Time	HRRPUA	FSRI_Polyester_Microfiber_Sheet_devc.csv
FSRI	Feather Pillow Feathers	Others	0.80	25|50|75	FSRI_Feather_Pillow_Feathers-25_v2.csv	Time	HRRPUA	FSRI_Feather_Pillow_Feathers_v2_devc.csv
FSRI	Luan Panel	Wood-Based	5.87	25|50|75	FSRI_Luan_Panel-25.csv	Time	HRRPUA	FSRI_Luan_Panel_devc.csv
FSRI	Memory Foam Carpet Pad	Polymers	12.40	25|50|75	FSRI_Memory_Foam_Carpet_Pad-25.csv	Time	HRRPUA	FSRI_Memory_Foam_Carpet_Pad_devc.csv
FSRI	Hemp Sheet	Others	0.38	25|50|75	FSRI_Hemp_Sheet-25.csv	Time	HRRPUA	FSRI_Hemp_Sheet_devc.csv
FSRI	Cellulose Insulatoin	Others	37.72	25|50|75	FSRI_Cellulose_Insulation-25.csv	Time	HRRPUA	FSRI_Cellulose_Insulation_devc.csv
FSRI	EPDM Membrane	Others	7.78	25|50|75	FSRI_EPDM_Membrane-25.csv	Time	HRRPUA	FSRI_EPDM_Membrane_devc.csv
FSRI	LDPE	Polymers	3.25	25|50|75	FSRI_LDPE-25.csv	Time	HRRPUA	FSRI_LDPE_devc.csv
FSRI	Engineered Wood Furniture	Wood-Based	12.08	25|50|75	FSRI_Engineered_Wood_Furniture-25.csv	Time	HRRPUA	FSRI_Engineered_Wood_Furniture_devc.csv
FSRI	Overstuffed Chair Polyurethane Foam	Polymers	0.82	25|50|75	FSRI_Overstuffed_Chair_Polyurethane_Foam-25.csv	Time	HRRPUA	FSRI_Overstuffed_Chair_Polyurethane_Foam_devc.csv
FSRI	Rug Pad	Others	4.06	25|50|75	FSRI_Rug_Pad-25.csv	Time	HRRPUA	FSRI_Rug_Pad_devc.csv
FSRI	Vinyl Plank Flooring	Polymers	2.44	25|50|75	FSRI_Vinyl_Plank_Flooring-25.csv	Time	HRRPUA	FSRI_Vinyl_Plank_Flooring_devc.csv
FSRI	Cotton Raw	Polymers	2.44	25|50|75	FSRI_Cotton_Raw-25.csv	Time	HRRPUA	FSRI_Cotton_Raw_devc.csv
FSRI	Pressure Treated Deck	Wood-Based	19.25	25|50|75	FSRI_Pressure_Treated_Deck-25.csv	Time	HRRPUA	FSRI_Pressure_Treated_Deck_devc.csv
FSRI	Particleboard	Wood-Based	20.32	25|50|75	FSRI_Particleboard-25.csv	Time	HRRPUA	FSRI_Particleboard_devc.csv
FSRI	Latex Pillow Foam	Others	3.26	25|50|75	FSRI_Latex_Pillow_Foam-25.csv	Time	HRRPUA	FSRI_Latex_Pillow_Foam_devc.csv
FSRI	MDF	Wood-Based	19.41	25|50|75	FSRI_MDF-25.csv	Time	HRRPUA	FSRI_MDF_devc.csv
FSRI	Plastic Laminate Countertop	Mixtures	37.20	25|50|75	FSRI_Plastic_Laminate_Countertop-25.csv	Time	HRRPUA	FSRI_Plastic_Laminate_Countertop_devc.csv
FSRI	HIPS	Polymers	2.95	25|50|75	FSRI_HIPS-25.csv	Time	HRRPUA	FSRI_HIPS_devc.csv
FSRI	Pallet Wood	Wood-Based	2.95	25|50|75	FSRI_Pallet_Wood-25.csv	Time	HRRPUA	FSRI_Pallet_Wood_devc.csv
FSRI	Vinyl Siding	Polymers	1.17	25|50|75	FSRI_Vinyl_Siding-25.csv	Time	HRRPUA	FSRI_Vinyl_Siding_devc.csv
FSRI	Rebond Foam Carpet Pad	Polymers	9.01	25|50|75	FSRI_Rebond_Foam_Carpet_Pad-25.csv	Time	HRRPUA	FSRI_Rebond_Foam_Carpet_Pad_devc.csv
FSRI	Basswood Panel	Wood-Based	19.83	25|50|75	FSRI_Basswood_Panel-25.csv	Time	HRRPUA	FSRI_Basswood_Panel_devc.csv
FSRI	Rubber Band	Others	4.67	25|50|75	FSRI_Rubber_Band-25.csv	Time	HRRPUA	FSRI_Rubber_Band_devc.csv
FSRI	Overstuffed Chair Polyester Batting	Polymers	1.49	25|50|75	FSRI_Overstuffed_Chair_Polyester_Batting-25.csv	Time	HRRPUA	FSRI_Overstuffed_Chair_Polyester_Batting_devc.csv
FSRI	Composite Deck Board	Wood-Based	13.28	25|50|75	FSRI_Composite_Deck_Board-25.csv	Time	HRRPUA	FSRI_Composite_Deck_Board_devc.csv
FSRI	Asphalt Shingle	Others	3.00	25|50|75	FSRI_Asphalt_Shingle-25.csv	Time	HRRPUA	FSRI_Asphalt_Shingle_devc.csv
FSRI	ABS	Polymers	2.95	25|50|75	FSRI_ABS-25.csv	Time	HRRPUA	FSRI_ABS_devc.csv
FSRI	Roof Felt	Others	1.07	25|50|75	FSRI_Roof_Felt-25.csv	Time	HRRPUA	FSRI_Roof_Felt_devc.csv
FSRI	Vinyl Tile	Polymers	7.88	25|50|75	FSRI_Vinyl_Tile-25.csv	Time	HRRPUA	FSRI_Vinyl_Tile_devc.csv
FSRI	Cotton Sheet	Others	0.22	25|50|75	FSRI_Cotton_Sheet-25.csv	Time	HRRPUA	FSRI_Cotton_Sheet_devc.csv
FSRI	PETG	Polymers	2.63	25|50|75	FSRI_PETG-25.csv	Time	HRRPUA	FSRI_PETG_devc.csv
FSRI	Masonite Board	Wood-Based	3.07	25|50|75	FSRI_Masonite_Board-25.csv	Time	HRRPUA	FSRI_Masonite_Board_devc.csv
FSRI	Eucalyptus Flooring	Wood-Based	15.62	25|50|75	FSRI_Eucalyptus_Flooring-25.csv	Time	HRRPUA	FSRI_Eucalyptus_Flooring_devc.csv
FSRI	Wood Stud	Wood-Based	46.19	25|50|75	FSRI_Wood_Stud-25.csv	Time	HRRPUA	FSRI_Wood_Stud_devc.csv
FSRI	Engineered Wood Table	Wood-Based	89.84	25|50|75	FSRI_Engineered_Wood_Table-25.csv	Time	HRRPUA	FSRI_Engineered_Wood_Table_devc.csv
FSRI	Overstuffed Chair Assembly	Others	4.21	25|50|75	FSRI_Overstuffed_Chair_Assembly-25.csv	Time	HRRPUA	FSRI_Overstuffed_Chair_Assembly_devc.csv
FSRI	PP	Polymers	3.32	25|50|75	FSRI_PP-25.csv	Time	HRRPUA	FSRI_PP_devc.csv
FSRI	OSB	Wood-Based	16.93	25|50|75	FSRI_OSB-25.csv	Time	HRRPUA	FSRI_OSB_devc.csv
FSRI	FPR Panel	Others	6.38	25|50|75	FSRI_FRP_Panel-25.csv	Time	HRRPUA	FSRI_FRP_Panel_devc.csv
FSRI	Rubber Foam Pipe Insulation	Others	12.77	25|50|75	FSRI_Rubber_Foam_Pipe_Insulation-25.csv	Time	HRRPUA	FSRI_Rubber_Foam_Pipe_Insulation_devc.csv
FSRI	Polyisocyanurate Foam Board	Others	13.71	25|50|75	FSRI_Polyisocyanurate_Foam_Board-25.csv	Time	HRRPUA	FSRI_Polyisocyanurate_Foam_Board_devc.csv
FSRI	Cotton Rug	Others	6.10	25|50|75	FSRI_Cotton_Rug-25.csv	Time	HRRPUA	FSRI_Cotton_Rug_devc.csv
FSRI	Nylon	Polymers	3.40	25|50|75	FSRI_Nylon-25.csv	Time	HRRPUA	FSRI_Nylon_devc.csv
FSRI	PlasticC	Polymers	2.98	25|50|75	FSRI_PlasticC-25.csv	Time	HRRPUA	FSRI_PlasticC_devc.csv
FPL	FPL	Wood-Based	13.00	20|35|50|65	FPL_waferboard_13mm-20.csv	Time	HRRPUA	FPL_waferboard_13mm_devc.csv
FPL	Hardboard	Wood-Based	6.00	20|25|50|65	FPL_hardboard_6mm-20.csv	Time	HRRPUA	FPL_hardboard_6mm_devc.csv
FPL	Red Oak Lumber	Wood-Based	20.00	20|25|50|65	FPL_lumber_redoak_20mm-20.csv	Time	HRRPUA	FPL_lumber_redoak_20mm_devc.csv
FPL	Douglas Fir Plywood	Wood-Based	12.00	20|25|50	FPL_plywood_douglas_fir_12mm-20.csv	Time	HRRPUA	FPL_plywood_douglas_fir_12mm_devc.csv
FPL	OSB	Wood-Based	12.00	20|25|50|65	FPL_osb_12mm-20.csv	Time	HRRPUA	FPL_osb_12mm_devc.csv
FPL	Oak Plywood	Wood-Based	13.00	20|25|50|65	FPL_plywood_oak_13mm-20.csv	Time	HRRPUA	FPL_plywood_oak_13mm_devc.csv
FPL	Douglas Fir FRT Plywood	Wood-Based	12.00	20|25|50|65	FPL_plywood_douglas_fir_frt_12mm-20.csv	Time	HRRPUA	FPL_plywood_douglas_fir_frt_12mm_devc.csv
FPL	Southern Pine FRT Plywood	Wood-Based	11.00	20|25|50|65	FPL_plywood_southern_pine_frt_11mm-20.csv	Time	HRRPUA	FPL_plywood_southern_pine_frt_11mm_devc.csv
FAA	PC	Polymers	3.00	75	FAA_pc.csv	Time_3_75	HRR_3_75	FAA_PC_devc.csv
FAA	PVC	Polymers	3.00	75	FAA_pvc.csv	Time_3_75	HRR_3_75	FAA_PVC_devc.csv
			6.00	50|75|92	FAA_pvc.csv	Time_6_50	HRR_6_50	FAA_PVC_devc.csv
			9.00	75	FAA_pvc.csv	Time_9_75	HRR_9_75	FAA_PVC_devc.csv
FAA	PMMA	Polymers	3.20	25|50|75	FAA_pmma.csv	Time_3_25	HRR_3_25	FAA_PMMA_devc.csv
			8.10	24|49|73	FAA_pmma.csv	Time_8_24	HRR_8_24	FAA_PMMA_devc.csv
			27.00	23|46|69	FAA_pmma.csv	Time_27_23	HRR_27_23	FAA_PMMA_devc.csv
FAA	HIPS	Polymers	3.20	25|50|75	FAA_hips.csv	Time_3_25	HRR_3_25	FAA_HIPS_devc.csv
			8.10	24|49|73	FAA_hips.csv	Time_8_24	HRR_8_24	FAA_HIPS_devc.csv
			27.00	23|46|69	FAA_hips.csv	Time_27_23	HRR_27_23	FAA_HIPS_devc.csv
FAA	HDPE	Polymers	3.20	25|50|75	FAA_hdpe.csv	Time_3_25	HRR_3_25	FAA_HDPE_devc.csv
FAA			8.10	24|49|73	FAA_hdpe.csv	Time_8_24	HRR_8_24	FAA_HDPE_devc.csv
FAA			27.00	23|46|69	FAA_hdpe.csv	Time_27_23	HRR_27_23	FAA_HDPE_devc.csv
FAA	PEEK	Polymers	4.90	50|70|90	FAA_peek.csv	Time_4_50	HRR_4_50	FAA_PEEK_devc.csv
FAA	PBT	Polymers	4.00	35|50|70	FAA_pbt.csv	Time_4_35	HRR_4_35	FAA_PBT_devc.csv
FAA	PBTGF	Polymers	4.00	35|50|70	FAA_pbtgf.csv	Time_4_35	HRR_4_35	FAA_PBTGF_devc.csv
JH	Plywood	Wood-Based	6.35	25|50|75	JH_FRA_materials_plywood_cone.csv	Time	25	JH_Plywood_devc.csv
JH	Acrylic	Polymers	4.50	25|50|75	JH_FRA_materials_acrylic_cone.csv	Time	25	JH_Acrylic_devc.csv
JH	CPS balsa Facesheet	Mixtures	15.90	35|50|75	JH_FRA_materials_cps_balsa_facesheet_cone.csv	Time	35	JH_CPS_Balsa_Facesheet_devc.csv
JH	CPS plywood Facesheet	Mixtures	12.70	35|50|75	JH_FRA_materials_cps_plywood_facesheet_cone.csv	Time	35	JH_CPS_Plywood_Facesheet_devc.csv
JH	PC Blend	Polymers	4.50	35|50|75	JH_FRA_materials_pc_blend_cone.csv	Time	35	JH_PC_Blend_devc.csv
JH	Phenolic Resin Fiberglass Composite	Mixtures	3.27	35|50|75	JH_FRA_materials_phenolic_resin_fiberglass_composite_cone.csv	Time	35	JH_Phenolic_Resin_Fiberglass_Composite_devc.csv
JH	PVC Blend	Polymers	3.27	35|50|75	JH_FRA_materials_pvc_blend_cone.csv	Time	25	JH_PVC_Blend_devc.csv
JH	Vinyl Ester Resin FRP	Mixtures	4.50	35|50|75	JH_FRA_materials_vinyl_ester_resin_frp_cone.csv	Time	35	JH_Vinyl_Ester_Resin_FRP_devc.csv
JH	Black PMMA	Polymers	9.20	25|50|75	JH_NIJ_materials_BlackPMMA_cone.csv	Time	25	JH_Black_PMMA_devc.csv
JH	Cardboard	Others	4.10	25|50|75	JH_NIJ_materials_cardboard_cone.csv	Time	25	JH_Cardboard_devc.csv
JH	FRP	Mixtures	12.70	25|50|75	JH_NIJ_materials_frp_cone.csv	Time	25	JH_FRP_devc.csv
JH	MDF	Wood-Based	19.20	25|50|75	JH_NIJ_materials_mdf_cone.csv	Time	25	JH_MDF_devc.csv
JH	OSB	Wood-Based	16.10	25|50|75	JH_NIJ_materials_osb_cone.csv	Time	25	JH_OSB_devc.csv
JH	White Pine	Wood-Based	19.10	25|50|75	JH_NIJ_materials_whitePine_cone.csv	Time	25	JH_White_Pine_devc.csv
JH	White Spruce	Wood-Based	37.20	25|50|75	JH_NIJ_materials_whiteSpruce_cone.csv	Time	25	JH_White_Spruce_devc.csv
Aalto	Pine	Wood-Based	20.00	25|35|50	AALTO_pine_flaming_25kW.csv	Time	HRRPUA	Aalto_Pine_Flaming_devc.csv
Aalto	Spruce	Wood-Based	20.00	25|35|50	AALTO_spruce_flaming_25kW.csv	Time	HRRPUA	Aalto_Spruce_Flaming_devc.csv
RISE	Carpet-Glue-Aluminum Plate	Mixtures	5.00	25|50	RISE_carpet_glue_aluminu_plate_2_mm-05mm-25.csv	Time	HRRPUA	RISE_carpet-glue-aluminum_plate_2_mm-5_devc.csv
RISE	Fabric Protection Layer-Foam	Mixtures	32	15|20|25|35|50|75	RISE_fabric_protection_layer_foam-32mm-15.csv	Time	HRRPUA	RISE_fabric-protection_layer-foam-32_devc.csv
RISE	Needle Punched Carpet Glue Recor Sealing	Mixtures	10.00	20|25|35|50|75	RISE_needl_punch_carpe_glue_recor_sealin-20.csv	Time	HRRPUA	RISE_needle_punched_carpet-glue-recor_sealing-10_devc.csv
RISE	RPPVC-XLPE	Mixtures	22.00	35|50|75	RISE_rppvc_xlpe-22mm-35.csv	Time	HRRPUA	RISE_rppvc-xlpe-22_v2_devc.csv
RISE		Mixtures	39.00	35|50|75	RISE_rppvc_xlpe-39mm-35.csv	Time	HRRPUA	RISE_rppvc-xlpe-39_v2_devc.csv
RISE		Mixtures	17.00	35|50|75	RISE_rppvc_xlpe-17mm-35.csv	Time	HRRPUA	RISE_rppvc-xlpe-18_v2_devc.csv
RISE		Mixtures	45.00	35|50|75	RISE_rppvc_xlpe-45mm-35.csv	Time	HRRPUA	RISE_rppvc-xlpe-45_v2_devc.csv
RISE	PVC-PVC	Polymers	18.00	35|50|75	RISE_pvc_pvc-18mm-35.csv	Time	HRRPUA	RISE_pvc-pvc-18_v2_devc.csv
RISE		Polymers	8.00	35|50|75	RISE_pvc_pvc-08mm-35.csv	Time	HRRPUA	RISE_pvc-pvc-8_v2_devc.csv
RISE		Polymers	14.00	35|50|75	RISE_pvc_pvc-14mm-35.csv	Time	HRRPUA	RISE_pvc-pvc-14_v2_devc.csv
RISE		Polymers	9.00	35|50|75	RISE_pvc_pvc-09mm-35.csv	Time	HRRPUA	RISE_pvc-pvc-9_v2_devc.csv
RISE		Polymers	21.00	35|50|75	RISE_pvc_pvc-21mm-35.csv	Time	HRRPUA	RISE_pvc-pvc-21_v2_devc.csv
RISE		Polymers	10.00	35|50|75	RISE_pvc_pvc-10mm-35.csv	Time	HRRPUA	RISE_pvc-pvc-10_v2_devc.csv
RISE	Polyolefin-PP	Mixtures	8.00	35|50|75	RISE_polyolefin_pp-08mm-35.csv	Time	HRRPUA	RISE_polyolefin-pp-9_devc.csv
RISE	PV-XLPE	Mixtures	17.00	35|50|75	RISE_pvc_xlpe-17mm-35.csv	Time	HRRPUA	RISE_pvc-xlpe-18_v2_devc.csv
RISE		Mixtures	35.00	50|75	RISE_pvc_xlpe-35mm-50.csv	Time	HRRPUA	RISE_pvc-xlpe-35_v2_devc.csv
RISE		Mixtures	38.00	35|50|75	RISE_pvc_xlpe-38mm-35.csv	Time	HRRPUA	RISE_pvc-xlpe-39_v2_devc.csv
RISE		Mixtures	22.00	35|50|75	RISE_pvc_xlpe-22mm-35.csv	Time	HRRPUA	RISE_pvc-xlpe-22_v2_devc.csv
RISE		Mixtures	46.00	35|50|75	RISE_pvc_xlpe-46mm-35.csv	Time	HRRPUA	RISE_pvc-xlpe-46_v2_devc.csv
RISE	Polyolefin-PA	Mixtures	2.00	35|50|75	RISE_polyolefin_pa-02mm-35.csv	Time	HRRPUA	RISE_polyolefin-pa-2_v2_devc.csv
RISE		Mixtures	6.00	35|50|75	RISE_polyolefin_pa-06mm-35.csv	Time	HRRPUA	RISE_polyolefin-pa-6_v2_devc.csv
RISE	FR EPS Calcium Silicate Board	Mixtures	25.00	25|35|50	RISE_fr_eps_calcium_silicate_board-25mm-25.csv	Time	HRRPUA	RISE_fr_eps-calcium_silicate_board-25_devc.csv
RISE	HPL-Melamine-PE Film	Mixtures		30|35|50|75	RISE_hpl_melamine_polyester_film_-13mm-30.csv	Time	HRRPUA	RISE_hpl_melamine-polyester_film_-13_devc.csv
RISE	Fabric Vandalize Protected-Foam	Mixtures	42.00	15|20	RISE_fabric__vandaliz_protecte_foam-42mm-15.csv	Time	HRRPUA	RISE_fabric_vandalize_protected-foam-42_devc.csv
RISE	Rubber Glue Plywood	Mixtures	15.00	25|35|50|75	RISE_synthetic_rubber_glue_plywood-15mm-25.csv	Time	HRRPUA	RISE_synthetic_rubber-glue-plywood-15_v2_devc.csv
RISE	Nylon Glue Plywood	Mixtures	22.00	25|35|50|75	RISE_80_wool__20__nylon_glue_plywood-22m-25.csv	Time	HRRPUA	RISE_80_wool_20_nylon-glue-plywood-22_devc.csv
RISE	Aluminum Honeycomb with HPL Coating	Others	22.70	30|35|50|74	RISE_alumi_honey_comb_coated_with_hpl-22-30.csv	Time	HRRPUA	RISE_aluminium_honey_comb_coated_with_hpl-23_devc.csv
RISE	MDF	Wood-Based	12.00	40|50	RISE_mdf_board-12mm-40.csv	Time	HRRPUA	RISE_mdf_board-12_devc.csv
RISE	RPPVC	Polymers	2.00	35|50|75	RISE_rppvc-02mm-35.csv	Time	HRRPUA	RISE_rppvc-3_devc.csv
RISE	Transparent PC	Polymers	2.00	25|35|50|75	RISE_transparent_polycarbonate-02mm-25.csv	Time	HRRPUA	RISE_transparent_polycarbonate-2_devc.csv
RISE	Acrylic	Polymers	12.00	25|35|50|75	RISE_solid_acrylic-12mm-25.csv	Time	HRRPUA	RISE_solid_acrylic-12_devc.csv
RISE	FR PC	Polymers	16.00	40|50	RISE_fr_polycarbonate-16mm-40.csv	Time	HRRPUA	RISE_fr_polycarbonate-16_devc.csv
RISE	HPL Compact	Others	4.00	25|35|50|75	RISE_hpl_compact_-04mm-25.csv	Time	HRRPUA	RISE_hpl_compact_-4_devc.csv
RISE	Paint-GFK-Polyester with Gelcoat	Polymers	4.80	15|35|50|75	RISE_paint_gfk_polyes_with_gelcoa_handla-15.csv	Time	HRRPUA	RISE_paint_gfk_polyester_with_gelcoat_laminated-5_devc.csv
RISE	Fabric Foam	Mixtures	28.00	20|25|35|50|75	RISE_fabric_foam-28mm-20.csv	Time	HRRPUA	RISE_fabric-foam-28_devc.csv
RISE	Melamine Faced Calcium Silicate Board	Mixtures	12.00	50|75	RISE_melami_face_calcium_silicat_board-1-50.csv	Time	HRRPUA	RISE_melamine_face-calcium_silicate_board-12_devc.csv
RISE	PUR Rigid plastic Faced Steel Sheet	Mixtures	79.00	35|50	RISE_pur_rigid_plasti_faced_steel_sheet--35.csv	Time	HRRPUA	RISE_pur_rigid-plastic_faced_steel_sheet-79_v2_devc.csv
RISE	PE-XLPE	Mixtures	40.00	35|50|75	RISE_pe_xlpe-40mm-35.csv	Time	HRRPUA	RISE_pe-xlpe-40_v2_devc.csv
RISE	FR Particle Board	Wood-Based	12.00	50|70	RISE_fr_particle_board-12mm-50.csv	Time	HRRPUA	RISE_fr_particle_board-12_v2_devc.csv
RISE		Wood-Based	79.00	25|35|50	RISE_fr_particle_board-79mm-25.csv	Time	HRRPUA	RISE_fr_particle_board-79_v2_devc.csv
RISE		Wood-Based	16.00	25|35	RISE_fr_particle_board-16mm-25.csv	Time	HRRPUA	RISE_fr_particle_board-16_v2_devc.csv
RISE	PDVF	Polymers	1.95	35|50|75	RISE_pvdf-01mm-35.csv	Time	HRRPUA	RISE_pvdf-2_devc.csv
RISE	Polyolefin-XLPE	Mixtures	45.00	35|50|75	RISE_polyolefin_xlpe-45mm-35.csv	Time	HRRPUA	RISE_polyolefin-xlpe-45_v2_devc.csv
RISE		Mixtures	38.00	35|50|75	RISE_polyolefin_xlpe-38mm-35.csv	Time	HRRPUA	RISE_polyolefin-xlpe-38_v2_devc.csv
RISE		Mixtures	18.00	35|50|75	RISE_polyolefin_xlpe-18mm-35.csv	Time	HRRPUA	RISE_polyolefin-xlpe-18_v2_devc.csv
RISE		Mixtures	25.00	35|50|75	RISE_polyolefin_xlpe-25mm-35.csv	Time	HRRPUA	RISE_polyolefin-xlpe-25_v2_devc.csv
RISE	Polyolefin-EPR	Mixtures	32.00	35|50|75	RISE_polyolefin_epr-32mm-35.csv	Time	HRRPUA	RISE_polyolefin-epr-32_v2_devc.csv
RISE		Mixtures	18.00	35|50|75	RISE_polyolefin_epr-18mm-35.csv	Time	HRRPUA	RISE_polyolefin-epr-18_v2_devc.csv
RISE	Paint-GRP-Polyester with Gelcoat	Others	4.80	20|25	RISE_paint_grp_polyes_with_gelcoa_handla-20.csv	Time	HRRPUA	RISE_paint_grp_polyester_with_gelcoat_laminated-5_devc.csv
RISE	Spruce	Wood-Based	10.00	40|50	RISE_spruce-10mm-40.csv	Time	HRRPUA	RISE_spruce-10_devc.csv
RISE	Polyester	Polymers	2.00	35|50|75	RISE_polyester-02mm-35.csv	Time	HRRPUA	RISE_polyester-2_devc.csv
RISE	PVC	Polymers	3.00	35|50|75	RISE_pvc-02mm-35.csv	Time	HRRPUA	RISE_pvc-3_devc.csv
RISE	Zhpolyolefin-XLPE	Mixtures	13.00	35|50|75	RISE_zhpolyolefin_xlpe-13mm-35.csv	Time	HRRPUA	RISE_zhpolyolefin-xlpe-13_devc.csv
RISE		Mixtures	27.00	35|50|75	RISE_zhpolyolefin_xlpe-27mm-35.csv	Time	HRRPUA	RISE_zhpolyolefin-xlpe-27_v2_devc.csv
RISE	Wool Fabric-Mixed Fabric	Others	0.50	15|20|25|35|50|75	RISE_wool_fabric__mixed_fabric-00mm-15.csv	Time	HRRPUA	RISE_wool_fabric_mixed_fabric-0_devc.csv
RISE	RPPVC-PVC	Mixtures	14.00	35|50|75	RISE_rppvc_pvc-14mm-35.csv	Time	HRRPUA	RISE_rppvc-pvc-14_devc.csv
RISE	Polyolefin	Polymers	3.00	35|50|75	RISE_polyolefin-02mm-35.csv	Time	HRRPUA	RISE_polyolefin-3_devc.csv
RISE	EPR	Mixtures	32.00	35|50|75	RISE_pvc_epr-32mm-35.csv	Time	HRRPUA	RISE_pvc-epr-32_devc.csv
RISE	RPPVC-EPR	Mixtures	16.00	35|50|75	RISE_rppvc_epr-16mm-50.csv	Time	HRRPUA	RISE_rppvc-epr-16_v2_devc.csv
RISE	Zhpolyolefin-PP	Mixtures	8.00	35|50|75	RISE_zhpolyolefin_pp-08mm-35.csv	Time	HRRPUA	RISE_zhpolyolefin-pp-8_devc.csv
RISE	PEF	Mixtures	4.00	35|50|75	RISE_rppvc_pef-04mm-35.csv	Time	HRRPUA	RISE_rppvc-pef-4_devc.csv
