# Supplementary material for: An Approach for Flux and Thickness Scaling of Cone Calorimeter Data for Predicting the Pyrolysis of Materials
Source: Fire Technol. 2025 Jun 12;61(7):4897–935. doi: 10.1007/s10694-025-01767-1 (PMC12686029; doi:10.1007/s10694-025-01767-1)
Supplement: Supplementary file 2 — Supplementary file2 (FDS 96kb) [file 10694_2025_1767_MOESM2_ESM.fds]

cone.fds
Generated by PyroSim - Version 2023.2.0816
Nov 21, 2023, 8:05:40 AM

&HEAD CHID='cone_30_5_30'/
&TIME T_END=578/

&DUMP NFRAMES=1156/

&RADI NUMBER_RADIATION_ANGLES=300,TIME_STEP_INCREMENT=5,ANGLE_INCREMENT=5/

&MESH ID='Mesh01', IJK=32,32,38, XB=-0.16,0.00,-0.16,0.00,-0.03,0.16,MULT_ID='M'/
&MULT ID='M',DX=0.16,DY=0.16,DZ=0.19,I_UPPER=1,J_UPPER=1,K_UPPER=1/

&MISC SIMULATION_MODE='LES',SUPPRESSION=F,BNDF_DEFAULT=F/
&PRES MAX_PRESSURE_ITERATIONS=20,VELOCITY_TOLERANCE=0.001/

&REAC FUEL='MY FUEL',C=1,H=2,O=0.2464,HEAT_OF_COMBUSTION=30000,SOOT_YIELD=0.05,CO_YIELD=0.05,RADIATIVE_FRACTION=0.3/

&SURF ID='CONE',TMP_FRONT=792.07,RAMP_T='T RAMP',COLOR='RED'/

&SURF ID='SAMPLE',HRRPUA=3000,RAMP_Q='Q RAMP',TMP_FRONT=300,RAMP_T='T2 RAMP',COLOR='GREEN'/

&RAMP ID='T2 RAMP',T=0,F=0/
&RAMP ID='T2 RAMP',T=1,F=1/
&RAMP ID='T2 RAMP',T=557,F=1/
&RAMP ID='T2 RAMP',T=558,F=0/

&RAMP ID='Q RAMP',T=0,F=0.0333/
&RAMP ID='Q RAMP',T=30,F=0.0333/
&RAMP ID='Q RAMP',T=31,F=0.0667/
&RAMP ID='Q RAMP',T=61,F=0.0667/
&RAMP ID='Q RAMP',T=62,F=0.1333/
&RAMP ID='Q RAMP',T=92,F=0.1333/
&RAMP ID='Q RAMP',T=93,F=0.2667/
&RAMP ID='Q RAMP',T=123,F=0.2667/
&RAMP ID='Q RAMP',T=124,F=0.4000/
&RAMP ID='Q RAMP',T=154,F=0.4000/
&RAMP ID='Q RAMP',T=155,F=0.5333/
&RAMP ID='Q RAMP',T=185,F=0.5333/
&RAMP ID='Q RAMP',T=186,F=0.6667/
&RAMP ID='Q RAMP',T=216,F=0.6667/
&RAMP ID='Q RAMP',T=217,F=0.8333/
&RAMP ID='Q RAMP',T=247,F=0.8333/
&RAMP ID='Q RAMP',T=248,F=1.0000/
&RAMP ID='Q RAMP',T=278,F=1.0000/
&RAMP ID='Q RAMP',T=279,F=0.0333/
&RAMP ID='Q RAMP',T=309,F=0.0333/
&RAMP ID='Q RAMP',T=310,F=0.0667/
&RAMP ID='Q RAMP',T=340,F=0.0667/
&RAMP ID='Q RAMP',T=341,F=0.1333/
&RAMP ID='Q RAMP',T=371,F=0.1333/
&RAMP ID='Q RAMP',T=372,F=0.2667/
&RAMP ID='Q RAMP',T=402,F=0.2667/
&RAMP ID='Q RAMP',T=403,F=0.4000/
&RAMP ID='Q RAMP',T=433,F=0.4000/
&RAMP ID='Q RAMP',T=434,F=0.5333/
&RAMP ID='Q RAMP',T=464,F=0.5333/
&RAMP ID='Q RAMP',T=465,F=0.6667/
&RAMP ID='Q RAMP',T=495,F=0.6667/
&RAMP ID='Q RAMP',T=496,F=0.8333/
&RAMP ID='Q RAMP',T=526,F=0.8333/
&RAMP ID='Q RAMP',T=527,F=1.0000/
&RAMP ID='Q RAMP',T=557,F=1.0000/
&RAMP ID='Q RAMP',T=558,F=0.0000/

&RAMP ID='T RAMP',T=278,F=0/
&RAMP ID='T RAMP',T=279,F=1/

&SLCF QUANTITY='TEMPERATURE',PBY=0.001,CELL_CENTERED=T/
&SLCF QUANTITY='VELOCITY',PBY=0.001,CELL_CENTERED=T/
&SLCF QUANTITY='HRRPUV',PBY=0.001,CELL_CENTERED=T/

&BNDF QUANTITY='NET HEAT FLUX',CELL_CENTERED=T/
&BNDF QUANTITY='CONVECTIVE HEAT FLUX',CELL_CENTERED=T/
&BNDF QUANTITY='INCIDENT HEAT FLUX',CELL_CENTERED=T/

&DEVC XYZ=0,0,0,QUANTITY='NET HEAT FLUX',ID='NHFC',IOR=3/
&DEVC XB=-0.05,0.05,-0.05,0.05,0,0,QUANTITY='NET HEAT FLUX',ID='NHFA',SPATIAL_STATISTIC='MEAN',IOR=3/
&DEVC XYZ=0,0,0,QUANTITY='INCIDENT HEAT FLUX',ID='IHFC',IOR=3/
&DEVC XB=-0.05,0.05,-0.05,0.05,0,0,QUANTITY='INCIDENT HEAT FLUX',ID='IHFA',SPATIAL_STATISTIC='MEAN',IOR=3/
&DEVC XYZ=0,0,0,QUANTITY='RADIATIVE HEAT FLUX',ID='RHFC',IOR=3/
&DEVC XB=-0.05,0.05,-0.05,0.05,0,0,QUANTITY='RADIATIVE HEAT FLUX',ID='RHFA',SPATIAL_STATISTIC='MEAN',IOR=3/
&DEVC XYZ=0,0,0,QUANTITY='CONVECTIVE HEAT FLUX',ID='CHFC',IOR=3/
&DEVC XB=-0.05,0.05,-0.05,0.05,0,0,QUANTITY='CONVECTIVE HEAT FLUX',ID='CHFA',SPATIAL_STATISTIC='MEAN',IOR=3/
&DEVC XYZ=0,0,0,QUANTITY='HEAT TRANSFER COEFFICIENT',ID='HTCC',IOR=3/
&DEVC XB=-0.05,0.05,-0.05,0.05,0,0,QUANTITY='HEAT TRANSFER COEFFICIENT',ID='HTCA',SPATIAL_STATISTIC='MEAN',IOR=3/
&DEVC XYZ=0,0,0,QUANTITY='GAS TEMPERATURE',ID='WGTC',IOR=3/
&DEVC XB=-0.05,0.05,-0.05,0.05,0,0,QUANTITY='GAS TEMPERATURE',ID='WGTA',SPATIAL_STATISTIC='MEAN',IOR=3/

&OBST ID='Sample Holder', XB=-0.055,0.055,-0.055,0.055,-0.03,0, SURF_ID='INERT',BNDF_FACE(3)=T/
&OBST ID='Cone', XB=-0.09,-0.085,-0.015,0.015,0.025,0.03, SURF_ID='CONE'/
&OBST ID='Cone', XB=-0.085,-0.08,-0.03,-0.025,0.025,0.03, SURF_ID='CONE'/
&OBST ID='Cone', XB=-0.085,-0.08,0.025,0.03,0.025,0.03, SURF_ID='CONE'/
&OBST ID='Cone', XB=-0.085,-0.08,-0.025,0.025,0.025,0.035, SURF_ID='CONE'/
&OBST ID='Cone', XB=-0.08,-0.075,-0.045,-0.035,0.025,0.03, SURF_ID='CONE'/
&OBST ID='Cone', XB=-0.08,-0.075,0.035,0.045,0.025,0.03, SURF_ID='CONE'/
&OBST ID='Cone', XB=-0.08,-0.075,-0.035,-0.03,0.025,0.035, SURF_ID='CONE'/
&OBST ID='Cone', XB=-0.08,-0.075,0.03,0.035,0.025,0.035, SURF_ID='CONE'/
&OBST ID='Cone', XB=-0.08,-0.075,-0.03,-0.015,0.025,0.04, SURF_ID='CONE'/
&OBST ID='Cone', XB=-0.08,-0.075,0.015,0.03,0.025,0.04, SURF_ID='CONE'/
&OBST ID='Cone', XB=-0.08,-0.075,-0.015,0.015,0.03,0.045, SURF_ID='CONE'/
&OBST ID='Cone', XB=-0.075,-0.07,-0.05,-0.045,0.025,0.03, SURF_ID='CONE'/
&OBST ID='Cone', XB=-0.075,-0.07,0.045,0.05,0.025,0.03, SURF_ID='CONE'/
&OBST ID='Cone', XB=-0.075,-0.07,-0.045,-0.04,0.025,0.035, SURF_ID='CONE'/
&OBST ID='Cone', XB=-0.075,-0.07,0.04,0.045,0.025,0.035, SURF_ID='CONE'/
&OBST ID='Cone', XB=-0.075,-0.07,-0.04,-0.03,0.025,0.04, SURF_ID='CONE'/
&OBST ID='Cone', XB=-0.075,-0.07,0.03,0.04,0.025,0.04, SURF_ID='CONE'/
&OBST ID='Cone', XB=-0.075,-0.07,-0.03,-0.025,0.03,0.045, SURF_ID='CONE'/
&OBST ID='Cone', XB=-0.075,-0.07,0.025,0.03,0.03,0.045, SURF_ID='CONE'/
&OBST ID='Cone', XB=-0.075,-0.07,-0.025,-0.02,0.03,0.05, SURF_ID='CONE'/
&OBST ID='Cone', XB=-0.075,-0.07,0.02,0.025,0.03,0.05, SURF_ID='CONE'/
&OBST ID='Cone', XB=-0.075,-0.07,-0.02,-1.0E-2,0.035,0.05, SURF_ID='CONE'/
&OBST ID='Cone', XB=-0.075,-0.07,0.01,0.02,0.035,0.05, SURF_ID='CONE'/
&OBST ID='Cone', XB=-0.075,-0.07,-1.0E-2,0.01,0.035,0.055, SURF_ID='CONE'/
&OBST ID='Cone', XB=-0.07,-0.065,-0.055,-0.05,0.025,0.03, SURF_ID='CONE'/
&OBST ID='Cone', XB=-0.07,-0.065,0.05,0.055,0.025,0.03, SURF_ID='CONE'/
&OBST ID='Cone', XB=-0.07,-0.065,-0.05,-0.045,0.025,0.035, SURF_ID='CONE'/
&OBST ID='Cone', XB=-0.07,-0.065,0.045,0.05,0.025,0.035, SURF_ID='CONE'/
&OBST ID='Cone', XB=-0.07,-0.065,-0.045,-0.04,0.025,0.04, SURF_ID='CONE'/
&OBST ID='Cone', XB=-0.07,-0.065,0.04,0.045,0.025,0.04, SURF_ID='CONE'/
&OBST ID='Cone', XB=-0.07,-0.065,-0.04,-0.035,0.03,0.045, SURF_ID='CONE'/
&OBST ID='Cone', XB=-0.07,-0.065,0.035,0.04,0.03,0.045, SURF_ID='CONE'/
&OBST ID='Cone', XB=-0.07,-0.065,-0.035,-0.03,0.035,0.05, SURF_ID='CONE'/
&OBST ID='Cone', XB=-0.07,-0.065,0.03,0.035,0.035,0.05, SURF_ID='CONE'/
&OBST ID='Cone', XB=-0.07,-0.065,-0.03,-0.025,0.035,0.055, SURF_ID='CONE'/
&OBST ID='Cone', XB=-0.07,-0.065,0.025,0.03,0.035,0.055, SURF_ID='CONE'/
&OBST ID='Cone', XB=-0.07,-0.065,-0.025,-0.02,0.04,0.055, SURF_ID='CONE'/
&OBST ID='Cone', XB=-0.07,-0.065,0.02,0.025,0.04,0.055, SURF_ID='CONE'/
&OBST ID='Cone', XB=-0.07,-0.065,-0.02,-0.015,0.04,0.06, SURF_ID='CONE'/
&OBST ID='Cone', XB=-0.07,-0.065,0.015,0.02,0.04,0.06, SURF_ID='CONE'/
&OBST ID='Cone', XB=-0.07,-0.065,-0.015,0.015,0.045,0.06, SURF_ID='CONE'/
&OBST ID='Cone', XB=-0.065,-0.06,-0.065,-0.06,0.025,0.03, SURF_ID='CONE'/
&OBST ID='Cone', XB=-0.065,-0.06,0.06,0.065,0.025,0.03, SURF_ID='CONE'/
&OBST ID='Cone', XB=-0.065,-0.06,-0.06,-0.055,0.025,0.035, SURF_ID='CONE'/
&OBST ID='Cone', XB=-0.065,-0.06,0.055,0.06,0.025,0.035, SURF_ID='CONE'/
&OBST ID='Cone', XB=-0.065,-0.06,-0.055,-0.05,0.025,0.04, SURF_ID='CONE'/
&OBST ID='Cone', XB=-0.065,-0.06,0.05,0.055,0.025,0.04, SURF_ID='CONE'/
&OBST ID='Cone', XB=-0.065,-0.06,-0.05,-0.045,0.025,0.045, SURF_ID='CONE'/
&OBST ID='Cone', XB=-0.065,-0.06,0.045,0.05,0.025,0.045, SURF_ID='CONE'/
&OBST ID='Cone', XB=-0.065,-0.06,-0.045,-0.04,0.03,0.05, SURF_ID='CONE'/
&OBST ID='Cone', XB=-0.065,-0.06,0.04,0.045,0.03,0.05, SURF_ID='CONE'/
&OBST ID='Cone', XB=-0.065,-0.06,-0.04,-0.035,0.035,0.055, SURF_ID='CONE'/
&OBST ID='Cone', XB=-0.065,-0.06,0.035,0.04,0.035,0.055, SURF_ID='CONE'/
&OBST ID='Cone', XB=-0.065,-0.06,-0.035,-0.03,0.04,0.055, SURF_ID='CONE'/
&OBST ID='Cone', XB=-0.065,-0.06,0.03,0.035,0.04,0.055, SURF_ID='CONE'/
&OBST ID='Cone', XB=-0.065,-0.06,-0.03,-0.025,0.045,0.06, SURF_ID='CONE'/
&OBST ID='Cone', XB=-0.065,-0.06,0.025,0.03,0.045,0.06, SURF_ID='CONE'/
&OBST ID='Cone', XB=-0.065,-0.06,-0.025,-0.02,0.045,0.065, SURF_ID='CONE'/
&OBST ID='Cone', XB=-0.065,-0.06,0.02,0.025,0.045,0.065, SURF_ID='CONE'/
&OBST ID='Cone', XB=-0.065,-0.06,-0.02,-0.015,0.05,0.065, SURF_ID='CONE'/
&OBST ID='Cone', XB=-0.065,-0.06,0.015,0.02,0.05,0.065, SURF_ID='CONE'/
&OBST ID='Cone', XB=-0.065,-0.06,-0.015,-1.0E-2,0.05,0.07, SURF_ID='CONE'/
&OBST ID='Cone', XB=-0.065,-0.06,0.01,0.015,0.05,0.07, SURF_ID='CONE'/
&OBST ID='Cone', XB=-0.065,-0.06,-1.0E-2,0.01,0.055,0.07, SURF_ID='CONE'/
&OBST ID='Cone', XB=-0.06,-0.055,-0.065,-0.06,0.025,0.035, SURF_ID='CONE'/
&OBST ID='Cone', XB=-0.06,-0.055,0.06,0.065,0.025,0.035, SURF_ID='CONE'/
&OBST ID='Cone', XB=-0.06,-0.055,-0.06,-0.055,0.025,0.04, SURF_ID='CONE'/
&OBST ID='Cone', XB=-0.06,-0.055,0.055,0.06,0.025,0.04, SURF_ID='CONE'/
&OBST ID='Cone', XB=-0.06,-0.055,-0.055,-0.05,0.03,0.045, SURF_ID='CONE'/
&OBST ID='Cone', XB=-0.06,-0.055,0.05,0.055,0.03,0.045, SURF_ID='CONE'/
&OBST ID='Cone', XB=-0.06,-0.055,-0.05,-0.045,0.035,0.05, SURF_ID='CONE'/
&OBST ID='Cone', XB=-0.06,-0.055,0.045,0.05,0.035,0.05, SURF_ID='CONE'/
&OBST ID='Cone', XB=-0.06,-0.055,-0.045,-0.04,0.04,0.055, SURF_ID='CONE'/
&OBST ID='Cone', XB=-0.06,-0.055,0.04,0.045,0.04,0.055, SURF_ID='CONE'/
&OBST ID='Cone', XB=-0.06,-0.055,-0.04,-0.035,0.045,0.06, SURF_ID='CONE'/
&OBST ID='Cone', XB=-0.06,-0.055,0.035,0.04,0.045,0.06, SURF_ID='CONE'/
&OBST ID='Cone', XB=-0.06,-0.055,-0.035,-0.03,0.05,0.065, SURF_ID='CONE'/
&OBST ID='Cone', XB=-0.06,-0.055,0.03,0.035,0.05,0.065, SURF_ID='CONE'/
&OBST ID='Cone', XB=-0.06,-0.055,-0.03,-0.025,0.05,0.07, SURF_ID='CONE'/
&OBST ID='Cone', XB=-0.06,-0.055,0.025,0.03,0.05,0.07, SURF_ID='CONE'/
&OBST ID='Cone', XB=-0.06,-0.055,-0.025,-0.02,0.055,0.07, SURF_ID='CONE'/
&OBST ID='Cone', XB=-0.06,-0.055,0.02,0.025,0.055,0.07, SURF_ID='CONE'/
&OBST ID='Cone', XB=-0.06,-0.055,-0.02,-0.015,0.055,0.075, SURF_ID='CONE'/
&OBST ID='Cone', XB=-0.06,-0.055,0.015,0.02,0.055,0.075, SURF_ID='CONE'/
&OBST ID='Cone', XB=-0.06,-0.055,-0.015,-5.0E-3,0.06,0.075, SURF_ID='CONE'/
&OBST ID='Cone', XB=-0.06,-0.055,5.0E-3,0.015,0.06,0.075, SURF_ID='CONE'/
&OBST ID='Cone', XB=-0.06,-0.055,-5.0E-3,5.0E-3,0.06,0.08, SURF_ID='CONE'/
&OBST ID='Cone', XB=-0.055,-0.05,-0.07,-0.065,0.025,0.03, SURF_ID='CONE'/
&OBST ID='Cone', XB=-0.055,-0.05,0.065,0.07,0.025,0.03, SURF_ID='CONE'/
&OBST ID='Cone', XB=-0.055,-0.05,-0.065,-0.06,0.025,0.04, SURF_ID='CONE'/
&OBST ID='Cone', XB=-0.055,-0.05,0.06,0.065,0.025,0.04, SURF_ID='CONE'/
&OBST ID='Cone', XB=-0.055,-0.05,-0.06,-0.055,0.03,0.045, SURF_ID='CONE'/
&OBST ID='Cone', XB=-0.055,-0.05,0.055,0.06,0.03,0.045, SURF_ID='CONE'/
&OBST ID='Cone', XB=-0.055,-0.05,-0.055,-0.05,0.035,0.05, SURF_ID='CONE'/
&OBST ID='Cone', XB=-0.055,-0.05,0.05,0.055,0.035,0.05, SURF_ID='CONE'/
&OBST ID='Cone', XB=-0.055,-0.05,-0.05,-0.045,0.04,0.055, SURF_ID='CONE'/
&OBST ID='Cone', XB=-0.055,-0.05,0.045,0.05,0.04,0.055, SURF_ID='CONE'/
&OBST ID='Cone', XB=-0.055,-0.05,-0.045,-0.04,0.045,0.06, SURF_ID='CONE'/
&OBST ID='Cone', XB=-0.055,-0.05,0.04,0.045,0.045,0.06, SURF_ID='CONE'/
&OBST ID='Cone', XB=-0.055,-0.05,-0.04,-0.035,0.05,0.065, SURF_ID='CONE'/
&OBST ID='Cone', XB=-0.055,-0.05,0.035,0.04,0.05,0.065, SURF_ID='CONE'/
&OBST ID='Cone', XB=-0.055,-0.05,-0.035,-0.03,0.055,0.07, SURF_ID='CONE'/
&OBST ID='Cone', XB=-0.055,-0.05,0.03,0.035,0.055,0.07, SURF_ID='CONE'/
&OBST ID='Cone', XB=-0.055,-0.05,-0.03,-0.025,0.06,0.075, SURF_ID='CONE'/
&OBST ID='Cone', XB=-0.055,-0.05,0.025,0.03,0.06,0.075, SURF_ID='CONE'/
&OBST ID='Cone', XB=-0.055,-0.05,-0.025,-0.02,0.06,0.08, SURF_ID='CONE'/
&OBST ID='Cone', XB=-0.055,-0.05,0.02,0.025,0.06,0.08, SURF_ID='CONE'/
&OBST ID='Cone', XB=-0.055,-0.05,-0.02,-0.015,0.065,0.08, SURF_ID='CONE'/
&OBST ID='Cone', XB=-0.055,-0.05,0.015,0.02,0.065,0.08, SURF_ID='CONE'/
&OBST ID='Cone', XB=-0.055,-0.05,-0.015,-1.0E-2,0.065,0.085, SURF_ID='CONE'/
&OBST ID='Cone', XB=-0.055,-0.05,0.01,0.015,0.065,0.085, SURF_ID='CONE'/
&OBST ID='Cone', XB=-0.055,-0.05,-1.0E-2,0.01,0.07,0.085, SURF_ID='CONE'/
&OBST ID='Cone', XB=-0.05,-0.045,-0.075,-0.07,0.025,0.03, SURF_ID='CONE'/
&OBST ID='Cone', XB=-0.05,-0.045,0.07,0.075,0.025,0.03, SURF_ID='CONE'/
&OBST ID='Cone', XB=-0.05,-0.045,-0.07,-0.065,0.025,0.035, SURF_ID='CONE'/
&OBST ID='Cone', XB=-0.05,-0.045,0.065,0.07,0.025,0.035, SURF_ID='CONE'/
&OBST ID='Cone', XB=-0.05,-0.045,-0.065,-0.06,0.025,0.045, SURF_ID='CONE'/
&OBST ID='Cone', XB=-0.05,-0.045,0.06,0.065,0.025,0.045, SURF_ID='CONE'/
&OBST ID='Cone', XB=-0.05,-0.045,-0.06,-0.055,0.035,0.05, SURF_ID='CONE'/
&OBST ID='Cone', XB=-0.05,-0.045,0.055,0.06,0.035,0.05, SURF_ID='CONE'/
&OBST ID='Cone', XB=-0.05,-0.045,-0.055,-0.05,0.04,0.055, SURF_ID='CONE'/
&OBST ID='Cone', XB=-0.05,-0.045,0.05,0.055,0.04,0.055, SURF_ID='CONE'/
&OBST ID='Cone', XB=-0.05,-0.045,-0.05,-0.045,0.045,0.06, SURF_ID='CONE'/
&OBST ID='Cone', XB=-0.05,-0.045,0.045,0.05,0.045,0.06, SURF_ID='CONE'/
&OBST ID='Cone', XB=-0.05,-0.045,-0.045,-0.04,0.05,0.07, SURF_ID='CONE'/
&OBST ID='Cone', XB=-0.05,-0.045,0.04,0.045,0.05,0.07, SURF_ID='CONE'/
&OBST ID='Cone', XB=-0.05,-0.045,-0.04,-0.035,0.055,0.075, SURF_ID='CONE'/
&OBST ID='Cone', XB=-0.05,-0.045,0.035,0.04,0.055,0.075, SURF_ID='CONE'/
&OBST ID='Cone', XB=-0.05,-0.045,-0.035,-0.03,0.06,0.08, SURF_ID='CONE'/
&OBST ID='Cone', XB=-0.05,-0.045,0.03,0.035,0.06,0.08, SURF_ID='CONE'/
&OBST ID='Cone', XB=-0.05,-0.045,-0.03,-0.025,0.065,0.08, SURF_ID='CONE'/
&OBST ID='Cone', XB=-0.05,-0.045,0.025,0.03,0.065,0.08, SURF_ID='CONE'/
&OBST ID='Cone', XB=-0.05,-0.045,-0.025,-0.02,0.07,0.085, SURF_ID='CONE'/
&OBST ID='Cone', XB=-0.05,-0.045,0.02,0.025,0.07,0.085, SURF_ID='CONE'/
&OBST ID='Cone', XB=-0.05,-0.045,-0.02,-5.0E-3,0.075,0.09, SURF_ID='CONE'/
&OBST ID='Cone', XB=-0.05,-0.045,5.0E-3,0.02,0.075,0.09, SURF_ID='CONE'/
&OBST ID='Cone', XB=-0.05,-0.045,-5.0E-3,5.0E-3,0.08,0.09, SURF_ID='CONE'/
&OBST ID='Cone', XB=-0.045,-0.04,-0.075,-0.07,0.025,0.035, SURF_ID='CONE'/
&OBST ID='Cone', XB=-0.045,-0.04,0.07,0.075,0.025,0.035, SURF_ID='CONE'/
&OBST ID='Cone', XB=-0.045,-0.04,-0.07,-0.065,0.025,0.04, SURF_ID='CONE'/
&OBST ID='Cone', XB=-0.045,-0.04,0.065,0.07,0.025,0.04, SURF_ID='CONE'/
&OBST ID='Cone', XB=-0.045,-0.04,-0.065,-0.06,0.03,0.05, SURF_ID='CONE'/
&OBST ID='Cone', XB=-0.045,-0.04,0.06,0.065,0.03,0.05, SURF_ID='CONE'/
&OBST ID='Cone', XB=-0.045,-0.04,-0.06,-0.055,0.04,0.055, SURF_ID='CONE'/
&OBST ID='Cone', XB=-0.045,-0.04,0.055,0.06,0.04,0.055, SURF_ID='CONE'/
&OBST ID='Cone', XB=-0.045,-0.04,-0.055,-0.05,0.045,0.06, SURF_ID='CONE'/
&OBST ID='Cone', XB=-0.045,-0.04,0.05,0.055,0.045,0.06, SURF_ID='CONE'/
&OBST ID='Cone', XB=-0.045,-0.04,-0.05,-0.045,0.05,0.07, SURF_ID='CONE'/
&OBST ID='Cone', XB=-0.045,-0.04,0.045,0.05,0.05,0.07, SURF_ID='CONE'/
&OBST ID='Cone', XB=-0.045,-0.04,-0.045,-0.04,0.055,0.075, SURF_ID='CONE'/
&OBST ID='Cone', XB=-0.045,-0.04,0.04,0.045,0.055,0.075, SURF_ID='CONE'/
&OBST ID='Cone', XB=-0.045,-0.04,-0.04,-0.035,0.065,0.08, SURF_ID='CONE'/
&OBST ID='Cone', XB=-0.045,-0.04,0.035,0.04,0.065,0.08, SURF_ID='CONE'/
&OBST ID='Cone', XB=-0.045,-0.04,-0.035,-0.03,0.07,0.085, SURF_ID='CONE'/
&OBST ID='Cone', XB=-0.045,-0.04,0.03,0.035,0.07,0.085, SURF_ID='CONE'/
&OBST ID='Cone', XB=-0.045,-0.04,-0.03,-0.02,0.075,0.09, SURF_ID='CONE'/
&OBST ID='Cone', XB=-0.045,-0.04,0.02,0.03,0.075,0.09, SURF_ID='CONE'/
&OBST ID='Cone', XB=-0.045,-0.04,-0.02,-0.015,0.08,0.09, SURF_ID='CONE'/
&OBST ID='Cone', XB=-0.045,-0.04,0.015,0.02,0.08,0.09, SURF_ID='CONE'/
&OBST ID='Cone', XB=-0.045,-0.04,-0.015,0.015,0.085,0.09, SURF_ID='CONE'/
&OBST ID='Cone', XB=-0.045,-0.035,-0.08,-0.075,0.025,0.03, SURF_ID='CONE'/
&OBST ID='Cone', XB=-0.045,-0.035,0.075,0.08,0.025,0.03, SURF_ID='CONE'/
&OBST ID='Cone', XB=-0.04,-0.035,-0.07,-0.065,0.03,0.045, SURF_ID='CONE'/
&OBST ID='Cone', XB=-0.04,-0.035,0.065,0.07,0.03,0.045, SURF_ID='CONE'/
&OBST ID='Cone', XB=-0.04,-0.035,-0.065,-0.06,0.035,0.055, SURF_ID='CONE'/
&OBST ID='Cone', XB=-0.04,-0.035,0.06,0.065,0.035,0.055, SURF_ID='CONE'/
&OBST ID='Cone', XB=-0.04,-0.035,-0.06,-0.055,0.045,0.06, SURF_ID='CONE'/
&OBST ID='Cone', XB=-0.04,-0.035,0.055,0.06,0.045,0.06, SURF_ID='CONE'/
&OBST ID='Cone', XB=-0.04,-0.035,-0.055,-0.05,0.05,0.065, SURF_ID='CONE'/
&OBST ID='Cone', XB=-0.04,-0.035,0.05,0.055,0.05,0.065, SURF_ID='CONE'/
&OBST ID='Cone', XB=-0.04,-0.035,-0.05,-0.045,0.055,0.075, SURF_ID='CONE'/
&OBST ID='Cone', XB=-0.04,-0.035,0.045,0.05,0.055,0.075, SURF_ID='CONE'/
&OBST ID='Cone', XB=-0.04,-0.035,-0.045,-0.04,0.065,0.08, SURF_ID='CONE'/
&OBST ID='Cone', XB=-0.04,-0.035,0.04,0.045,0.065,0.08, SURF_ID='CONE'/
&OBST ID='Cone', XB=-0.04,-0.035,-0.04,-0.035,0.07,0.085, SURF_ID='CONE'/
&OBST ID='Cone', XB=-0.04,-0.035,0.035,0.04,0.07,0.085, SURF_ID='CONE'/
&OBST ID='Cone', XB=-0.04,-0.035,-0.035,-0.03,0.075,0.09, SURF_ID='CONE'/
&OBST ID='Cone', XB=-0.04,-0.035,0.03,0.035,0.075,0.09, SURF_ID='CONE'/
&OBST ID='Cone', XB=-0.04,-0.035,-0.03,-0.025,0.08,0.09, SURF_ID='CONE'/
&OBST ID='Cone', XB=-0.04,-0.035,0.025,0.03,0.08,0.09, SURF_ID='CONE'/
&OBST ID='Cone', XB=-0.04,-0.035,-0.025,-0.02,0.085,0.09, SURF_ID='CONE'/
&OBST ID='Cone', XB=-0.04,-0.035,0.02,0.025,0.085,0.09, SURF_ID='CONE'/
&OBST ID='Cone', XB=-0.04,-0.03,-0.075,-0.07,0.025,0.04, SURF_ID='CONE'/
&OBST ID='Cone', XB=-0.04,-0.03,0.07,0.075,0.025,0.04, SURF_ID='CONE'/
&OBST ID='Cone', XB=-0.035,-0.03,-0.08,-0.075,0.025,0.035, SURF_ID='CONE'/
&OBST ID='Cone', XB=-0.035,-0.03,0.075,0.08,0.025,0.035, SURF_ID='CONE'/
&OBST ID='Cone', XB=-0.035,-0.03,-0.07,-0.065,0.035,0.05, SURF_ID='CONE'/
&OBST ID='Cone', XB=-0.035,-0.03,0.065,0.07,0.035,0.05, SURF_ID='CONE'/
&OBST ID='Cone', XB=-0.035,-0.03,-0.065,-0.06,0.04,0.055, SURF_ID='CONE'/
&OBST ID='Cone', XB=-0.035,-0.03,0.06,0.065,0.04,0.055, SURF_ID='CONE'/
&OBST ID='Cone', XB=-0.035,-0.03,-0.06,-0.055,0.05,0.065, SURF_ID='CONE'/
&OBST ID='Cone', XB=-0.035,-0.03,0.055,0.06,0.05,0.065, SURF_ID='CONE'/
&OBST ID='Cone', XB=-0.035,-0.03,-0.055,-0.05,0.055,0.07, SURF_ID='CONE'/
&OBST ID='Cone', XB=-0.035,-0.03,0.05,0.055,0.055,0.07, SURF_ID='CONE'/
&OBST ID='Cone', XB=-0.035,-0.03,-0.05,-0.045,0.06,0.08, SURF_ID='CONE'/
&OBST ID='Cone', XB=-0.035,-0.03,0.045,0.05,0.06,0.08, SURF_ID='CONE'/
&OBST ID='Cone', XB=-0.035,-0.03,-0.045,-0.04,0.07,0.085, SURF_ID='CONE'/
&OBST ID='Cone', XB=-0.035,-0.03,0.04,0.045,0.07,0.085, SURF_ID='CONE'/
&OBST ID='Cone', XB=-0.035,-0.03,-0.04,-0.035,0.075,0.09, SURF_ID='CONE'/
&OBST ID='Cone', XB=-0.035,-0.03,0.035,0.04,0.075,0.09, SURF_ID='CONE'/
&OBST ID='Cone', XB=-0.035,-0.03,-0.035,-0.03,0.08,0.09, SURF_ID='CONE'/
&OBST ID='Cone', XB=-0.035,-0.03,0.03,0.035,0.08,0.09, SURF_ID='CONE'/
&OBST ID='Cone', XB=-0.035,-0.03,-0.03,-0.025,0.085,0.09, SURF_ID='CONE'/
&OBST ID='Cone', XB=-0.035,-0.03,0.025,0.03,0.085,0.09, SURF_ID='CONE'/
&OBST ID='Cone', XB=-0.03,-0.025,-0.085,-0.08,0.025,0.03, SURF_ID='CONE'/
&OBST ID='Cone', XB=-0.03,-0.025,0.08,0.085,0.025,0.03, SURF_ID='CONE'/
&OBST ID='Cone', XB=-0.03,-0.025,-0.075,-0.07,0.03,0.045, SURF_ID='CONE'/
&OBST ID='Cone', XB=-0.03,-0.025,0.07,0.075,0.03,0.045, SURF_ID='CONE'/
&OBST ID='Cone', XB=-0.03,-0.025,-0.07,-0.065,0.035,0.055, SURF_ID='CONE'/
&OBST ID='Cone', XB=-0.03,-0.025,0.065,0.07,0.035,0.055, SURF_ID='CONE'/
&OBST ID='Cone', XB=-0.03,-0.025,-0.065,-0.06,0.045,0.06, SURF_ID='CONE'/
&OBST ID='Cone', XB=-0.03,-0.025,0.06,0.065,0.045,0.06, SURF_ID='CONE'/
&OBST ID='Cone', XB=-0.03,-0.025,-0.06,-0.055,0.05,0.07, SURF_ID='CONE'/
&OBST ID='Cone', XB=-0.03,-0.025,0.055,0.06,0.05,0.07, SURF_ID='CONE'/
&OBST ID='Cone', XB=-0.03,-0.025,-0.055,-0.05,0.06,0.075, SURF_ID='CONE'/
&OBST ID='Cone', XB=-0.03,-0.025,0.05,0.055,0.06,0.075, SURF_ID='CONE'/
&OBST ID='Cone', XB=-0.03,-0.025,-0.05,-0.045,0.065,0.08, SURF_ID='CONE'/
&OBST ID='Cone', XB=-0.03,-0.025,0.045,0.05,0.065,0.08, SURF_ID='CONE'/
&OBST ID='Cone', XB=-0.03,-0.025,-0.04,-0.035,0.08,0.09, SURF_ID='CONE'/
&OBST ID='Cone', XB=-0.03,-0.025,0.035,0.04,0.08,0.09, SURF_ID='CONE'/
&OBST ID='Cone', XB=-0.03,-0.025,-0.035,-0.03,0.085,0.09, SURF_ID='CONE'/
&OBST ID='Cone', XB=-0.03,-0.025,0.03,0.035,0.085,0.09, SURF_ID='CONE'/
&OBST ID='Cone', XB=-0.03,-0.02,-0.045,-0.04,0.075,0.09, SURF_ID='CONE'/
&OBST ID='Cone', XB=-0.03,-0.02,0.04,0.045,0.075,0.09, SURF_ID='CONE'/
&OBST ID='Cone', XB=-0.03,-0.015,-0.08,-0.075,0.025,0.04, SURF_ID='CONE'/
&OBST ID='Cone', XB=-0.03,-0.015,0.075,0.08,0.025,0.04, SURF_ID='CONE'/
&OBST ID='Cone', XB=-0.025,-0.02,-0.075,-0.07,0.03,0.05, SURF_ID='CONE'/
&OBST ID='Cone', XB=-0.025,-0.02,0.07,0.075,0.03,0.05, SURF_ID='CONE'/
&OBST ID='Cone', XB=-0.025,-0.02,-0.07,-0.065,0.04,0.055, SURF_ID='CONE'/
&OBST ID='Cone', XB=-0.025,-0.02,0.065,0.07,0.04,0.055, SURF_ID='CONE'/
&OBST ID='Cone', XB=-0.025,-0.02,-0.065,-0.06,0.045,0.065, SURF_ID='CONE'/
&OBST ID='Cone', XB=-0.025,-0.02,0.06,0.065,0.045,0.065, SURF_ID='CONE'/
&OBST ID='Cone', XB=-0.025,-0.02,-0.06,-0.055,0.055,0.07, SURF_ID='CONE'/
&OBST ID='Cone', XB=-0.025,-0.02,0.055,0.06,0.055,0.07, SURF_ID='CONE'/
&OBST ID='Cone', XB=-0.025,-0.02,-0.055,-0.05,0.06,0.08, SURF_ID='CONE'/
&OBST ID='Cone', XB=-0.025,-0.02,0.05,0.055,0.06,0.08, SURF_ID='CONE'/
&OBST ID='Cone', XB=-0.025,-0.02,-0.05,-0.045,0.07,0.085, SURF_ID='CONE'/
&OBST ID='Cone', XB=-0.025,-0.02,0.045,0.05,0.07,0.085, SURF_ID='CONE'/
&OBST ID='Cone', XB=-0.025,-0.02,-0.04,-0.035,0.085,0.09, SURF_ID='CONE'/
&OBST ID='Cone', XB=-0.025,-0.02,0.035,0.04,0.085,0.09, SURF_ID='CONE'/
&OBST ID='Cone', XB=-0.025,0.025,-0.085,-0.08,0.025,0.035, SURF_ID='CONE'/
&OBST ID='Cone', XB=-0.025,0.025,0.08,0.085,0.025,0.035, SURF_ID='CONE'/
&OBST ID='Cone', XB=-0.02,-0.015,-0.07,-0.065,0.04,0.06, SURF_ID='CONE'/
&OBST ID='Cone', XB=-0.02,-0.015,0.065,0.07,0.04,0.06, SURF_ID='CONE'/
&OBST ID='Cone', XB=-0.02,-0.015,-0.065,-0.06,0.05,0.065, SURF_ID='CONE'/
&OBST ID='Cone', XB=-0.02,-0.015,0.06,0.065,0.05,0.065, SURF_ID='CONE'/
&OBST ID='Cone', XB=-0.02,-0.015,-0.06,-0.055,0.055,0.075, SURF_ID='CONE'/
&OBST ID='Cone', XB=-0.02,-0.015,0.055,0.06,0.055,0.075, SURF_ID='CONE'/
&OBST ID='Cone', XB=-0.02,-0.015,-0.055,-0.05,0.065,0.08, SURF_ID='CONE'/
&OBST ID='Cone', XB=-0.02,-0.015,0.05,0.055,0.065,0.08, SURF_ID='CONE'/
&OBST ID='Cone', XB=-0.02,-0.015,-0.045,-0.04,0.08,0.09, SURF_ID='CONE'/
&OBST ID='Cone', XB=-0.02,-0.015,0.04,0.045,0.08,0.09, SURF_ID='CONE'/
&OBST ID='Cone', XB=-0.02,-1.0E-2,-0.075,-0.07,0.035,0.05, SURF_ID='CONE'/
&OBST ID='Cone', XB=-0.02,-1.0E-2,0.07,0.075,0.035,0.05, SURF_ID='CONE'/
&OBST ID='Cone', XB=-0.02,-5.0E-3,-0.05,-0.045,0.075,0.09, SURF_ID='CONE'/
&OBST ID='Cone', XB=-0.02,-5.0E-3,0.045,0.05,0.075,0.09, SURF_ID='CONE'/
&OBST ID='Cone', XB=-0.015,-1.0E-2,-0.065,-0.06,0.05,0.07, SURF_ID='CONE'/
&OBST ID='Cone', XB=-0.015,-1.0E-2,0.06,0.065,0.05,0.07, SURF_ID='CONE'/
&OBST ID='Cone', XB=-0.015,-1.0E-2,-0.055,-0.05,0.065,0.085, SURF_ID='CONE'/
&OBST ID='Cone', XB=-0.015,-1.0E-2,0.05,0.055,0.065,0.085, SURF_ID='CONE'/
&OBST ID='Cone', XB=-0.015,-5.0E-3,-0.06,-0.055,0.06,0.075, SURF_ID='CONE'/
&OBST ID='Cone', XB=-0.015,-5.0E-3,0.055,0.06,0.06,0.075, SURF_ID='CONE'/
&OBST ID='Cone', XB=-0.015,0.015,-0.09,-0.085,0.025,0.03, SURF_ID='CONE'/
&OBST ID='Cone', XB=-0.015,0.015,0.085,0.09,0.025,0.03, SURF_ID='CONE'/
&OBST ID='Cone', XB=-0.015,0.015,-0.08,-0.075,0.03,0.045, SURF_ID='CONE'/
&OBST ID='Cone', XB=-0.015,0.015,0.075,0.08,0.03,0.045, SURF_ID='CONE'/
&OBST ID='Cone', XB=-0.015,0.015,-0.07,-0.065,0.045,0.06, SURF_ID='CONE'/
&OBST ID='Cone', XB=-0.015,0.015,0.065,0.07,0.045,0.06, SURF_ID='CONE'/
&OBST ID='Cone', XB=-0.015,0.015,-0.045,-0.04,0.085,0.09, SURF_ID='CONE'/
&OBST ID='Cone', XB=-0.015,0.015,0.04,0.045,0.085,0.09, SURF_ID='CONE'/
&OBST ID='Cone', XB=-1.0E-2,0.01,-0.075,-0.07,0.035,0.055, SURF_ID='CONE'/
&OBST ID='Cone', XB=-1.0E-2,0.01,0.07,0.075,0.035,0.055, SURF_ID='CONE'/
&OBST ID='Cone', XB=-1.0E-2,0.01,-0.065,-0.06,0.055,0.07, SURF_ID='CONE'/
&OBST ID='Cone', XB=-1.0E-2,0.01,0.06,0.065,0.055,0.07, SURF_ID='CONE'/
&OBST ID='Cone', XB=-1.0E-2,0.01,-0.055,-0.05,0.07,0.085, SURF_ID='CONE'/
&OBST ID='Cone', XB=-1.0E-2,0.01,0.05,0.055,0.07,0.085, SURF_ID='CONE'/
&OBST ID='Cone', XB=-5.0E-3,5.0E-3,-0.06,-0.055,0.06,0.08, SURF_ID='CONE'/
&OBST ID='Cone', XB=-5.0E-3,5.0E-3,0.055,0.06,0.06,0.08, SURF_ID='CONE'/
&OBST ID='Cone', XB=-5.0E-3,5.0E-3,-0.05,-0.045,0.08,0.09, SURF_ID='CONE'/
&OBST ID='Cone', XB=-5.0E-3,5.0E-3,0.045,0.05,0.08,0.09, SURF_ID='CONE'/
&OBST ID='Cone', XB=5.0E-3,0.015,-0.06,-0.055,0.06,0.075, SURF_ID='CONE'/
&OBST ID='Cone', XB=5.0E-3,0.015,0.055,0.06,0.06,0.075, SURF_ID='CONE'/
&OBST ID='Cone', XB=5.0E-3,0.02,-0.05,-0.045,0.075,0.09, SURF_ID='CONE'/
&OBST ID='Cone', XB=5.0E-3,0.02,0.045,0.05,0.075,0.09, SURF_ID='CONE'/
&OBST ID='Cone', XB=0.01,0.015,-0.065,-0.06,0.05,0.07, SURF_ID='CONE'/
&OBST ID='Cone', XB=0.01,0.015,0.06,0.065,0.05,0.07, SURF_ID='CONE'/
&OBST ID='Cone', XB=0.01,0.015,-0.055,-0.05,0.065,0.085, SURF_ID='CONE'/
&OBST ID='Cone', XB=0.01,0.015,0.05,0.055,0.065,0.085, SURF_ID='CONE'/
&OBST ID='Cone', XB=0.01,0.02,-0.075,-0.07,0.035,0.05, SURF_ID='CONE'/
&OBST ID='Cone', XB=0.01,0.02,0.07,0.075,0.035,0.05, SURF_ID='CONE'/
&OBST ID='Cone', XB=0.015,0.02,-0.07,-0.065,0.04,0.06, SURF_ID='CONE'/
&OBST ID='Cone', XB=0.015,0.02,0.065,0.07,0.04,0.06, SURF_ID='CONE'/
&OBST ID='Cone', XB=0.015,0.02,-0.065,-0.06,0.05,0.065, SURF_ID='CONE'/
&OBST ID='Cone', XB=0.015,0.02,0.06,0.065,0.05,0.065, SURF_ID='CONE'/
&OBST ID='Cone', XB=0.015,0.02,-0.06,-0.055,0.055,0.075, SURF_ID='CONE'/
&OBST ID='Cone', XB=0.015,0.02,0.055,0.06,0.055,0.075, SURF_ID='CONE'/
&OBST ID='Cone', XB=0.015,0.02,-0.055,-0.05,0.065,0.08, SURF_ID='CONE'/
&OBST ID='Cone', XB=0.015,0.02,0.05,0.055,0.065,0.08, SURF_ID='CONE'/
&OBST ID='Cone', XB=0.015,0.02,-0.045,-0.04,0.08,0.09, SURF_ID='CONE'/
&OBST ID='Cone', XB=0.015,0.02,0.04,0.045,0.08,0.09, SURF_ID='CONE'/
&OBST ID='Cone', XB=0.015,0.03,-0.08,-0.075,0.025,0.04, SURF_ID='CONE'/
&OBST ID='Cone', XB=0.015,0.03,0.075,0.08,0.025,0.04, SURF_ID='CONE'/
&OBST ID='Cone', XB=0.02,0.025,-0.075,-0.07,0.03,0.05, SURF_ID='CONE'/
&OBST ID='Cone', XB=0.02,0.025,0.07,0.075,0.03,0.05, SURF_ID='CONE'/
&OBST ID='Cone', XB=0.02,0.025,-0.07,-0.065,0.04,0.055, SURF_ID='CONE'/
&OBST ID='Cone', XB=0.02,0.025,0.065,0.07,0.04,0.055, SURF_ID='CONE'/
&OBST ID='Cone', XB=0.02,0.025,-0.065,-0.06,0.045,0.065, SURF_ID='CONE'/
&OBST ID='Cone', XB=0.02,0.025,0.06,0.065,0.045,0.065, SURF_ID='CONE'/
&OBST ID='Cone', XB=0.02,0.025,-0.06,-0.055,0.055,0.07, SURF_ID='CONE'/
&OBST ID='Cone', XB=0.02,0.025,0.055,0.06,0.055,0.07, SURF_ID='CONE'/
&OBST ID='Cone', XB=0.02,0.025,-0.055,-0.05,0.06,0.08, SURF_ID='CONE'/
&OBST ID='Cone', XB=0.02,0.025,0.05,0.055,0.06,0.08, SURF_ID='CONE'/
&OBST ID='Cone', XB=0.02,0.025,-0.05,-0.045,0.07,0.085, SURF_ID='CONE'/
&OBST ID='Cone', XB=0.02,0.025,0.045,0.05,0.07,0.085, SURF_ID='CONE'/
&OBST ID='Cone', XB=0.02,0.025,-0.04,-0.035,0.085,0.09, SURF_ID='CONE'/
&OBST ID='Cone', XB=0.02,0.025,0.035,0.04,0.085,0.09, SURF_ID='CONE'/
&OBST ID='Cone', XB=0.02,0.03,-0.045,-0.04,0.075,0.09, SURF_ID='CONE'/
&OBST ID='Cone', XB=0.02,0.03,0.04,0.045,0.075,0.09, SURF_ID='CONE'/
&OBST ID='Cone', XB=0.025,0.03,-0.085,-0.08,0.025,0.03, SURF_ID='CONE'/
&OBST ID='Cone', XB=0.025,0.03,0.08,0.085,0.025,0.03, SURF_ID='CONE'/
&OBST ID='Cone', XB=0.025,0.03,-0.075,-0.07,0.03,0.045, SURF_ID='CONE'/
&OBST ID='Cone', XB=0.025,0.03,0.07,0.075,0.03,0.045, SURF_ID='CONE'/
&OBST ID='Cone', XB=0.025,0.03,-0.07,-0.065,0.035,0.055, SURF_ID='CONE'/
&OBST ID='Cone', XB=0.025,0.03,0.065,0.07,0.035,0.055, SURF_ID='CONE'/
&OBST ID='Cone', XB=0.025,0.03,-0.065,-0.06,0.045,0.06, SURF_ID='CONE'/
&OBST ID='Cone', XB=0.025,0.03,0.06,0.065,0.045,0.06, SURF_ID='CONE'/
&OBST ID='Cone', XB=0.025,0.03,-0.06,-0.055,0.05,0.07, SURF_ID='CONE'/
&OBST ID='Cone', XB=0.025,0.03,0.055,0.06,0.05,0.07, SURF_ID='CONE'/
&OBST ID='Cone', XB=0.025,0.03,-0.055,-0.05,0.06,0.075, SURF_ID='CONE'/
&OBST ID='Cone', XB=0.025,0.03,0.05,0.055,0.06,0.075, SURF_ID='CONE'/
&OBST ID='Cone', XB=0.025,0.03,-0.05,-0.045,0.065,0.08, SURF_ID='CONE'/
&OBST ID='Cone', XB=0.025,0.03,0.045,0.05,0.065,0.08, SURF_ID='CONE'/
&OBST ID='Cone', XB=0.025,0.03,-0.04,-0.035,0.08,0.09, SURF_ID='CONE'/
&OBST ID='Cone', XB=0.025,0.03,0.035,0.04,0.08,0.09, SURF_ID='CONE'/
&OBST ID='Cone', XB=0.025,0.03,-0.035,-0.03,0.085,0.09, SURF_ID='CONE'/
&OBST ID='Cone', XB=0.025,0.03,0.03,0.035,0.085,0.09, SURF_ID='CONE'/
&OBST ID='Cone', XB=0.03,0.035,-0.08,-0.075,0.025,0.035, SURF_ID='CONE'/
&OBST ID='Cone', XB=0.03,0.035,0.075,0.08,0.025,0.035, SURF_ID='CONE'/
&OBST ID='Cone', XB=0.03,0.035,-0.07,-0.065,0.035,0.05, SURF_ID='CONE'/
&OBST ID='Cone', XB=0.03,0.035,0.065,0.07,0.035,0.05, SURF_ID='CONE'/
&OBST ID='Cone', XB=0.03,0.035,-0.065,-0.06,0.04,0.055, SURF_ID='CONE'/
&OBST ID='Cone', XB=0.03,0.035,0.06,0.065,0.04,0.055, SURF_ID='CONE'/
&OBST ID='Cone', XB=0.03,0.035,-0.06,-0.055,0.05,0.065, SURF_ID='CONE'/
&OBST ID='Cone', XB=0.03,0.035,0.055,0.06,0.05,0.065, SURF_ID='CONE'/
&OBST ID='Cone', XB=0.03,0.035,-0.055,-0.05,0.055,0.07, SURF_ID='CONE'/
&OBST ID='Cone', XB=0.03,0.035,0.05,0.055,0.055,0.07, SURF_ID='CONE'/
&OBST ID='Cone', XB=0.03,0.035,-0.05,-0.045,0.06,0.08, SURF_ID='CONE'/
&OBST ID='Cone', XB=0.03,0.035,0.045,0.05,0.06,0.08, SURF_ID='CONE'/
&OBST ID='Cone', XB=0.03,0.035,-0.045,-0.04,0.07,0.085, SURF_ID='CONE'/
&OBST ID='Cone', XB=0.03,0.035,0.04,0.045,0.07,0.085, SURF_ID='CONE'/
&OBST ID='Cone', XB=0.03,0.035,-0.04,-0.035,0.075,0.09, SURF_ID='CONE'/
&OBST ID='Cone', XB=0.03,0.035,0.035,0.04,0.075,0.09, SURF_ID='CONE'/
&OBST ID='Cone', XB=0.03,0.035,-0.035,-0.03,0.08,0.09, SURF_ID='CONE'/
&OBST ID='Cone', XB=0.03,0.035,0.03,0.035,0.08,0.09, SURF_ID='CONE'/
&OBST ID='Cone', XB=0.03,0.035,-0.03,-0.025,0.085,0.09, SURF_ID='CONE'/
&OBST ID='Cone', XB=0.03,0.035,0.025,0.03,0.085,0.09, SURF_ID='CONE'/
&OBST ID='Cone', XB=0.03,0.04,-0.075,-0.07,0.025,0.04, SURF_ID='CONE'/
&OBST ID='Cone', XB=0.03,0.04,0.07,0.075,0.025,0.04, SURF_ID='CONE'/
&OBST ID='Cone', XB=0.035,0.04,-0.07,-0.065,0.03,0.045, SURF_ID='CONE'/
&OBST ID='Cone', XB=0.035,0.04,0.065,0.07,0.03,0.045, SURF_ID='CONE'/
&OBST ID='Cone', XB=0.035,0.04,-0.065,-0.06,0.035,0.055, SURF_ID='CONE'/
&OBST ID='Cone', XB=0.035,0.04,0.06,0.065,0.035,0.055, SURF_ID='CONE'/
&OBST ID='Cone', XB=0.035,0.04,-0.06,-0.055,0.045,0.06, SURF_ID='CONE'/
&OBST ID='Cone', XB=0.035,0.04,0.055,0.06,0.045,0.06, SURF_ID='CONE'/
&OBST ID='Cone', XB=0.035,0.04,-0.055,-0.05,0.05,0.065, SURF_ID='CONE'/
&OBST ID='Cone', XB=0.035,0.04,0.05,0.055,0.05,0.065, SURF_ID='CONE'/
&OBST ID='Cone', XB=0.035,0.04,-0.05,-0.045,0.055,0.075, SURF_ID='CONE'/
&OBST ID='Cone', XB=0.035,0.04,0.045,0.05,0.055,0.075, SURF_ID='CONE'/
&OBST ID='Cone', XB=0.035,0.04,-0.045,-0.04,0.065,0.08, SURF_ID='CONE'/
&OBST ID='Cone', XB=0.035,0.04,0.04,0.045,0.065,0.08, SURF_ID='CONE'/
&OBST ID='Cone', XB=0.035,0.04,-0.04,-0.035,0.07,0.085, SURF_ID='CONE'/
&OBST ID='Cone', XB=0.035,0.04,0.035,0.04,0.07,0.085, SURF_ID='CONE'/
&OBST ID='Cone', XB=0.035,0.04,-0.035,-0.03,0.075,0.09, SURF_ID='CONE'/
&OBST ID='Cone', XB=0.035,0.04,0.03,0.035,0.075,0.09, SURF_ID='CONE'/
&OBST ID='Cone', XB=0.035,0.04,-0.03,-0.025,0.08,0.09, SURF_ID='CONE'/
&OBST ID='Cone', XB=0.035,0.04,0.025,0.03,0.08,0.09, SURF_ID='CONE'/
&OBST ID='Cone', XB=0.035,0.04,-0.025,-0.02,0.085,0.09, SURF_ID='CONE'/
&OBST ID='Cone', XB=0.035,0.04,0.02,0.025,0.085,0.09, SURF_ID='CONE'/
&OBST ID='Cone', XB=0.035,0.045,-0.08,-0.075,0.025,0.03, SURF_ID='CONE'/
&OBST ID='Cone', XB=0.035,0.045,0.075,0.08,0.025,0.03, SURF_ID='CONE'/
&OBST ID='Cone', XB=0.04,0.045,-0.075,-0.07,0.025,0.035, SURF_ID='CONE'/
&OBST ID='Cone', XB=0.04,0.045,0.07,0.075,0.025,0.035, SURF_ID='CONE'/
&OBST ID='Cone', XB=0.04,0.045,-0.07,-0.065,0.025,0.04, SURF_ID='CONE'/
&OBST ID='Cone', XB=0.04,0.045,0.065,0.07,0.025,0.04, SURF_ID='CONE'/
&OBST ID='Cone', XB=0.04,0.045,-0.065,-0.06,0.03,0.05, SURF_ID='CONE'/
&OBST ID='Cone', XB=0.04,0.045,0.06,0.065,0.03,0.05, SURF_ID='CONE'/
&OBST ID='Cone', XB=0.04,0.045,-0.06,-0.055,0.04,0.055, SURF_ID='CONE'/
&OBST ID='Cone', XB=0.04,0.045,0.055,0.06,0.04,0.055, SURF_ID='CONE'/
&OBST ID='Cone', XB=0.04,0.045,-0.055,-0.05,0.045,0.06, SURF_ID='CONE'/
&OBST ID='Cone', XB=0.04,0.045,0.05,0.055,0.045,0.06, SURF_ID='CONE'/
&OBST ID='Cone', XB=0.04,0.045,-0.05,-0.045,0.05,0.07, SURF_ID='CONE'/
&OBST ID='Cone', XB=0.04,0.045,0.045,0.05,0.05,0.07, SURF_ID='CONE'/
&OBST ID='Cone', XB=0.04,0.045,-0.045,-0.04,0.055,0.075, SURF_ID='CONE'/
&OBST ID='Cone', XB=0.04,0.045,0.04,0.045,0.055,0.075, SURF_ID='CONE'/
&OBST ID='Cone', XB=0.04,0.045,-0.04,-0.035,0.065,0.08, SURF_ID='CONE'/
&OBST ID='Cone', XB=0.04,0.045,0.035,0.04,0.065,0.08, SURF_ID='CONE'/
&OBST ID='Cone', XB=0.04,0.045,-0.035,-0.03,0.07,0.085, SURF_ID='CONE'/
&OBST ID='Cone', XB=0.04,0.045,0.03,0.035,0.07,0.085, SURF_ID='CONE'/
&OBST ID='Cone', XB=0.04,0.045,-0.03,-0.02,0.075,0.09, SURF_ID='CONE'/
&OBST ID='Cone', XB=0.04,0.045,0.02,0.03,0.075,0.09, SURF_ID='CONE'/
&OBST ID='Cone', XB=0.04,0.045,-0.02,-0.015,0.08,0.09, SURF_ID='CONE'/
&OBST ID='Cone', XB=0.04,0.045,0.015,0.02,0.08,0.09, SURF_ID='CONE'/
&OBST ID='Cone', XB=0.04,0.045,-0.015,0.015,0.085,0.09, SURF_ID='CONE'/
&OBST ID='Cone', XB=0.045,0.05,-0.075,-0.07,0.025,0.03, SURF_ID='CONE'/
&OBST ID='Cone', XB=0.045,0.05,0.07,0.075,0.025,0.03, SURF_ID='CONE'/
&OBST ID='Cone', XB=0.045,0.05,-0.07,-0.065,0.025,0.035, SURF_ID='CONE'/
&OBST ID='Cone', XB=0.045,0.05,0.065,0.07,0.025,0.035, SURF_ID='CONE'/
&OBST ID='Cone', XB=0.045,0.05,-0.065,-0.06,0.025,0.045, SURF_ID='CONE'/
&OBST ID='Cone', XB=0.045,0.05,0.06,0.065,0.025,0.045, SURF_ID='CONE'/
&OBST ID='Cone', XB=0.045,0.05,-0.06,-0.055,0.035,0.05, SURF_ID='CONE'/
&OBST ID='Cone', XB=0.045,0.05,0.055,0.06,0.035,0.05, SURF_ID='CONE'/
&OBST ID='Cone', XB=0.045,0.05,-0.055,-0.05,0.04,0.055, SURF_ID='CONE'/
&OBST ID='Cone', XB=0.045,0.05,0.05,0.055,0.04,0.055, SURF_ID='CONE'/
&OBST ID='Cone', XB=0.045,0.05,-0.05,-0.045,0.045,0.06, SURF_ID='CONE'/
&OBST ID='Cone', XB=0.045,0.05,0.045,0.05,0.045,0.06, SURF_ID='CONE'/
&OBST ID='Cone', XB=0.045,0.05,-0.045,-0.04,0.05,0.07, SURF_ID='CONE'/
&OBST ID='Cone', XB=0.045,0.05,0.04,0.045,0.05,0.07, SURF_ID='CONE'/
&OBST ID='Cone', XB=0.045,0.05,-0.04,-0.035,0.055,0.075, SURF_ID='CONE'/
&OBST ID='Cone', XB=0.045,0.05,0.035,0.04,0.055,0.075, SURF_ID='CONE'/
&OBST ID='Cone', XB=0.045,0.05,-0.035,-0.03,0.06,0.08, SURF_ID='CONE'/
&OBST ID='Cone', XB=0.045,0.05,0.03,0.035,0.06,0.08, SURF_ID='CONE'/
&OBST ID='Cone', XB=0.045,0.05,-0.03,-0.025,0.065,0.08, SURF_ID='CONE'/
&OBST ID='Cone', XB=0.045,0.05,0.025,0.03,0.065,0.08, SURF_ID='CONE'/
&OBST ID='Cone', XB=0.045,0.05,-0.025,-0.02,0.07,0.085, SURF_ID='CONE'/
&OBST ID='Cone', XB=0.045,0.05,0.02,0.025,0.07,0.085, SURF_ID='CONE'/
&OBST ID='Cone', XB=0.045,0.05,-0.02,-5.0E-3,0.075,0.09, SURF_ID='CONE'/
&OBST ID='Cone', XB=0.045,0.05,5.0E-3,0.02,0.075,0.09, SURF_ID='CONE'/
&OBST ID='Cone', XB=0.045,0.05,-5.0E-3,5.0E-3,0.08,0.09, SURF_ID='CONE'/
&OBST ID='Cone', XB=0.05,0.055,-0.07,-0.065,0.025,0.03, SURF_ID='CONE'/
&OBST ID='Cone', XB=0.05,0.055,0.065,0.07,0.025,0.03, SURF_ID='CONE'/
&OBST ID='Cone', XB=0.05,0.055,-0.065,-0.06,0.025,0.04, SURF_ID='CONE'/
&OBST ID='Cone', XB=0.05,0.055,0.06,0.065,0.025,0.04, SURF_ID='CONE'/
&OBST ID='Cone', XB=0.05,0.055,-0.06,-0.055,0.03,0.045, SURF_ID='CONE'/
&OBST ID='Cone', XB=0.05,0.055,0.055,0.06,0.03,0.045, SURF_ID='CONE'/
&OBST ID='Cone', XB=0.05,0.055,-0.055,-0.05,0.035,0.05, SURF_ID='CONE'/
&OBST ID='Cone', XB=0.05,0.055,0.05,0.055,0.035,0.05, SURF_ID='CONE'/
&OBST ID='Cone', XB=0.05,0.055,-0.05,-0.045,0.04,0.055, SURF_ID='CONE'/
&OBST ID='Cone', XB=0.05,0.055,0.045,0.05,0.04,0.055, SURF_ID='CONE'/
&OBST ID='Cone', XB=0.05,0.055,-0.045,-0.04,0.045,0.06, SURF_ID='CONE'/
&OBST ID='Cone', XB=0.05,0.055,0.04,0.045,0.045,0.06, SURF_ID='CONE'/
&OBST ID='Cone', XB=0.05,0.055,-0.04,-0.035,0.05,0.065, SURF_ID='CONE'/
&OBST ID='Cone', XB=0.05,0.055,0.035,0.04,0.05,0.065, SURF_ID='CONE'/
&OBST ID='Cone', XB=0.05,0.055,-0.035,-0.03,0.055,0.07, SURF_ID='CONE'/
&OBST ID='Cone', XB=0.05,0.055,0.03,0.035,0.055,0.07, SURF_ID='CONE'/
&OBST ID='Cone', XB=0.05,0.055,-0.03,-0.025,0.06,0.075, SURF_ID='CONE'/
&OBST ID='Cone', XB=0.05,0.055,0.025,0.03,0.06,0.075, SURF_ID='CONE'/
&OBST ID='Cone', XB=0.05,0.055,-0.025,-0.02,0.06,0.08, SURF_ID='CONE'/
&OBST ID='Cone', XB=0.05,0.055,0.02,0.025,0.06,0.08, SURF_ID='CONE'/
&OBST ID='Cone', XB=0.05,0.055,-0.02,-0.015,0.065,0.08, SURF_ID='CONE'/
&OBST ID='Cone', XB=0.05,0.055,0.015,0.02,0.065,0.08, SURF_ID='CONE'/
&OBST ID='Cone', XB=0.05,0.055,-0.015,-1.0E-2,0.065,0.085, SURF_ID='CONE'/
&OBST ID='Cone', XB=0.05,0.055,0.01,0.015,0.065,0.085, SURF_ID='CONE'/
&OBST ID='Cone', XB=0.05,0.055,-1.0E-2,0.01,0.07,0.085, SURF_ID='CONE'/
&OBST ID='Cone', XB=0.055,0.06,-0.065,-0.06,0.025,0.035, SURF_ID='CONE'/
&OBST ID='Cone', XB=0.055,0.06,0.06,0.065,0.025,0.035, SURF_ID='CONE'/
&OBST ID='Cone', XB=0.055,0.06,-0.06,-0.055,0.025,0.04, SURF_ID='CONE'/
&OBST ID='Cone', XB=0.055,0.06,0.055,0.06,0.025,0.04, SURF_ID='CONE'/
&OBST ID='Cone', XB=0.055,0.06,-0.055,-0.05,0.03,0.045, SURF_ID='CONE'/
&OBST ID='Cone', XB=0.055,0.06,0.05,0.055,0.03,0.045, SURF_ID='CONE'/
&OBST ID='Cone', XB=0.055,0.06,-0.05,-0.045,0.035,0.05, SURF_ID='CONE'/
&OBST ID='Cone', XB=0.055,0.06,0.045,0.05,0.035,0.05, SURF_ID='CONE'/
&OBST ID='Cone', XB=0.055,0.06,-0.045,-0.04,0.04,0.055, SURF_ID='CONE'/
&OBST ID='Cone', XB=0.055,0.06,0.04,0.045,0.04,0.055, SURF_ID='CONE'/
&OBST ID='Cone', XB=0.055,0.06,-0.04,-0.035,0.045,0.06, SURF_ID='CONE'/
&OBST ID='Cone', XB=0.055,0.06,0.035,0.04,0.045,0.06, SURF_ID='CONE'/
&OBST ID='Cone', XB=0.055,0.06,-0.035,-0.03,0.05,0.065, SURF_ID='CONE'/
&OBST ID='Cone', XB=0.055,0.06,0.03,0.035,0.05,0.065, SURF_ID='CONE'/
&OBST ID='Cone', XB=0.055,0.06,-0.03,-0.025,0.05,0.07, SURF_ID='CONE'/
&OBST ID='Cone', XB=0.055,0.06,0.025,0.03,0.05,0.07, SURF_ID='CONE'/
&OBST ID='Cone', XB=0.055,0.06,-0.025,-0.02,0.055,0.07, SURF_ID='CONE'/
&OBST ID='Cone', XB=0.055,0.06,0.02,0.025,0.055,0.07, SURF_ID='CONE'/
&OBST ID='Cone', XB=0.055,0.06,-0.02,-0.015,0.055,0.075, SURF_ID='CONE'/
&OBST ID='Cone', XB=0.055,0.06,0.015,0.02,0.055,0.075, SURF_ID='CONE'/
&OBST ID='Cone', XB=0.055,0.06,-0.015,-5.0E-3,0.06,0.075, SURF_ID='CONE'/
&OBST ID='Cone', XB=0.055,0.06,5.0E-3,0.015,0.06,0.075, SURF_ID='CONE'/
&OBST ID='Cone', XB=0.055,0.06,-5.0E-3,5.0E-3,0.06,0.08, SURF_ID='CONE'/
&OBST ID='Cone', XB=0.06,0.065,-0.065,-0.06,0.025,0.03, SURF_ID='CONE'/
&OBST ID='Cone', XB=0.06,0.065,0.06,0.065,0.025,0.03, SURF_ID='CONE'/
&OBST ID='Cone', XB=0.06,0.065,-0.06,-0.055,0.025,0.035, SURF_ID='CONE'/
&OBST ID='Cone', XB=0.06,0.065,0.055,0.06,0.025,0.035, SURF_ID='CONE'/
&OBST ID='Cone', XB=0.06,0.065,-0.055,-0.05,0.025,0.04, SURF_ID='CONE'/
&OBST ID='Cone', XB=0.06,0.065,0.05,0.055,0.025,0.04, SURF_ID='CONE'/
&OBST ID='Cone', XB=0.06,0.065,-0.05,-0.045,0.025,0.045, SURF_ID='CONE'/
&OBST ID='Cone', XB=0.06,0.065,0.045,0.05,0.025,0.045, SURF_ID='CONE'/
&OBST ID='Cone', XB=0.06,0.065,-0.045,-0.04,0.03,0.05, SURF_ID='CONE'/
&OBST ID='Cone', XB=0.06,0.065,0.04,0.045,0.03,0.05, SURF_ID='CONE'/
&OBST ID='Cone', XB=0.06,0.065,-0.04,-0.035,0.035,0.055, SURF_ID='CONE'/
&OBST ID='Cone', XB=0.06,0.065,0.035,0.04,0.035,0.055, SURF_ID='CONE'/
&OBST ID='Cone', XB=0.06,0.065,-0.035,-0.03,0.04,0.055, SURF_ID='CONE'/
&OBST ID='Cone', XB=0.06,0.065,0.03,0.035,0.04,0.055, SURF_ID='CONE'/
&OBST ID='Cone', XB=0.06,0.065,-0.03,-0.025,0.045,0.06, SURF_ID='CONE'/
&OBST ID='Cone', XB=0.06,0.065,0.025,0.03,0.045,0.06, SURF_ID='CONE'/
&OBST ID='Cone', XB=0.06,0.065,-0.025,-0.02,0.045,0.065, SURF_ID='CONE'/
&OBST ID='Cone', XB=0.06,0.065,0.02,0.025,0.045,0.065, SURF_ID='CONE'/
&OBST ID='Cone', XB=0.06,0.065,-0.02,-0.015,0.05,0.065, SURF_ID='CONE'/
&OBST ID='Cone', XB=0.06,0.065,0.015,0.02,0.05,0.065, SURF_ID='CONE'/
&OBST ID='Cone', XB=0.06,0.065,-0.015,-1.0E-2,0.05,0.07, SURF_ID='CONE'/
&OBST ID='Cone', XB=0.06,0.065,0.01,0.015,0.05,0.07, SURF_ID='CONE'/
&OBST ID='Cone', XB=0.06,0.065,-1.0E-2,0.01,0.055,0.07, SURF_ID='CONE'/
&OBST ID='Cone', XB=0.065,0.07,-0.055,-0.05,0.025,0.03, SURF_ID='CONE'/
&OBST ID='Cone', XB=0.065,0.07,0.05,0.055,0.025,0.03, SURF_ID='CONE'/
&OBST ID='Cone', XB=0.065,0.07,-0.05,-0.045,0.025,0.035, SURF_ID='CONE'/
&OBST ID='Cone', XB=0.065,0.07,0.045,0.05,0.025,0.035, SURF_ID='CONE'/
&OBST ID='Cone', XB=0.065,0.07,-0.045,-0.04,0.025,0.04, SURF_ID='CONE'/
&OBST ID='Cone', XB=0.065,0.07,0.04,0.045,0.025,0.04, SURF_ID='CONE'/
&OBST ID='Cone', XB=0.065,0.07,-0.04,-0.035,0.03,0.045, SURF_ID='CONE'/
&OBST ID='Cone', XB=0.065,0.07,0.035,0.04,0.03,0.045, SURF_ID='CONE'/
&OBST ID='Cone', XB=0.065,0.07,-0.035,-0.03,0.035,0.05, SURF_ID='CONE'/
&OBST ID='Cone', XB=0.065,0.07,0.03,0.035,0.035,0.05, SURF_ID='CONE'/
&OBST ID='Cone', XB=0.065,0.07,-0.03,-0.025,0.035,0.055, SURF_ID='CONE'/
&OBST ID='Cone', XB=0.065,0.07,0.025,0.03,0.035,0.055, SURF_ID='CONE'/
&OBST ID='Cone', XB=0.065,0.07,-0.025,-0.02,0.04,0.055, SURF_ID='CONE'/
&OBST ID='Cone', XB=0.065,0.07,0.02,0.025,0.04,0.055, SURF_ID='CONE'/
&OBST ID='Cone', XB=0.065,0.07,-0.02,-0.015,0.04,0.06, SURF_ID='CONE'/
&OBST ID='Cone', XB=0.065,0.07,0.015,0.02,0.04,0.06, SURF_ID='CONE'/
&OBST ID='Cone', XB=0.065,0.07,-0.015,0.015,0.045,0.06, SURF_ID='CONE'/
&OBST ID='Cone', XB=0.07,0.075,-0.05,-0.045,0.025,0.03, SURF_ID='CONE'/
&OBST ID='Cone', XB=0.07,0.075,0.045,0.05,0.025,0.03, SURF_ID='CONE'/
&OBST ID='Cone', XB=0.07,0.075,-0.045,-0.04,0.025,0.035, SURF_ID='CONE'/
&OBST ID='Cone', XB=0.07,0.075,0.04,0.045,0.025,0.035, SURF_ID='CONE'/
&OBST ID='Cone', XB=0.07,0.075,-0.04,-0.03,0.025,0.04, SURF_ID='CONE'/
&OBST ID='Cone', XB=0.07,0.075,0.03,0.04,0.025,0.04, SURF_ID='CONE'/
&OBST ID='Cone', XB=0.07,0.075,-0.03,-0.025,0.03,0.045, SURF_ID='CONE'/
&OBST ID='Cone', XB=0.07,0.075,0.025,0.03,0.03,0.045, SURF_ID='CONE'/
&OBST ID='Cone', XB=0.07,0.075,-0.025,-0.02,0.03,0.05, SURF_ID='CONE'/
&OBST ID='Cone', XB=0.07,0.075,0.02,0.025,0.03,0.05, SURF_ID='CONE'/
&OBST ID='Cone', XB=0.07,0.075,-0.02,-1.0E-2,0.035,0.05, SURF_ID='CONE'/
&OBST ID='Cone', XB=0.07,0.075,0.01,0.02,0.035,0.05, SURF_ID='CONE'/
&OBST ID='Cone', XB=0.07,0.075,-1.0E-2,0.01,0.035,0.055, SURF_ID='CONE'/
&OBST ID='Cone', XB=0.075,0.08,-0.045,-0.035,0.025,0.03, SURF_ID='CONE'/
&OBST ID='Cone', XB=0.075,0.08,0.035,0.045,0.025,0.03, SURF_ID='CONE'/
&OBST ID='Cone', XB=0.075,0.08,-0.035,-0.03,0.025,0.035, SURF_ID='CONE'/
&OBST ID='Cone', XB=0.075,0.08,0.03,0.035,0.025,0.035, SURF_ID='CONE'/
&OBST ID='Cone', XB=0.075,0.08,-0.03,-0.015,0.025,0.04, SURF_ID='CONE'/
&OBST ID='Cone', XB=0.075,0.08,0.015,0.03,0.025,0.04, SURF_ID='CONE'/
&OBST ID='Cone', XB=0.075,0.08,-0.015,0.015,0.03,0.045, SURF_ID='CONE'/
&OBST ID='Cone', XB=0.08,0.085,-0.03,-0.025,0.025,0.03, SURF_ID='CONE'/
&OBST ID='Cone', XB=0.08,0.085,0.025,0.03,0.025,0.03, SURF_ID='CONE'/
&OBST ID='Cone', XB=0.08,0.085,-0.025,0.025,0.025,0.035, SURF_ID='CONE'/
&OBST ID='Cone', XB=0.085,0.09,-0.015,0.015,0.025,0.03, SURF_ID='CONE'/
&OBST ID='Cone', XB=-0.09,-0.085,-0.02,-0.015,0.025,0.025, SURF_ID='CONE'/
&OBST ID='Cone', XB=-0.09,-0.085,0.015,0.02,0.025,0.025, SURF_ID='CONE'/
&OBST ID='Cone', XB=-0.085,-0.08,-0.035,-0.03,0.025,0.025, SURF_ID='CONE'/
&OBST ID='Cone', XB=-0.085,-0.08,0.03,0.035,0.025,0.025, SURF_ID='CONE'/
&OBST ID='Cone', XB=-0.075,-0.07,-0.055,-0.05,0.025,0.025, SURF_ID='CONE'/
&OBST ID='Cone', XB=-0.075,-0.07,0.05,0.055,0.025,0.025, SURF_ID='CONE'/
&OBST ID='Cone', XB=-0.07,-0.065,-0.06,-0.055,0.025,0.025, SURF_ID='CONE'/
&OBST ID='Cone', XB=-0.07,-0.065,0.055,0.06,0.025,0.025, SURF_ID='CONE'/
&OBST ID='Cone', XB=-0.06,-0.055,-0.07,-0.065,0.025,0.025, SURF_ID='CONE'/
&OBST ID='Cone', XB=-0.06,-0.055,0.065,0.07,0.025,0.025, SURF_ID='CONE'/
&OBST ID='Cone', XB=-0.055,-0.05,-0.075,-0.07,0.025,0.025, SURF_ID='CONE'/
&OBST ID='Cone', XB=-0.055,-0.05,0.07,0.075,0.025,0.025, SURF_ID='CONE'/
&OBST ID='Cone', XB=-0.04,-0.035,-0.02,-0.015,0.09,0.09, SURF_ID='CONE'/
&OBST ID='Cone', XB=-0.04,-0.035,0.015,0.02,0.09,0.09, SURF_ID='CONE'/
&OBST ID='Cone', XB=-0.035,-0.03,-0.085,-0.08,0.025,0.025, SURF_ID='CONE'/
&OBST ID='Cone', XB=-0.035,-0.03,0.08,0.085,0.025,0.025, SURF_ID='CONE'/
&OBST ID='Cone', XB=-0.02,-0.015,-0.09,-0.085,0.025,0.025, SURF_ID='CONE'/
&OBST ID='Cone', XB=-0.02,-0.015,0.085,0.09,0.025,0.025, SURF_ID='CONE'/
&OBST ID='Cone', XB=-0.02,-0.015,-0.04,-0.035,0.09,0.09, SURF_ID='CONE'/
&OBST ID='Cone', XB=-0.02,-0.015,0.035,0.04,0.09,0.09, SURF_ID='CONE'/
&OBST ID='Cone', XB=0.015,0.02,-0.09,-0.085,0.025,0.025, SURF_ID='CONE'/
&OBST ID='Cone', XB=0.015,0.02,0.085,0.09,0.025,0.025, SURF_ID='CONE'/
&OBST ID='Cone', XB=0.015,0.02,-0.04,-0.035,0.09,0.09, SURF_ID='CONE'/
&OBST ID='Cone', XB=0.015,0.02,0.035,0.04,0.09,0.09, SURF_ID='CONE'/
&OBST ID='Cone', XB=0.03,0.035,-0.085,-0.08,0.025,0.025, SURF_ID='CONE'/
&OBST ID='Cone', XB=0.03,0.035,0.08,0.085,0.025,0.025, SURF_ID='CONE'/
&OBST ID='Cone', XB=0.035,0.04,-0.02,-0.015,0.09,0.09, SURF_ID='CONE'/
&OBST ID='Cone', XB=0.035,0.04,0.015,0.02,0.09,0.09, SURF_ID='CONE'/
&OBST ID='Cone', XB=0.05,0.055,-0.075,-0.07,0.025,0.025, SURF_ID='CONE'/
&OBST ID='Cone', XB=0.05,0.055,0.07,0.075,0.025,0.025, SURF_ID='CONE'/
&OBST ID='Cone', XB=0.055,0.06,-0.07,-0.065,0.025,0.025, SURF_ID='CONE'/
&OBST ID='Cone', XB=0.055,0.06,0.065,0.07,0.025,0.025, SURF_ID='CONE'/
&OBST ID='Cone', XB=0.065,0.07,-0.06,-0.055,0.025,0.025, SURF_ID='CONE'/
&OBST ID='Cone', XB=0.065,0.07,0.055,0.06,0.025,0.025, SURF_ID='CONE'/
&OBST ID='Cone', XB=0.07,0.075,-0.055,-0.05,0.025,0.025, SURF_ID='CONE'/
&OBST ID='Cone', XB=0.07,0.075,0.05,0.055,0.025,0.025, SURF_ID='CONE'/
&OBST ID='Cone', XB=0.08,0.085,-0.035,-0.03,0.025,0.025, SURF_ID='CONE'/
&OBST ID='Cone', XB=0.08,0.085,0.03,0.035,0.025,0.025, SURF_ID='CONE'/
&OBST ID='Cone', XB=0.085,0.09,-0.02,-0.015,0.025,0.025, SURF_ID='CONE'/
&OBST ID='Cone', XB=0.085,0.09,0.015,0.02,0.025,0.025, SURF_ID='CONE'/
&OBST ID='Cone Shell', XB=-0.1,-0.095,-0.015,0.015,0.025,0.03, SURF_ID='INERT'/
&OBST ID='Cone Shell', XB=-0.095,-0.09,-0.035,-0.025,0.025,0.03, SURF_ID='INERT'/
&OBST ID='Cone Shell', XB=-0.095,-0.09,0.025,0.035,0.025,0.03, SURF_ID='INERT'/
&OBST ID='Cone Shell', XB=-0.095,-0.09,-0.025,0.025,0.025,0.035, SURF_ID='INERT'/
&OBST ID='Cone Shell', XB=-0.09,-0.085,-0.045,-0.04,0.025,0.03, SURF_ID='INERT'/
&OBST ID='Cone Shell', XB=-0.09,-0.085,0.04,0.045,0.025,0.03, SURF_ID='INERT'/
&OBST ID='Cone Shell', XB=-0.09,-0.085,-0.04,-0.03,0.025,0.035, SURF_ID='INERT'/
&OBST ID='Cone Shell', XB=-0.09,-0.085,0.03,0.04,0.025,0.035, SURF_ID='INERT'/
&OBST ID='Cone Shell', XB=-0.09,-0.085,-0.03,-0.02,0.025,0.04, SURF_ID='INERT'/
&OBST ID='Cone Shell', XB=-0.09,-0.085,0.02,0.03,0.025,0.04, SURF_ID='INERT'/
&OBST ID='Cone Shell', XB=-0.09,-0.085,-0.02,-0.015,0.025,0.045, SURF_ID='INERT'/
&OBST ID='Cone Shell', XB=-0.09,-0.085,0.015,0.02,0.025,0.045, SURF_ID='INERT'/
&OBST ID='Cone Shell', XB=-0.09,-0.085,-0.015,0.015,0.03,0.045, SURF_ID='INERT'/
&OBST ID='Cone Shell', XB=-0.085,-0.08,-0.055,-0.05,0.025,0.03, SURF_ID='INERT'/
&OBST ID='Cone Shell', XB=-0.085,-0.08,0.05,0.055,0.025,0.03, SURF_ID='INERT'/
&OBST ID='Cone Shell', XB=-0.085,-0.08,-0.05,-0.04,0.025,0.035, SURF_ID='INERT'/
&OBST ID='Cone Shell', XB=-0.085,-0.08,0.04,0.05,0.025,0.035, SURF_ID='INERT'/
&OBST ID='Cone Shell', XB=-0.085,-0.08,-0.04,-0.035,0.025,0.04, SURF_ID='INERT'/
&OBST ID='Cone Shell', XB=-0.085,-0.08,0.035,0.04,0.025,0.04, SURF_ID='INERT'/
&OBST ID='Cone Shell', XB=-0.085,-0.08,-0.035,-0.03,0.025,0.045, SURF_ID='INERT'/
&OBST ID='Cone Shell', XB=-0.085,-0.08,0.03,0.035,0.025,0.045, SURF_ID='INERT'/
&OBST ID='Cone Shell', XB=-0.085,-0.08,-0.03,-0.025,0.03,0.045, SURF_ID='INERT'/
&OBST ID='Cone Shell', XB=-0.085,-0.08,0.025,0.03,0.03,0.045, SURF_ID='INERT'/
&OBST ID='Cone Shell', XB=-0.085,-0.08,-0.025,-0.02,0.03,0.05, SURF_ID='INERT'/
&OBST ID='Cone Shell', XB=-0.085,-0.08,0.02,0.025,0.03,0.05, SURF_ID='INERT'/
&OBST ID='Cone Shell', XB=-0.085,-0.08,-0.02,-1.0E-2,0.035,0.05, SURF_ID='INERT'/
&OBST ID='Cone Shell', XB=-0.085,-0.08,0.01,0.02,0.035,0.05, SURF_ID='INERT'/
&OBST ID='Cone Shell', XB=-0.085,-0.08,-1.0E-2,0.01,0.035,0.055, SURF_ID='INERT'/
&OBST ID='Cone Shell', XB=-0.08,-0.075,-0.06,-0.055,0.025,0.03, SURF_ID='INERT'/
&OBST ID='Cone Shell', XB=-0.08,-0.075,0.055,0.06,0.025,0.03, SURF_ID='INERT'/
&OBST ID='Cone Shell', XB=-0.08,-0.075,-0.055,-0.05,0.025,0.035, SURF_ID='INERT'/
&OBST ID='Cone Shell', XB=-0.08,-0.075,0.05,0.055,0.025,0.035, SURF_ID='INERT'/
&OBST ID='Cone Shell', XB=-0.08,-0.075,-0.05,-0.045,0.025,0.04, SURF_ID='INERT'/
&OBST ID='Cone Shell', XB=-0.08,-0.075,0.045,0.05,0.025,0.04, SURF_ID='INERT'/
&OBST ID='Cone Shell', XB=-0.08,-0.075,-0.045,-0.04,0.03,0.045, SURF_ID='INERT'/
&OBST ID='Cone Shell', XB=-0.08,-0.075,0.04,0.045,0.03,0.045, SURF_ID='INERT'/
&OBST ID='Cone Shell', XB=-0.08,-0.075,-0.04,-0.035,0.03,0.05, SURF_ID='INERT'/
&OBST ID='Cone Shell', XB=-0.08,-0.075,0.035,0.04,0.03,0.05, SURF_ID='INERT'/
&OBST ID='Cone Shell', XB=-0.08,-0.075,-0.035,-0.03,0.035,0.05, SURF_ID='INERT'/
&OBST ID='Cone Shell', XB=-0.08,-0.075,0.03,0.035,0.035,0.05, SURF_ID='INERT'/
&OBST ID='Cone Shell', XB=-0.08,-0.075,-0.03,-0.02,0.04,0.055, SURF_ID='INERT'/
&OBST ID='Cone Shell', XB=-0.08,-0.075,0.02,0.03,0.04,0.055, SURF_ID='INERT'/
&OBST ID='Cone Shell', XB=-0.08,-0.075,-0.02,-0.015,0.04,0.06, SURF_ID='INERT'/
&OBST ID='Cone Shell', XB=-0.08,-0.075,0.015,0.02,0.04,0.06, SURF_ID='INERT'/
&OBST ID='Cone Shell', XB=-0.08,-0.075,-0.015,0.015,0.045,0.06, SURF_ID='INERT'/
&OBST ID='Cone Shell', XB=-0.075,-0.07,-0.065,-0.06,0.025,0.03, SURF_ID='INERT'/
&OBST ID='Cone Shell', XB=-0.075,-0.07,0.06,0.065,0.025,0.03, SURF_ID='INERT'/
&OBST ID='Cone Shell', XB=-0.075,-0.07,-0.06,-0.055,0.025,0.035, SURF_ID='INERT'/
&OBST ID='Cone Shell', XB=-0.075,-0.07,0.055,0.06,0.025,0.035, SURF_ID='INERT'/
&OBST ID='Cone Shell', XB=-0.075,-0.07,-0.055,-0.05,0.025,0.04, SURF_ID='INERT'/
&OBST ID='Cone Shell', XB=-0.075,-0.07,0.05,0.055,0.025,0.04, SURF_ID='INERT'/
&OBST ID='Cone Shell', XB=-0.075,-0.07,-0.05,-0.045,0.03,0.045, SURF_ID='INERT'/
&OBST ID='Cone Shell', XB=-0.075,-0.07,0.045,0.05,0.03,0.045, SURF_ID='INERT'/
&OBST ID='Cone Shell', XB=-0.075,-0.07,-0.045,-0.04,0.035,0.05, SURF_ID='INERT'/
&OBST ID='Cone Shell', XB=-0.075,-0.07,0.04,0.045,0.035,0.05, SURF_ID='INERT'/
&OBST ID='Cone Shell', XB=-0.075,-0.07,-0.04,-0.035,0.04,0.055, SURF_ID='INERT'/
&OBST ID='Cone Shell', XB=-0.075,-0.07,0.035,0.04,0.04,0.055, SURF_ID='INERT'/
&OBST ID='Cone Shell', XB=-0.075,-0.07,-0.035,-0.03,0.04,0.06, SURF_ID='INERT'/
&OBST ID='Cone Shell', XB=-0.075,-0.07,0.03,0.035,0.04,0.06, SURF_ID='INERT'/
&OBST ID='Cone Shell', XB=-0.075,-0.07,-0.03,-0.025,0.045,0.06, SURF_ID='INERT'/
&OBST ID='Cone Shell', XB=-0.075,-0.07,0.025,0.03,0.045,0.06, SURF_ID='INERT'/
&OBST ID='Cone Shell', XB=-0.075,-0.07,-0.025,-0.015,0.05,0.065, SURF_ID='INERT'/
&OBST ID='Cone Shell', XB=-0.075,-0.07,0.015,0.025,0.05,0.065, SURF_ID='INERT'/
&OBST ID='Cone Shell', XB=-0.075,-0.07,-0.015,-1.0E-2,0.05,0.07, SURF_ID='INERT'/
&OBST ID='Cone Shell', XB=-0.075,-0.07,0.01,0.015,0.05,0.07, SURF_ID='INERT'/
&OBST ID='Cone Shell', XB=-0.075,-0.07,-1.0E-2,0.01,0.055,0.07, SURF_ID='INERT'/
&OBST ID='Cone Shell', XB=-0.07,-0.065,-0.07,-0.065,0.025,0.035, SURF_ID='INERT'/
&OBST ID='Cone Shell', XB=-0.07,-0.065,0.065,0.07,0.025,0.035, SURF_ID='INERT'/
&OBST ID='Cone Shell', XB=-0.07,-0.065,-0.065,-0.06,0.025,0.04, SURF_ID='INERT'/
&OBST ID='Cone Shell', XB=-0.07,-0.065,0.06,0.065,0.025,0.04, SURF_ID='INERT'/
&OBST ID='Cone Shell', XB=-0.07,-0.065,-0.06,-0.055,0.025,0.045, SURF_ID='INERT'/
&OBST ID='Cone Shell', XB=-0.07,-0.065,0.055,0.06,0.025,0.045, SURF_ID='INERT'/
&OBST ID='Cone Shell', XB=-0.07,-0.065,-0.055,-0.05,0.03,0.05, SURF_ID='INERT'/
&OBST ID='Cone Shell', XB=-0.07,-0.065,0.05,0.055,0.03,0.05, SURF_ID='INERT'/
&OBST ID='Cone Shell', XB=-0.07,-0.065,-0.05,-0.045,0.035,0.055, SURF_ID='INERT'/
&OBST ID='Cone Shell', XB=-0.07,-0.065,0.045,0.05,0.035,0.055, SURF_ID='INERT'/
&OBST ID='Cone Shell', XB=-0.07,-0.065,-0.045,-0.04,0.04,0.06, SURF_ID='INERT'/
&OBST ID='Cone Shell', XB=-0.07,-0.065,0.04,0.045,0.04,0.06, SURF_ID='INERT'/
&OBST ID='Cone Shell', XB=-0.07,-0.065,-0.04,-0.035,0.045,0.06, SURF_ID='INERT'/
&OBST ID='Cone Shell', XB=-0.07,-0.065,0.035,0.04,0.045,0.06, SURF_ID='INERT'/
&OBST ID='Cone Shell', XB=-0.07,-0.065,-0.035,-0.03,0.05,0.065, SURF_ID='INERT'/
&OBST ID='Cone Shell', XB=-0.07,-0.065,0.03,0.035,0.05,0.065, SURF_ID='INERT'/
&OBST ID='Cone Shell', XB=-0.07,-0.065,-0.03,-0.02,0.055,0.07, SURF_ID='INERT'/
&OBST ID='Cone Shell', XB=-0.07,-0.065,0.02,0.03,0.055,0.07, SURF_ID='INERT'/
&OBST ID='Cone Shell', XB=-0.07,-0.065,-0.02,-5.0E-3,0.06,0.075, SURF_ID='INERT'/
&OBST ID='Cone Shell', XB=-0.07,-0.065,5.0E-3,0.02,0.06,0.075, SURF_ID='INERT'/
&OBST ID='Cone Shell', XB=-0.07,-0.065,-5.0E-3,5.0E-3,0.06,0.08, SURF_ID='INERT'/
&OBST ID='Cone Shell', XB=-0.065,-0.06,-0.075,-0.07,0.025,0.03, SURF_ID='INERT'/
&OBST ID='Cone Shell', XB=-0.065,-0.06,0.07,0.075,0.025,0.03, SURF_ID='INERT'/
&OBST ID='Cone Shell', XB=-0.065,-0.06,-0.07,-0.065,0.025,0.04, SURF_ID='INERT'/
&OBST ID='Cone Shell', XB=-0.065,-0.06,0.065,0.07,0.025,0.04, SURF_ID='INERT'/
&OBST ID='Cone Shell', XB=-0.065,-0.06,-0.065,-0.06,0.03,0.045, SURF_ID='INERT'/
&OBST ID='Cone Shell', XB=-0.065,-0.06,0.06,0.065,0.03,0.045, SURF_ID='INERT'/
&OBST ID='Cone Shell', XB=-0.065,-0.06,-0.06,-0.055,0.035,0.05, SURF_ID='INERT'/
&OBST ID='Cone Shell', XB=-0.065,-0.06,0.055,0.06,0.035,0.05, SURF_ID='INERT'/
&OBST ID='Cone Shell', XB=-0.065,-0.06,-0.055,-0.05,0.04,0.055, SURF_ID='INERT'/
&OBST ID='Cone Shell', XB=-0.065,-0.06,0.05,0.055,0.04,0.055, SURF_ID='INERT'/
&OBST ID='Cone Shell', XB=-0.065,-0.06,-0.05,-0.045,0.045,0.06, SURF_ID='INERT'/
&OBST ID='Cone Shell', XB=-0.065,-0.06,0.045,0.05,0.045,0.06, SURF_ID='INERT'/
&OBST ID='Cone Shell', XB=-0.065,-0.06,-0.045,-0.04,0.05,0.065, SURF_ID='INERT'/
&OBST ID='Cone Shell', XB=-0.065,-0.06,0.04,0.045,0.05,0.065, SURF_ID='INERT'/
&OBST ID='Cone Shell', XB=-0.065,-0.06,-0.04,-0.035,0.055,0.07, SURF_ID='INERT'/
&OBST ID='Cone Shell', XB=-0.065,-0.06,0.035,0.04,0.055,0.07, SURF_ID='INERT'/
&OBST ID='Cone Shell', XB=-0.065,-0.06,-0.035,-0.03,0.055,0.075, SURF_ID='INERT'/
&OBST ID='Cone Shell', XB=-0.065,-0.06,0.03,0.035,0.055,0.075, SURF_ID='INERT'/
&OBST ID='Cone Shell', XB=-0.065,-0.06,-0.03,-0.025,0.06,0.075, SURF_ID='INERT'/
&OBST ID='Cone Shell', XB=-0.065,-0.06,0.025,0.03,0.06,0.075, SURF_ID='INERT'/
&OBST ID='Cone Shell', XB=-0.065,-0.06,-0.025,-0.015,0.065,0.08, SURF_ID='INERT'/
&OBST ID='Cone Shell', XB=-0.065,-0.06,0.015,0.025,0.065,0.08, SURF_ID='INERT'/
&OBST ID='Cone Shell', XB=-0.065,-0.06,-0.015,0.015,0.07,0.085, SURF_ID='INERT'/
&OBST ID='Cone Shell', XB=-0.06,-0.055,-0.08,-0.075,0.025,0.03, SURF_ID='INERT'/
&OBST ID='Cone Shell', XB=-0.06,-0.055,0.075,0.08,0.025,0.03, SURF_ID='INERT'/
&OBST ID='Cone Shell', XB=-0.06,-0.055,-0.075,-0.07,0.025,0.035, SURF_ID='INERT'/
&OBST ID='Cone Shell', XB=-0.06,-0.055,0.07,0.075,0.025,0.035, SURF_ID='INERT'/
&OBST ID='Cone Shell', XB=-0.06,-0.055,-0.07,-0.065,0.025,0.045, SURF_ID='INERT'/
&OBST ID='Cone Shell', XB=-0.06,-0.055,0.065,0.07,0.025,0.045, SURF_ID='INERT'/
&OBST ID='Cone Shell', XB=-0.06,-0.055,-0.065,-0.06,0.035,0.05, SURF_ID='INERT'/
&OBST ID='Cone Shell', XB=-0.06,-0.055,0.06,0.065,0.035,0.05, SURF_ID='INERT'/
&OBST ID='Cone Shell', XB=-0.06,-0.055,-0.06,-0.055,0.04,0.055, SURF_ID='INERT'/
&OBST ID='Cone Shell', XB=-0.06,-0.055,0.055,0.06,0.04,0.055, SURF_ID='INERT'/
&OBST ID='Cone Shell', XB=-0.06,-0.055,-0.055,-0.05,0.045,0.06, SURF_ID='INERT'/
&OBST ID='Cone Shell', XB=-0.06,-0.055,0.05,0.055,0.045,0.06, SURF_ID='INERT'/
&OBST ID='Cone Shell', XB=-0.06,-0.055,-0.05,-0.045,0.05,0.065, SURF_ID='INERT'/
&OBST ID='Cone Shell', XB=-0.06,-0.055,0.045,0.05,0.05,0.065, SURF_ID='INERT'/
&OBST ID='Cone Shell', XB=-0.06,-0.055,-0.045,-0.04,0.055,0.07, SURF_ID='INERT'/
&OBST ID='Cone Shell', XB=-0.06,-0.055,0.04,0.045,0.055,0.07, SURF_ID='INERT'/
&OBST ID='Cone Shell', XB=-0.06,-0.055,-0.04,-0.035,0.06,0.075, SURF_ID='INERT'/
&OBST ID='Cone Shell', XB=-0.06,-0.055,0.035,0.04,0.06,0.075, SURF_ID='INERT'/
&OBST ID='Cone Shell', XB=-0.06,-0.055,-0.035,-0.03,0.065,0.08, SURF_ID='INERT'/
&OBST ID='Cone Shell', XB=-0.06,-0.055,0.03,0.035,0.065,0.08, SURF_ID='INERT'/
&OBST ID='Cone Shell', XB=-0.06,-0.055,-0.03,-0.02,0.07,0.085, SURF_ID='INERT'/
&OBST ID='Cone Shell', XB=-0.06,-0.055,0.02,0.03,0.07,0.085, SURF_ID='INERT'/
&OBST ID='Cone Shell', XB=-0.06,-0.055,-0.02,-5.0E-3,0.075,0.09, SURF_ID='INERT'/
&OBST ID='Cone Shell', XB=-0.06,-0.055,5.0E-3,0.02,0.075,0.09, SURF_ID='INERT'/
&OBST ID='Cone Shell', XB=-0.06,-0.055,-5.0E-3,5.0E-3,0.08,0.09, SURF_ID='INERT'/
&OBST ID='Cone Shell', XB=-0.055,-0.05,-0.085,-0.08,0.025,0.03, SURF_ID='INERT'/
&OBST ID='Cone Shell', XB=-0.055,-0.05,0.08,0.085,0.025,0.03, SURF_ID='INERT'/
&OBST ID='Cone Shell', XB=-0.055,-0.05,-0.08,-0.075,0.025,0.035, SURF_ID='INERT'/
&OBST ID='Cone Shell', XB=-0.055,-0.05,0.075,0.08,0.025,0.035, SURF_ID='INERT'/
&OBST ID='Cone Shell', XB=-0.055,-0.05,-0.075,-0.07,0.025,0.04, SURF_ID='INERT'/
&OBST ID='Cone Shell', XB=-0.055,-0.05,0.07,0.075,0.025,0.04, SURF_ID='INERT'/
&OBST ID='Cone Shell', XB=-0.055,-0.05,-0.07,-0.065,0.03,0.05, SURF_ID='INERT'/
&OBST ID='Cone Shell', XB=-0.055,-0.05,0.065,0.07,0.03,0.05, SURF_ID='INERT'/
&OBST ID='Cone Shell', XB=-0.055,-0.05,-0.065,-0.06,0.04,0.055, SURF_ID='INERT'/
&OBST ID='Cone Shell', XB=-0.055,-0.05,0.06,0.065,0.04,0.055, SURF_ID='INERT'/
&OBST ID='Cone Shell', XB=-0.055,-0.05,-0.06,-0.055,0.045,0.06, SURF_ID='INERT'/
&OBST ID='Cone Shell', XB=-0.055,-0.05,0.055,0.06,0.045,0.06, SURF_ID='INERT'/
&OBST ID='Cone Shell', XB=-0.055,-0.05,-0.055,-0.05,0.05,0.065, SURF_ID='INERT'/
&OBST ID='Cone Shell', XB=-0.055,-0.05,0.05,0.055,0.05,0.065, SURF_ID='INERT'/
&OBST ID='Cone Shell', XB=-0.055,-0.05,-0.05,-0.045,0.055,0.07, SURF_ID='INERT'/
&OBST ID='Cone Shell', XB=-0.055,-0.05,0.045,0.05,0.055,0.07, SURF_ID='INERT'/
&OBST ID='Cone Shell', XB=-0.055,-0.05,-0.045,-0.04,0.06,0.08, SURF_ID='INERT'/
&OBST ID='Cone Shell', XB=-0.055,-0.05,0.04,0.045,0.06,0.08, SURF_ID='INERT'/
&OBST ID='Cone Shell', XB=-0.055,-0.05,-0.04,-0.035,0.065,0.085, SURF_ID='INERT'/
&OBST ID='Cone Shell', XB=-0.055,-0.05,0.035,0.04,0.065,0.085, SURF_ID='INERT'/
&OBST ID='Cone Shell', XB=-0.055,-0.05,-0.035,-0.03,0.07,0.085, SURF_ID='INERT'/
&OBST ID='Cone Shell', XB=-0.055,-0.05,0.03,0.035,0.07,0.085, SURF_ID='INERT'/
&OBST ID='Cone Shell', XB=-0.055,-0.05,-0.03,-0.025,0.075,0.09, SURF_ID='INERT'/
&OBST ID='Cone Shell', XB=-0.055,-0.05,0.025,0.03,0.075,0.09, SURF_ID='INERT'/
&OBST ID='Cone Shell', XB=-0.055,-0.05,-0.025,-0.015,0.08,0.09, SURF_ID='INERT'/
&OBST ID='Cone Shell', XB=-0.055,-0.05,0.015,0.025,0.08,0.09, SURF_ID='INERT'/
&OBST ID='Cone Shell', XB=-0.055,-0.05,-0.015,0.015,0.085,0.09, SURF_ID='INERT'/
&OBST ID='Cone Shell', XB=-0.05,-0.045,-0.08,-0.075,0.025,0.04, SURF_ID='INERT'/
&OBST ID='Cone Shell', XB=-0.05,-0.045,0.075,0.08,0.025,0.04, SURF_ID='INERT'/
&OBST ID='Cone Shell', XB=-0.05,-0.045,-0.075,-0.07,0.03,0.045, SURF_ID='INERT'/
&OBST ID='Cone Shell', XB=-0.05,-0.045,0.07,0.075,0.03,0.045, SURF_ID='INERT'/
&OBST ID='Cone Shell', XB=-0.05,-0.045,-0.07,-0.065,0.035,0.055, SURF_ID='INERT'/
&OBST ID='Cone Shell', XB=-0.05,-0.045,0.065,0.07,0.035,0.055, SURF_ID='INERT'/
&OBST ID='Cone Shell', XB=-0.05,-0.045,-0.065,-0.06,0.045,0.06, SURF_ID='INERT'/
&OBST ID='Cone Shell', XB=-0.05,-0.045,0.06,0.065,0.045,0.06, SURF_ID='INERT'/
&OBST ID='Cone Shell', XB=-0.05,-0.045,-0.06,-0.055,0.05,0.065, SURF_ID='INERT'/
&OBST ID='Cone Shell', XB=-0.05,-0.045,0.055,0.06,0.05,0.065, SURF_ID='INERT'/
&OBST ID='Cone Shell', XB=-0.05,-0.045,-0.055,-0.05,0.055,0.07, SURF_ID='INERT'/
&OBST ID='Cone Shell', XB=-0.05,-0.045,0.05,0.055,0.055,0.07, SURF_ID='INERT'/
&OBST ID='Cone Shell', XB=-0.05,-0.045,-0.05,-0.045,0.06,0.08, SURF_ID='INERT'/
&OBST ID='Cone Shell', XB=-0.05,-0.045,0.045,0.05,0.06,0.08, SURF_ID='INERT'/
&OBST ID='Cone Shell', XB=-0.05,-0.045,-0.045,-0.04,0.07,0.085, SURF_ID='INERT'/
&OBST ID='Cone Shell', XB=-0.05,-0.045,0.04,0.045,0.07,0.085, SURF_ID='INERT'/
&OBST ID='Cone Shell', XB=-0.05,-0.045,-0.04,-0.035,0.075,0.09, SURF_ID='INERT'/
&OBST ID='Cone Shell', XB=-0.05,-0.045,0.035,0.04,0.075,0.09, SURF_ID='INERT'/
&OBST ID='Cone Shell', XB=-0.05,-0.045,-0.035,-0.025,0.08,0.09, SURF_ID='INERT'/
&OBST ID='Cone Shell', XB=-0.05,-0.045,0.025,0.035,0.08,0.09, SURF_ID='INERT'/
&OBST ID='Cone Shell', XB=-0.05,-0.045,-0.025,-0.02,0.085,0.09, SURF_ID='INERT'/
&OBST ID='Cone Shell', XB=-0.05,-0.045,0.02,0.025,0.085,0.09, SURF_ID='INERT'/
&OBST ID='Cone Shell', XB=-0.05,-0.04,-0.085,-0.08,0.025,0.035, SURF_ID='INERT'/
&OBST ID='Cone Shell', XB=-0.05,-0.04,0.08,0.085,0.025,0.035, SURF_ID='INERT'/
&OBST ID='Cone Shell', XB=-0.045,-0.04,-0.09,-0.085,0.025,0.03, SURF_ID='INERT'/
&OBST ID='Cone Shell', XB=-0.045,-0.04,0.085,0.09,0.025,0.03, SURF_ID='INERT'/
&OBST ID='Cone Shell', XB=-0.045,-0.04,-0.08,-0.075,0.03,0.045, SURF_ID='INERT'/
&OBST ID='Cone Shell', XB=-0.045,-0.04,0.075,0.08,0.03,0.045, SURF_ID='INERT'/
&OBST ID='Cone Shell', XB=-0.045,-0.04,-0.075,-0.07,0.035,0.05, SURF_ID='INERT'/
&OBST ID='Cone Shell', XB=-0.045,-0.04,0.07,0.075,0.035,0.05, SURF_ID='INERT'/
&OBST ID='Cone Shell', XB=-0.045,-0.04,-0.07,-0.065,0.04,0.06, SURF_ID='INERT'/
&OBST ID='Cone Shell', XB=-0.045,-0.04,0.065,0.07,0.04,0.06, SURF_ID='INERT'/
&OBST ID='Cone Shell', XB=-0.045,-0.04,-0.065,-0.06,0.05,0.065, SURF_ID='INERT'/
&OBST ID='Cone Shell', XB=-0.045,-0.04,0.06,0.065,0.05,0.065, SURF_ID='INERT'/
&OBST ID='Cone Shell', XB=-0.045,-0.04,-0.06,-0.055,0.055,0.07, SURF_ID='INERT'/
&OBST ID='Cone Shell', XB=-0.045,-0.04,0.055,0.06,0.055,0.07, SURF_ID='INERT'/
&OBST ID='Cone Shell', XB=-0.045,-0.04,-0.055,-0.05,0.06,0.08, SURF_ID='INERT'/
&OBST ID='Cone Shell', XB=-0.045,-0.04,0.05,0.055,0.06,0.08, SURF_ID='INERT'/
&OBST ID='Cone Shell', XB=-0.045,-0.04,-0.05,-0.045,0.07,0.085, SURF_ID='INERT'/
&OBST ID='Cone Shell', XB=-0.045,-0.04,0.045,0.05,0.07,0.085, SURF_ID='INERT'/
&OBST ID='Cone Shell', XB=-0.045,-0.04,-0.045,-0.04,0.075,0.09, SURF_ID='INERT'/
&OBST ID='Cone Shell', XB=-0.045,-0.04,0.04,0.045,0.075,0.09, SURF_ID='INERT'/
&OBST ID='Cone Shell', XB=-0.045,-0.04,-0.04,-0.035,0.08,0.09, SURF_ID='INERT'/
&OBST ID='Cone Shell', XB=-0.045,-0.04,0.035,0.04,0.08,0.09, SURF_ID='INERT'/
&OBST ID='Cone Shell', XB=-0.045,-0.04,-0.035,-0.03,0.085,0.09, SURF_ID='INERT'/
&OBST ID='Cone Shell', XB=-0.045,-0.04,0.03,0.035,0.085,0.09, SURF_ID='INERT'/
&OBST ID='Cone Shell', XB=-0.04,-0.035,-0.085,-0.08,0.025,0.04, SURF_ID='INERT'/
&OBST ID='Cone Shell', XB=-0.04,-0.035,0.08,0.085,0.025,0.04, SURF_ID='INERT'/
&OBST ID='Cone Shell', XB=-0.04,-0.035,-0.08,-0.075,0.03,0.05, SURF_ID='INERT'/
&OBST ID='Cone Shell', XB=-0.04,-0.035,0.075,0.08,0.03,0.05, SURF_ID='INERT'/
&OBST ID='Cone Shell', XB=-0.04,-0.035,-0.075,-0.07,0.04,0.055, SURF_ID='INERT'/
&OBST ID='Cone Shell', XB=-0.04,-0.035,0.07,0.075,0.04,0.055, SURF_ID='INERT'/
&OBST ID='Cone Shell', XB=-0.04,-0.035,-0.07,-0.065,0.045,0.06, SURF_ID='INERT'/
&OBST ID='Cone Shell', XB=-0.04,-0.035,0.065,0.07,0.045,0.06, SURF_ID='INERT'/
&OBST ID='Cone Shell', XB=-0.04,-0.035,-0.065,-0.06,0.055,0.07, SURF_ID='INERT'/
&OBST ID='Cone Shell', XB=-0.04,-0.035,0.06,0.065,0.055,0.07, SURF_ID='INERT'/
&OBST ID='Cone Shell', XB=-0.04,-0.035,-0.06,-0.055,0.06,0.075, SURF_ID='INERT'/
&OBST ID='Cone Shell', XB=-0.04,-0.035,0.055,0.06,0.06,0.075, SURF_ID='INERT'/
&OBST ID='Cone Shell', XB=-0.04,-0.035,-0.055,-0.05,0.065,0.085, SURF_ID='INERT'/
&OBST ID='Cone Shell', XB=-0.04,-0.035,0.05,0.055,0.065,0.085, SURF_ID='INERT'/
&OBST ID='Cone Shell', XB=-0.04,-0.035,-0.05,-0.045,0.075,0.09, SURF_ID='INERT'/
&OBST ID='Cone Shell', XB=-0.04,-0.035,0.045,0.05,0.075,0.09, SURF_ID='INERT'/
&OBST ID='Cone Shell', XB=-0.04,-0.035,-0.045,-0.04,0.08,0.09, SURF_ID='INERT'/
&OBST ID='Cone Shell', XB=-0.04,-0.035,0.04,0.045,0.08,0.09, SURF_ID='INERT'/
&OBST ID='Cone Shell', XB=-0.04,-0.035,-0.04,-0.035,0.085,0.09, SURF_ID='INERT'/
&OBST ID='Cone Shell', XB=-0.04,-0.035,0.035,0.04,0.085,0.09, SURF_ID='INERT'/
&OBST ID='Cone Shell', XB=-0.04,-0.03,-0.09,-0.085,0.025,0.035, SURF_ID='INERT'/
&OBST ID='Cone Shell', XB=-0.04,-0.03,0.085,0.09,0.025,0.035, SURF_ID='INERT'/
&OBST ID='Cone Shell', XB=-0.035,-0.03,-0.085,-0.08,0.025,0.045, SURF_ID='INERT'/
&OBST ID='Cone Shell', XB=-0.035,-0.03,0.08,0.085,0.025,0.045, SURF_ID='INERT'/
&OBST ID='Cone Shell', XB=-0.035,-0.03,-0.08,-0.075,0.035,0.05, SURF_ID='INERT'/
&OBST ID='Cone Shell', XB=-0.035,-0.03,0.075,0.08,0.035,0.05, SURF_ID='INERT'/
&OBST ID='Cone Shell', XB=-0.035,-0.03,-0.075,-0.07,0.04,0.06, SURF_ID='INERT'/
&OBST ID='Cone Shell', XB=-0.035,-0.03,0.07,0.075,0.04,0.06, SURF_ID='INERT'/
&OBST ID='Cone Shell', XB=-0.035,-0.03,-0.07,-0.065,0.05,0.065, SURF_ID='INERT'/
&OBST ID='Cone Shell', XB=-0.035,-0.03,0.065,0.07,0.05,0.065, SURF_ID='INERT'/
&OBST ID='Cone Shell', XB=-0.035,-0.03,-0.065,-0.06,0.055,0.075, SURF_ID='INERT'/
&OBST ID='Cone Shell', XB=-0.035,-0.03,0.06,0.065,0.055,0.075, SURF_ID='INERT'/
&OBST ID='Cone Shell', XB=-0.035,-0.03,-0.06,-0.055,0.065,0.08, SURF_ID='INERT'/
&OBST ID='Cone Shell', XB=-0.035,-0.03,0.055,0.06,0.065,0.08, SURF_ID='INERT'/
&OBST ID='Cone Shell', XB=-0.035,-0.03,-0.055,-0.05,0.07,0.085, SURF_ID='INERT'/
&OBST ID='Cone Shell', XB=-0.035,-0.03,0.05,0.055,0.07,0.085, SURF_ID='INERT'/
&OBST ID='Cone Shell', XB=-0.035,-0.03,-0.045,-0.04,0.085,0.09, SURF_ID='INERT'/
&OBST ID='Cone Shell', XB=-0.035,-0.03,0.04,0.045,0.085,0.09, SURF_ID='INERT'/
&OBST ID='Cone Shell', XB=-0.035,-0.025,-0.095,-0.09,0.025,0.03, SURF_ID='INERT'/
&OBST ID='Cone Shell', XB=-0.035,-0.025,0.09,0.095,0.025,0.03, SURF_ID='INERT'/
&OBST ID='Cone Shell', XB=-0.035,-0.025,-0.05,-0.045,0.08,0.09, SURF_ID='INERT'/
&OBST ID='Cone Shell', XB=-0.035,-0.025,0.045,0.05,0.08,0.09, SURF_ID='INERT'/
&OBST ID='Cone Shell', XB=-0.03,-0.025,-0.085,-0.08,0.03,0.045, SURF_ID='INERT'/
&OBST ID='Cone Shell', XB=-0.03,-0.025,0.08,0.085,0.03,0.045, SURF_ID='INERT'/
&OBST ID='Cone Shell', XB=-0.03,-0.025,-0.075,-0.07,0.045,0.06, SURF_ID='INERT'/
&OBST ID='Cone Shell', XB=-0.03,-0.025,0.07,0.075,0.045,0.06, SURF_ID='INERT'/
&OBST ID='Cone Shell', XB=-0.03,-0.025,-0.065,-0.06,0.06,0.075, SURF_ID='INERT'/
&OBST ID='Cone Shell', XB=-0.03,-0.025,0.06,0.065,0.06,0.075, SURF_ID='INERT'/
&OBST ID='Cone Shell', XB=-0.03,-0.025,-0.055,-0.05,0.075,0.09, SURF_ID='INERT'/
&OBST ID='Cone Shell', XB=-0.03,-0.025,0.05,0.055,0.075,0.09, SURF_ID='INERT'/
&OBST ID='Cone Shell', XB=-0.03,-0.02,-0.09,-0.085,0.025,0.04, SURF_ID='INERT'/
&OBST ID='Cone Shell', XB=-0.03,-0.02,0.085,0.09,0.025,0.04, SURF_ID='INERT'/
&OBST ID='Cone Shell', XB=-0.03,-0.02,-0.08,-0.075,0.04,0.055, SURF_ID='INERT'/
&OBST ID='Cone Shell', XB=-0.03,-0.02,0.075,0.08,0.04,0.055, SURF_ID='INERT'/
&OBST ID='Cone Shell', XB=-0.03,-0.02,-0.07,-0.065,0.055,0.07, SURF_ID='INERT'/
&OBST ID='Cone Shell', XB=-0.03,-0.02,0.065,0.07,0.055,0.07, SURF_ID='INERT'/
&OBST ID='Cone Shell', XB=-0.03,-0.02,-0.06,-0.055,0.07,0.085, SURF_ID='INERT'/
&OBST ID='Cone Shell', XB=-0.03,-0.02,0.055,0.06,0.07,0.085, SURF_ID='INERT'/
&OBST ID='Cone Shell', XB=-0.025,-0.02,-0.085,-0.08,0.03,0.05, SURF_ID='INERT'/
&OBST ID='Cone Shell', XB=-0.025,-0.02,0.08,0.085,0.03,0.05, SURF_ID='INERT'/
&OBST ID='Cone Shell', XB=-0.025,-0.02,-0.05,-0.045,0.085,0.09, SURF_ID='INERT'/
&OBST ID='Cone Shell', XB=-0.025,-0.02,0.045,0.05,0.085,0.09, SURF_ID='INERT'/
&OBST ID='Cone Shell', XB=-0.025,-0.015,-0.075,-0.07,0.05,0.065, SURF_ID='INERT'/
&OBST ID='Cone Shell', XB=-0.025,-0.015,0.07,0.075,0.05,0.065, SURF_ID='INERT'/
&OBST ID='Cone Shell', XB=-0.025,-0.015,-0.065,-0.06,0.065,0.08, SURF_ID='INERT'/
&OBST ID='Cone Shell', XB=-0.025,-0.015,0.06,0.065,0.065,0.08, SURF_ID='INERT'/
&OBST ID='Cone Shell', XB=-0.025,-0.015,-0.055,-0.05,0.08,0.09, SURF_ID='INERT'/
&OBST ID='Cone Shell', XB=-0.025,-0.015,0.05,0.055,0.08,0.09, SURF_ID='INERT'/
&OBST ID='Cone Shell', XB=-0.025,0.025,-0.095,-0.09,0.025,0.035, SURF_ID='INERT'/
&OBST ID='Cone Shell', XB=-0.025,0.025,0.09,0.095,0.025,0.035, SURF_ID='INERT'/
&OBST ID='Cone Shell', XB=-0.02,-0.015,-0.09,-0.085,0.025,0.045, SURF_ID='INERT'/
&OBST ID='Cone Shell', XB=-0.02,-0.015,0.085,0.09,0.025,0.045, SURF_ID='INERT'/
&OBST ID='Cone Shell', XB=-0.02,-0.015,-0.08,-0.075,0.04,0.06, SURF_ID='INERT'/
&OBST ID='Cone Shell', XB=-0.02,-0.015,0.075,0.08,0.04,0.06, SURF_ID='INERT'/
&OBST ID='Cone Shell', XB=-0.02,-1.0E-2,-0.085,-0.08,0.035,0.05, SURF_ID='INERT'/
&OBST ID='Cone Shell', XB=-0.02,-1.0E-2,0.08,0.085,0.035,0.05, SURF_ID='INERT'/
&OBST ID='Cone Shell', XB=-0.02,-5.0E-3,-0.07,-0.065,0.06,0.075, SURF_ID='INERT'/
&OBST ID='Cone Shell', XB=-0.02,-5.0E-3,0.065,0.07,0.06,0.075, SURF_ID='INERT'/
&OBST ID='Cone Shell', XB=-0.02,-5.0E-3,-0.06,-0.055,0.075,0.09, SURF_ID='INERT'/
&OBST ID='Cone Shell', XB=-0.02,-5.0E-3,0.055,0.06,0.075,0.09, SURF_ID='INERT'/
&OBST ID='Cone Shell', XB=-0.015,-1.0E-2,-0.075,-0.07,0.05,0.07, SURF_ID='INERT'/
&OBST ID='Cone Shell', XB=-0.015,-1.0E-2,0.07,0.075,0.05,0.07, SURF_ID='INERT'/
&OBST ID='Cone Shell', XB=-0.015,0.015,-0.1,-0.095,0.025,0.03, SURF_ID='INERT'/
&OBST ID='Cone Shell', XB=-0.015,0.015,0.095,0.1,0.025,0.03, SURF_ID='INERT'/
&OBST ID='Cone Shell', XB=-0.015,0.015,-0.09,-0.085,0.03,0.045, SURF_ID='INERT'/
&OBST ID='Cone Shell', XB=-0.015,0.015,0.085,0.09,0.03,0.045, SURF_ID='INERT'/
&OBST ID='Cone Shell', XB=-0.015,0.015,-0.08,-0.075,0.045,0.06, SURF_ID='INERT'/
&OBST ID='Cone Shell', XB=-0.015,0.015,0.075,0.08,0.045,0.06, SURF_ID='INERT'/
&OBST ID='Cone Shell', XB=-0.015,0.015,-0.065,-0.06,0.07,0.085, SURF_ID='INERT'/
&OBST ID='Cone Shell', XB=-0.015,0.015,0.06,0.065,0.07,0.085, SURF_ID='INERT'/
&OBST ID='Cone Shell', XB=-0.015,0.015,-0.055,-0.05,0.085,0.09, SURF_ID='INERT'/
&OBST ID='Cone Shell', XB=-0.015,0.015,0.05,0.055,0.085,0.09, SURF_ID='INERT'/
&OBST ID='Cone Shell', XB=-1.0E-2,0.01,-0.085,-0.08,0.035,0.055, SURF_ID='INERT'/
&OBST ID='Cone Shell', XB=-1.0E-2,0.01,0.08,0.085,0.035,0.055, SURF_ID='INERT'/
&OBST ID='Cone Shell', XB=-1.0E-2,0.01,-0.075,-0.07,0.055,0.07, SURF_ID='INERT'/
&OBST ID='Cone Shell', XB=-1.0E-2,0.01,0.07,0.075,0.055,0.07, SURF_ID='INERT'/
&OBST ID='Cone Shell', XB=-5.0E-3,5.0E-3,-0.07,-0.065,0.06,0.08, SURF_ID='INERT'/
&OBST ID='Cone Shell', XB=-5.0E-3,5.0E-3,0.065,0.07,0.06,0.08, SURF_ID='INERT'/
&OBST ID='Cone Shell', XB=-5.0E-3,5.0E-3,-0.06,-0.055,0.08,0.09, SURF_ID='INERT'/
&OBST ID='Cone Shell', XB=-5.0E-3,5.0E-3,0.055,0.06,0.08,0.09, SURF_ID='INERT'/
&OBST ID='Cone Shell', XB=5.0E-3,0.02,-0.07,-0.065,0.06,0.075, SURF_ID='INERT'/
&OBST ID='Cone Shell', XB=5.0E-3,0.02,0.065,0.07,0.06,0.075, SURF_ID='INERT'/
&OBST ID='Cone Shell', XB=5.0E-3,0.02,-0.06,-0.055,0.075,0.09, SURF_ID='INERT'/
&OBST ID='Cone Shell', XB=5.0E-3,0.02,0.055,0.06,0.075,0.09, SURF_ID='INERT'/
&OBST ID='Cone Shell', XB=0.01,0.015,-0.075,-0.07,0.05,0.07, SURF_ID='INERT'/
&OBST ID='Cone Shell', XB=0.01,0.015,0.07,0.075,0.05,0.07, SURF_ID='INERT'/
&OBST ID='Cone Shell', XB=0.01,0.02,-0.085,-0.08,0.035,0.05, SURF_ID='INERT'/
&OBST ID='Cone Shell', XB=0.01,0.02,0.08,0.085,0.035,0.05, SURF_ID='INERT'/
&OBST ID='Cone Shell', XB=0.015,0.02,-0.09,-0.085,0.025,0.045, SURF_ID='INERT'/
&OBST ID='Cone Shell', XB=0.015,0.02,0.085,0.09,0.025,0.045, SURF_ID='INERT'/
&OBST ID='Cone Shell', XB=0.015,0.02,-0.08,-0.075,0.04,0.06, SURF_ID='INERT'/
&OBST ID='Cone Shell', XB=0.015,0.02,0.075,0.08,0.04,0.06, SURF_ID='INERT'/
&OBST ID='Cone Shell', XB=0.015,0.025,-0.075,-0.07,0.05,0.065, SURF_ID='INERT'/
&OBST ID='Cone Shell', XB=0.015,0.025,0.07,0.075,0.05,0.065, SURF_ID='INERT'/
&OBST ID='Cone Shell', XB=0.015,0.025,-0.065,-0.06,0.065,0.08, SURF_ID='INERT'/
&OBST ID='Cone Shell', XB=0.015,0.025,0.06,0.065,0.065,0.08, SURF_ID='INERT'/
&OBST ID='Cone Shell', XB=0.015,0.025,-0.055,-0.05,0.08,0.09, SURF_ID='INERT'/
&OBST ID='Cone Shell', XB=0.015,0.025,0.05,0.055,0.08,0.09, SURF_ID='INERT'/
&OBST ID='Cone Shell', XB=0.02,0.025,-0.085,-0.08,0.03,0.05, SURF_ID='INERT'/
&OBST ID='Cone Shell', XB=0.02,0.025,0.08,0.085,0.03,0.05, SURF_ID='INERT'/
&OBST ID='Cone Shell', XB=0.02,0.025,-0.05,-0.045,0.085,0.09, SURF_ID='INERT'/
&OBST ID='Cone Shell', XB=0.02,0.025,0.045,0.05,0.085,0.09, SURF_ID='INERT'/
&OBST ID='Cone Shell', XB=0.02,0.03,-0.09,-0.085,0.025,0.04, SURF_ID='INERT'/
&OBST ID='Cone Shell', XB=0.02,0.03,0.085,0.09,0.025,0.04, SURF_ID='INERT'/
&OBST ID='Cone Shell', XB=0.02,0.03,-0.08,-0.075,0.04,0.055, SURF_ID='INERT'/
&OBST ID='Cone Shell', XB=0.02,0.03,0.075,0.08,0.04,0.055, SURF_ID='INERT'/
&OBST ID='Cone Shell', XB=0.02,0.03,-0.07,-0.065,0.055,0.07, SURF_ID='INERT'/
&OBST ID='Cone Shell', XB=0.02,0.03,0.065,0.07,0.055,0.07, SURF_ID='INERT'/
&OBST ID='Cone Shell', XB=0.02,0.03,-0.06,-0.055,0.07,0.085, SURF_ID='INERT'/
&OBST ID='Cone Shell', XB=0.02,0.03,0.055,0.06,0.07,0.085, SURF_ID='INERT'/
&OBST ID='Cone Shell', XB=0.025,0.03,-0.085,-0.08,0.03,0.045, SURF_ID='INERT'/
&OBST ID='Cone Shell', XB=0.025,0.03,0.08,0.085,0.03,0.045, SURF_ID='INERT'/
&OBST ID='Cone Shell', XB=0.025,0.03,-0.075,-0.07,0.045,0.06, SURF_ID='INERT'/
&OBST ID='Cone Shell', XB=0.025,0.03,0.07,0.075,0.045,0.06, SURF_ID='INERT'/
&OBST ID='Cone Shell', XB=0.025,0.03,-0.065,-0.06,0.06,0.075, SURF_ID='INERT'/
&OBST ID='Cone Shell', XB=0.025,0.03,0.06,0.065,0.06,0.075, SURF_ID='INERT'/
&OBST ID='Cone Shell', XB=0.025,0.03,-0.055,-0.05,0.075,0.09, SURF_ID='INERT'/
&OBST ID='Cone Shell', XB=0.025,0.03,0.05,0.055,0.075,0.09, SURF_ID='INERT'/
&OBST ID='Cone Shell', XB=0.025,0.035,-0.095,-0.09,0.025,0.03, SURF_ID='INERT'/
&OBST ID='Cone Shell', XB=0.025,0.035,0.09,0.095,0.025,0.03, SURF_ID='INERT'/
&OBST ID='Cone Shell', XB=0.025,0.035,-0.05,-0.045,0.08,0.09, SURF_ID='INERT'/
&OBST ID='Cone Shell', XB=0.025,0.035,0.045,0.05,0.08,0.09, SURF_ID='INERT'/
&OBST ID='Cone Shell', XB=0.03,0.035,-0.085,-0.08,0.025,0.045, SURF_ID='INERT'/
&OBST ID='Cone Shell', XB=0.03,0.035,0.08,0.085,0.025,0.045, SURF_ID='INERT'/
&OBST ID='Cone Shell', XB=0.03,0.035,-0.08,-0.075,0.035,0.05, SURF_ID='INERT'/
&OBST ID='Cone Shell', XB=0.03,0.035,0.075,0.08,0.035,0.05, SURF_ID='INERT'/
&OBST ID='Cone Shell', XB=0.03,0.035,-0.075,-0.07,0.04,0.06, SURF_ID='INERT'/
&OBST ID='Cone Shell', XB=0.03,0.035,0.07,0.075,0.04,0.06, SURF_ID='INERT'/
&OBST ID='Cone Shell', XB=0.03,0.035,-0.07,-0.065,0.05,0.065, SURF_ID='INERT'/
&OBST ID='Cone Shell', XB=0.03,0.035,0.065,0.07,0.05,0.065, SURF_ID='INERT'/
&OBST ID='Cone Shell', XB=0.03,0.035,-0.065,-0.06,0.055,0.075, SURF_ID='INERT'/
&OBST ID='Cone Shell', XB=0.03,0.035,0.06,0.065,0.055,0.075, SURF_ID='INERT'/
&OBST ID='Cone Shell', XB=0.03,0.035,-0.06,-0.055,0.065,0.08, SURF_ID='INERT'/
&OBST ID='Cone Shell', XB=0.03,0.035,0.055,0.06,0.065,0.08, SURF_ID='INERT'/
&OBST ID='Cone Shell', XB=0.03,0.035,-0.055,-0.05,0.07,0.085, SURF_ID='INERT'/
&OBST ID='Cone Shell', XB=0.03,0.035,0.05,0.055,0.07,0.085, SURF_ID='INERT'/
&OBST ID='Cone Shell', XB=0.03,0.035,-0.045,-0.04,0.085,0.09, SURF_ID='INERT'/
&OBST ID='Cone Shell', XB=0.03,0.035,0.04,0.045,0.085,0.09, SURF_ID='INERT'/
&OBST ID='Cone Shell', XB=0.03,0.04,-0.09,-0.085,0.025,0.035, SURF_ID='INERT'/
&OBST ID='Cone Shell', XB=0.03,0.04,0.085,0.09,0.025,0.035, SURF_ID='INERT'/
&OBST ID='Cone Shell', XB=0.035,0.04,-0.085,-0.08,0.025,0.04, SURF_ID='INERT'/
&OBST ID='Cone Shell', XB=0.035,0.04,0.08,0.085,0.025,0.04, SURF_ID='INERT'/
&OBST ID='Cone Shell', XB=0.035,0.04,-0.08,-0.075,0.03,0.05, SURF_ID='INERT'/
&OBST ID='Cone Shell', XB=0.035,0.04,0.075,0.08,0.03,0.05, SURF_ID='INERT'/
&OBST ID='Cone Shell', XB=0.035,0.04,-0.075,-0.07,0.04,0.055, SURF_ID='INERT'/
&OBST ID='Cone Shell', XB=0.035,0.04,0.07,0.075,0.04,0.055, SURF_ID='INERT'/
&OBST ID='Cone Shell', XB=0.035,0.04,-0.07,-0.065,0.045,0.06, SURF_ID='INERT'/
&OBST ID='Cone Shell', XB=0.035,0.04,0.065,0.07,0.045,0.06, SURF_ID='INERT'/
&OBST ID='Cone Shell', XB=0.035,0.04,-0.065,-0.06,0.055,0.07, SURF_ID='INERT'/
&OBST ID='Cone Shell', XB=0.035,0.04,0.06,0.065,0.055,0.07, SURF_ID='INERT'/
&OBST ID='Cone Shell', XB=0.035,0.04,-0.06,-0.055,0.06,0.075, SURF_ID='INERT'/
&OBST ID='Cone Shell', XB=0.035,0.04,0.055,0.06,0.06,0.075, SURF_ID='INERT'/
&OBST ID='Cone Shell', XB=0.035,0.04,-0.055,-0.05,0.065,0.085, SURF_ID='INERT'/
&OBST ID='Cone Shell', XB=0.035,0.04,0.05,0.055,0.065,0.085, SURF_ID='INERT'/
&OBST ID='Cone Shell', XB=0.035,0.04,-0.05,-0.045,0.075,0.09, SURF_ID='INERT'/
&OBST ID='Cone Shell', XB=0.035,0.04,0.045,0.05,0.075,0.09, SURF_ID='INERT'/
&OBST ID='Cone Shell', XB=0.035,0.04,-0.045,-0.04,0.08,0.09, SURF_ID='INERT'/
&OBST ID='Cone Shell', XB=0.035,0.04,0.04,0.045,0.08,0.09, SURF_ID='INERT'/
&OBST ID='Cone Shell', XB=0.035,0.04,-0.04,-0.035,0.085,0.09, SURF_ID='INERT'/
&OBST ID='Cone Shell', XB=0.035,0.04,0.035,0.04,0.085,0.09, SURF_ID='INERT'/
&OBST ID='Cone Shell', XB=0.04,0.045,-0.09,-0.085,0.025,0.03, SURF_ID='INERT'/
&OBST ID='Cone Shell', XB=0.04,0.045,0.085,0.09,0.025,0.03, SURF_ID='INERT'/
&OBST ID='Cone Shell', XB=0.04,0.045,-0.08,-0.075,0.03,0.045, SURF_ID='INERT'/
&OBST ID='Cone Shell', XB=0.04,0.045,0.075,0.08,0.03,0.045, SURF_ID='INERT'/
&OBST ID='Cone Shell', XB=0.04,0.045,-0.075,-0.07,0.035,0.05, SURF_ID='INERT'/
&OBST ID='Cone Shell', XB=0.04,0.045,0.07,0.075,0.035,0.05, SURF_ID='INERT'/
&OBST ID='Cone Shell', XB=0.04,0.045,-0.07,-0.065,0.04,0.06, SURF_ID='INERT'/
&OBST ID='Cone Shell', XB=0.04,0.045,0.065,0.07,0.04,0.06, SURF_ID='INERT'/
&OBST ID='Cone Shell', XB=0.04,0.045,-0.065,-0.06,0.05,0.065, SURF_ID='INERT'/
&OBST ID='Cone Shell', XB=0.04,0.045,0.06,0.065,0.05,0.065, SURF_ID='INERT'/
&OBST ID='Cone Shell', XB=0.04,0.045,-0.06,-0.055,0.055,0.07, SURF_ID='INERT'/
&OBST ID='Cone Shell', XB=0.04,0.045,0.055,0.06,0.055,0.07, SURF_ID='INERT'/
&OBST ID='Cone Shell', XB=0.04,0.045,-0.055,-0.05,0.06,0.08, SURF_ID='INERT'/
&OBST ID='Cone Shell', XB=0.04,0.045,0.05,0.055,0.06,0.08, SURF_ID='INERT'/
&OBST ID='Cone Shell', XB=0.04,0.045,-0.05,-0.045,0.07,0.085, SURF_ID='INERT'/
&OBST ID='Cone Shell', XB=0.04,0.045,0.045,0.05,0.07,0.085, SURF_ID='INERT'/
&OBST ID='Cone Shell', XB=0.04,0.045,-0.045,-0.04,0.075,0.09, SURF_ID='INERT'/
&OBST ID='Cone Shell', XB=0.04,0.045,0.04,0.045,0.075,0.09, SURF_ID='INERT'/
&OBST ID='Cone Shell', XB=0.04,0.045,-0.04,-0.035,0.08,0.09, SURF_ID='INERT'/
&OBST ID='Cone Shell', XB=0.04,0.045,0.035,0.04,0.08,0.09, SURF_ID='INERT'/
&OBST ID='Cone Shell', XB=0.04,0.045,-0.035,-0.03,0.085,0.09, SURF_ID='INERT'/
&OBST ID='Cone Shell', XB=0.04,0.045,0.03,0.035,0.085,0.09, SURF_ID='INERT'/
&OBST ID='Cone Shell', XB=0.04,0.05,-0.085,-0.08,0.025,0.035, SURF_ID='INERT'/
&OBST ID='Cone Shell', XB=0.04,0.05,0.08,0.085,0.025,0.035, SURF_ID='INERT'/
&OBST ID='Cone Shell', XB=0.045,0.05,-0.08,-0.075,0.025,0.04, SURF_ID='INERT'/
&OBST ID='Cone Shell', XB=0.045,0.05,0.075,0.08,0.025,0.04, SURF_ID='INERT'/
&OBST ID='Cone Shell', XB=0.045,0.05,-0.075,-0.07,0.03,0.045, SURF_ID='INERT'/
&OBST ID='Cone Shell', XB=0.045,0.05,0.07,0.075,0.03,0.045, SURF_ID='INERT'/
&OBST ID='Cone Shell', XB=0.045,0.05,-0.07,-0.065,0.035,0.055, SURF_ID='INERT'/
&OBST ID='Cone Shell', XB=0.045,0.05,0.065,0.07,0.035,0.055, SURF_ID='INERT'/
&OBST ID='Cone Shell', XB=0.045,0.05,-0.065,-0.06,0.045,0.06, SURF_ID='INERT'/
&OBST ID='Cone Shell', XB=0.045,0.05,0.06,0.065,0.045,0.06, SURF_ID='INERT'/
&OBST ID='Cone Shell', XB=0.045,0.05,-0.06,-0.055,0.05,0.065, SURF_ID='INERT'/
&OBST ID='Cone Shell', XB=0.045,0.05,0.055,0.06,0.05,0.065, SURF_ID='INERT'/
&OBST ID='Cone Shell', XB=0.045,0.05,-0.055,-0.05,0.055,0.07, SURF_ID='INERT'/
&OBST ID='Cone Shell', XB=0.045,0.05,0.05,0.055,0.055,0.07, SURF_ID='INERT'/
&OBST ID='Cone Shell', XB=0.045,0.05,-0.05,-0.045,0.06,0.08, SURF_ID='INERT'/
&OBST ID='Cone Shell', XB=0.045,0.05,0.045,0.05,0.06,0.08, SURF_ID='INERT'/
&OBST ID='Cone Shell', XB=0.045,0.05,-0.045,-0.04,0.07,0.085, SURF_ID='INERT'/
&OBST ID='Cone Shell', XB=0.045,0.05,0.04,0.045,0.07,0.085, SURF_ID='INERT'/
&OBST ID='Cone Shell', XB=0.045,0.05,-0.04,-0.035,0.075,0.09, SURF_ID='INERT'/
&OBST ID='Cone Shell', XB=0.045,0.05,0.035,0.04,0.075,0.09, SURF_ID='INERT'/
&OBST ID='Cone Shell', XB=0.045,0.05,-0.035,-0.025,0.08,0.09, SURF_ID='INERT'/
&OBST ID='Cone Shell', XB=0.045,0.05,0.025,0.035,0.08,0.09, SURF_ID='INERT'/
&OBST ID='Cone Shell', XB=0.045,0.05,-0.025,-0.02,0.085,0.09, SURF_ID='INERT'/
&OBST ID='Cone Shell', XB=0.045,0.05,0.02,0.025,0.085,0.09, SURF_ID='INERT'/
&OBST ID='Cone Shell', XB=0.05,0.055,-0.085,-0.08,0.025,0.03, SURF_ID='INERT'/
&OBST ID='Cone Shell', XB=0.05,0.055,0.08,0.085,0.025,0.03, SURF_ID='INERT'/
&OBST ID='Cone Shell', XB=0.05,0.055,-0.08,-0.075,0.025,0.035, SURF_ID='INERT'/
&OBST ID='Cone Shell', XB=0.05,0.055,0.075,0.08,0.025,0.035, SURF_ID='INERT'/
&OBST ID='Cone Shell', XB=0.05,0.055,-0.075,-0.07,0.025,0.04, SURF_ID='INERT'/
&OBST ID='Cone Shell', XB=0.05,0.055,0.07,0.075,0.025,0.04, SURF_ID='INERT'/
&OBST ID='Cone Shell', XB=0.05,0.055,-0.07,-0.065,0.03,0.05, SURF_ID='INERT'/
&OBST ID='Cone Shell', XB=0.05,0.055,0.065,0.07,0.03,0.05, SURF_ID='INERT'/
&OBST ID='Cone Shell', XB=0.05,0.055,-0.065,-0.06,0.04,0.055, SURF_ID='INERT'/
&OBST ID='Cone Shell', XB=0.05,0.055,0.06,0.065,0.04,0.055, SURF_ID='INERT'/
&OBST ID='Cone Shell', XB=0.05,0.055,-0.06,-0.055,0.045,0.06, SURF_ID='INERT'/
&OBST ID='Cone Shell', XB=0.05,0.055,0.055,0.06,0.045,0.06, SURF_ID='INERT'/
&OBST ID='Cone Shell', XB=0.05,0.055,-0.055,-0.05,0.05,0.065, SURF_ID='INERT'/
&OBST ID='Cone Shell', XB=0.05,0.055,0.05,0.055,0.05,0.065, SURF_ID='INERT'/
&OBST ID='Cone Shell', XB=0.05,0.055,-0.05,-0.045,0.055,0.07, SURF_ID='INERT'/
&OBST ID='Cone Shell', XB=0.05,0.055,0.045,0.05,0.055,0.07, SURF_ID='INERT'/
&OBST ID='Cone Shell', XB=0.05,0.055,-0.045,-0.04,0.06,0.08, SURF_ID='INERT'/
&OBST ID='Cone Shell', XB=0.05,0.055,0.04,0.045,0.06,0.08, SURF_ID='INERT'/
&OBST ID='Cone Shell', XB=0.05,0.055,-0.04,-0.035,0.065,0.085, SURF_ID='INERT'/
&OBST ID='Cone Shell', XB=0.05,0.055,0.035,0.04,0.065,0.085, SURF_ID='INERT'/
&OBST ID='Cone Shell', XB=0.05,0.055,-0.035,-0.03,0.07,0.085, SURF_ID='INERT'/
&OBST ID='Cone Shell', XB=0.05,0.055,0.03,0.035,0.07,0.085, SURF_ID='INERT'/
&OBST ID='Cone Shell', XB=0.05,0.055,-0.03,-0.025,0.075,0.09, SURF_ID='INERT'/
&OBST ID='Cone Shell', XB=0.05,0.055,0.025,0.03,0.075,0.09, SURF_ID='INERT'/
&OBST ID='Cone Shell', XB=0.05,0.055,-0.025,-0.015,0.08,0.09, SURF_ID='INERT'/
&OBST ID='Cone Shell', XB=0.05,0.055,0.015,0.025,0.08,0.09, SURF_ID='INERT'/
&OBST ID='Cone Shell', XB=0.05,0.055,-0.015,0.015,0.085,0.09, SURF_ID='INERT'/
&OBST ID='Cone Shell', XB=0.055,0.06,-0.08,-0.075,0.025,0.03, SURF_ID='INERT'/
&OBST ID='Cone Shell', XB=0.055,0.06,0.075,0.08,0.025,0.03, SURF_ID='INERT'/
&OBST ID='Cone Shell', XB=0.055,0.06,-0.075,-0.07,0.025,0.035, SURF_ID='INERT'/
&OBST ID='Cone Shell', XB=0.055,0.06,0.07,0.075,0.025,0.035, SURF_ID='INERT'/
&OBST ID='Cone Shell', XB=0.055,0.06,-0.07,-0.065,0.025,0.045, SURF_ID='INERT'/
&OBST ID='Cone Shell', XB=0.055,0.06,0.065,0.07,0.025,0.045, SURF_ID='INERT'/
&OBST ID='Cone Shell', XB=0.055,0.06,-0.065,-0.06,0.035,0.05, SURF_ID='INERT'/
&OBST ID='Cone Shell', XB=0.055,0.06,0.06,0.065,0.035,0.05, SURF_ID='INERT'/
&OBST ID='Cone Shell', XB=0.055,0.06,-0.06,-0.055,0.04,0.055, SURF_ID='INERT'/
&OBST ID='Cone Shell', XB=0.055,0.06,0.055,0.06,0.04,0.055, SURF_ID='INERT'/
&OBST ID='Cone Shell', XB=0.055,0.06,-0.055,-0.05,0.045,0.06, SURF_ID='INERT'/
&OBST ID='Cone Shell', XB=0.055,0.06,0.05,0.055,0.045,0.06, SURF_ID='INERT'/
&OBST ID='Cone Shell', XB=0.055,0.06,-0.05,-0.045,0.05,0.065, SURF_ID='INERT'/
&OBST ID='Cone Shell', XB=0.055,0.06,0.045,0.05,0.05,0.065, SURF_ID='INERT'/
&OBST ID='Cone Shell', XB=0.055,0.06,-0.045,-0.04,0.055,0.07, SURF_ID='INERT'/
&OBST ID='Cone Shell', XB=0.055,0.06,0.04,0.045,0.055,0.07, SURF_ID='INERT'/
&OBST ID='Cone Shell', XB=0.055,0.06,-0.04,-0.035,0.06,0.075, SURF_ID='INERT'/
&OBST ID='Cone Shell', XB=0.055,0.06,0.035,0.04,0.06,0.075, SURF_ID='INERT'/
&OBST ID='Cone Shell', XB=0.055,0.06,-0.035,-0.03,0.065,0.08, SURF_ID='INERT'/
&OBST ID='Cone Shell', XB=0.055,0.06,0.03,0.035,0.065,0.08, SURF_ID='INERT'/
&OBST ID='Cone Shell', XB=0.055,0.06,-0.03,-0.02,0.07,0.085, SURF_ID='INERT'/
&OBST ID='Cone Shell', XB=0.055,0.06,0.02,0.03,0.07,0.085, SURF_ID='INERT'/
&OBST ID='Cone Shell', XB=0.055,0.06,-0.02,-5.0E-3,0.075,0.09, SURF_ID='INERT'/
&OBST ID='Cone Shell', XB=0.055,0.06,5.0E-3,0.02,0.075,0.09, SURF_ID='INERT'/
&OBST ID='Cone Shell', XB=0.055,0.06,-5.0E-3,5.0E-3,0.08,0.09, SURF_ID='INERT'/
&OBST ID='Cone Shell', XB=0.06,0.065,-0.075,-0.07,0.025,0.03, SURF_ID='INERT'/
&OBST ID='Cone Shell', XB=0.06,0.065,0.07,0.075,0.025,0.03, SURF_ID='INERT'/
&OBST ID='Cone Shell', XB=0.06,0.065,-0.07,-0.065,0.025,0.04, SURF_ID='INERT'/
&OBST ID='Cone Shell', XB=0.06,0.065,0.065,0.07,0.025,0.04, SURF_ID='INERT'/
&OBST ID='Cone Shell', XB=0.06,0.065,-0.065,-0.06,0.03,0.045, SURF_ID='INERT'/
&OBST ID='Cone Shell', XB=0.06,0.065,0.06,0.065,0.03,0.045, SURF_ID='INERT'/
&OBST ID='Cone Shell', XB=0.06,0.065,-0.06,-0.055,0.035,0.05, SURF_ID='INERT'/
&OBST ID='Cone Shell', XB=0.06,0.065,0.055,0.06,0.035,0.05, SURF_ID='INERT'/
&OBST ID='Cone Shell', XB=0.06,0.065,-0.055,-0.05,0.04,0.055, SURF_ID='INERT'/
&OBST ID='Cone Shell', XB=0.06,0.065,0.05,0.055,0.04,0.055, SURF_ID='INERT'/
&OBST ID='Cone Shell', XB=0.06,0.065,-0.05,-0.045,0.045,0.06, SURF_ID='INERT'/
&OBST ID='Cone Shell', XB=0.06,0.065,0.045,0.05,0.045,0.06, SURF_ID='INERT'/
&OBST ID='Cone Shell', XB=0.06,0.065,-0.045,-0.04,0.05,0.065, SURF_ID='INERT'/
&OBST ID='Cone Shell', XB=0.06,0.065,0.04,0.045,0.05,0.065, SURF_ID='INERT'/
&OBST ID='Cone Shell', XB=0.06,0.065,-0.04,-0.035,0.055,0.07, SURF_ID='INERT'/
&OBST ID='Cone Shell', XB=0.06,0.065,0.035,0.04,0.055,0.07, SURF_ID='INERT'/
&OBST ID='Cone Shell', XB=0.06,0.065,-0.035,-0.03,0.055,0.075, SURF_ID='INERT'/
&OBST ID='Cone Shell', XB=0.06,0.065,0.03,0.035,0.055,0.075, SURF_ID='INERT'/
&OBST ID='Cone Shell', XB=0.06,0.065,-0.03,-0.025,0.06,0.075, SURF_ID='INERT'/
&OBST ID='Cone Shell', XB=0.06,0.065,0.025,0.03,0.06,0.075, SURF_ID='INERT'/
&OBST ID='Cone Shell', XB=0.06,0.065,-0.025,-0.015,0.065,0.08, SURF_ID='INERT'/
&OBST ID='Cone Shell', XB=0.06,0.065,0.015,0.025,0.065,0.08, SURF_ID='INERT'/
&OBST ID='Cone Shell', XB=0.06,0.065,-0.015,0.015,0.07,0.085, SURF_ID='INERT'/
&OBST ID='Cone Shell', XB=0.065,0.07,-0.07,-0.065,0.025,0.035, SURF_ID='INERT'/
&OBST ID='Cone Shell', XB=0.065,0.07,0.065,0.07,0.025,0.035, SURF_ID='INERT'/
&OBST ID='Cone Shell', XB=0.065,0.07,-0.065,-0.06,0.025,0.04, SURF_ID='INERT'/
&OBST ID='Cone Shell', XB=0.065,0.07,0.06,0.065,0.025,0.04, SURF_ID='INERT'/
&OBST ID='Cone Shell', XB=0.065,0.07,-0.06,-0.055,0.025,0.045, SURF_ID='INERT'/
&OBST ID='Cone Shell', XB=0.065,0.07,0.055,0.06,0.025,0.045, SURF_ID='INERT'/
&OBST ID='Cone Shell', XB=0.065,0.07,-0.055,-0.05,0.03,0.05, SURF_ID='INERT'/
&OBST ID='Cone Shell', XB=0.065,0.07,0.05,0.055,0.03,0.05, SURF_ID='INERT'/
&OBST ID='Cone Shell', XB=0.065,0.07,-0.05,-0.045,0.035,0.055, SURF_ID='INERT'/
&OBST ID='Cone Shell', XB=0.065,0.07,0.045,0.05,0.035,0.055, SURF_ID='INERT'/
&OBST ID='Cone Shell', XB=0.065,0.07,-0.045,-0.04,0.04,0.06, SURF_ID='INERT'/
&OBST ID='Cone Shell', XB=0.065,0.07,0.04,0.045,0.04,0.06, SURF_ID='INERT'/
&OBST ID='Cone Shell', XB=0.065,0.07,-0.04,-0.035,0.045,0.06, SURF_ID='INERT'/
&OBST ID='Cone Shell', XB=0.065,0.07,0.035,0.04,0.045,0.06, SURF_ID='INERT'/
&OBST ID='Cone Shell', XB=0.065,0.07,-0.035,-0.03,0.05,0.065, SURF_ID='INERT'/
&OBST ID='Cone Shell', XB=0.065,0.07,0.03,0.035,0.05,0.065, SURF_ID='INERT'/
&OBST ID='Cone Shell', XB=0.065,0.07,-0.03,-0.02,0.055,0.07, SURF_ID='INERT'/
&OBST ID='Cone Shell', XB=0.065,0.07,0.02,0.03,0.055,0.07, SURF_ID='INERT'/
&OBST ID='Cone Shell', XB=0.065,0.07,-0.02,-5.0E-3,0.06,0.075, SURF_ID='INERT'/
&OBST ID='Cone Shell', XB=0.065,0.07,5.0E-3,0.02,0.06,0.075, SURF_ID='INERT'/
&OBST ID='Cone Shell', XB=0.065,0.07,-5.0E-3,5.0E-3,0.06,0.08, SURF_ID='INERT'/
&OBST ID='Cone Shell', XB=0.07,0.075,-0.065,-0.06,0.025,0.03, SURF_ID='INERT'/
&OBST ID='Cone Shell', XB=0.07,0.075,0.06,0.065,0.025,0.03, SURF_ID='INERT'/
&OBST ID='Cone Shell', XB=0.07,0.075,-0.06,-0.055,0.025,0.035, SURF_ID='INERT'/
&OBST ID='Cone Shell', XB=0.07,0.075,0.055,0.06,0.025,0.035, SURF_ID='INERT'/
&OBST ID='Cone Shell', XB=0.07,0.075,-0.055,-0.05,0.025,0.04, SURF_ID='INERT'/
&OBST ID='Cone Shell', XB=0.07,0.075,0.05,0.055,0.025,0.04, SURF_ID='INERT'/
&OBST ID='Cone Shell', XB=0.07,0.075,-0.05,-0.045,0.03,0.045, SURF_ID='INERT'/
&OBST ID='Cone Shell', XB=0.07,0.075,0.045,0.05,0.03,0.045, SURF_ID='INERT'/
&OBST ID='Cone Shell', XB=0.07,0.075,-0.045,-0.04,0.035,0.05, SURF_ID='INERT'/
&OBST ID='Cone Shell', XB=0.07,0.075,0.04,0.045,0.035,0.05, SURF_ID='INERT'/
&OBST ID='Cone Shell', XB=0.07,0.075,-0.04,-0.035,0.04,0.055, SURF_ID='INERT'/
&OBST ID='Cone Shell', XB=0.07,0.075,0.035,0.04,0.04,0.055, SURF_ID='INERT'/
&OBST ID='Cone Shell', XB=0.07,0.075,-0.035,-0.03,0.04,0.06, SURF_ID='INERT'/
&OBST ID='Cone Shell', XB=0.07,0.075,0.03,0.035,0.04,0.06, SURF_ID='INERT'/
&OBST ID='Cone Shell', XB=0.07,0.075,-0.03,-0.025,0.045,0.06, SURF_ID='INERT'/
&OBST ID='Cone Shell', XB=0.07,0.075,0.025,0.03,0.045,0.06, SURF_ID='INERT'/
&OBST ID='Cone Shell', XB=0.07,0.075,-0.025,-0.015,0.05,0.065, SURF_ID='INERT'/
&OBST ID='Cone Shell', XB=0.07,0.075,0.015,0.025,0.05,0.065, SURF_ID='INERT'/
&OBST ID='Cone Shell', XB=0.07,0.075,-0.015,-1.0E-2,0.05,0.07, SURF_ID='INERT'/
&OBST ID='Cone Shell', XB=0.07,0.075,0.01,0.015,0.05,0.07, SURF_ID='INERT'/
&OBST ID='Cone Shell', XB=0.07,0.075,-1.0E-2,0.01,0.055,0.07, SURF_ID='INERT'/
&OBST ID='Cone Shell', XB=0.075,0.08,-0.06,-0.055,0.025,0.03, SURF_ID='INERT'/
&OBST ID='Cone Shell', XB=0.075,0.08,0.055,0.06,0.025,0.03, SURF_ID='INERT'/
&OBST ID='Cone Shell', XB=0.075,0.08,-0.055,-0.05,0.025,0.035, SURF_ID='INERT'/
&OBST ID='Cone Shell', XB=0.075,0.08,0.05,0.055,0.025,0.035, SURF_ID='INERT'/
&OBST ID='Cone Shell', XB=0.075,0.08,-0.05,-0.045,0.025,0.04, SURF_ID='INERT'/
&OBST ID='Cone Shell', XB=0.075,0.08,0.045,0.05,0.025,0.04, SURF_ID='INERT'/
&OBST ID='Cone Shell', XB=0.075,0.08,-0.045,-0.04,0.03,0.045, SURF_ID='INERT'/
&OBST ID='Cone Shell', XB=0.075,0.08,0.04,0.045,0.03,0.045, SURF_ID='INERT'/
&OBST ID='Cone Shell', XB=0.075,0.08,-0.04,-0.035,0.03,0.05, SURF_ID='INERT'/
&OBST ID='Cone Shell', XB=0.075,0.08,0.035,0.04,0.03,0.05, SURF_ID='INERT'/
&OBST ID='Cone Shell', XB=0.075,0.08,-0.035,-0.03,0.035,0.05, SURF_ID='INERT'/
&OBST ID='Cone Shell', XB=0.075,0.08,0.03,0.035,0.035,0.05, SURF_ID='INERT'/
&OBST ID='Cone Shell', XB=0.075,0.08,-0.03,-0.02,0.04,0.055, SURF_ID='INERT'/
&OBST ID='Cone Shell', XB=0.075,0.08,0.02,0.03,0.04,0.055, SURF_ID='INERT'/
&OBST ID='Cone Shell', XB=0.075,0.08,-0.02,-0.015,0.04,0.06, SURF_ID='INERT'/
&OBST ID='Cone Shell', XB=0.075,0.08,0.015,0.02,0.04,0.06, SURF_ID='INERT'/
&OBST ID='Cone Shell', XB=0.075,0.08,-0.015,0.015,0.045,0.06, SURF_ID='INERT'/
&OBST ID='Cone Shell', XB=0.08,0.085,-0.055,-0.05,0.025,0.03, SURF_ID='INERT'/
&OBST ID='Cone Shell', XB=0.08,0.085,0.05,0.055,0.025,0.03, SURF_ID='INERT'/
&OBST ID='Cone Shell', XB=0.08,0.085,-0.05,-0.04,0.025,0.035, SURF_ID='INERT'/
&OBST ID='Cone Shell', XB=0.08,0.085,0.04,0.05,0.025,0.035, SURF_ID='INERT'/
&OBST ID='Cone Shell', XB=0.08,0.085,-0.04,-0.035,0.025,0.04, SURF_ID='INERT'/
&OBST ID='Cone Shell', XB=0.08,0.085,0.035,0.04,0.025,0.04, SURF_ID='INERT'/
&OBST ID='Cone Shell', XB=0.08,0.085,-0.035,-0.03,0.025,0.045, SURF_ID='INERT'/
&OBST ID='Cone Shell', XB=0.08,0.085,0.03,0.035,0.025,0.045, SURF_ID='INERT'/
&OBST ID='Cone Shell', XB=0.08,0.085,-0.03,-0.025,0.03,0.045, SURF_ID='INERT'/
&OBST ID='Cone Shell', XB=0.08,0.085,0.025,0.03,0.03,0.045, SURF_ID='INERT'/
&OBST ID='Cone Shell', XB=0.08,0.085,-0.025,-0.02,0.03,0.05, SURF_ID='INERT'/
&OBST ID='Cone Shell', XB=0.08,0.085,0.02,0.025,0.03,0.05, SURF_ID='INERT'/
&OBST ID='Cone Shell', XB=0.08,0.085,-0.02,-1.0E-2,0.035,0.05, SURF_ID='INERT'/
&OBST ID='Cone Shell', XB=0.08,0.085,0.01,0.02,0.035,0.05, SURF_ID='INERT'/
&OBST ID='Cone Shell', XB=0.08,0.085,-1.0E-2,0.01,0.035,0.055, SURF_ID='INERT'/
&OBST ID='Cone Shell', XB=0.085,0.09,-0.045,-0.04,0.025,0.03, SURF_ID='INERT'/
&OBST ID='Cone Shell', XB=0.085,0.09,0.04,0.045,0.025,0.03, SURF_ID='INERT'/
&OBST ID='Cone Shell', XB=0.085,0.09,-0.04,-0.03,0.025,0.035, SURF_ID='INERT'/
&OBST ID='Cone Shell', XB=0.085,0.09,0.03,0.04,0.025,0.035, SURF_ID='INERT'/
&OBST ID='Cone Shell', XB=0.085,0.09,-0.03,-0.02,0.025,0.04, SURF_ID='INERT'/
&OBST ID='Cone Shell', XB=0.085,0.09,0.02,0.03,0.025,0.04, SURF_ID='INERT'/
&OBST ID='Cone Shell', XB=0.085,0.09,-0.02,-0.015,0.025,0.045, SURF_ID='INERT'/
&OBST ID='Cone Shell', XB=0.085,0.09,0.015,0.02,0.025,0.045, SURF_ID='INERT'/
&OBST ID='Cone Shell', XB=0.085,0.09,-0.015,0.015,0.03,0.045, SURF_ID='INERT'/
&OBST ID='Cone Shell', XB=0.09,0.095,-0.035,-0.025,0.025,0.03, SURF_ID='INERT'/
&OBST ID='Cone Shell', XB=0.09,0.095,0.025,0.035,0.025,0.03, SURF_ID='INERT'/
&OBST ID='Cone Shell', XB=0.09,0.095,-0.025,0.025,0.025,0.035, SURF_ID='INERT'/
&OBST ID='Cone Shell', XB=0.095,0.1,-0.015,0.015,0.025,0.03, SURF_ID='INERT'/
&OBST ID='Cone Shell', XB=-0.1,-0.095,-0.02,-0.015,0.025,0.025, SURF_ID='INERT'/
&OBST ID='Cone Shell', XB=-0.1,-0.095,0.015,0.02,0.025,0.025, SURF_ID='INERT'/
&OBST ID='Cone Shell', XB=-0.095,-0.09,-0.04,-0.035,0.025,0.025, SURF_ID='INERT'/
&OBST ID='Cone Shell', XB=-0.095,-0.09,0.035,0.04,0.025,0.025, SURF_ID='INERT'/
&OBST ID='Cone Shell', XB=-0.09,-0.085,-0.05,-0.045,0.025,0.025, SURF_ID='INERT'/
&OBST ID='Cone Shell', XB=-0.09,-0.085,0.045,0.05,0.025,0.025, SURF_ID='INERT'/
&OBST ID='Cone Shell', XB=-0.075,-0.07,-0.07,-0.065,0.025,0.025, SURF_ID='INERT'/
&OBST ID='Cone Shell', XB=-0.075,-0.07,0.065,0.07,0.025,0.025, SURF_ID='INERT'/
&OBST ID='Cone Shell', XB=-0.07,-0.065,-0.075,-0.07,0.025,0.025, SURF_ID='INERT'/
&OBST ID='Cone Shell', XB=-0.07,-0.065,0.07,0.075,0.025,0.025, SURF_ID='INERT'/
&OBST ID='Cone Shell', XB=-0.05,-0.045,-0.09,-0.085,0.025,0.025, SURF_ID='INERT'/
&OBST ID='Cone Shell', XB=-0.05,-0.045,0.085,0.09,0.025,0.025, SURF_ID='INERT'/
&OBST ID='Cone Shell', XB=-0.05,-0.045,-0.02,-0.015,0.09,0.09, SURF_ID='INERT'/
&OBST ID='Cone Shell', XB=-0.05,-0.045,0.015,0.02,0.09,0.09, SURF_ID='INERT'/
&OBST ID='Cone Shell', XB=-0.045,-0.04,-0.03,-0.025,0.09,0.09, SURF_ID='INERT'/
&OBST ID='Cone Shell', XB=-0.045,-0.04,0.025,0.03,0.09,0.09, SURF_ID='INERT'/
&OBST ID='Cone Shell', XB=-0.04,-0.035,-0.095,-0.09,0.025,0.025, SURF_ID='INERT'/
&OBST ID='Cone Shell', XB=-0.04,-0.035,0.09,0.095,0.025,0.025, SURF_ID='INERT'/
&OBST ID='Cone Shell', XB=-0.03,-0.025,-0.045,-0.04,0.09,0.09, SURF_ID='INERT'/
&OBST ID='Cone Shell', XB=-0.03,-0.025,0.04,0.045,0.09,0.09, SURF_ID='INERT'/
&OBST ID='Cone Shell', XB=-0.02,-0.015,-0.1,-0.095,0.025,0.025, SURF_ID='INERT'/
&OBST ID='Cone Shell', XB=-0.02,-0.015,0.095,0.1,0.025,0.025, SURF_ID='INERT'/
&OBST ID='Cone Shell', XB=-0.02,-0.015,-0.05,-0.045,0.09,0.09, SURF_ID='INERT'/
&OBST ID='Cone Shell', XB=-0.02,-0.015,0.045,0.05,0.09,0.09, SURF_ID='INERT'/
&OBST ID='Cone Shell', XB=0.015,0.02,-0.1,-0.095,0.025,0.025, SURF_ID='INERT'/
&OBST ID='Cone Shell', XB=0.015,0.02,0.095,0.1,0.025,0.025, SURF_ID='INERT'/
&OBST ID='Cone Shell', XB=0.015,0.02,-0.05,-0.045,0.09,0.09, SURF_ID='INERT'/
&OBST ID='Cone Shell', XB=0.015,0.02,0.045,0.05,0.09,0.09, SURF_ID='INERT'/
&OBST ID='Cone Shell', XB=0.025,0.03,-0.045,-0.04,0.09,0.09, SURF_ID='INERT'/
&OBST ID='Cone Shell', XB=0.025,0.03,0.04,0.045,0.09,0.09, SURF_ID='INERT'/
&OBST ID='Cone Shell', XB=0.035,0.04,-0.095,-0.09,0.025,0.025, SURF_ID='INERT'/
&OBST ID='Cone Shell', XB=0.035,0.04,0.09,0.095,0.025,0.025, SURF_ID='INERT'/
&OBST ID='Cone Shell', XB=0.04,0.045,-0.03,-0.025,0.09,0.09, SURF_ID='INERT'/
&OBST ID='Cone Shell', XB=0.04,0.045,0.025,0.03,0.09,0.09, SURF_ID='INERT'/
&OBST ID='Cone Shell', XB=0.045,0.05,-0.09,-0.085,0.025,0.025, SURF_ID='INERT'/
&OBST ID='Cone Shell', XB=0.045,0.05,0.085,0.09,0.025,0.025, SURF_ID='INERT'/
&OBST ID='Cone Shell', XB=0.045,0.05,-0.02,-0.015,0.09,0.09, SURF_ID='INERT'/
&OBST ID='Cone Shell', XB=0.045,0.05,0.015,0.02,0.09,0.09, SURF_ID='INERT'/
&OBST ID='Cone Shell', XB=0.065,0.07,-0.075,-0.07,0.025,0.025, SURF_ID='INERT'/
&OBST ID='Cone Shell', XB=0.065,0.07,0.07,0.075,0.025,0.025, SURF_ID='INERT'/
&OBST ID='Cone Shell', XB=0.07,0.075,-0.07,-0.065,0.025,0.025, SURF_ID='INERT'/
&OBST ID='Cone Shell', XB=0.07,0.075,0.065,0.07,0.025,0.025, SURF_ID='INERT'/
&OBST ID='Cone Shell', XB=0.085,0.09,-0.05,-0.045,0.025,0.025, SURF_ID='INERT'/
&OBST ID='Cone Shell', XB=0.085,0.09,0.045,0.05,0.025,0.025, SURF_ID='INERT'/
&OBST ID='Cone Shell', XB=0.09,0.095,-0.04,-0.035,0.025,0.025, SURF_ID='INERT'/
&OBST ID='Cone Shell', XB=0.09,0.095,0.035,0.04,0.025,0.025, SURF_ID='INERT'/
&OBST ID='Cone Shell', XB=0.095,0.1,-0.02,-0.015,0.025,0.025, SURF_ID='INERT'/
&OBST ID='Cone Shell', XB=0.095,0.1,0.015,0.02,0.025,0.025, SURF_ID='INERT'/
&OBST ID='Cone Top', XB=-0.06,-0.04,-0.015,0.015,0.09,0.095, SURF_ID='INERT'/
&OBST ID='Cone Top', XB=-0.055,-0.035,-0.025,-0.015,0.09,0.095, SURF_ID='INERT'/
&OBST ID='Cone Top', XB=-0.055,-0.035,0.015,0.025,0.09,0.095, SURF_ID='INERT'/
&OBST ID='Cone Top', XB=-0.055,-0.03,-0.03,-0.025,0.09,0.095, SURF_ID='INERT'/
&OBST ID='Cone Top', XB=-0.055,-0.03,0.025,0.03,0.09,0.095, SURF_ID='INERT'/
&OBST ID='Cone Top', XB=-0.05,-0.025,-0.035,-0.03,0.09,0.095, SURF_ID='INERT'/
&OBST ID='Cone Top', XB=-0.05,-0.025,0.03,0.035,0.09,0.095, SURF_ID='INERT'/
&OBST ID='Cone Top', XB=-0.045,-0.015,-0.04,-0.035,0.09,0.095, SURF_ID='INERT'/
&OBST ID='Cone Top', XB=-0.045,-0.015,0.035,0.04,0.09,0.095, SURF_ID='INERT'/
&OBST ID='Cone Top', XB=-0.04,0.04,-0.045,-0.04,0.09,0.095, SURF_ID='INERT'/
&OBST ID='Cone Top', XB=-0.04,0.04,0.04,0.045,0.09,0.095, SURF_ID='INERT'/
&OBST ID='Cone Top', XB=-0.035,0.035,-0.05,-0.045,0.09,0.095, SURF_ID='INERT'/
&OBST ID='Cone Top', XB=-0.035,0.035,0.045,0.05,0.09,0.095, SURF_ID='INERT'/
&OBST ID='Cone Top', XB=-0.03,0.03,-0.055,-0.05,0.09,0.095, SURF_ID='INERT'/
&OBST ID='Cone Top', XB=-0.03,0.03,0.05,0.055,0.09,0.095, SURF_ID='INERT'/
&OBST ID='Cone Top', XB=-0.015,0.015,-0.06,-0.055,0.09,0.095, SURF_ID='INERT'/
&OBST ID='Cone Top', XB=-0.015,0.015,0.055,0.06,0.09,0.095, SURF_ID='INERT'/
&OBST ID='Cone Top', XB=0.015,0.045,-0.04,-0.035,0.09,0.095, SURF_ID='INERT'/
&OBST ID='Cone Top', XB=0.015,0.045,0.035,0.04,0.09,0.095, SURF_ID='INERT'/
&OBST ID='Cone Top', XB=0.025,0.05,-0.035,-0.03,0.09,0.095, SURF_ID='INERT'/
&OBST ID='Cone Top', XB=0.025,0.05,0.03,0.035,0.09,0.095, SURF_ID='INERT'/
&OBST ID='Cone Top', XB=0.03,0.055,-0.03,-0.025,0.09,0.095, SURF_ID='INERT'/
&OBST ID='Cone Top', XB=0.03,0.055,0.025,0.03,0.09,0.095, SURF_ID='INERT'/
&OBST ID='Cone Top', XB=0.035,0.055,-0.025,-0.015,0.09,0.095, SURF_ID='INERT'/
&OBST ID='Cone Top', XB=0.035,0.055,0.015,0.025,0.09,0.095, SURF_ID='INERT'/
&OBST ID='Cone Top', XB=0.04,0.06,-0.015,0.015,0.09,0.095, SURF_ID='INERT'/

&VENT ID='Sample', SURF_ID='SAMPLE', XB=-0.05,0.05,-0.05,0.05,0.0,0.0/
&VENT ID='Vent01', SURF_ID='OPEN', XB=-0.16,0.16,-0.16,0.16,-0.03,-0.03/
&VENT ID='Vent02', SURF_ID='OPEN', XB=-0.16,0.16,-0.16,0.16,0.35,0.35/
&VENT ID='Vent', SURF_ID='OPEN', XB=-0.16,-0.16,-0.16,0.16,-0.03,0.24/
&VENT ID='Vent03', SURF_ID='OPEN', XB=0.16,0.16,-0.16,0.16,-0.03,0.24/
&VENT ID='Vent04', SURF_ID='OPEN', XB=-0.16,0.16,0.16,0.16,-0.03,0.24/
&VENT ID='Vent05', SURF_ID='OPEN', XB=-0.16,0.16,-0.16,-0.16,-0.03,0.24/

&TAIL /
