# Supplementary material for: An Approach for Flux and Thickness Scaling of Cone Calorimeter Data for Predicting the Pyrolysis of Materials
Source: Fire Technol. 2025 Jun 12;61(7):4897–935. doi: 10.1007/s10694-025-01767-1 (PMC12686029; doi:10.1007/s10694-025-01767-1)
Supplement: Supplementary file 4 — Supplementary file4 (FDS 12kb) [file 10694_2025_1767_MOESM4_ESM.fds]

&HEAD CHID='DBI_SBI_4cm'/

&MESH XB=-0.20,0.92,-0.20,0.92,-0.20,0.72,IJK=28,28,23/
&MESH XB=-0.20,0.92,-0.20,0.92, 0.72,1.64,IJK=28,28,23/
&MESH XB=-0.20,0.92,-0.20,0.92, 1.64,2.60,IJK=28,28,24/

&TIME T_END=200/

&DUMP NFRAMES=100/

&RADI NUMBER_RADIATION_ANGLES=300/

&SPEC ID='MMA', FORMULA='C5O2H8', RADCAL_ID='MMA', RAMP_CP='MMA CP'/
&RAMP ID='MMA CP',T=113.5,F=1.476/ https://www.chemeo.com/cid/57-301-4/Methyl-methacrylate
&RAMP ID='MMA CP',T=299.6,F=1.903/

&REAC ID='PROPANE', FUEL='PROPANE',SOOT_YIELD=0.01,CO_YIELD=0.005/
&REAC ID='MMA', FUEL='MMA',SOOT_YIELD=0.018,CO_YIELD=0.007,HEAT_OF_COMBUSTION=24190/

&DEVC QUANTITY='CONTROL VALUE',CTRL_ID='hoodqD',ID='HRR',UNITS='kW',TIME_AVERAGED=F/

&DEVC ID='HF 10',  QUANTITY='GAUGE HEAT FLUX', XB=0.05,0.22,0.0,0.0,0.10,0.10, POINTS=4, IOR=2, X_ID='x', TIME_HISTORY=T,POINTS_ARRAY_X=0.05,0.10,0.15,0.22/
&DEVC ID='HF 30',  QUANTITY='GAUGE HEAT FLUX', XB=0.05,0.22,0.0,0.0,0.30,0.30, POINTS=4, IOR=2, HIDE_COORDINATES=T, TIME_HISTORY=T,POINTS_ARRAY_X=0.05,0.10,0.15,0.22/
&DEVC ID='HF 50',  QUANTITY='GAUGE HEAT FLUX', XB=0.05,0.22,0.0,0.0,0.50,0.50, POINTS=4, IOR=2, HIDE_COORDINATES=T, TIME_HISTORY=T,POINTS_ARRAY_X=0.05,0.10,0.15,0.22/
&DEVC ID='HF 70',  QUANTITY='GAUGE HEAT FLUX', XB=0.05,0.22,0.0,0.0,0.70,0.70, POINTS=4, IOR=2, HIDE_COORDINATES=T, TIME_HISTORY=T,POINTS_ARRAY_X=0.05,0.10,0.15,0.22/
&DEVC ID='HF 90',  QUANTITY='GAUGE HEAT FLUX', XB=0.05,0.22,0.0,0.0,0.90,0.90, POINTS=4, IOR=2, HIDE_COORDINATES=T, TIME_HISTORY=T,POINTS_ARRAY_X=0.05,0.10,0.15,0.22/
&DEVC ID='HF 110', QUANTITY='GAUGE HEAT FLUX', XB=0.05,0.22,0.0,0.0,1.10,1.10, POINTS=4, IOR=2, HIDE_COORDINATES=T, TIME_HISTORY=T,POINTS_ARRAY_X=0.05,0.10,0.15,0.22/
&DEVC ID='HF 130', QUANTITY='GAUGE HEAT FLUX', XB=0.05,0.22,0.0,0.0,1.30,1.30, POINTS=4, IOR=2, HIDE_COORDINATES=T, TIME_HISTORY=T,POINTS_ARRAY_X=0.05,0.10,0.15,0.22/

&DEVC ID='HFG 10',  QUANTITY='GAUGE HEAT FLUX GAS', XYZ=0.7,0.7,0.10, ORIENTATION=-1,-1,0/
&DEVC ID='HFG 35',  QUANTITY='GAUGE HEAT FLUX GAS', XYZ=0.7,0.7,0.35, ORIENTATION=-1,-1,0/
&DEVC ID='HFG 60',  QUANTITY='GAUGE HEAT FLUX GAS', XYZ=0.7,0.7,0.60, ORIENTATION=-1,-1,0/
&DEVC ID='HFG 85',  QUANTITY='GAUGE HEAT FLUX GAS', XYZ=0.7,0.7,0.85, ORIENTATION=-1,-1,0/
&DEVC ID='HFG 110', QUANTITY='GAUGE HEAT FLUX GAS', XYZ=0.7,0.7,1.10, ORIENTATION=-1,-1,0/
&DEVC ID='HFG 135', QUANTITY='GAUGE HEAT FLUX GAS', XYZ=0.7,0.7,1.35, ORIENTATION=-1,-1,0/

&SLCF PBY=0.001,QUANTITY='TEMPERATURE',VECTOR=.TRUE.,CELL_CENTERED=T/
&SLCF PBY=0.001,QUANTITY='HRRPUV',CELL_CENTERED=T/
&SLCF PBY=0.001,QUANTITY='INTEGRATED INTENSITY',CELL_CENTERED=T/
&SLCF PBY=0.001,QUANTITY='ABSORPTION COEFFICIENT',CELL_CENTERED=T/
&SLCF PBY=0.001,QUANTITY='RADIATION LOSS'  /

&ISOF QUANTITY='HRRPUV', VALUE=200/

&BNDF QUANTITY='GAUGE HEAT FLUX',CELL_CENTERED=T/
&BNDF QUANTITY='WALL TEMPERATURE',CELL_CENTERED=T/
&BNDF QUANTITY='BURNING RATE' ,CELL_CENTERED=T/

&VENT PBZ=-0.20,SURF_ID='FLOOR'/
&VENT XB=-0.20,0.92,-0.20,-0.20,-0.20,1.80,SURF_ID='OPEN'/
&VENT XB=-0.20,0.92,0.92,0.92,-0.20,1.80,SURF_ID='OPEN'/
&VENT XB=-0.20,-0.20,-0.20,0.92,-0.20,1.80,SURF_ID='OPEN'/
&VENT XB=0.92,0.92,-0.20,0.92,-0.20,1.80,SURF_ID='OPEN'/
&VENT PBZ=2.60,SURF_ID='HVAC',ID='EXHAUST',COLOR='PURPLE'/

&HVAC ID='EXHAUST',TYPE_ID='NODE',VENT_ID='EXHAUST',DUCT_ID='EXHAUST D'/
&HVAC ID='OUT',TYPE_ID='NODE',AMBIENT=T,XYZ=0.5,0.3,2.8,DUCT_ID='EXHAUST D'/
&HVAC ID='EXHAUST D',TYPE_ID='DUCT',VOLUME_FLOW=0.56,NODE_ID='EXHAUST','OUT',LENGTH=1,AREA=0.1/

&OBST XB=-0.0185,0.000,-0.0185,0.600,-0.040,1.440,SURF_ID='MBOARD'/
&OBST XB=-0.0185,0.600,-0.0185,0.000,-0.040,1.440,SURF_ID='MBOARD'/
&VENT XB= 0.00,0.00,0.00,0.50,-0.040,1.440,SURF_ID='PMMA F',IOR=1/
&VENT XB= 0.00,0.50,0.00,0.00,-0.040,1.440,SURF_ID='PMMA F',IOR=2/

&OBST XB=0.04,0.70,0.04,0.70,-0.08,-0.04,SURF_ID6='U-CHANNEL SIDE','CORNER BASE','U-CHANNEL SIDE','CORNER BASE','CORNER BASE','CORNER BASE'/

&OBST XB=0.04,0.28,0.04,0.08,-0.04,0.00,SURF_IDS='BURNER','BURNER WALL','BURNER WALL'/
&OBST XB=0.04,0.24,0.08,0.12,-0.04,0.00,SURF_IDS='BURNER','BURNER WALL','BURNER WALL'/
&OBST XB=0.04,0.20,0.12,0.16,-0.04,0.00,SURF_IDS='BURNER','BURNER WALL','BURNER WALL'/
&OBST XB=0.04,0.16,0.16,0.20,-0.04,0.00,SURF_IDS='BURNER','BURNER WALL','BURNER WALL'/
&OBST XB=0.04,0.12,0.20,0.24,-0.04,0.00,SURF_IDS='BURNER','BURNER WALL','BURNER WALL'/
&OBST XB=0.04,0.08,0.24,0.28,-0.04,0.00,SURF_IDS='BURNER','BURNER WALL','BURNER WALL'/

&OBST XB=0.00,0.00,0.00,0.70,-0.080,-0.040,SURF_ID='U-CHANNEL'/
&OBST XB=0.00,0.04,0.00,0.70,-0.080,-0.080,SURF_ID='U-CHANNEL'/

&OBST XB=0.04,0.70,0.00,0.00,-0.080,-0.040,SURF_ID='U-CHANNEL'/
&OBST XB=0.04,0.70,0.00,0.04,-0.080,-0.080,SURF_ID='U-CHANNEL'/

&PROP ID='HFG', GAUGE_TEMPERATURE=18.0/

&MATL ID='AL',
      SPECIFIC_HEAT=0.9,
      CONDUCTIVITY=100.0,
      DENSITY=2700.0,
      EMISSIVITY=0.5/

&MATL ID='STEEL',
      SPECIFIC_HEAT=0.465,
      CONDUCTIVITY=54.0,
      DENSITY=7850.0,
      EMISSIVITY=0.85/

&MATL ID='CONCRETE',
      SPECIFIC_HEAT=0.75,
      CONDUCTIVITY=1.6,
      DENSITY=2400.0/

&MATL ID='PMMA1',
      DENSITY=1181.6,
      CONDUCTIVITY_RAMP='PMMA K',
      SPECIFIC_HEAT_RAMP='PMMA C',
      N_REACTIONS=1,
      N_S(1)=1.03,
      A(1)=6.31E8,
      E(1)=133200.,
      HEAT_OF_REACTION(1)=983,
      SPEC_ID='MMA',
      NU_SPEC=1,
      EMISSIVITY = 1.0/

&RAMP ID='PMMA C', T=35, F=1.800/
&RAMP ID='PMMA C', T=40, F=1.700/
&RAMP ID='PMMA C', T=100, F=1.600/
&RAMP ID='PMMA C', T=140, F=1.400/

&RAMP ID='PMMA K', T=19.90, F=0.17331/
&RAMP ID='PMMA K', T=24.90, F=0.17384/
&RAMP ID='PMMA K', T=29.80, F=0.17402/
&RAMP ID='PMMA K', T=34.70, F=0.17448/
&RAMP ID='PMMA K', T=39.60, F=0.17609/
&RAMP ID='PMMA K', T=44.60, F=0.17784/
&RAMP ID='PMMA K', T=49.50, F=0.17862/
&RAMP ID='PMMA K', T=54.40, F=0.17821/
&RAMP ID='PMMA K', T=59.30, F=0.17775/
&RAMP ID='PMMA K', T=64.20, F=0.17770/

&MATL ID='MARINITE',
      SPECIFIC_HEAT_RAMP='MC RAMP',
      CONDUCTIVITY_RAMP='MK RAMP',
      DENSITY=737.0/

&RAMP ID='MC RAMP', T= 93, F=1.17/
&RAMP ID='MC RAMP', T=205, F=1.26/
&RAMP ID='MC RAMP', T=316, F=1.34/
&RAMP ID='MC RAMP', T=425, F=1.42/

&RAMP ID='MK RAMP', T= 24, F=0.13/
&RAMP ID='MK RAMP', T=140, F=0.12/
&RAMP ID='MK RAMP', T=205, F=0.12/
&RAMP ID='MK RAMP', T=260, F=0.12/
&RAMP ID='MK RAMP', T=316, F=0.11/
&RAMP ID='MK RAMP', T=371, F=0.12/
&RAMP ID='MK RAMP', T=425, F=0.12/
&RAMP ID='MK RAMP', T=482, F=0.12/
&RAMP ID='MK RAMP', T=538, F=0.12/

&MATL ID='KAOWOOL',
      SPECIFIC_HEAT=1.1,
      CONDUCTIVITY_RAMP='KAOWOOL_CONDUCTIVITY_RAMP',
      DENSITY=128.0/

&RAMP ID='KAOWOOL_CONDUCTIVITY_RAMP', T=200.0, F=0.06/
&RAMP ID='KAOWOOL_CONDUCTIVITY_RAMP', T=400.0, F=0.1/
&RAMP ID='KAOWOOL_CONDUCTIVITY_RAMP', T=600.0, F=0.15/

&RAMP ID='KPM_CP', T=26.85, F=0.7653/
&RAMP ID='KPM_CP', T=126.85, F=0.9192/
&RAMP ID='KPM_CP', T=226.85, F=1.0211/
&RAMP ID='KPM_CP', T=326.85, F=1.0936/
&RAMP ID='KPM_CP', T=426.85, F=1.1531/
&RAMP ID='KPM_CP', T=526.85, F=1.2128/
&RAMP ID='KPM_CP', T=626.85, F=1.1711/
&RAMP ID='KPM_CP', T=726.85, F=1.1897/
&RAMP ID='KPM_CP', T=826.85, F=1.2071/
&RAMP ID='KPM_CP', T=926.85, F=1.2237/
&RAMP ID='KPM_CP', T=1026.85, F=1.2395/
&RAMP ID='KPM_CP', T=1126.85, F=1.2547/
&RAMP ID='KPM_CP', T=1226.85, F=1.2693/
&RAMP ID='KPM_CP', T=1326.85, F=1.2834/

&SURF ID='FLOOR',
      COLOR='GRAY 80',
      MATL_ID(1,1)='CONCRETE',
      MATL_MASS_FRACTION(1,1)=1.0,
      THICKNESS(1)=0.2/
&SURF ID='EXHAUST',
      RGB=204,0,255,
      TMP_FRONT=0.0,
      VOLUME_FLOW=0.56/
&SURF ID='PMMA F',BLOWING=T,
      COLOR='GRAY 20',
      MATL_ID(1,1) = 'PMMA1',
      MATL_MASS_FRACTION(1,1) = 1.0,
      MATL_ID(2,1)='MARINITE',
      MATL_MASS_FRACTION(2,1)=1.0,
      STRETCH_FACTOR(1:2) = 1.0,1.0,
      THICKNESS(1:2)=5.8E-3,0.0127/
&SURF ID='MBOARD',
      COLOR='WHITE',
      MATL_ID(1,1)='MARINITE',
      MATL_MASS_FRACTION(1,1)=1.0,
      THICKNESS(1)=0.0127/
&SURF ID='BURNER',
      COLOR='RED',
      TMP_FRONT=100.0,
      MASS_FLUX=0.019255952,
      SPEC_ID='PROPANE',
      RAMP_MF(1)='F RAMP',
      RAMP_T='F RAMP'/
&RAMP ID='F RAMP', T=0, F=0.000/
&RAMP ID='F RAMP', T=1, F=0.050/
&RAMP ID='F RAMP', T=2, F=0.232/
&RAMP ID='F RAMP', T=3, F=0.361/
&RAMP ID='F RAMP', T=4, F=0.495/
&RAMP ID='F RAMP', T=5, F=0.590/
&RAMP ID='F RAMP', T=6, F=0.653/
&RAMP ID='F RAMP', T=7, F=0.705/
&RAMP ID='F RAMP', T=8, F=0.770/
&RAMP ID='F RAMP', T=9, F=0.780/
&RAMP ID='F RAMP', T=10, F=0.845/
&RAMP ID='F RAMP', T=11, F=0.858/
&RAMP ID='F RAMP', T=12, F=0.888/
&RAMP ID='F RAMP', T=13, F=0.889/
&RAMP ID='F RAMP', T=14, F=0.927/
&RAMP ID='F RAMP', T=15, F=1.000/

&SURF ID='BURNER WALL',
      RGB=0,0,102,
      MATL_ID(1,1)='STEEL',
      MATL_ID(2,1)='MARINITE',
      MATL_MASS_FRACTION(1,1)=1.0,
      MATL_MASS_FRACTION(2,1)=1.0,
      THICKNESS(1:2)=2.0E-3,0.05/
&SURF ID='CORNER BASE',
      RGB=200,200,200,
      MATL_ID(1,1)='KAOWOOL',
      MATL_ID(2,1)='AL',
      MATL_MASS_FRACTION(1,1)=1.0,
      MATL_MASS_FRACTION(2,1)=1.0,
      THICKNESS(1:2)=0.0127,0.00635/
&SURF ID='U-CHANNEL SIDE',
      RGB=50,122,122,
      MATL_ID(1,1)='AL',
      MATL_ID(2,1)='KAOWOOL',
      MATL_MASS_FRACTION(1,1)=1.0,
      MATL_MASS_FRACTION(2,1)=1.0,
      THICKNESS(1:2)=0.003,0.10/
&SURF ID='U-CHANNEL',
      RGB=0,102,102,
      MATL_ID(1,1)='AL',
      MATL_MASS_FRACTION(1,1)=1.0,
      THICKNESS(1)=3.0E-3/

&CTRL ID='N2d',FUNCTION_TYPE='DIVIDE',INPUT_ID='N2wamb','CONSTANT',CONSTANT=28.0134/
&CTRL ID='O2d',FUNCTION_TYPE='DIVIDE',INPUT_ID='O2wamb','CONSTANT',CONSTANT=31.9988/
&CTRL ID='CO2d',FUNCTION_TYPE='DIVIDE',INPUT_ID='CO2wamb','CONSTANT',CONSTANT=44.0095/
&CTRL ID='H2Od',FUNCTION_TYPE='DIVIDE',INPUT_ID='H2Oamb','CONSTANT',CONSTANT=18.01528/
&CTRL ID='molsum',FUNCTION_TYPE='SUM',INPUT_ID='N2d','O2d','CO2d','H2Od'/
&CTRL ID='MW',FUNCTION_TYPE='DIVIDE',INPUT_ID='CONSTANT','molsum',CONSTANT=1/
&CTRL ID='MWrat',FUNCTION_TYPE='DIVIDE',INPUT_ID='CONSTANT','MW',CONSTANT=31.9988/

&CTRL ID='omH2O',FUNCTION_TYPE='SUBTRACT',INPUT_ID='CONSTANT','H2Oamb',CONSTANT=1/

&CTRL ID='omCCOCO2',FUNCTION_TYPE='SUBTRACT',INPUT_ID='CONSTANT','CO2','CO','SOOT',CONSTANT=1/
&CTRL ID='O2adj',FUNCTION_TYPE='DIVIDE',INPUT_ID='O2','omCCOCO2'/

&CTRL ID='omCO2amb',FUNCTION_TYPE='SUBTRACT',INPUT_ID='CONSTANT','CO2amb',CONSTANT=1/
&CTRL ID='O2ambadj',FUNCTION_TYPE='DIVIDE',INPUT_ID='O2amb','omCO2amb'/

&CTRL ID='rdenom',FUNCTION_TYPE='MULTIPLY',INPUT_ID='O2ambadj','omH2O'/
&CTRL ID='rH2O',FUNCTION_TYPE='DIVIDE',INPUT_ID='H2Oamb','rdenom',CONSTANT=1/

&CTRL ID='omO2amb',FUNCTION_TYPE='SUBTRACT',INPUT_ID='CONSTANT','O2ambadj',CONSTANT=1/
&CTRL ID='1mO2pO2',FUNCTION_TYPE='SUM',INPUT_ID='omO2amb','O2adj'/
&CTRL ID='O2oO2',FUNCTION_TYPE='DIVIDE',INPUT_ID='O2ambadj','1mO2pO2'/
&CTRL ID='O2Tpar',FUNCTION_TYPE='SUBTRACT',INPUT_ID='O2oO2','O2adj'/
&CTRL ID='O2Tgam',FUNCTION_TYPE='MULTIPLY',INPUT_ID='CONSTANT','O2Tpar',CONSTANT=1.5/
&CTRL ID='rH2OO2',FUNCTION_TYPE='MULTIPLY',INPUT_ID='rH2O','O2adj'/
&CTRL ID='O2Tde',FUNCTION_TYPE='SUM',INPUT_ID='CONSTANT','O2Tgam','rH2OO2',CONSTANT=1/
&CTRL ID='O2T',FUNCTION_TYPE='DIVIDE',INPUT_ID='O2adj','O2Tde'/

&CTRL ID='rH2OO2amb',FUNCTION_TYPE='MULTIPLY',INPUT_ID='rH2O','O2ambadj'/
&CTRL ID='oprH2OO2amb',FUNCTION_TYPE='SUM',INPUT_ID='CONSTANT','rH2OO2amb',CONSTANT=1/
&CTRL ID='O2ambrat',FUNCTION_TYPE='DIVIDE',INPUT_ID='O2ambadj','oprH2OO2amb'/
&CTRL ID='O2sub1',FUNCTION_TYPE='SUBTRACT',INPUT_ID='O2ambrat','O2T'/
&CTRL ID='O2sub',FUNCTION_TYPE='MAX',INPUT_ID='CONSTANT','O2sub1',CONSTANT=0/

&CTRL ID='hoodqD',FUNCTION_TYPE='MULTIPLY',INPUT_ID='CONSTANT','MF','MWrat','O2sub',CONSTANT=13100/

&DEVC ID='O2amb',QUANTITY='VOLUME FRACTION',SPEC_ID='OXYGEN',DRY=T,XYZ=-0.10,-0.10,-0.10,OUTPUT=F/
&DEVC ID='CO2amb',QUANTITY='VOLUME FRACTION',SPEC_ID='CARBON DIOXIDE',DRY=T,XYZ=-0.10,-0.10,-0.10,OUTPUT=F/
&DEVC ID='N2wamb',QUANTITY='VOLUME FRACTION',SPEC_ID='NITROGEN',XYZ=-0.10,-0.10,-0.10,OUTPUT=F/
&DEVC ID='O2wamb',QUANTITY='VOLUME FRACTION',SPEC_ID='OXYGEN',XYZ=-0.10,-0.10,-0.10,OUTPUT=F/
&DEVC ID='CO2wamb',QUANTITY='VOLUME FRACTION',SPEC_ID='CARBON DIOXIDE',XYZ=-0.10,-0.10,-0.10,OUTPUT=F/
&DEVC ID='H2Oamb',QUANTITY='VOLUME FRACTION',SPEC_ID='WATER VAPOR',XYZ=-0.10,-0.10,-0.10,OUTPUT=F/

&DEVC ID='O2',QUANTITY='DUCT VOLUME FRACTION',SPEC_ID='OXYGEN',DUCT_ID='EXHAUST D',DRY=T,SMOOTHING_FACTOR=0.8,TIME_AVERAGED=F,OUTPUT=F/
&DEVC ID='CO',QUANTITY='DUCT VOLUME FRACTION',SPEC_ID='CARBON MONOXIDE',DUCT_ID='EXHAUST D',DRY=T,SMOOTHING_FACTOR=0.8,TIME_AVERAGED=F,OUTPUT=F/
&DEVC ID='CO2',QUANTITY='DUCT VOLUME FRACTION',SPEC_ID='CARBON DIOXIDE',DUCT_ID='EXHAUST D',DRY=T,SMOOTHING_FACTOR=0.8,TIME_AVERAGED=F,OUTPUT=F/
&DEVC ID='SOOT',QUANTITY='DUCT VOLUME FRACTION',SPEC_ID='SOOT',DUCT_ID='EXHAUST D',DRY=T,SMOOTHING_FACTOR=0.8,TIME_AVERAGED=F,OUTPUT=F/
&DEVC ID='H2O',QUANTITY='DUCT VOLUME FRACTION',SPEC_ID='WATER VAPOR',DUCT_ID='EXHAUST D',SMOOTHING_FACTOR=0.8,TIME_AVERAGED=F,OUTPUT=F/
&DEVC ID='T',QUANTITY='DUCT TEMPERATURE',DUCT_ID='EXHAUST D',SMOOTHING_FACTOR=0.8,TIME_AVERAGED=F,OUTPUT=F/
&DEVC ID='VF',QUANTITY='DUCT VOLUME FLOW',DUCT_ID='EXHAUST D',SMOOTHING_FACTOR=0.8,TIME_AVERAGED=F,OUTPUT=F/
&DEVC ID='MF',QUANTITY='DUCT MASS FLOW',DUCT_ID='EXHAUST D',SMOOTHING_FACTOR=0.8,TIME_AVERAGED=F,OUTPUT=F/
&DEVC ID='CO_MF',QUANTITY='DUCT MASS FLOW',SPEC_ID='CARBON MONOXIDE',DUCT_ID='EXHAUST D',SMOOTHING_FACTOR=0.8,TIME_AVERAGED=F,OUTPUT=F/
