# Supplementary material for: An Approach for Flux and Thickness Scaling of Cone Calorimeter Data for Predicting the Pyrolysis of Materials
Source: Fire Technol. 2025 Jun 12;61(7):4897–935. doi: 10.1007/s10694-025-01767-1 (PMC12686029; doi:10.1007/s10694-025-01767-1)
Supplement: Supplementary file 5 — Supplementary file5 (FDS 50 kb) [file 10694_2025_1767_MOESM5_ESM.fds]

&HEAD CHID='DBI_SP_SBI_4cm'/

&MESH XB=-0.20,0.92,-0.20,0.92,-0.20,0.72,IJK=28,28,23/
&MESH XB=-0.20,0.92,-0.20,0.92, 0.72,1.64,IJK=28,28,23/
&MESH XB=-0.20,0.92,-0.20,0.92, 1.64,2.60,IJK=28,28,24/

&TIME T_END=200/

&DUMP NFRAMES=100/

&RADI NUMBER_RADIATION_ANGLES=300/

&SPEC ID='MMA', FORMULA='C5O2H8', RADCAL_ID='MMA', RAMP_CP='MMA CP'/
&RAMP ID='MMA CP',T=113.5,F=1.476/ https://www.chemeo.com/cid/57-301-4/Methyl-methacrylate
&RAMP ID='MMA CP',T=299.6,F=1.903/

&REAC ID='PROPANE', FUEL='PROPANE',SOOT_YIELD=0.01,CO_YIELD=0.005/
&REAC ID='MMA', FUEL='MMA',SOOT_YIELD=0.018,CO_YIELD=0.007,HEAT_OF_COMBUSTION=24190/

&DEVC QUANTITY='CONTROL VALUE',CTRL_ID='hoodqD',ID='HRR',UNITS='kW',TIME_AVERAGED=F/

&DEVC ID='HF 10',  QUANTITY='GAUGE HEAT FLUX', XB=0.05,0.22,0.0,0.0,0.10,0.10, POINTS=4, IOR=2, X_ID='x', TIME_HISTORY=T,POINTS_ARRAY_X=0.05,0.10,0.15,0.22/
&DEVC ID='HF 30',  QUANTITY='GAUGE HEAT FLUX', XB=0.05,0.22,0.0,0.0,0.30,0.30, POINTS=4, IOR=2, HIDE_COORDINATES=T, TIME_HISTORY=T,POINTS_ARRAY_X=0.05,0.10,0.15,0.22/
&DEVC ID='HF 50',  QUANTITY='GAUGE HEAT FLUX', XB=0.05,0.22,0.0,0.0,0.50,0.50, POINTS=4, IOR=2, HIDE_COORDINATES=T, TIME_HISTORY=T,POINTS_ARRAY_X=0.05,0.10,0.15,0.22/
&DEVC ID='HF 70',  QUANTITY='GAUGE HEAT FLUX', XB=0.05,0.22,0.0,0.0,0.70,0.70, POINTS=4, IOR=2, HIDE_COORDINATES=T, TIME_HISTORY=T,POINTS_ARRAY_X=0.05,0.10,0.15,0.22/
&DEVC ID='HF 90',  QUANTITY='GAUGE HEAT FLUX', XB=0.05,0.22,0.0,0.0,0.90,0.90, POINTS=4, IOR=2, HIDE_COORDINATES=T, TIME_HISTORY=T,POINTS_ARRAY_X=0.05,0.10,0.15,0.22/
&DEVC ID='HF 110', QUANTITY='GAUGE HEAT FLUX', XB=0.05,0.22,0.0,0.0,1.10,1.10, POINTS=4, IOR=2, HIDE_COORDINATES=T, TIME_HISTORY=T,POINTS_ARRAY_X=0.05,0.10,0.15,0.22/
&DEVC ID='HF 130', QUANTITY='GAUGE HEAT FLUX', XB=0.05,0.22,0.0,0.0,1.30,1.30, POINTS=4, IOR=2, HIDE_COORDINATES=T, TIME_HISTORY=T,POINTS_ARRAY_X=0.05,0.10,0.15,0.22/

&DEVC ID='HFG 10',  QUANTITY='GAUGE HEAT FLUX GAS', XYZ=0.7,0.7,0.10, ORIENTATION=-1,-1,0/
&DEVC ID='HFG 35',  QUANTITY='GAUGE HEAT FLUX GAS', XYZ=0.7,0.7,0.35, ORIENTATION=-1,-1,0/
&DEVC ID='HFG 60',  QUANTITY='GAUGE HEAT FLUX GAS', XYZ=0.7,0.7,0.60, ORIENTATION=-1,-1,0/
&DEVC ID='HFG 85',  QUANTITY='GAUGE HEAT FLUX GAS', XYZ=0.7,0.7,0.85, ORIENTATION=-1,-1,0/
&DEVC ID='HFG 110', QUANTITY='GAUGE HEAT FLUX GAS', XYZ=0.7,0.7,1.10, ORIENTATION=-1,-1,0/
&DEVC ID='HFG 135', QUANTITY='GAUGE HEAT FLUX GAS', XYZ=0.7,0.7,1.35, ORIENTATION=-1,-1,0/

&SLCF PBY=0.001,QUANTITY='TEMPERATURE',VECTOR=.TRUE.,CELL_CENTERED=T/
&SLCF PBY=0.001,QUANTITY='HRRPUV',CELL_CENTERED=T/
&SLCF PBY=0.001,QUANTITY='INTEGRATED INTENSITY',CELL_CENTERED=T/
&SLCF PBY=0.001,QUANTITY='ABSORPTION COEFFICIENT',CELL_CENTERED=T/
&SLCF PBY=0.001,QUANTITY='RADIATION LOSS'  /

&ISOF QUANTITY='HRRPUV', VALUE=200/

&BNDF QUANTITY='GAUGE HEAT FLUX',CELL_CENTERED=T/
&BNDF QUANTITY='WALL TEMPERATURE',CELL_CENTERED=T/
&BNDF QUANTITY='BURNING RATE' ,CELL_CENTERED=T/

&VENT PBZ=-0.20,SURF_ID='FLOOR'/
&VENT XB=-0.20,0.92,-0.20,-0.20,-0.20,1.80,SURF_ID='OPEN'/
&VENT XB=-0.20,0.92,0.92,0.92,-0.20,1.80,SURF_ID='OPEN'/
&VENT XB=-0.20,-0.20,-0.20,0.92,-0.20,1.80,SURF_ID='OPEN'/
&VENT XB=0.92,0.92,-0.20,0.92,-0.20,1.80,SURF_ID='OPEN'/
&VENT PBZ=2.60,SURF_ID='HVAC',ID='EXHAUST',COLOR='PURPLE'/

&HVAC ID='EXHAUST',TYPE_ID='NODE',VENT_ID='EXHAUST',DUCT_ID='EXHAUST D'/
&HVAC ID='OUT',TYPE_ID='NODE',AMBIENT=T,XYZ=0.5,0.3,2.8,DUCT_ID='EXHAUST D'/
&HVAC ID='EXHAUST D',TYPE_ID='DUCT',VOLUME_FLOW=0.56,NODE_ID='EXHAUST','OUT',LENGTH=1,AREA=0.1/

&OBST XB=-0.0185,0.000,-0.0185,0.600,-0.040,1.440,SURF_ID='MBOARD'/
&OBST XB=-0.0185,0.600,-0.0185,0.000,-0.040,1.440,SURF_ID='MBOARD'/
&VENT XB= 0.00,0.00,0.00,0.50,-0.040,1.440,SURF_ID='PMMA F',IOR=1/
&VENT XB= 0.00,0.50,0.00,0.00,-0.040,1.440,SURF_ID='PMMA F',IOR=2/

&OBST XB=0.04,0.70,0.04,0.70,-0.08,-0.04,SURF_ID6='U-CHANNEL SIDE','CORNER BASE','U-CHANNEL SIDE','CORNER BASE','CORNER BASE','CORNER BASE'/

&OBST XB=0.04,0.28,0.04,0.08,-0.04,0.00,SURF_IDS='BURNER','BURNER WALL','BURNER WALL'/
&OBST XB=0.04,0.24,0.08,0.12,-0.04,0.00,SURF_IDS='BURNER','BURNER WALL','BURNER WALL'/
&OBST XB=0.04,0.20,0.12,0.16,-0.04,0.00,SURF_IDS='BURNER','BURNER WALL','BURNER WALL'/
&OBST XB=0.04,0.16,0.16,0.20,-0.04,0.00,SURF_IDS='BURNER','BURNER WALL','BURNER WALL'/
&OBST XB=0.04,0.12,0.20,0.24,-0.04,0.00,SURF_IDS='BURNER','BURNER WALL','BURNER WALL'/
&OBST XB=0.04,0.08,0.24,0.28,-0.04,0.00,SURF_IDS='BURNER','BURNER WALL','BURNER WALL'/

&OBST XB=0.00,0.00,0.00,0.70,-0.080,-0.040,SURF_ID='U-CHANNEL'/
&OBST XB=0.00,0.04,0.00,0.70,-0.080,-0.080,SURF_ID='U-CHANNEL'/

&OBST XB=0.04,0.70,0.00,0.00,-0.080,-0.040,SURF_ID='U-CHANNEL'/
&OBST XB=0.04,0.70,0.00,0.04,-0.080,-0.080,SURF_ID='U-CHANNEL'/

&PROP ID='HFG', GAUGE_TEMPERATURE=18.0/

&MATL ID='AL',
      SPECIFIC_HEAT=0.9,
      CONDUCTIVITY=100.0,
      DENSITY=2700.0,
      EMISSIVITY=0.5/

&MATL ID='STEEL',
      SPECIFIC_HEAT=0.465,
      CONDUCTIVITY=54.0,
      DENSITY=7850.0,
      EMISSIVITY=0.85/

&MATL ID='CONCRETE',
      SPECIFIC_HEAT=0.75,
      CONDUCTIVITY=1.6,
      DENSITY=2400.0/

&MATL ID='PMMA1',
      DENSITY=1210,
      CONDUCTIVITY_RAMP='PMMA K',
      SPECIFIC_HEAT_RAMP='PMMA C',
      ABSORPTION_COEFFICIENT=2870,
      EMISSIVITY = 0.96/

&RAMP ID='PMMA K', T= 20.00,F=0.16/
&RAMP ID='PMMA K', T=116.85,F=0.16/
&RAMP ID='PMMA K', T=126.85,F=0.172/
&RAMP ID='PMMA K', T=500.00,F=0.015/

&RAMP ID='PMMA C', T= 20.00,F=1.052/
&RAMP ID='PMMA C', T=116.85,F=1.859/
&RAMP ID='PMMA C', T=126.85,F=2.079/
&RAMP ID='PMMA C', T=500.00,F=3.225/

&MATL ID='MARINITE',
      SPECIFIC_HEAT_RAMP='MC RAMP',
      CONDUCTIVITY_RAMP='MK RAMP',
      DENSITY=737.0/

&RAMP ID='MC RAMP', T= 93, F=1.17/
&RAMP ID='MC RAMP', T=205, F=1.26/
&RAMP ID='MC RAMP', T=316, F=1.34/
&RAMP ID='MC RAMP', T=425, F=1.42/

&RAMP ID='MK RAMP', T= 24, F=0.13/
&RAMP ID='MK RAMP', T=140, F=0.12/
&RAMP ID='MK RAMP', T=205, F=0.12/
&RAMP ID='MK RAMP', T=260, F=0.12/
&RAMP ID='MK RAMP', T=316, F=0.11/
&RAMP ID='MK RAMP', T=371, F=0.12/
&RAMP ID='MK RAMP', T=425, F=0.12/
&RAMP ID='MK RAMP', T=482, F=0.12/
&RAMP ID='MK RAMP', T=538, F=0.12/

&MATL ID='KAOWOOL',
      SPECIFIC_HEAT=1.1,
      CONDUCTIVITY_RAMP='KAOWOOL_CONDUCTIVITY_RAMP',
      DENSITY=128.0/

&RAMP ID='KAOWOOL_CONDUCTIVITY_RAMP', T=200.0, F=0.06/
&RAMP ID='KAOWOOL_CONDUCTIVITY_RAMP', T=400.0, F=0.1/
&RAMP ID='KAOWOOL_CONDUCTIVITY_RAMP', T=600.0, F=0.15/

&RAMP ID='KPM_CP', T=26.85, F=0.7653/
&RAMP ID='KPM_CP', T=126.85, F=0.9192/
&RAMP ID='KPM_CP', T=226.85, F=1.0211/
&RAMP ID='KPM_CP', T=326.85, F=1.0936/
&RAMP ID='KPM_CP', T=426.85, F=1.1531/
&RAMP ID='KPM_CP', T=526.85, F=1.2128/
&RAMP ID='KPM_CP', T=626.85, F=1.1711/
&RAMP ID='KPM_CP', T=726.85, F=1.1897/
&RAMP ID='KPM_CP', T=826.85, F=1.2071/
&RAMP ID='KPM_CP', T=926.85, F=1.2237/
&RAMP ID='KPM_CP', T=1026.85, F=1.2395/
&RAMP ID='KPM_CP', T=1126.85, F=1.2547/
&RAMP ID='KPM_CP', T=1226.85, F=1.2693/
&RAMP ID='KPM_CP', T=1326.85, F=1.2834/

&SURF ID='FLOOR',
      COLOR='GRAY 80',
      MATL_ID(1,1)='CONCRETE',
      MATL_MASS_FRACTION(1,1)=1.0,
      THICKNESS(1)=0.2/
&SURF ID='EXHAUST',
      RGB=204,0,255,
      TMP_FRONT=0.0,
      VOLUME_FLOW=0.56/
&SURF ID='PMMA F',BLOWING=T,
      COLOR='GRAY 20',
      MATL_ID(1,1) = 'PMMA1',
      MATL_MASS_FRACTION(1,1) = 1.,
      MATL_ID(2,1)='MARINITE',
      MATL_MASS_FRACTION(2,1)=1.0,
      STRETCH_FACTOR(1:2) = 1.0,1.0,
      THICKNESS(1:2)=5.8E-3,0.0127,
      IGNITION_TEMPERATURE=298,
      HRRPUA=1,
      SPEC_ID='MMA',
      REFERENCE_HEAT_FLUX=25,50,65
      REFERENCE_HEAT_FLUX_TIME_INTERVAL=0.5,
      HEAT_OF_VAPORIZATION=822,
      RAMP_Q='25 DBI','50 DBI','65 DBI'/
&SURF ID='MBOARD',
      COLOR='WHITE',
      MATL_ID(1,1)='MARINITE',
      MATL_MASS_FRACTION(1,1)=1.0,
      THICKNESS(1)=0.0127/
&SURF ID='BURNER',
      COLOR='RED',
      TMP_FRONT=100.0,
      MASS_FLUX=0.019255952,
      SPEC_ID='PROPANE',
      RAMP_MF(1)='F RAMP',
      RAMP_T='F RAMP'/
&RAMP ID='F RAMP', T=0, F=0.000/
&RAMP ID='F RAMP', T=1, F=0.050/
&RAMP ID='F RAMP', T=2, F=0.232/
&RAMP ID='F RAMP', T=3, F=0.361/
&RAMP ID='F RAMP', T=4, F=0.495/
&RAMP ID='F RAMP', T=5, F=0.590/
&RAMP ID='F RAMP', T=6, F=0.653/
&RAMP ID='F RAMP', T=7, F=0.705/
&RAMP ID='F RAMP', T=8, F=0.770/
&RAMP ID='F RAMP', T=9, F=0.780/
&RAMP ID='F RAMP', T=10, F=0.845/
&RAMP ID='F RAMP', T=11, F=0.858/
&RAMP ID='F RAMP', T=12, F=0.888/
&RAMP ID='F RAMP', T=13, F=0.889/
&RAMP ID='F RAMP', T=14, F=0.927/
&RAMP ID='F RAMP', T=15, F=1.000/

&SURF ID='BURNER WALL',
      RGB=0,0,102,
      MATL_ID(1,1)='STEEL',
      MATL_ID(2,1)='MARINITE',
      MATL_MASS_FRACTION(1,1)=1.0,
      MATL_MASS_FRACTION(2,1)=1.0,
      THICKNESS(1:2)=2.0E-3,0.05/
&SURF ID='CORNER BASE',
      RGB=200,200,200,
      MATL_ID(1,1)='KAOWOOL',
      MATL_ID(2,1)='AL',
      MATL_MASS_FRACTION(1,1)=1.0,
      MATL_MASS_FRACTION(2,1)=1.0,
      THICKNESS(1:2)=0.0127,0.00635/
&SURF ID='U-CHANNEL SIDE',
      RGB=50,122,122,
      MATL_ID(1,1)='AL',
      MATL_ID(2,1)='KAOWOOL',
      MATL_MASS_FRACTION(1,1)=1.0,
      MATL_MASS_FRACTION(2,1)=1.0,
      THICKNESS(1:2)=0.003,0.10/
&SURF ID='U-CHANNEL',
      RGB=0,102,102,
      MATL_ID(1,1)='AL',
      MATL_MASS_FRACTION(1,1)=1.0,
      THICKNESS(1)=3.0E-3/

&CTRL ID='N2d',FUNCTION_TYPE='DIVIDE',INPUT_ID='N2wamb','CONSTANT',CONSTANT=28.0134/
&CTRL ID='O2d',FUNCTION_TYPE='DIVIDE',INPUT_ID='O2wamb','CONSTANT',CONSTANT=31.9988/
&CTRL ID='CO2d',FUNCTION_TYPE='DIVIDE',INPUT_ID='CO2wamb','CONSTANT',CONSTANT=44.0095/
&CTRL ID='H2Od',FUNCTION_TYPE='DIVIDE',INPUT_ID='H2Oamb','CONSTANT',CONSTANT=18.01528/
&CTRL ID='molsum',FUNCTION_TYPE='SUM',INPUT_ID='N2d','O2d','CO2d','H2Od'/
&CTRL ID='MW',FUNCTION_TYPE='DIVIDE',INPUT_ID='CONSTANT','molsum',CONSTANT=1/
&CTRL ID='MWrat',FUNCTION_TYPE='DIVIDE',INPUT_ID='CONSTANT','MW',CONSTANT=31.9988/

&CTRL ID='omH2O',FUNCTION_TYPE='SUBTRACT',INPUT_ID='CONSTANT','H2Oamb',CONSTANT=1/

&CTRL ID='omCCOCO2',FUNCTION_TYPE='SUBTRACT',INPUT_ID='CONSTANT','CO2','CO','SOOT',CONSTANT=1/
&CTRL ID='O2adj',FUNCTION_TYPE='DIVIDE',INPUT_ID='O2','omCCOCO2'/

&CTRL ID='omCO2amb',FUNCTION_TYPE='SUBTRACT',INPUT_ID='CONSTANT','CO2amb',CONSTANT=1/
&CTRL ID='O2ambadj',FUNCTION_TYPE='DIVIDE',INPUT_ID='O2amb','omCO2amb'/

&CTRL ID='rdenom',FUNCTION_TYPE='MULTIPLY',INPUT_ID='O2ambadj','omH2O'/
&CTRL ID='rH2O',FUNCTION_TYPE='DIVIDE',INPUT_ID='H2Oamb','rdenom',CONSTANT=1/

&CTRL ID='omO2amb',FUNCTION_TYPE='SUBTRACT',INPUT_ID='CONSTANT','O2ambadj',CONSTANT=1/
&CTRL ID='1mO2pO2',FUNCTION_TYPE='SUM',INPUT_ID='omO2amb','O2adj'/
&CTRL ID='O2oO2',FUNCTION_TYPE='DIVIDE',INPUT_ID='O2ambadj','1mO2pO2'/
&CTRL ID='O2Tpar',FUNCTION_TYPE='SUBTRACT',INPUT_ID='O2oO2','O2adj'/
&CTRL ID='O2Tgam',FUNCTION_TYPE='MULTIPLY',INPUT_ID='CONSTANT','O2Tpar',CONSTANT=1.5/
&CTRL ID='rH2OO2',FUNCTION_TYPE='MULTIPLY',INPUT_ID='rH2O','O2adj'/
&CTRL ID='O2Tde',FUNCTION_TYPE='SUM',INPUT_ID='CONSTANT','O2Tgam','rH2OO2',CONSTANT=1/
&CTRL ID='O2T',FUNCTION_TYPE='DIVIDE',INPUT_ID='O2adj','O2Tde'/

&CTRL ID='rH2OO2amb',FUNCTION_TYPE='MULTIPLY',INPUT_ID='rH2O','O2ambadj'/
&CTRL ID='oprH2OO2amb',FUNCTION_TYPE='SUM',INPUT_ID='CONSTANT','rH2OO2amb',CONSTANT=1/
&CTRL ID='O2ambrat',FUNCTION_TYPE='DIVIDE',INPUT_ID='O2ambadj','oprH2OO2amb'/
&CTRL ID='O2sub1',FUNCTION_TYPE='SUBTRACT',INPUT_ID='O2ambrat','O2T'/
&CTRL ID='O2sub',FUNCTION_TYPE='MAX',INPUT_ID='CONSTANT','O2sub1',CONSTANT=0/

&CTRL ID='hoodqD',FUNCTION_TYPE='MULTIPLY',INPUT_ID='CONSTANT','MF','MWrat','O2sub',CONSTANT=13100/

&DEVC ID='O2amb',QUANTITY='VOLUME FRACTION',SPEC_ID='OXYGEN',DRY=T,XYZ=-0.10,-0.10,-0.10,OUTPUT=F/
&DEVC ID='CO2amb',QUANTITY='VOLUME FRACTION',SPEC_ID='CARBON DIOXIDE',DRY=T,XYZ=-0.10,-0.10,-0.10,OUTPUT=F/
&DEVC ID='N2wamb',QUANTITY='VOLUME FRACTION',SPEC_ID='NITROGEN',XYZ=-0.10,-0.10,-0.10,OUTPUT=F/
&DEVC ID='O2wamb',QUANTITY='VOLUME FRACTION',SPEC_ID='OXYGEN',XYZ=-0.10,-0.10,-0.10,OUTPUT=F/
&DEVC ID='CO2wamb',QUANTITY='VOLUME FRACTION',SPEC_ID='CARBON DIOXIDE',XYZ=-0.10,-0.10,-0.10,OUTPUT=F/
&DEVC ID='H2Oamb',QUANTITY='VOLUME FRACTION',SPEC_ID='WATER VAPOR',XYZ=-0.10,-0.10,-0.10,OUTPUT=F/

&DEVC ID='O2',QUANTITY='DUCT VOLUME FRACTION',SPEC_ID='OXYGEN',DUCT_ID='EXHAUST D',DRY=T,SMOOTHING_FACTOR=0.8,TIME_AVERAGED=F,OUTPUT=F/
&DEVC ID='CO',QUANTITY='DUCT VOLUME FRACTION',SPEC_ID='CARBON MONOXIDE',DUCT_ID='EXHAUST D',DRY=T,SMOOTHING_FACTOR=0.8,TIME_AVERAGED=F,OUTPUT=F/
&DEVC ID='CO2',QUANTITY='DUCT VOLUME FRACTION',SPEC_ID='CARBON DIOXIDE',DUCT_ID='EXHAUST D',DRY=T,SMOOTHING_FACTOR=0.8,TIME_AVERAGED=F,OUTPUT=F/
&DEVC ID='SOOT',QUANTITY='DUCT VOLUME FRACTION',SPEC_ID='SOOT',DUCT_ID='EXHAUST D',DRY=T,SMOOTHING_FACTOR=0.8,TIME_AVERAGED=F,OUTPUT=F/
&DEVC ID='H2O',QUANTITY='DUCT VOLUME FRACTION',SPEC_ID='WATER VAPOR',DUCT_ID='EXHAUST D',SMOOTHING_FACTOR=0.8,TIME_AVERAGED=F,OUTPUT=F/
&DEVC ID='T',QUANTITY='DUCT TEMPERATURE',DUCT_ID='EXHAUST D',SMOOTHING_FACTOR=0.8,TIME_AVERAGED=F,OUTPUT=F/
&DEVC ID='VF',QUANTITY='DUCT VOLUME FLOW',DUCT_ID='EXHAUST D',SMOOTHING_FACTOR=0.8,TIME_AVERAGED=F,OUTPUT=F/
&DEVC ID='MF',QUANTITY='DUCT MASS FLOW',DUCT_ID='EXHAUST D',SMOOTHING_FACTOR=0.8,TIME_AVERAGED=F,OUTPUT=F/
&DEVC ID='CO_MF',QUANTITY='DUCT MASS FLOW',SPEC_ID='CARBON MONOXIDE',DUCT_ID='EXHAUST D',SMOOTHING_FACTOR=0.8,TIME_AVERAGED=F,OUTPUT=F/

&RAMP ID='25 DBI',T=0,F=0.000/
&RAMP ID='25 DBI',T=1,F=3.236/
&RAMP ID='25 DBI',T=2,F=13.798/
&RAMP ID='25 DBI',T=3,F=31.327/
&RAMP ID='25 DBI',T=4,F=39.949/
&RAMP ID='25 DBI',T=5,F=53.951/
&RAMP ID='25 DBI',T=6,F=82.017/
&RAMP ID='25 DBI',T=7,F=102.334/
&RAMP ID='25 DBI',T=8,F=121.232/
&RAMP ID='25 DBI',T=9,F=151.479/
&RAMP ID='25 DBI',T=10,F=179.056/
&RAMP ID='25 DBI',T=11,F=192.180/
&RAMP ID='25 DBI',T=12,F=215.275/
&RAMP ID='25 DBI',T=13,F=247.645/
&RAMP ID='25 DBI',T=14,F=259.330/
&RAMP ID='25 DBI',T=15,F=272.280/
&RAMP ID='25 DBI',T=16,F=293.848/
&RAMP ID='25 DBI',T=17,F=301.984/
&RAMP ID='25 DBI',T=18,F=311.411/
&RAMP ID='25 DBI',T=19,F=326.581/
&RAMP ID='25 DBI',T=20,F=330.819/
&RAMP ID='25 DBI',T=21,F=330.714/
&RAMP ID='25 DBI',T=22,F=340.192/
&RAMP ID='25 DBI',T=23,F=352.235/
&RAMP ID='25 DBI',T=24,F=359.766/
&RAMP ID='25 DBI',T=25,F=364.049/
&RAMP ID='25 DBI',T=26,F=371.868/
&RAMP ID='25 DBI',T=27,F=374.943/
&RAMP ID='25 DBI',T=28,F=370.912/
&RAMP ID='25 DBI',T=29,F=372.507/
&RAMP ID='25 DBI',T=30,F=379.373/
&RAMP ID='25 DBI',T=31,F=385.014/
&RAMP ID='25 DBI',T=32,F=388.022/
&RAMP ID='25 DBI',T=33,F=390.554/
&RAMP ID='25 DBI',T=34,F=389.324/
&RAMP ID='25 DBI',T=35,F=388.911/
&RAMP ID='25 DBI',T=36,F=384.971/
&RAMP ID='25 DBI',T=37,F=387.058/
&RAMP ID='25 DBI',T=38,F=395.235/
&RAMP ID='25 DBI',T=39,F=397.091/
&RAMP ID='25 DBI',T=40,F=393.792/
&RAMP ID='25 DBI',T=41,F=394.475/
&RAMP ID='25 DBI',T=42,F=398.725/
&RAMP ID='25 DBI',T=43,F=398.104/
&RAMP ID='25 DBI',T=44,F=409.449/
&RAMP ID='25 DBI',T=45,F=419.154/
&RAMP ID='25 DBI',T=46,F=411.165/
&RAMP ID='25 DBI',T=47,F=408.745/
&RAMP ID='25 DBI',T=48,F=413.787/
&RAMP ID='25 DBI',T=49,F=412.102/
&RAMP ID='25 DBI',T=50,F=421.098/
&RAMP ID='25 DBI',T=51,F=430.613/
&RAMP ID='25 DBI',T=52,F=422.913/
&RAMP ID='25 DBI',T=53,F=418.638/
&RAMP ID='25 DBI',T=54,F=423.688/
&RAMP ID='25 DBI',T=55,F=423.280/
&RAMP ID='25 DBI',T=56,F=425.139/
&RAMP ID='25 DBI',T=57,F=428.617/
&RAMP ID='25 DBI',T=58,F=428.878/
&RAMP ID='25 DBI',T=59,F=427.324/
&RAMP ID='25 DBI',T=60,F=425.458/
&RAMP ID='25 DBI',T=61,F=426.778/
&RAMP ID='25 DBI',T=62,F=431.311/
&RAMP ID='25 DBI',T=63,F=440.059/
&RAMP ID='25 DBI',T=64,F=445.985/
&RAMP ID='25 DBI',T=65,F=442.221/
&RAMP ID='25 DBI',T=66,F=443.283/
&RAMP ID='25 DBI',T=67,F=447.250/
&RAMP ID='25 DBI',T=68,F=436.731/
&RAMP ID='25 DBI',T=69,F=436.742/
&RAMP ID='25 DBI',T=70,F=441.931/
&RAMP ID='25 DBI',T=71,F=437.992/
&RAMP ID='25 DBI',T=72,F=437.731/
&RAMP ID='25 DBI',T=73,F=436.529/
&RAMP ID='25 DBI',T=74,F=430.675/
&RAMP ID='25 DBI',T=75,F=434.625/
&RAMP ID='25 DBI',T=76,F=445.986/
&RAMP ID='25 DBI',T=77,F=451.255/
&RAMP ID='25 DBI',T=78,F=448.012/
&RAMP ID='25 DBI',T=79,F=441.469/
&RAMP ID='25 DBI',T=80,F=438.606/
&RAMP ID='25 DBI',T=81,F=441.572/
&RAMP ID='25 DBI',T=82,F=451.880/
&RAMP ID='25 DBI',T=83,F=459.458/
&RAMP ID='25 DBI',T=84,F=450.426/
&RAMP ID='25 DBI',T=85,F=444.582/
&RAMP ID='25 DBI',T=86,F=449.383/
&RAMP ID='25 DBI',T=87,F=456.795/
&RAMP ID='25 DBI',T=88,F=457.343/
&RAMP ID='25 DBI',T=89,F=455.810/
&RAMP ID='25 DBI',T=90,F=462.892/
&RAMP ID='25 DBI',T=91,F=467.512/
&RAMP ID='25 DBI',T=92,F=461.065/
&RAMP ID='25 DBI',T=93,F=459.059/
&RAMP ID='25 DBI',T=94,F=462.235/
&RAMP ID='25 DBI',T=95,F=462.339/
&RAMP ID='25 DBI',T=96,F=462.542/
&RAMP ID='25 DBI',T=97,F=460.728/
&RAMP ID='25 DBI',T=98,F=468.522/
&RAMP ID='25 DBI',T=99,F=477.993/
&RAMP ID='25 DBI',T=100,F=477.516/
&RAMP ID='25 DBI',T=101,F=470.515/
&RAMP ID='25 DBI',T=102,F=468.712/
&RAMP ID='25 DBI',T=103,F=466.436/
&RAMP ID='25 DBI',T=104,F=475.025/
&RAMP ID='25 DBI',T=105,F=479.367/
&RAMP ID='25 DBI',T=106,F=473.498/
&RAMP ID='25 DBI',T=107,F=469.932/
&RAMP ID='25 DBI',T=108,F=470.729/
&RAMP ID='25 DBI',T=109,F=472.061/
&RAMP ID='25 DBI',T=110,F=471.520/
&RAMP ID='25 DBI',T=111,F=471.853/
&RAMP ID='25 DBI',T=112,F=473.932/
&RAMP ID='25 DBI',T=113,F=477.522/
&RAMP ID='25 DBI',T=114,F=485.052/
&RAMP ID='25 DBI',T=115,F=490.618/
&RAMP ID='25 DBI',T=116,F=489.304/
&RAMP ID='25 DBI',T=117,F=487.404/
&RAMP ID='25 DBI',T=118,F=488.701/
&RAMP ID='25 DBI',T=119,F=492.339/
&RAMP ID='25 DBI',T=120,F=493.041/
&RAMP ID='25 DBI',T=121,F=492.824/
&RAMP ID='25 DBI',T=122,F=491.841/
&RAMP ID='25 DBI',T=123,F=491.641/
&RAMP ID='25 DBI',T=124,F=495.759/
&RAMP ID='25 DBI',T=125,F=495.759/
&RAMP ID='25 DBI',T=126,F=486.500/
&RAMP ID='25 DBI',T=127,F=486.368/
&RAMP ID='25 DBI',T=128,F=491.013/
&RAMP ID='25 DBI',T=129,F=490.599/
&RAMP ID='25 DBI',T=130,F=492.739/
&RAMP ID='25 DBI',T=131,F=493.616/
&RAMP ID='25 DBI',T=132,F=493.741/
&RAMP ID='25 DBI',T=133,F=492.750/
&RAMP ID='25 DBI',T=134,F=492.059/
&RAMP ID='25 DBI',T=135,F=491.971/
&RAMP ID='25 DBI',T=136,F=493.727/
&RAMP ID='25 DBI',T=137,F=497.529/
&RAMP ID='25 DBI',T=138,F=496.780/
&RAMP ID='25 DBI',T=139,F=495.947/
&RAMP ID='25 DBI',T=140,F=500.795/
&RAMP ID='25 DBI',T=141,F=503.096/
&RAMP ID='25 DBI',T=142,F=498.553/
&RAMP ID='25 DBI',T=143,F=504.310/
&RAMP ID='25 DBI',T=144,F=512.200/
&RAMP ID='25 DBI',T=145,F=511.529/
&RAMP ID='25 DBI',T=146,F=503.940/
&RAMP ID='25 DBI',T=147,F=498.753/
&RAMP ID='25 DBI',T=148,F=504.399/
&RAMP ID='25 DBI',T=149,F=503.487/
&RAMP ID='25 DBI',T=150,F=500.934/
&RAMP ID='25 DBI',T=151,F=502.548/
&RAMP ID='25 DBI',T=152,F=509.942/
&RAMP ID='25 DBI',T=153,F=514.876/
&RAMP ID='25 DBI',T=154,F=514.819/
&RAMP ID='25 DBI',T=155,F=513.382/
&RAMP ID='25 DBI',T=156,F=515.919/
&RAMP ID='25 DBI',T=157,F=520.395/
&RAMP ID='25 DBI',T=158,F=513.247/
&RAMP ID='25 DBI',T=159,F=515.163/
&RAMP ID='25 DBI',T=160,F=523.750/
&RAMP ID='25 DBI',T=161,F=527.910/
&RAMP ID='25 DBI',T=162,F=531.672/
&RAMP ID='25 DBI',T=163,F=535.595/
&RAMP ID='25 DBI',T=164,F=535.485/
&RAMP ID='25 DBI',T=165,F=535.372/
&RAMP ID='25 DBI',T=166,F=538.395/
&RAMP ID='25 DBI',T=167,F=534.469/
&RAMP ID='25 DBI',T=168,F=534.922/
&RAMP ID='25 DBI',T=169,F=539.489/
&RAMP ID='25 DBI',T=170,F=538.853/
&RAMP ID='25 DBI',T=171,F=535.626/
&RAMP ID='25 DBI',T=172,F=532.315/
&RAMP ID='25 DBI',T=173,F=534.288/
&RAMP ID='25 DBI',T=174,F=536.605/
&RAMP ID='25 DBI',T=175,F=539.703/
&RAMP ID='25 DBI',T=176,F=542.587/
&RAMP ID='25 DBI',T=177,F=545.271/
&RAMP ID='25 DBI',T=178,F=543.193/
&RAMP ID='25 DBI',T=179,F=541.104/
&RAMP ID='25 DBI',T=180,F=551.165/
&RAMP ID='25 DBI',T=181,F=552.561/
&RAMP ID='25 DBI',T=182,F=550.350/
&RAMP ID='25 DBI',T=183,F=547.879/
&RAMP ID='25 DBI',T=184,F=551.286/
&RAMP ID='25 DBI',T=185,F=557.517/
&RAMP ID='25 DBI',T=186,F=559.726/
&RAMP ID='25 DBI',T=187,F=557.174/
&RAMP ID='25 DBI',T=188,F=556.615/
&RAMP ID='25 DBI',T=189,F=557.157/
&RAMP ID='25 DBI',T=190,F=560.380/
&RAMP ID='25 DBI',T=191,F=567.250/
&RAMP ID='25 DBI',T=192,F=570.774/
&RAMP ID='25 DBI',T=193,F=562.600/
&RAMP ID='25 DBI',T=194,F=562.744/
&RAMP ID='25 DBI',T=195,F=571.765/
&RAMP ID='25 DBI',T=196,F=579.482/
&RAMP ID='25 DBI',T=197,F=576.759/
&RAMP ID='25 DBI',T=198,F=571.452/
&RAMP ID='25 DBI',T=199,F=581.176/
&RAMP ID='25 DBI',T=200,F=579.705/
&RAMP ID='25 DBI',T=201,F=574.253/
&RAMP ID='25 DBI',T=202,F=576.122/
&RAMP ID='25 DBI',T=203,F=576.485/
&RAMP ID='25 DBI',T=204,F=574.729/
&RAMP ID='25 DBI',T=205,F=576.626/
&RAMP ID='25 DBI',T=206,F=582.337/
&RAMP ID='25 DBI',T=207,F=574.158/
&RAMP ID='25 DBI',T=208,F=566.803/
&RAMP ID='25 DBI',T=209,F=580.935/
&RAMP ID='25 DBI',T=210,F=585.002/
&RAMP ID='25 DBI',T=211,F=580.394/
&RAMP ID='25 DBI',T=212,F=571.283/
&RAMP ID='25 DBI',T=213,F=573.468/
&RAMP ID='25 DBI',T=214,F=583.998/
&RAMP ID='25 DBI',T=215,F=585.396/
&RAMP ID='25 DBI',T=216,F=580.008/
&RAMP ID='25 DBI',T=217,F=581.564/
&RAMP ID='25 DBI',T=218,F=586.627/
&RAMP ID='25 DBI',T=219,F=586.241/
&RAMP ID='25 DBI',T=220,F=585.068/
&RAMP ID='25 DBI',T=221,F=596.643/
&RAMP ID='25 DBI',T=222,F=595.302/
&RAMP ID='25 DBI',T=223,F=593.813/
&RAMP ID='25 DBI',T=224,F=602.082/
&RAMP ID='25 DBI',T=225,F=604.222/
&RAMP ID='25 DBI',T=226,F=611.113/
&RAMP ID='25 DBI',T=227,F=617.234/
&RAMP ID='25 DBI',T=228,F=610.975/
&RAMP ID='25 DBI',T=229,F=603.091/
&RAMP ID='25 DBI',T=230,F=602.356/
&RAMP ID='25 DBI',T=231,F=596.696/
&RAMP ID='25 DBI',T=232,F=595.685/
&RAMP ID='25 DBI',T=233,F=595.267/
&RAMP ID='25 DBI',T=234,F=595.284/
&RAMP ID='25 DBI',T=235,F=599.119/
&RAMP ID='25 DBI',T=236,F=599.471/
&RAMP ID='25 DBI',T=237,F=601.348/
&RAMP ID='25 DBI',T=238,F=610.306/
&RAMP ID='25 DBI',T=239,F=620.455/
&RAMP ID='25 DBI',T=240,F=618.781/
&RAMP ID='25 DBI',T=241,F=611.765/
&RAMP ID='25 DBI',T=242,F=604.498/
&RAMP ID='25 DBI',T=243,F=603.701/
&RAMP ID='25 DBI',T=244,F=611.073/
&RAMP ID='25 DBI',T=245,F=611.189/
&RAMP ID='25 DBI',T=246,F=607.738/
&RAMP ID='25 DBI',T=247,F=612.664/
&RAMP ID='25 DBI',T=248,F=623.812/
&RAMP ID='25 DBI',T=249,F=634.896/
&RAMP ID='25 DBI',T=250,F=637.793/
&RAMP ID='25 DBI',T=251,F=631.778/
&RAMP ID='25 DBI',T=252,F=631.679/
&RAMP ID='25 DBI',T=253,F=628.269/
&RAMP ID='25 DBI',T=254,F=632.081/
&RAMP ID='25 DBI',T=255,F=638.337/
&RAMP ID='25 DBI',T=256,F=637.810/
&RAMP ID='25 DBI',T=257,F=634.369/
&RAMP ID='25 DBI',T=258,F=640.826/
&RAMP ID='25 DBI',T=259,F=642.345/
&RAMP ID='25 DBI',T=260,F=637.040/
&RAMP ID='25 DBI',T=261,F=636.130/
&RAMP ID='25 DBI',T=262,F=637.532/
&RAMP ID='25 DBI',T=263,F=645.721/
&RAMP ID='25 DBI',T=264,F=644.416/
&RAMP ID='25 DBI',T=265,F=639.828/
&RAMP ID='25 DBI',T=266,F=640.917/
&RAMP ID='25 DBI',T=267,F=646.837/
&RAMP ID='25 DBI',T=268,F=652.037/
&RAMP ID='25 DBI',T=269,F=650.242/
&RAMP ID='25 DBI',T=270,F=659.403/
&RAMP ID='25 DBI',T=271,F=667.656/
&RAMP ID='25 DBI',T=272,F=653.304/
&RAMP ID='25 DBI',T=273,F=649.396/
&RAMP ID='25 DBI',T=274,F=666.682/
&RAMP ID='25 DBI',T=275,F=675.810/
&RAMP ID='25 DBI',T=276,F=681.758/
&RAMP ID='25 DBI',T=277,F=685.252/
&RAMP ID='25 DBI',T=278,F=688.719/
&RAMP ID='25 DBI',T=279,F=683.646/
&RAMP ID='25 DBI',T=280,F=675.400/
&RAMP ID='25 DBI',T=281,F=675.070/
&RAMP ID='25 DBI',T=282,F=674.316/
&RAMP ID='25 DBI',T=283,F=687.208/
&RAMP ID='25 DBI',T=284,F=700.702/
&RAMP ID='25 DBI',T=285,F=698.498/
&RAMP ID='25 DBI',T=286,F=691.456/
&RAMP ID='25 DBI',T=287,F=686.797/
&RAMP ID='25 DBI',T=288,F=686.485/
&RAMP ID='25 DBI',T=289,F=698.086/
&RAMP ID='25 DBI',T=290,F=713.072/
&RAMP ID='25 DBI',T=291,F=714.678/
&RAMP ID='25 DBI',T=292,F=698.756/
&RAMP ID='25 DBI',T=293,F=696.174/
&RAMP ID='25 DBI',T=294,F=703.652/
&RAMP ID='25 DBI',T=295,F=686.966/
&RAMP ID='25 DBI',T=296,F=680.741/
&RAMP ID='25 DBI',T=297,F=684.963/
&RAMP ID='25 DBI',T=298,F=683.925/
&RAMP ID='25 DBI',T=299,F=681.103/
&RAMP ID='25 DBI',T=300,F=677.647/
&RAMP ID='25 DBI',T=301,F=689.570/
&RAMP ID='25 DBI',T=302,F=689.913/
&RAMP ID='25 DBI',T=303,F=678.328/
&RAMP ID='25 DBI',T=304,F=690.012/
&RAMP ID='25 DBI',T=305,F=687.616/
&RAMP ID='25 DBI',T=306,F=671.678/
&RAMP ID='25 DBI',T=307,F=666.496/
&RAMP ID='25 DBI',T=308,F=675.623/
&RAMP ID='25 DBI',T=309,F=673.665/
&RAMP ID='25 DBI',T=310,F=665.635/
&RAMP ID='25 DBI',T=311,F=672.835/
&RAMP ID='25 DBI',T=312,F=680.876/
&RAMP ID='25 DBI',T=313,F=680.179/
&RAMP ID='25 DBI',T=314,F=667.186/
&RAMP ID='25 DBI',T=315,F=651.227/
&RAMP ID='25 DBI',T=316,F=638.566/
&RAMP ID='25 DBI',T=317,F=626.653/
&RAMP ID='25 DBI',T=318,F=627.686/
&RAMP ID='25 DBI',T=319,F=620.958/
&RAMP ID='25 DBI',T=320,F=614.603/
&RAMP ID='25 DBI',T=321,F=612.048/
&RAMP ID='25 DBI',T=322,F=604.376/
&RAMP ID='25 DBI',T=323,F=599.741/
&RAMP ID='25 DBI',T=324,F=598.963/
&RAMP ID='25 DBI',T=325,F=586.541/
&RAMP ID='25 DBI',T=326,F=567.949/
&RAMP ID='25 DBI',T=327,F=555.700/
&RAMP ID='25 DBI',T=328,F=542.962/
&RAMP ID='25 DBI',T=329,F=521.321/
&RAMP ID='25 DBI',T=330,F=505.322/
&RAMP ID='25 DBI',T=331,F=492.513/
&RAMP ID='25 DBI',T=332,F=467.584/
&RAMP ID='25 DBI',T=333,F=454.515/
&RAMP ID='25 DBI',T=334,F=440.039/
&RAMP ID='25 DBI',T=335,F=410.503/
&RAMP ID='25 DBI',T=336,F=387.042/
&RAMP ID='25 DBI',T=337,F=378.968/
&RAMP ID='25 DBI',T=338,F=358.355/
&RAMP ID='25 DBI',T=339,F=331.665/
&RAMP ID='25 DBI',T=340,F=316.643/
&RAMP ID='25 DBI',T=341,F=292.108/
&RAMP ID='25 DBI',T=342,F=268.446/
&RAMP ID='25 DBI',T=343,F=258.135/
&RAMP ID='25 DBI',T=344,F=236.352/
&RAMP ID='25 DBI',T=345,F=204.546/
&RAMP ID='25 DBI',T=346,F=191.073/
&RAMP ID='25 DBI',T=347,F=180.528/
&RAMP ID='25 DBI',T=348,F=158.885/
&RAMP ID='25 DBI',T=349,F=149.580/
&RAMP ID='25 DBI',T=350,F=139.998/
&RAMP ID='25 DBI',T=351,F=122.971/
&RAMP ID='25 DBI',T=352,F=113.356/
&RAMP ID='25 DBI',T=353,F=106.531/
&RAMP ID='25 DBI',T=354,F=95.425/
&RAMP ID='25 DBI',T=355,F=87.358/
&RAMP ID='25 DBI',T=356,F=82.501/
&RAMP ID='25 DBI',T=357,F=75.931/
&RAMP ID='25 DBI',T=358,F=71.357/
&RAMP ID='25 DBI',T=359,F=67.539/
&RAMP ID='25 DBI',T=360,F=63.163/
&RAMP ID='25 DBI',T=361,F=59.121/
&RAMP ID='25 DBI',T=362,F=56.946/
&RAMP ID='25 DBI',T=363,F=54.852/
&RAMP ID='25 DBI',T=364,F=50.710/
&RAMP ID='25 DBI',T=365,F=48.299/
&RAMP ID='25 DBI',T=366,F=46.265/
&RAMP ID='25 DBI',T=367,F=43.491/
&RAMP ID='25 DBI',T=368,F=41.712/
&RAMP ID='25 DBI',T=369,F=40.727/
&RAMP ID='25 DBI',T=370,F=38.231/
&RAMP ID='25 DBI',T=371,F=35.814/
&RAMP ID='25 DBI',T=372,F=35.385/
&RAMP ID='25 DBI',T=373,F=34.339/
&RAMP ID='25 DBI',T=374,F=32.981/
&RAMP ID='25 DBI',T=375,F=32.438/
&RAMP ID='25 DBI',T=376,F=31.812/
&RAMP ID='25 DBI',T=377,F=30.640/
&RAMP ID='25 DBI',T=378,F=29.944/
&RAMP ID='25 DBI',T=379,F=29.025/
&RAMP ID='25 DBI',T=380,F=27.308/
&RAMP ID='25 DBI',T=381,F=26.933/
&RAMP ID='25 DBI',T=382,F=26.369/
&RAMP ID='25 DBI',T=383,F=24.763/
&RAMP ID='25 DBI',T=384,F=23.690/
&RAMP ID='25 DBI',T=385,F=23.274/
&RAMP ID='25 DBI',T=386,F=22.476/
&RAMP ID='25 DBI',T=387,F=21.291/
&RAMP ID='25 DBI',T=388,F=20.589/
&RAMP ID='25 DBI',T=389,F=20.156/
&RAMP ID='25 DBI',T=390,F=19.594/
&RAMP ID='25 DBI',T=391,F=19.229/
&RAMP ID='25 DBI',T=392,F=18.636/
&RAMP ID='25 DBI',T=393,F=17.359/
&RAMP ID='25 DBI',T=394,F=16.783/
&RAMP ID='25 DBI',T=395,F=16.546/
&RAMP ID='25 DBI',T=396,F=15.731/
&RAMP ID='25 DBI',T=397,F=15.090/
&RAMP ID='25 DBI',T=398,F=14.711/
&RAMP ID='25 DBI',T=399,F=14.235/
&RAMP ID='25 DBI',T=400,F=14.032/
&RAMP ID='25 DBI',T=401,F=13.810/
&RAMP ID='25 DBI',T=402,F=12.982/
&RAMP ID='25 DBI',T=403,F=12.127/
&RAMP ID='25 DBI',T=404,F=11.784/
&RAMP ID='25 DBI',T=405,F=11.437/
&RAMP ID='25 DBI',T=406,F=10.918/
&RAMP ID='25 DBI',T=407,F=10.751/
&RAMP ID='25 DBI',T=408,F=10.510/
&RAMP ID='25 DBI',T=409,F=10.071/
&RAMP ID='25 DBI',T=410,F=9.977/
&RAMP ID='25 DBI',T=411,F=9.825/
&RAMP ID='25 DBI',T=412,F=14.074/
&RAMP ID='25 DBI',T=413,F=13.689/
&RAMP ID='25 DBI',T=414,F=13.144/
&RAMP ID='25 DBI',T=415,F=12.416/
&RAMP ID='25 DBI',T=416,F=12.137/
&RAMP ID='25 DBI',T=417,F=11.869/
&RAMP ID='25 DBI',T=418,F=11.345/
&RAMP ID='25 DBI',T=419,F=10.817/
&RAMP ID='25 DBI',T=420,F=10.631/
&RAMP ID='25 DBI',T=421,F=10.005/
&RAMP ID='25 DBI',T=422,F=9.269/
&RAMP ID='25 DBI',T=423,F=9.000/
&RAMP ID='25 DBI',T=424,F=8.630/
&RAMP ID='25 DBI',T=425,F=8.090/
&RAMP ID='25 DBI',T=426,F=7.523/
&RAMP ID='25 DBI',T=427,F=6.985/
&RAMP ID='25 DBI',T=428,F=13.456/
&RAMP ID='25 DBI',T=429,F=13.427/
&RAMP ID='25 DBI',T=430,F=13.367/
&RAMP ID='25 DBI',T=431,F=12.733/
&RAMP ID='25 DBI',T=432,F=12.366/
&RAMP ID='25 DBI',T=433,F=12.084/
&RAMP ID='25 DBI',T=434,F=11.393/
&RAMP ID='25 DBI',T=435,F=10.806/
&RAMP ID='25 DBI',T=436,F=10.497/
&RAMP ID='25 DBI',T=437,F=10.529/
&RAMP ID='25 DBI',T=438,F=10.336/
&RAMP ID='25 DBI',T=439,F=9.999/
&RAMP ID='25 DBI',T=440,F=9.664/
&RAMP ID='25 DBI',T=441,F=9.257/
&RAMP ID='25 DBI',T=442,F=9.064/
&RAMP ID='25 DBI',T=443,F=9.020/
&RAMP ID='25 DBI',T=444,F=8.606/
&RAMP ID='25 DBI',T=445,F=8.040/
&RAMP ID='25 DBI',T=446,F=7.705/
&RAMP ID='25 DBI',T=447,F=7.543/
&RAMP ID='25 DBI',T=448,F=7.668/
&RAMP ID='25 DBI',T=449,F=7.358/
&RAMP ID='25 DBI',T=450,F=6.769/
&RAMP ID='25 DBI',T=451,F=6.025/
&RAMP ID='25 DBI',T=452,F=5.530/
&RAMP ID='25 DBI',T=453,F=5.389/
&RAMP ID='25 DBI',T=454,F=4.873/
&RAMP ID='25 DBI',T=455,F=4.481/
&RAMP ID='25 DBI',T=456,F=4.561/
&RAMP ID='25 DBI',T=457,F=4.237/
&RAMP ID='25 DBI',T=458,F=3.937/
&RAMP ID='25 DBI',T=459,F=3.967/
&RAMP ID='25 DBI',T=460,F=3.649/
&RAMP ID='25 DBI',T=461,F=3.256/
&RAMP ID='25 DBI',T=462,F=2.958/
&RAMP ID='25 DBI',T=463,F=2.622/
&RAMP ID='25 DBI',T=464,F=2.509/
&RAMP ID='25 DBI',T=465,F=2.025/
&RAMP ID='25 DBI',T=466,F=1.545/
&RAMP ID='25 DBI',T=467,F=1.531/
&RAMP ID='25 DBI',T=468,F=1.524/
&RAMP ID='25 DBI',T=469,F=1.513/
&RAMP ID='25 DBI',T=470,F=1.588/
&RAMP ID='25 DBI',T=471,F=1.697/
&RAMP ID='25 DBI',T=472,F=1.849/
&RAMP ID='25 DBI',T=473,F=1.964/
&RAMP ID='25 DBI',T=474,F=1.966/
&RAMP ID='25 DBI',T=475,F=1.383/
&RAMP ID='25 DBI',T=476,F=0.875/
&RAMP ID='25 DBI',T=477,F=0.864/
&RAMP ID='25 DBI',T=478,F=0.987/
&RAMP ID='25 DBI',T=479,F=1.228/
&RAMP ID='25 DBI',T=480,F=1.329/
&RAMP ID='25 DBI',T=481,F=0.912/
&RAMP ID='25 DBI',T=482,F=0.357/
&RAMP ID='25 DBI',T=483,F=0.170/
&RAMP ID='25 DBI',T=484,F=0.140/
&RAMP ID='25 DBI',T=485,F=0.107/
&RAMP ID='25 DBI',T=486,F=0.000/

&RAMP ID='50 DBI',T=0,F=0.000/
&RAMP ID='50 DBI',T=1,F=4.232/
&RAMP ID='50 DBI',T=2,F=21.482/
&RAMP ID='50 DBI',T=3,F=54.430/
&RAMP ID='50 DBI',T=4,F=93.796/
&RAMP ID='50 DBI',T=5,F=136.067/
&RAMP ID='50 DBI',T=6,F=181.112/
&RAMP ID='50 DBI',T=7,F=233.147/
&RAMP ID='50 DBI',T=8,F=281.185/
&RAMP ID='50 DBI',T=9,F=340.607/
&RAMP ID='50 DBI',T=10,F=373.556/
&RAMP ID='50 DBI',T=11,F=406.199/
&RAMP ID='50 DBI',T=12,F=452.373/
&RAMP ID='50 DBI',T=13,F=467.954/
&RAMP ID='50 DBI',T=14,F=479.115/
&RAMP ID='50 DBI',T=15,F=501.249/
&RAMP ID='50 DBI',T=16,F=506.103/
&RAMP ID='50 DBI',T=17,F=513.024/
&RAMP ID='50 DBI',T=18,F=532.948/
&RAMP ID='50 DBI',T=19,F=549.199/
&RAMP ID='50 DBI',T=20,F=557.050/
&RAMP ID='50 DBI',T=21,F=571.712/
&RAMP ID='50 DBI',T=22,F=576.861/
&RAMP ID='50 DBI',T=23,F=578.282/
&RAMP ID='50 DBI',T=24,F=589.238/
&RAMP ID='50 DBI',T=25,F=597.646/
&RAMP ID='50 DBI',T=26,F=589.690/
&RAMP ID='50 DBI',T=27,F=599.039/
&RAMP ID='50 DBI',T=28,F=615.466/
&RAMP ID='50 DBI',T=29,F=623.291/
&RAMP ID='50 DBI',T=30,F=626.731/
&RAMP ID='50 DBI',T=31,F=621.850/
&RAMP ID='50 DBI',T=32,F=626.448/
&RAMP ID='50 DBI',T=33,F=633.112/
&RAMP ID='50 DBI',T=34,F=638.910/
&RAMP ID='50 DBI',T=35,F=636.399/
&RAMP ID='50 DBI',T=36,F=639.266/
&RAMP ID='50 DBI',T=37,F=648.542/
&RAMP ID='50 DBI',T=38,F=648.747/
&RAMP ID='50 DBI',T=39,F=652.663/
&RAMP ID='50 DBI',T=40,F=645.398/
&RAMP ID='50 DBI',T=41,F=635.234/
&RAMP ID='50 DBI',T=42,F=632.236/
&RAMP ID='50 DBI',T=43,F=640.458/
&RAMP ID='50 DBI',T=44,F=648.276/
&RAMP ID='50 DBI',T=45,F=645.569/
&RAMP ID='50 DBI',T=46,F=646.724/
&RAMP ID='50 DBI',T=47,F=647.903/
&RAMP ID='50 DBI',T=48,F=643.122/
&RAMP ID='50 DBI',T=49,F=647.728/
&RAMP ID='50 DBI',T=50,F=652.582/
&RAMP ID='50 DBI',T=51,F=658.821/
&RAMP ID='50 DBI',T=52,F=648.349/
&RAMP ID='50 DBI',T=53,F=642.834/
&RAMP ID='50 DBI',T=54,F=643.898/
&RAMP ID='50 DBI',T=55,F=663.620/
&RAMP ID='50 DBI',T=56,F=676.372/
&RAMP ID='50 DBI',T=57,F=671.448/
&RAMP ID='50 DBI',T=58,F=674.955/
&RAMP ID='50 DBI',T=59,F=671.156/
&RAMP ID='50 DBI',T=60,F=665.247/
&RAMP ID='50 DBI',T=61,F=674.166/
&RAMP ID='50 DBI',T=62,F=686.152/
&RAMP ID='50 DBI',T=63,F=686.122/
&RAMP ID='50 DBI',T=64,F=688.487/
&RAMP ID='50 DBI',T=65,F=685.336/
&RAMP ID='50 DBI',T=66,F=679.875/
&RAMP ID='50 DBI',T=67,F=689.198/
&RAMP ID='50 DBI',T=68,F=701.639/
&RAMP ID='50 DBI',T=69,F=699.640/
&RAMP ID='50 DBI',T=70,F=683.737/
&RAMP ID='50 DBI',T=71,F=688.281/
&RAMP ID='50 DBI',T=72,F=687.336/
&RAMP ID='50 DBI',T=73,F=693.056/
&RAMP ID='50 DBI',T=74,F=700.499/
&RAMP ID='50 DBI',T=75,F=697.877/
&RAMP ID='50 DBI',T=76,F=703.349/
&RAMP ID='50 DBI',T=77,F=701.243/
&RAMP ID='50 DBI',T=78,F=702.298/
&RAMP ID='50 DBI',T=79,F=708.440/
&RAMP ID='50 DBI',T=80,F=706.816/
&RAMP ID='50 DBI',T=81,F=694.340/
&RAMP ID='50 DBI',T=82,F=698.024/
&RAMP ID='50 DBI',T=83,F=723.174/
&RAMP ID='50 DBI',T=84,F=731.672/
&RAMP ID='50 DBI',T=85,F=733.669/
&RAMP ID='50 DBI',T=86,F=735.954/
&RAMP ID='50 DBI',T=87,F=728.320/
&RAMP ID='50 DBI',T=88,F=731.532/
&RAMP ID='50 DBI',T=89,F=736.674/
&RAMP ID='50 DBI',T=90,F=737.824/
&RAMP ID='50 DBI',T=91,F=724.073/
&RAMP ID='50 DBI',T=92,F=717.153/
&RAMP ID='50 DBI',T=93,F=725.408/
&RAMP ID='50 DBI',T=94,F=740.748/
&RAMP ID='50 DBI',T=95,F=742.530/
&RAMP ID='50 DBI',T=96,F=741.508/
&RAMP ID='50 DBI',T=97,F=727.007/
&RAMP ID='50 DBI',T=98,F=722.889/
&RAMP ID='50 DBI',T=99,F=738.340/
&RAMP ID='50 DBI',T=100,F=743.595/
&RAMP ID='50 DBI',T=101,F=745.457/
&RAMP ID='50 DBI',T=102,F=746.417/
&RAMP ID='50 DBI',T=103,F=751.230/
&RAMP ID='50 DBI',T=104,F=751.287/
&RAMP ID='50 DBI',T=105,F=761.859/
&RAMP ID='50 DBI',T=106,F=758.775/
&RAMP ID='50 DBI',T=107,F=753.734/
&RAMP ID='50 DBI',T=108,F=756.686/
&RAMP ID='50 DBI',T=109,F=758.370/
&RAMP ID='50 DBI',T=110,F=777.968/
&RAMP ID='50 DBI',T=111,F=795.325/
&RAMP ID='50 DBI',T=112,F=779.353/
&RAMP ID='50 DBI',T=113,F=787.193/
&RAMP ID='50 DBI',T=114,F=788.590/
&RAMP ID='50 DBI',T=115,F=772.923/
&RAMP ID='50 DBI',T=116,F=778.746/
&RAMP ID='50 DBI',T=117,F=787.130/
&RAMP ID='50 DBI',T=118,F=794.846/
&RAMP ID='50 DBI',T=119,F=796.373/
&RAMP ID='50 DBI',T=120,F=807.840/
&RAMP ID='50 DBI',T=121,F=815.190/
&RAMP ID='50 DBI',T=122,F=808.764/
&RAMP ID='50 DBI',T=123,F=816.814/
&RAMP ID='50 DBI',T=124,F=833.318/
&RAMP ID='50 DBI',T=125,F=824.941/
&RAMP ID='50 DBI',T=126,F=817.400/
&RAMP ID='50 DBI',T=127,F=811.998/
&RAMP ID='50 DBI',T=128,F=800.768/
&RAMP ID='50 DBI',T=129,F=798.227/
&RAMP ID='50 DBI',T=130,F=801.519/
&RAMP ID='50 DBI',T=131,F=813.901/
&RAMP ID='50 DBI',T=132,F=829.072/
&RAMP ID='50 DBI',T=133,F=842.871/
&RAMP ID='50 DBI',T=134,F=828.101/
&RAMP ID='50 DBI',T=135,F=824.831/
&RAMP ID='50 DBI',T=136,F=838.049/
&RAMP ID='50 DBI',T=137,F=836.730/
&RAMP ID='50 DBI',T=138,F=826.853/
&RAMP ID='50 DBI',T=139,F=825.698/
&RAMP ID='50 DBI',T=140,F=832.737/
&RAMP ID='50 DBI',T=141,F=837.654/
&RAMP ID='50 DBI',T=142,F=854.740/
&RAMP ID='50 DBI',T=143,F=848.841/
&RAMP ID='50 DBI',T=144,F=834.924/
&RAMP ID='50 DBI',T=145,F=853.898/
&RAMP ID='50 DBI',T=146,F=868.545/
&RAMP ID='50 DBI',T=147,F=853.737/
&RAMP ID='50 DBI',T=148,F=855.430/
&RAMP ID='50 DBI',T=149,F=853.564/
&RAMP ID='50 DBI',T=150,F=862.938/
&RAMP ID='50 DBI',T=151,F=876.802/
&RAMP ID='50 DBI',T=152,F=886.753/
&RAMP ID='50 DBI',T=153,F=862.741/
&RAMP ID='50 DBI',T=154,F=867.597/
&RAMP ID='50 DBI',T=155,F=880.558/
&RAMP ID='50 DBI',T=156,F=873.943/
&RAMP ID='50 DBI',T=157,F=873.835/
&RAMP ID='50 DBI',T=158,F=872.735/
&RAMP ID='50 DBI',T=159,F=880.439/
&RAMP ID='50 DBI',T=160,F=892.144/
&RAMP ID='50 DBI',T=161,F=899.168/
&RAMP ID='50 DBI',T=162,F=906.775/
&RAMP ID='50 DBI',T=163,F=896.733/
&RAMP ID='50 DBI',T=164,F=888.698/
&RAMP ID='50 DBI',T=165,F=909.990/
&RAMP ID='50 DBI',T=166,F=936.859/
&RAMP ID='50 DBI',T=167,F=923.891/
&RAMP ID='50 DBI',T=168,F=917.627/
&RAMP ID='50 DBI',T=169,F=922.644/
&RAMP ID='50 DBI',T=170,F=924.604/
&RAMP ID='50 DBI',T=171,F=917.013/
&RAMP ID='50 DBI',T=172,F=925.563/
&RAMP ID='50 DBI',T=173,F=931.057/
&RAMP ID='50 DBI',T=174,F=926.826/
&RAMP ID='50 DBI',T=175,F=947.448/
&RAMP ID='50 DBI',T=176,F=956.457/
&RAMP ID='50 DBI',T=177,F=950.624/
&RAMP ID='50 DBI',T=178,F=946.975/
&RAMP ID='50 DBI',T=179,F=939.636/
&RAMP ID='50 DBI',T=180,F=957.013/
&RAMP ID='50 DBI',T=181,F=977.806/
&RAMP ID='50 DBI',T=182,F=957.705/
&RAMP ID='50 DBI',T=183,F=967.604/
&RAMP ID='50 DBI',T=184,F=977.139/
&RAMP ID='50 DBI',T=185,F=985.297/
&RAMP ID='50 DBI',T=186,F=1006.018/
&RAMP ID='50 DBI',T=187,F=996.659/
&RAMP ID='50 DBI',T=188,F=941.658/
&RAMP ID='50 DBI',T=189,F=930.276/
&RAMP ID='50 DBI',T=190,F=972.994/
&RAMP ID='50 DBI',T=191,F=1021.730/
&RAMP ID='50 DBI',T=192,F=972.839/
&RAMP ID='50 DBI',T=193,F=980.953/
&RAMP ID='50 DBI',T=194,F=996.723/
&RAMP ID='50 DBI',T=195,F=1029.916/
&RAMP ID='50 DBI',T=196,F=1039.745/
&RAMP ID='50 DBI',T=197,F=1050.098/
&RAMP ID='50 DBI',T=198,F=1055.751/
&RAMP ID='50 DBI',T=199,F=1052.569/
&RAMP ID='50 DBI',T=200,F=1072.257/
&RAMP ID='50 DBI',T=201,F=1063.374/
&RAMP ID='50 DBI',T=202,F=1079.451/
&RAMP ID='50 DBI',T=203,F=1090.270/
&RAMP ID='50 DBI',T=204,F=1083.279/
&RAMP ID='50 DBI',T=205,F=1119.099/
&RAMP ID='50 DBI',T=206,F=1142.517/
&RAMP ID='50 DBI',T=207,F=1106.142/
&RAMP ID='50 DBI',T=208,F=1068.268/
&RAMP ID='50 DBI',T=209,F=1093.959/
&RAMP ID='50 DBI',T=210,F=1123.233/
&RAMP ID='50 DBI',T=211,F=1135.915/
&RAMP ID='50 DBI',T=212,F=1091.117/
&RAMP ID='50 DBI',T=213,F=1066.438/
&RAMP ID='50 DBI',T=214,F=1078.257/
&RAMP ID='50 DBI',T=215,F=1125.696/
&RAMP ID='50 DBI',T=216,F=1145.818/
&RAMP ID='50 DBI',T=217,F=1120.647/
&RAMP ID='50 DBI',T=218,F=1061.216/
&RAMP ID='50 DBI',T=219,F=1007.503/
&RAMP ID='50 DBI',T=220,F=987.412/
&RAMP ID='50 DBI',T=221,F=940.759/
&RAMP ID='50 DBI',T=222,F=881.886/
&RAMP ID='50 DBI',T=223,F=884.126/
&RAMP ID='50 DBI',T=224,F=859.165/
&RAMP ID='50 DBI',T=225,F=771.835/
&RAMP ID='50 DBI',T=226,F=705.586/
&RAMP ID='50 DBI',T=227,F=655.600/
&RAMP ID='50 DBI',T=228,F=611.536/
&RAMP ID='50 DBI',T=229,F=567.436/
&RAMP ID='50 DBI',T=230,F=510.011/
&RAMP ID='50 DBI',T=231,F=464.919/
&RAMP ID='50 DBI',T=232,F=415.949/
&RAMP ID='50 DBI',T=233,F=378.194/
&RAMP ID='50 DBI',T=234,F=333.137/
&RAMP ID='50 DBI',T=235,F=291.187/
&RAMP ID='50 DBI',T=236,F=275.905/
&RAMP ID='50 DBI',T=237,F=260.505/
&RAMP ID='50 DBI',T=238,F=225.549/
&RAMP ID='50 DBI',T=239,F=213.199/
&RAMP ID='50 DBI',T=240,F=189.799/
&RAMP ID='50 DBI',T=241,F=164.024/
&RAMP ID='50 DBI',T=242,F=148.336/
&RAMP ID='50 DBI',T=243,F=133.745/
&RAMP ID='50 DBI',T=244,F=119.919/
&RAMP ID='50 DBI',T=245,F=111.021/
&RAMP ID='50 DBI',T=246,F=101.788/
&RAMP ID='50 DBI',T=247,F=91.887/
&RAMP ID='50 DBI',T=248,F=81.577/
&RAMP ID='50 DBI',T=249,F=74.117/
&RAMP ID='50 DBI',T=250,F=67.899/
&RAMP ID='50 DBI',T=251,F=60.455/
&RAMP ID='50 DBI',T=252,F=55.266/
&RAMP ID='50 DBI',T=253,F=49.662/
&RAMP ID='50 DBI',T=254,F=43.269/
&RAMP ID='50 DBI',T=255,F=40.114/
&RAMP ID='50 DBI',T=256,F=35.415/
&RAMP ID='50 DBI',T=257,F=30.378/
&RAMP ID='50 DBI',T=258,F=28.055/
&RAMP ID='50 DBI',T=259,F=25.120/
&RAMP ID='50 DBI',T=260,F=22.393/
&RAMP ID='50 DBI',T=261,F=20.826/
&RAMP ID='50 DBI',T=262,F=18.389/
&RAMP ID='50 DBI',T=263,F=16.452/
&RAMP ID='50 DBI',T=264,F=15.043/
&RAMP ID='50 DBI',T=265,F=13.694/
&RAMP ID='50 DBI',T=266,F=12.886/
&RAMP ID='50 DBI',T=267,F=11.898/
&RAMP ID='50 DBI',T=268,F=10.856/
&RAMP ID='50 DBI',T=269,F=9.948/
&RAMP ID='50 DBI',T=270,F=9.246/
&RAMP ID='50 DBI',T=271,F=8.694/
&RAMP ID='50 DBI',T=272,F=7.859/
&RAMP ID='50 DBI',T=273,F=7.365/
&RAMP ID='50 DBI',T=274,F=6.867/
&RAMP ID='50 DBI',T=275,F=6.164/
&RAMP ID='50 DBI',T=276,F=5.902/
&RAMP ID='50 DBI',T=277,F=5.773/
&RAMP ID='50 DBI',T=278,F=5.287/
&RAMP ID='50 DBI',T=279,F=5.001/
&RAMP ID='50 DBI',T=280,F=4.617/
&RAMP ID='50 DBI',T=281,F=4.101/
&RAMP ID='50 DBI',T=282,F=4.052/
&RAMP ID='50 DBI',T=283,F=3.910/
&RAMP ID='50 DBI',T=284,F=3.573/
&RAMP ID='50 DBI',T=285,F=3.450/
&RAMP ID='50 DBI',T=286,F=3.253/
&RAMP ID='50 DBI',T=287,F=3.072/
&RAMP ID='50 DBI',T=288,F=3.044/
&RAMP ID='50 DBI',T=289,F=3.033/
&RAMP ID='50 DBI',T=290,F=2.943/
&RAMP ID='50 DBI',T=291,F=2.777/
&RAMP ID='50 DBI',T=292,F=2.837/
&RAMP ID='50 DBI',T=293,F=3.003/
&RAMP ID='50 DBI',T=294,F=2.974/
&RAMP ID='50 DBI',T=295,F=2.753/
&RAMP ID='50 DBI',T=296,F=2.589/
&RAMP ID='50 DBI',T=297,F=2.544/
&RAMP ID='50 DBI',T=298,F=2.390/
&RAMP ID='50 DBI',T=299,F=2.432/
&RAMP ID='50 DBI',T=300,F=2.475/
&RAMP ID='50 DBI',T=301,F=2.418/
&RAMP ID='50 DBI',T=302,F=2.220/
&RAMP ID='50 DBI',T=303,F=2.034/
&RAMP ID='50 DBI',T=304,F=1.983/
&RAMP ID='50 DBI',T=305,F=1.921/
&RAMP ID='50 DBI',T=306,F=1.752/
&RAMP ID='50 DBI',T=307,F=1.758/
&RAMP ID='50 DBI',T=308,F=1.869/
&RAMP ID='50 DBI',T=309,F=1.869/
&RAMP ID='50 DBI',T=310,F=1.789/
&RAMP ID='50 DBI',T=311,F=1.762/
&RAMP ID='50 DBI',T=312,F=1.658/
&RAMP ID='50 DBI',T=313,F=1.568/
&RAMP ID='50 DBI',T=314,F=1.540/
&RAMP ID='50 DBI',T=315,F=1.511/
&RAMP ID='50 DBI',T=316,F=1.473/
&RAMP ID='50 DBI',T=317,F=1.593/
&RAMP ID='50 DBI',T=318,F=1.745/
&RAMP ID='50 DBI',T=319,F=1.772/
&RAMP ID='50 DBI',T=320,F=1.593/
&RAMP ID='50 DBI',T=321,F=1.488/
&RAMP ID='50 DBI',T=322,F=1.563/
&RAMP ID='50 DBI',T=323,F=1.644/
&RAMP ID='50 DBI',T=324,F=1.623/
&RAMP ID='50 DBI',T=325,F=1.404/
&RAMP ID='50 DBI',T=326,F=1.304/
&RAMP ID='50 DBI',T=327,F=1.322/
&RAMP ID='50 DBI',T=328,F=1.386/
&RAMP ID='50 DBI',T=329,F=1.269/
&RAMP ID='50 DBI',T=330,F=0.790/
&RAMP ID='50 DBI',T=331,F=0.741/
&RAMP ID='50 DBI',T=332,F=0.000/

&RAMP ID='65 DBI',T=0,F=0.000/
&RAMP ID='65 DBI',T=1,F=11.717/
&RAMP ID='65 DBI',T=2,F=60.456/
&RAMP ID='65 DBI',T=3,F=83.276/
&RAMP ID='65 DBI',T=4,F=148.221/
&RAMP ID='65 DBI',T=5,F=266.118/
&RAMP ID='65 DBI',T=6,F=305.758/
&RAMP ID='65 DBI',T=7,F=369.078/
&RAMP ID='65 DBI',T=8,F=462.582/
&RAMP ID='65 DBI',T=9,F=475.601/
&RAMP ID='65 DBI',T=10,F=503.855/
&RAMP ID='65 DBI',T=11,F=556.892/
&RAMP ID='65 DBI',T=12,F=572.155/
&RAMP ID='65 DBI',T=13,F=598.931/
&RAMP ID='65 DBI',T=14,F=625.635/
&RAMP ID='65 DBI',T=15,F=658.814/
&RAMP ID='65 DBI',T=16,F=685.534/
&RAMP ID='65 DBI',T=17,F=697.853/
&RAMP ID='65 DBI',T=18,F=709.440/
&RAMP ID='65 DBI',T=19,F=707.222/
&RAMP ID='65 DBI',T=20,F=729.038/
&RAMP ID='65 DBI',T=21,F=753.512/
&RAMP ID='65 DBI',T=22,F=753.364/
&RAMP ID='65 DBI',T=23,F=748.167/
&RAMP ID='65 DBI',T=24,F=758.475/
&RAMP ID='65 DBI',T=25,F=766.900/
&RAMP ID='65 DBI',T=26,F=763.361/
&RAMP ID='65 DBI',T=27,F=778.102/
&RAMP ID='65 DBI',T=28,F=788.202/
&RAMP ID='65 DBI',T=29,F=781.445/
&RAMP ID='65 DBI',T=30,F=782.768/
&RAMP ID='65 DBI',T=31,F=796.613/
&RAMP ID='65 DBI',T=32,F=805.086/
&RAMP ID='65 DBI',T=33,F=806.849/
&RAMP ID='65 DBI',T=34,F=817.591/
&RAMP ID='65 DBI',T=35,F=822.014/
&RAMP ID='65 DBI',T=36,F=805.143/
&RAMP ID='65 DBI',T=37,F=799.778/
&RAMP ID='65 DBI',T=38,F=784.403/
&RAMP ID='65 DBI',T=39,F=776.792/
&RAMP ID='65 DBI',T=40,F=782.587/
&RAMP ID='65 DBI',T=41,F=806.561/
&RAMP ID='65 DBI',T=42,F=818.993/
&RAMP ID='65 DBI',T=43,F=823.328/
&RAMP ID='65 DBI',T=44,F=819.450/
&RAMP ID='65 DBI',T=45,F=801.444/
&RAMP ID='65 DBI',T=46,F=803.028/
&RAMP ID='65 DBI',T=47,F=810.312/
&RAMP ID='65 DBI',T=48,F=797.919/
&RAMP ID='65 DBI',T=49,F=817.642/
&RAMP ID='65 DBI',T=50,F=835.491/
&RAMP ID='65 DBI',T=51,F=813.413/
&RAMP ID='65 DBI',T=52,F=810.275/
&RAMP ID='65 DBI',T=53,F=818.687/
&RAMP ID='65 DBI',T=54,F=824.393/
&RAMP ID='65 DBI',T=55,F=813.657/
&RAMP ID='65 DBI',T=56,F=809.228/
&RAMP ID='65 DBI',T=57,F=800.244/
&RAMP ID='65 DBI',T=58,F=802.308/
&RAMP ID='65 DBI',T=59,F=809.748/
&RAMP ID='65 DBI',T=60,F=823.118/
&RAMP ID='65 DBI',T=61,F=832.199/
&RAMP ID='65 DBI',T=62,F=834.818/
&RAMP ID='65 DBI',T=63,F=826.661/
&RAMP ID='65 DBI',T=64,F=827.975/
&RAMP ID='65 DBI',T=65,F=854.306/
&RAMP ID='65 DBI',T=66,F=856.854/
&RAMP ID='65 DBI',T=67,F=868.298/
&RAMP ID='65 DBI',T=68,F=860.250/
&RAMP ID='65 DBI',T=69,F=849.488/
&RAMP ID='65 DBI',T=70,F=844.239/
&RAMP ID='65 DBI',T=71,F=826.441/
&RAMP ID='65 DBI',T=72,F=820.065/
&RAMP ID='65 DBI',T=73,F=811.963/
&RAMP ID='65 DBI',T=74,F=833.137/
&RAMP ID='65 DBI',T=75,F=849.144/
&RAMP ID='65 DBI',T=76,F=835.579/
&RAMP ID='65 DBI',T=77,F=825.586/
&RAMP ID='65 DBI',T=78,F=834.966/
&RAMP ID='65 DBI',T=79,F=839.231/
&RAMP ID='65 DBI',T=80,F=868.217/
&RAMP ID='65 DBI',T=81,F=863.868/
&RAMP ID='65 DBI',T=82,F=841.964/
&RAMP ID='65 DBI',T=83,F=878.831/
&RAMP ID='65 DBI',T=84,F=903.092/
&RAMP ID='65 DBI',T=85,F=904.695/
&RAMP ID='65 DBI',T=86,F=875.078/
&RAMP ID='65 DBI',T=87,F=861.916/
&RAMP ID='65 DBI',T=88,F=864.452/
&RAMP ID='65 DBI',T=89,F=865.106/
&RAMP ID='65 DBI',T=90,F=871.662/
&RAMP ID='65 DBI',T=91,F=881.824/
&RAMP ID='65 DBI',T=92,F=881.314/
&RAMP ID='65 DBI',T=93,F=886.480/
&RAMP ID='65 DBI',T=94,F=892.947/
&RAMP ID='65 DBI',T=95,F=904.481/
&RAMP ID='65 DBI',T=96,F=937.928/
&RAMP ID='65 DBI',T=97,F=951.631/
&RAMP ID='65 DBI',T=98,F=944.304/
&RAMP ID='65 DBI',T=99,F=920.617/
&RAMP ID='65 DBI',T=100,F=939.783/
&RAMP ID='65 DBI',T=101,F=961.094/
&RAMP ID='65 DBI',T=102,F=936.077/
&RAMP ID='65 DBI',T=103,F=904.554/
&RAMP ID='65 DBI',T=104,F=896.102/
&RAMP ID='65 DBI',T=105,F=910.859/
&RAMP ID='65 DBI',T=106,F=907.696/
&RAMP ID='65 DBI',T=107,F=901.094/
&RAMP ID='65 DBI',T=108,F=908.844/
&RAMP ID='65 DBI',T=109,F=927.612/
&RAMP ID='65 DBI',T=110,F=940.336/
&RAMP ID='65 DBI',T=111,F=961.253/
&RAMP ID='65 DBI',T=112,F=967.914/
&RAMP ID='65 DBI',T=113,F=915.172/
&RAMP ID='65 DBI',T=114,F=883.021/
&RAMP ID='65 DBI',T=115,F=906.997/
&RAMP ID='65 DBI',T=116,F=940.135/
&RAMP ID='65 DBI',T=117,F=944.606/
&RAMP ID='65 DBI',T=118,F=987.173/
&RAMP ID='65 DBI',T=119,F=985.066/
&RAMP ID='65 DBI',T=120,F=972.418/
&RAMP ID='65 DBI',T=121,F=971.850/
&RAMP ID='65 DBI',T=122,F=946.115/
&RAMP ID='65 DBI',T=123,F=937.571/
&RAMP ID='65 DBI',T=124,F=963.032/
&RAMP ID='65 DBI',T=125,F=982.932/
&RAMP ID='65 DBI',T=126,F=988.786/
&RAMP ID='65 DBI',T=127,F=983.732/
&RAMP ID='65 DBI',T=128,F=958.414/
&RAMP ID='65 DBI',T=129,F=961.676/
&RAMP ID='65 DBI',T=130,F=953.375/
&RAMP ID='65 DBI',T=131,F=966.233/
&RAMP ID='65 DBI',T=132,F=999.055/
&RAMP ID='65 DBI',T=133,F=1002.537/
&RAMP ID='65 DBI',T=134,F=1043.242/
&RAMP ID='65 DBI',T=135,F=1069.117/
&RAMP ID='65 DBI',T=136,F=1048.148/
&RAMP ID='65 DBI',T=137,F=1020.561/
&RAMP ID='65 DBI',T=138,F=1012.197/
&RAMP ID='65 DBI',T=139,F=1019.495/
&RAMP ID='65 DBI',T=140,F=1004.944/
&RAMP ID='65 DBI',T=141,F=1019.610/
&RAMP ID='65 DBI',T=142,F=1037.321/
&RAMP ID='65 DBI',T=143,F=1039.924/
&RAMP ID='65 DBI',T=144,F=1045.414/
&RAMP ID='65 DBI',T=145,F=1081.875/
&RAMP ID='65 DBI',T=146,F=1083.940/
&RAMP ID='65 DBI',T=147,F=1060.301/
&RAMP ID='65 DBI',T=148,F=1048.658/
&RAMP ID='65 DBI',T=149,F=1066.671/
&RAMP ID='65 DBI',T=150,F=1098.548/
&RAMP ID='65 DBI',T=151,F=1054.931/
&RAMP ID='65 DBI',T=152,F=1038.517/
&RAMP ID='65 DBI',T=153,F=1111.423/
&RAMP ID='65 DBI',T=154,F=1147.613/
&RAMP ID='65 DBI',T=155,F=1142.457/
&RAMP ID='65 DBI',T=156,F=1095.100/
&RAMP ID='65 DBI',T=157,F=1086.668/
&RAMP ID='65 DBI',T=158,F=1108.567/
&RAMP ID='65 DBI',T=159,F=1110.336/
&RAMP ID='65 DBI',T=160,F=1119.990/
&RAMP ID='65 DBI',T=161,F=1135.392/
&RAMP ID='65 DBI',T=162,F=1139.025/
&RAMP ID='65 DBI',T=163,F=1136.003/
&RAMP ID='65 DBI',T=164,F=1148.858/
&RAMP ID='65 DBI',T=165,F=1215.141/
&RAMP ID='65 DBI',T=166,F=1160.260/
&RAMP ID='65 DBI',T=167,F=1136.871/
&RAMP ID='65 DBI',T=168,F=1148.482/
&RAMP ID='65 DBI',T=169,F=1168.008/
&RAMP ID='65 DBI',T=170,F=1212.504/
&RAMP ID='65 DBI',T=171,F=1244.608/
&RAMP ID='65 DBI',T=172,F=1217.956/
&RAMP ID='65 DBI',T=173,F=1259.311/
&RAMP ID='65 DBI',T=174,F=1321.645/
&RAMP ID='65 DBI',T=175,F=1317.393/
&RAMP ID='65 DBI',T=176,F=1340.809/
&RAMP ID='65 DBI',T=177,F=1381.394/
&RAMP ID='65 DBI',T=178,F=1319.297/
&RAMP ID='65 DBI',T=179,F=1308.909/
&RAMP ID='65 DBI',T=180,F=1278.072/
&RAMP ID='65 DBI',T=181,F=1208.710/
&RAMP ID='65 DBI',T=182,F=1307.633/
&RAMP ID='65 DBI',T=183,F=1383.157/
&RAMP ID='65 DBI',T=184,F=1377.510/
&RAMP ID='65 DBI',T=185,F=1352.620/
&RAMP ID='65 DBI',T=186,F=1225.029/
&RAMP ID='65 DBI',T=187,F=1136.810/
&RAMP ID='65 DBI',T=188,F=1204.494/
&RAMP ID='65 DBI',T=189,F=1136.501/
&RAMP ID='65 DBI',T=190,F=954.011/
&RAMP ID='65 DBI',T=191,F=925.234/
&RAMP ID='65 DBI',T=192,F=865.172/
&RAMP ID='65 DBI',T=193,F=753.772/
&RAMP ID='65 DBI',T=194,F=752.211/
&RAMP ID='65 DBI',T=195,F=697.613/
&RAMP ID='65 DBI',T=196,F=584.766/
&RAMP ID='65 DBI',T=197,F=527.370/
&RAMP ID='65 DBI',T=198,F=478.764/
&RAMP ID='65 DBI',T=199,F=406.884/
&RAMP ID='65 DBI',T=200,F=344.931/
&RAMP ID='65 DBI',T=201,F=315.771/
&RAMP ID='65 DBI',T=202,F=272.295/
&RAMP ID='65 DBI',T=203,F=225.683/
&RAMP ID='65 DBI',T=204,F=203.188/
&RAMP ID='65 DBI',T=205,F=176.789/
&RAMP ID='65 DBI',T=206,F=140.692/
&RAMP ID='65 DBI',T=207,F=128.457/
&RAMP ID='65 DBI',T=208,F=115.591/
&RAMP ID='65 DBI',T=209,F=91.749/
&RAMP ID='65 DBI',T=210,F=81.795/
&RAMP ID='65 DBI',T=211,F=70.756/
&RAMP ID='65 DBI',T=212,F=55.058/
&RAMP ID='65 DBI',T=213,F=49.322/
&RAMP ID='65 DBI',T=214,F=42.444/
&RAMP ID='65 DBI',T=215,F=32.031/
&RAMP ID='65 DBI',T=216,F=24.733/
&RAMP ID='65 DBI',T=217,F=21.544/
&RAMP ID='65 DBI',T=218,F=17.185/
&RAMP ID='65 DBI',T=219,F=12.866/
&RAMP ID='65 DBI',T=220,F=11.628/
&RAMP ID='65 DBI',T=221,F=10.056/
&RAMP ID='65 DBI',T=222,F=7.694/
&RAMP ID='65 DBI',T=223,F=6.738/
&RAMP ID='65 DBI',T=224,F=5.764/
&RAMP ID='65 DBI',T=225,F=4.803/
&RAMP ID='65 DBI',T=226,F=4.675/
&RAMP ID='65 DBI',T=227,F=4.449/
&RAMP ID='65 DBI',T=228,F=4.059/
&RAMP ID='65 DBI',T=229,F=3.921/
&RAMP ID='65 DBI',T=230,F=3.654/
&RAMP ID='65 DBI',T=231,F=3.178/
&RAMP ID='65 DBI',T=232,F=2.963/
&RAMP ID='65 DBI',T=233,F=2.829/
&RAMP ID='65 DBI',T=234,F=2.545/
&RAMP ID='65 DBI',T=235,F=2.191/
&RAMP ID='65 DBI',T=236,F=2.050/
&RAMP ID='65 DBI',T=237,F=1.793/
&RAMP ID='65 DBI',T=238,F=1.460/
&RAMP ID='65 DBI',T=239,F=1.265/
&RAMP ID='65 DBI',T=240,F=1.848/
&RAMP ID='65 DBI',T=241,F=1.962/
&RAMP ID='65 DBI',T=242,F=2.020/
&RAMP ID='65 DBI',T=243,F=2.093/
&RAMP ID='65 DBI',T=244,F=2.051/
&RAMP ID='65 DBI',T=245,F=1.979/
&RAMP ID='65 DBI',T=246,F=1.913/
&RAMP ID='65 DBI',T=247,F=1.973/
&RAMP ID='65 DBI',T=248,F=2.027/
&RAMP ID='65 DBI',T=249,F=1.992/
&RAMP ID='65 DBI',T=250,F=1.984/
&RAMP ID='65 DBI',T=251,F=2.014/
&RAMP ID='65 DBI',T=252,F=2.035/
&RAMP ID='65 DBI',T=253,F=2.083/
&RAMP ID='65 DBI',T=254,F=2.203/
&RAMP ID='65 DBI',T=255,F=2.267/
&RAMP ID='65 DBI',T=256,F=1.879/
&RAMP ID='65 DBI',T=257,F=1.524/
&RAMP ID='65 DBI',T=258,F=1.458/
&RAMP ID='65 DBI',T=259,F=1.648/
&RAMP ID='65 DBI',T=260,F=1.731/
&RAMP ID='65 DBI',T=261,F=1.709/
&RAMP ID='65 DBI',T=262,F=1.680/
&RAMP ID='65 DBI',T=263,F=1.480/
&RAMP ID='65 DBI',T=264,F=1.316/
&RAMP ID='65 DBI',T=265,F=1.221/
&RAMP ID='65 DBI',T=266,F=1.164/
&RAMP ID='65 DBI',T=267,F=1.220/
&RAMP ID='65 DBI',T=268,F=1.211/
&RAMP ID='65 DBI',T=269,F=1.213/
&RAMP ID='65 DBI',T=270,F=1.152/
&RAMP ID='65 DBI',T=271,F=1.103/
&RAMP ID='65 DBI',T=272,F=1.085/
&RAMP ID='65 DBI',T=273,F=1.274/
&RAMP ID='65 DBI',T=274,F=1.437/
&RAMP ID='65 DBI',T=275,F=1.298/
&RAMP ID='65 DBI',T=276,F=1.244/
&RAMP ID='65 DBI',T=277,F=1.279/
&RAMP ID='65 DBI',T=278,F=1.248/
&RAMP ID='65 DBI',T=279,F=1.248/
&RAMP ID='65 DBI',T=280,F=1.256/
&RAMP ID='65 DBI',T=281,F=1.267/
&RAMP ID='65 DBI',T=282,F=1.030/
&RAMP ID='65 DBI',T=283,F=0.771/
&RAMP ID='65 DBI',T=284,F=0.755/
&RAMP ID='65 DBI',T=285,F=0.851/
&RAMP ID='65 DBI',T=286,F=0.886/
&RAMP ID='65 DBI',T=287,F=0.867/
&RAMP ID='65 DBI',T=288,F=0.901/
&RAMP ID='65 DBI',T=289,F=0.871/
&RAMP ID='65 DBI',T=290,F=0.827/
&RAMP ID='65 DBI',T=291,F=1.058/
&RAMP ID='65 DBI',T=292,F=1.291/
&RAMP ID='65 DBI',T=293,F=1.332/
&RAMP ID='65 DBI',T=294,F=1.331/
&RAMP ID='65 DBI',T=295,F=1.291/
&RAMP ID='65 DBI',T=296,F=1.245/
&RAMP ID='65 DBI',T=297,F=0.809/
&RAMP ID='65 DBI',T=298,F=0.517/
&RAMP ID='65 DBI',T=299,F=0.000/
