# Supplementary material for: An Approach for Flux and Thickness Scaling of Cone Calorimeter Data for Predicting the Pyrolysis of Materials
Source: Fire Technol. 2025 Jun 12;61(7):4897–935. doi: 10.1007/s10694-025-01767-1 (PMC12686029; doi:10.1007/s10694-025-01767-1)
Supplement: Supplementary file 6 — Supplementary file6 (FDS 23 kb) [file 10694_2025_1767_MOESM6_ESM.fds]

&HEAD CHID='FAA_HIPS_dx', /
&TIME DT=1., T_END=4000.0 /
&DUMP NFRAMES=4000/
&MISC SOLID_PHASE_ONLY=.TRUE., TMPA=27., /
&MESH ID='MESH', IJK=3,3,3, XB=0.,0.3,0.,0.3,0.,0.3, /
&REAC ID='PROPANE', FUEL='PROPANE', HEAT_OF_COMBUSTION=39200, SOOT_YIELD=0.164 /
&MATL ID='BACKING', CONDUCTIVITY=0.10, DENSITY=65., EMISSIVITY=0.9, SPECIFIC_HEAT=1.14, /
&MATL ID='SAMPLE', CONDUCTIVITY=0.220, DENSITY=950, EMISSIVITY=0.860, SPECIFIC_HEAT=2.000, /
&RAMP ID='CONE_3p20_025', T=0.0000, F=43.6, /
&RAMP ID='CONE_3p20_025', T=0.6006, F=56.8, /
&RAMP ID='CONE_3p20_025', T=1.2013, F=88.6, /
&RAMP ID='CONE_3p20_025', T=3.6039, F=153.7, /
&RAMP ID='CONE_3p20_025', T=5.4058, F=228.6, /
&RAMP ID='CONE_3p20_025', T=9.0096, F=347.1, /
&RAMP ID='CONE_3p20_025', T=15.6167, F=390.1, /
&RAMP ID='CONE_3p20_025', T=37.1798, F=446.7, /
&RAMP ID='CONE_3p20_025', T=49.8534, F=456.4, /
&RAMP ID='CONE_3p20_025', T=60.6650, F=491.3, /
&RAMP ID='CONE_3p20_025', T=74.3596, F=551.4, /
&RAMP ID='CONE_3p20_025', T=87.0932, F=560.7, /
&RAMP ID='CONE_3p20_025', T=99.1061, F=582.4, /
&RAMP ID='CONE_3p20_025', T=105.1125, F=566.7, /
&RAMP ID='CONE_3p20_025', T=111.5394, F=564.6, /
&RAMP ID='CONE_3p20_025', T=116.5248, F=562.4, /
&RAMP ID='CONE_3p20_025', T=121.3299, F=537.1, /
&RAMP ID='CONE_3p20_025', T=127.3363, F=482.8, /
&RAMP ID='CONE_3p20_025', T=135.7453, F=382.0, /
&RAMP ID='CONE_3p20_025', T=148.7192, F=322.6, /
&RAMP ID='CONE_3p20_025', T=185.8990, F=184.6, /
&RAMP ID='CONE_3p20_025', T=192.2058, F=165.2, /
&RAMP ID='CONE_3p20_025', T=223.0788, F=114.9, /
&RAMP ID='CONE_3p20_025', T=260.2586, F=74.4, /
&RAMP ID='CONE_3p20_025', T=297.4385, F=40.2, /
&RAMP ID='CONE_3p20_025', T=334.6183, F=19.4, /
&RAMP ID='CONE_3p20_025', T=356.7820, F=13.8, /
&RAMP ID='CONE_3p20_025', T=371.7981, F=0.0, /
&RAMP ID='CONE_3p20_025', T=372.7981, F=0.0, /
&RAMP ID='CONE_8p10_024', T=0.0000, F=70.4, /
&RAMP ID='CONE_8p10_024', T=2.4007, F=128.9, /
&RAMP ID='CONE_8p10_024', T=3.6010, F=189.8, /
&RAMP ID='CONE_8p10_024', T=4.0011, F=191.0, /
&RAMP ID='CONE_8p10_024', T=4.4012, F=167.1, /
&RAMP ID='CONE_8p10_024', T=5.6016, F=264.1, /
&RAMP ID='CONE_8p10_024', T=7.2020, F=314.1, /
&RAMP ID='CONE_8p10_024', T=8.0023, F=354.8, /
&RAMP ID='CONE_8p10_024', T=28.4080, F=448.5, /
&RAMP ID='CONE_8p10_024', T=56.8160, F=420.6, /
&RAMP ID='CONE_8p10_024', T=69.6196, F=450.0, /
&RAMP ID='CONE_8p10_024', T=84.0237, F=425.1, /
&RAMP ID='CONE_8p10_024', T=98.4277, F=471.0, /
&RAMP ID='CONE_8p10_024', T=116.1927, F=466.5, /
&RAMP ID='CONE_8p10_024', T=134.8380, F=490.4, /
&RAMP ID='CONE_8p10_024', T=232.3855, F=498.1, /
&RAMP ID='CONE_8p10_024', T=278.4784, F=506.4, /
&RAMP ID='CONE_8p10_024', T=311.2877, F=501.3, /
&RAMP ID='CONE_8p10_024', T=334.8943, F=525.8, /
&RAMP ID='CONE_8p10_024', T=348.5782, F=499.2, /
&RAMP ID='CONE_8p10_024', T=372.1048, F=495.4, /
&RAMP ID='CONE_8p10_024', T=373.3052, F=534.9, /
&RAMP ID='CONE_8p10_024', T=398.5123, F=563.6, /
&RAMP ID='CONE_8p10_024', T=405.7143, F=537.2, /
&RAMP ID='CONE_8p10_024', T=434.5224, F=561.4, /
&RAMP ID='CONE_8p10_024', T=445.7256, F=598.4, /
&RAMP ID='CONE_8p10_024', T=452.9276, F=550.3, /
&RAMP ID='CONE_8p10_024', T=464.7709, F=569.6, /
&RAMP ID='CONE_8p10_024', T=469.3322, F=577.0, /
&RAMP ID='CONE_8p10_024', T=480.5354, F=624.9, /
&RAMP ID='CONE_8p10_024', T=482.9360, F=602.2, /
&RAMP ID='CONE_8p10_024', T=504.5421, F=576.8, /
&RAMP ID='CONE_8p10_024', T=567.3598, F=441.7, /
&RAMP ID='CONE_8p10_024', T=580.9637, F=421.1, /
&RAMP ID='CONE_8p10_024', T=594.5675, F=385.8, /
&RAMP ID='CONE_8p10_024', T=626.1764, F=330.4, /
&RAMP ID='CONE_8p10_024', T=638.1798, F=299.9, /
&RAMP ID='CONE_8p10_024', T=688.9941, F=208.2, /
&RAMP ID='CONE_8p10_024', T=697.1564, F=200.8, /
&RAMP ID='CONE_8p10_024', T=745.0099, F=161.2, /
&RAMP ID='CONE_8p10_024', T=763.0149, F=135.4, /
&RAMP ID='CONE_8p10_024', T=813.3491, F=97.5, /
&RAMP ID='CONE_8p10_024', T=862.6430, F=70.8, /
&RAMP ID='CONE_8p10_024', T=929.5418, F=54.3, /
&RAMP ID='CONE_8p10_024', T=1045.7346, F=29.8, /
&RAMP ID='CONE_8p10_024', T=1141.1214, F=21.2, /
&RAMP ID='CONE_8p10_024', T=1161.9273, F=0.0, /
&RAMP ID='CONE_8p10_024', T=1162.9273, F=0.0, /
&RAMP ID='CONE_26p5_023', T=0.0000, F=137.3, /
&RAMP ID='CONE_26p5_023', T=1.8000, F=272.7, /
&RAMP ID='CONE_26p5_023', T=3.9000, F=238.4, /
&RAMP ID='CONE_26p5_023', T=4.2000, F=195.1, /
&RAMP ID='CONE_26p5_023', T=10.2000, F=319.6, /
&RAMP ID='CONE_26p5_023', T=28.8000, F=426.2, /
&RAMP ID='CONE_26p5_023', T=35.4000, F=395.1, /
&RAMP ID='CONE_26p5_023', T=208.5000, F=411.5, /
&RAMP ID='CONE_26p5_023', T=278.4900, F=405.1, /
&RAMP ID='CONE_26p5_023', T=473.1000, F=377.2, /
&RAMP ID='CONE_26p5_023', T=511.8000, F=365.0, /
&RAMP ID='CONE_26p5_023', T=556.9800, F=365.2, /
&RAMP ID='CONE_26p5_023', T=835.4700, F=374.1, /
&RAMP ID='CONE_26p5_023', T=1113.9600, F=381.6, /
&RAMP ID='CONE_26p5_023', T=1317.3000, F=392.9, /
&RAMP ID='CONE_26p5_023', T=1392.4500, F=405.0, /
&RAMP ID='CONE_26p5_023', T=1485.0000, F=421.3, /
&RAMP ID='CONE_26p5_023', T=1575.0000, F=418.9, /
&RAMP ID='CONE_26p5_023', T=1670.9400, F=427.5, /
&RAMP ID='CONE_26p5_023', T=1949.4300, F=477.0, /
&RAMP ID='CONE_26p5_023', T=2024.4000, F=482.3, /
&RAMP ID='CONE_26p5_023', T=2104.2000, F=479.1, /
&RAMP ID='CONE_26p5_023', T=2157.6000, F=450.2, /
&RAMP ID='CONE_26p5_023', T=2185.5000, F=385.1, /
&RAMP ID='CONE_26p5_023', T=2211.9000, F=361.2, /
&RAMP ID='CONE_26p5_023', T=2217.9000, F=336.3, /
&RAMP ID='CONE_26p5_023', T=2227.9200, F=327.9, /
&RAMP ID='CONE_26p5_023', T=2285.7000, F=285.3, /
&RAMP ID='CONE_26p5_023', T=2354.7000, F=219.8, /
&RAMP ID='CONE_26p5_023', T=2367.9000, F=186.9, /
&RAMP ID='CONE_26p5_023', T=2417.7000, F=130.9, /
&RAMP ID='CONE_26p5_023', T=2506.4100, F=102.4, /
&RAMP ID='CONE_26p5_023', T=2611.2000, F=54.1, /
&RAMP ID='CONE_26p5_023', T=2771.7000, F=35.4, /
&RAMP ID='CONE_26p5_023', T=2784.9000, F=0.0, /
&RAMP ID='CONE_26p5_023', T=2785.9000, F=0.0, /
&RAMP ID='CONE_3p20_050', T=0.0000, F=43.7, /
&RAMP ID='CONE_3p20_050', T=2.5000, F=122.5, /
&RAMP ID='CONE_3p20_050', T=4.5000, F=247.8, /
&RAMP ID='CONE_3p20_050', T=6.0000, F=305.9, /
&RAMP ID='CONE_3p20_050', T=8.5000, F=373.6, /
&RAMP ID='CONE_3p20_050', T=18.5000, F=476.6, /
&RAMP ID='CONE_3p20_050', T=24.8500, F=511.6, /
&RAMP ID='CONE_3p20_050', T=30.0000, F=556.6, /
&RAMP ID='CONE_3p20_050', T=37.0000, F=585.0, /
&RAMP ID='CONE_3p20_050', T=42.0000, F=635.0, /
&RAMP ID='CONE_3p20_050', T=47.5000, F=655.9, /
&RAMP ID='CONE_3p20_050', T=49.7000, F=651.1, /
&RAMP ID='CONE_3p20_050', T=51.5000, F=650.2, /
&RAMP ID='CONE_3p20_050', T=57.5000, F=731.8, /
&RAMP ID='CONE_3p20_050', T=61.5000, F=738.8, /
&RAMP ID='CONE_3p20_050', T=64.5000, F=773.5, /
&RAMP ID='CONE_3p20_050', T=71.5000, F=795.1, /
&RAMP ID='CONE_3p20_050', T=74.5500, F=838.9, /
&RAMP ID='CONE_3p20_050', T=79.5000, F=883.9, /
&RAMP ID='CONE_3p20_050', T=91.0000, F=907.9, /
&RAMP ID='CONE_3p20_050', T=94.5000, F=850.2, /
&RAMP ID='CONE_3p20_050', T=98.5000, F=814.0, /
&RAMP ID='CONE_3p20_050', T=99.0000, F=758.6, /
&RAMP ID='CONE_3p20_050', T=99.4000, F=750.1, /
&RAMP ID='CONE_3p20_050', T=101.0000, F=716.3, /
&RAMP ID='CONE_3p20_050', T=102.0000, F=671.8, /
&RAMP ID='CONE_3p20_050', T=108.0000, F=571.5, /
&RAMP ID='CONE_3p20_050', T=115.0000, F=565.7, /
&RAMP ID='CONE_3p20_050', T=118.5000, F=521.1, /
&RAMP ID='CONE_3p20_050', T=124.2500, F=480.7, /
&RAMP ID='CONE_3p20_050', T=134.0000, F=393.0, /
&RAMP ID='CONE_3p20_050', T=149.1000, F=303.4, /
&RAMP ID='CONE_3p20_050', T=155.5000, F=261.9, /
&RAMP ID='CONE_3p20_050', T=173.9500, F=208.3, /
&RAMP ID='CONE_3p20_050', T=198.8000, F=122.0, /
&RAMP ID='CONE_3p20_050', T=223.6500, F=76.4, /
&RAMP ID='CONE_3p20_050', T=247.5000, F=53.3, /
&RAMP ID='CONE_3p20_050', T=248.0000, F=37.9, /
&RAMP ID='CONE_3p20_050', T=248.5000, F=0.0, /
&RAMP ID='CONE_3p20_050', T=249.5000, F=0.0, /
&RAMP ID='CONE_8p10_049', T=0.0000, F=127.2, /
&RAMP ID='CONE_8p10_049', T=0.7000, F=162.6, /
&RAMP ID='CONE_8p10_049', T=3.5000, F=199.0, /
&RAMP ID='CONE_8p10_049', T=4.9000, F=254.4, /
&RAMP ID='CONE_8p10_049', T=6.3000, F=330.3, /
&RAMP ID='CONE_8p10_049', T=8.4000, F=382.3, /
&RAMP ID='CONE_8p10_049', T=13.3000, F=425.9, /
&RAMP ID='CONE_8p10_049', T=23.8000, F=452.7, /
&RAMP ID='CONE_8p10_049', T=59.8500, F=482.8, /
&RAMP ID='CONE_8p10_049', T=119.7000, F=548.0, /
&RAMP ID='CONE_8p10_049', T=179.5500, F=585.4, /
&RAMP ID='CONE_8p10_049', T=219.1000, F=630.3, /
&RAMP ID='CONE_8p10_049', T=239.4000, F=623.9, /
&RAMP ID='CONE_8p10_049', T=273.7000, F=670.7, /
&RAMP ID='CONE_8p10_049', T=284.2000, F=660.5, /
&RAMP ID='CONE_8p10_049', T=291.9000, F=694.3, /
&RAMP ID='CONE_8p10_049', T=299.2500, F=707.4, /
&RAMP ID='CONE_8p10_049', T=307.3000, F=721.4, /
&RAMP ID='CONE_8p10_049', T=313.6000, F=773.3, /
&RAMP ID='CONE_8p10_049', T=326.9000, F=789.3, /
&RAMP ID='CONE_8p10_049', T=338.1000, F=828.8, /
&RAMP ID='CONE_8p10_049', T=353.5000, F=852.0, /
&RAMP ID='CONE_8p10_049', T=359.1000, F=886.2, /
&RAMP ID='CONE_8p10_049', T=375.9000, F=909.6, /
&RAMP ID='CONE_8p10_049', T=386.4000, F=957.0, /
&RAMP ID='CONE_8p10_049', T=392.7000, F=892.7, /
&RAMP ID='CONE_8p10_049', T=403.2000, F=881.2, /
&RAMP ID='CONE_8p10_049', T=409.5000, F=828.4, /
&RAMP ID='CONE_8p10_049', T=413.7000, F=759.0, /
&RAMP ID='CONE_8p10_049', T=418.9500, F=710.0, /
&RAMP ID='CONE_8p10_049', T=428.4000, F=673.7, /
&RAMP ID='CONE_8p10_049', T=437.5000, F=516.1, /
&RAMP ID='CONE_8p10_049', T=455.7000, F=344.1, /
&RAMP ID='CONE_8p10_049', T=478.8000, F=194.4, /
&RAMP ID='CONE_8p10_049', T=506.8000, F=100.0, /
&RAMP ID='CONE_8p10_049', T=538.6500, F=58.1, /
&RAMP ID='CONE_8p10_049', T=593.6000, F=25.3, /
&RAMP ID='CONE_8p10_049', T=598.5000, F=0.0, /
&RAMP ID='CONE_8p10_049', T=599.5000, F=0.0, /
&RAMP ID='CONE_26p5_046', T=0.0000, F=346.7, /
&RAMP ID='CONE_26p5_046', T=1.4000, F=419.4, /
&RAMP ID='CONE_26p5_046', T=1.7000, F=274.0, /
&RAMP ID='CONE_26p5_046', T=5.3000, F=379.0, /
&RAMP ID='CONE_26p5_046', T=19.4000, F=470.1, /
&RAMP ID='CONE_26p5_046', T=63.0000, F=516.5, /
&RAMP ID='CONE_26p5_046', T=149.2000, F=554.5, /
&RAMP ID='CONE_26p5_046', T=164.3500, F=548.9, /
&RAMP ID='CONE_26p5_046', T=189.5000, F=539.5, /
&RAMP ID='CONE_26p5_046', T=328.7000, F=571.0, /
&RAMP ID='CONE_26p5_046', T=493.0500, F=570.6, /
&RAMP ID='CONE_26p5_046', T=563.0000, F=600.0, /
&RAMP ID='CONE_26p5_046', T=598.9000, F=585.7, /
&RAMP ID='CONE_26p5_046', T=657.4000, F=592.3, /
&RAMP ID='CONE_26p5_046', T=731.5000, F=610.2, /
&RAMP ID='CONE_26p5_046', T=763.1000, F=598.9, /
&RAMP ID='CONE_26p5_046', T=821.7500, F=619.6, /
&RAMP ID='CONE_26p5_046', T=942.1000, F=638.1, /
&RAMP ID='CONE_26p5_046', T=986.1000, F=664.0, /
&RAMP ID='CONE_26p5_046', T=1076.6000, F=685.7, /
&RAMP ID='CONE_26p5_046', T=1150.4500, F=723.9, /
&RAMP ID='CONE_26p5_046', T=1232.7000, F=767.6, /
&RAMP ID='CONE_26p5_046', T=1260.7000, F=805.4, /
&RAMP ID='CONE_26p5_046', T=1314.8000, F=848.0, /
&RAMP ID='CONE_26p5_046', T=1373.3000, F=894.2, /
&RAMP ID='CONE_26p5_046', T=1388.4000, F=864.1, /
&RAMP ID='CONE_26p5_046', T=1402.6000, F=802.2, /
&RAMP ID='CONE_26p5_046', T=1445.1000, F=398.2, /
&RAMP ID='CONE_26p5_046', T=1479.1500, F=216.8, /
&RAMP ID='CONE_26p5_046', T=1512.1000, F=105.8, /
&RAMP ID='CONE_26p5_046', T=1539.0000, F=70.0, /
&RAMP ID='CONE_26p5_046', T=1622.8000, F=57.8, /
&RAMP ID='CONE_26p5_046', T=1643.5000, F=0.0, /
&RAMP ID='CONE_26p5_046', T=1644.5000, F=0.0, /
&RAMP ID='CONE_3p20_075', T=0.0000, F=67.4, /
&RAMP ID='CONE_3p20_075', T=3.5000, F=177.6, /
&RAMP ID='CONE_3p20_075', T=4.5000, F=268.7, /
&RAMP ID='CONE_3p20_075', T=6.5000, F=360.0, /
&RAMP ID='CONE_3p20_075', T=7.0000, F=424.8, /
&RAMP ID='CONE_3p20_075', T=7.5000, F=445.2, /
&RAMP ID='CONE_3p20_075', T=15.5000, F=609.4, /
&RAMP ID='CONE_3p20_075', T=23.4000, F=681.3, /
&RAMP ID='CONE_3p20_075', T=38.0000, F=763.3, /
&RAMP ID='CONE_3p20_075', T=41.5000, F=817.9, /
&RAMP ID='CONE_3p20_075', T=46.8000, F=861.5, /
&RAMP ID='CONE_3p20_075', T=56.5000, F=994.3, /
&RAMP ID='CONE_3p20_075', T=70.2000, F=1134.9, /
&RAMP ID='CONE_3p20_075', T=73.0000, F=1163.7, /
&RAMP ID='CONE_3p20_075', T=73.5000, F=1159.4, /
&RAMP ID='CONE_3p20_075', T=81.5000, F=884.8, /
&RAMP ID='CONE_3p20_075', T=82.0000, F=814.0, /
&RAMP ID='CONE_3p20_075', T=84.0000, F=771.6, /
&RAMP ID='CONE_3p20_075', T=86.0000, F=691.4, /
&RAMP ID='CONE_3p20_075', T=90.5000, F=583.4, /
&RAMP ID='CONE_3p20_075', T=93.6000, F=538.4, /
&RAMP ID='CONE_3p20_075', T=96.0000, F=506.1, /
&RAMP ID='CONE_3p20_075', T=108.0000, F=422.3, /
&RAMP ID='CONE_3p20_075', T=117.0000, F=382.7, /
&RAMP ID='CONE_3p20_075', T=127.5000, F=327.3, /
&RAMP ID='CONE_3p20_075', T=140.4000, F=231.9, /
&RAMP ID='CONE_3p20_075', T=163.8000, F=142.8, /
&RAMP ID='CONE_3p20_075', T=187.2000, F=76.4, /
&RAMP ID='CONE_3p20_075', T=210.6000, F=42.4, /
&RAMP ID='CONE_3p20_075', T=223.0000, F=33.1, /
&RAMP ID='CONE_3p20_075', T=234.0000, F=0.0, /
&RAMP ID='CONE_3p20_075', T=235.0000, F=0.0, /
&RAMP ID='CONE_8p10_073', T=0.0000, F=66.1, /
&RAMP ID='CONE_8p10_073', T=2.0000, F=103.8, /
&RAMP ID='CONE_8p10_073', T=4.0000, F=181.2, /
&RAMP ID='CONE_8p10_073', T=6.0000, F=288.1, /
&RAMP ID='CONE_8p10_073', T=10.0000, F=420.6, /
&RAMP ID='CONE_8p10_073', T=12.0000, F=506.1, /
&RAMP ID='CONE_8p10_073', T=16.0000, F=576.4, /
&RAMP ID='CONE_8p10_073', T=24.0000, F=635.5, /
&RAMP ID='CONE_8p10_073', T=43.8000, F=690.4, /
&RAMP ID='CONE_8p10_073', T=60.0000, F=675.1, /
&RAMP ID='CONE_8p10_073', T=87.6000, F=715.0, /
&RAMP ID='CONE_8p10_073', T=106.0000, F=718.0, /
&RAMP ID='CONE_8p10_073', T=116.0000, F=766.8, /
&RAMP ID='CONE_8p10_073', T=131.4000, F=785.6, /
&RAMP ID='CONE_8p10_073', T=148.0000, F=795.3, /
&RAMP ID='CONE_8p10_073', T=154.0000, F=728.6, /
&RAMP ID='CONE_8p10_073', T=158.0000, F=705.1, /
&RAMP ID='CONE_8p10_073', T=175.2000, F=809.6, /
&RAMP ID='CONE_8p10_073', T=186.0000, F=837.1, /
&RAMP ID='CONE_8p10_073', T=192.0000, F=878.5, /
&RAMP ID='CONE_8p10_073', T=202.0000, F=891.9, /
&RAMP ID='CONE_8p10_073', T=210.0000, F=830.5, /
&RAMP ID='CONE_8p10_073', T=219.0000, F=848.9, /
&RAMP ID='CONE_8p10_073', T=236.0000, F=934.1, /
&RAMP ID='CONE_8p10_073', T=248.0000, F=953.6, /
&RAMP ID='CONE_8p10_073', T=262.8000, F=1039.5, /
&RAMP ID='CONE_8p10_073', T=284.0000, F=1163.3, /
&RAMP ID='CONE_8p10_073', T=296.0000, F=1181.2, /
&RAMP ID='CONE_8p10_073', T=306.6000, F=1082.5, /
&RAMP ID='CONE_8p10_073', T=312.0000, F=1036.4, /
&RAMP ID='CONE_8p10_073', T=318.0000, F=919.6, /
&RAMP ID='CONE_8p10_073', T=326.0000, F=866.0, /
&RAMP ID='CONE_8p10_073', T=328.0000, F=817.0, /
&RAMP ID='CONE_8p10_073', T=340.0000, F=679.7, /
&RAMP ID='CONE_8p10_073', T=346.0000, F=571.0, /
&RAMP ID='CONE_8p10_073', T=350.4000, F=525.4, /
&RAMP ID='CONE_8p10_073', T=374.0000, F=331.0, /
&RAMP ID='CONE_8p10_073', T=394.2000, F=212.9, /
&RAMP ID='CONE_8p10_073', T=420.0000, F=89.0, /
&RAMP ID='CONE_8p10_073', T=430.0000, F=69.6, /
&RAMP ID='CONE_8p10_073', T=438.0000, F=0.0, /
&RAMP ID='CONE_8p10_073', T=439.0000, F=0.0, /
&RAMP ID='CONE_26p5_069', T=0.0000, F=182.7, /
&RAMP ID='CONE_26p5_069', T=1.5000, F=253.2, /
&RAMP ID='CONE_26p5_069', T=7.5000, F=332.7, /
&RAMP ID='CONE_26p5_069', T=12.3000, F=425.2, /
&RAMP ID='CONE_26p5_069', T=13.8000, F=488.7, /
&RAMP ID='CONE_26p5_069', T=18.0000, F=600.5, /
&RAMP ID='CONE_26p5_069', T=27.3000, F=654.5, /
&RAMP ID='CONE_26p5_069', T=45.6000, F=702.1, /
&RAMP ID='CONE_26p5_069', T=60.3000, F=669.3, /
&RAMP ID='CONE_26p5_069', T=73.8000, F=729.7, /
&RAMP ID='CONE_26p5_069', T=93.0000, F=760.2, /
&RAMP ID='CONE_26p5_069', T=112.8000, F=759.6, /
&RAMP ID='CONE_26p5_069', T=225.6000, F=739.5, /
&RAMP ID='CONE_26p5_069', T=338.4000, F=746.5, /
&RAMP ID='CONE_26p5_069', T=451.2000, F=745.3, /
&RAMP ID='CONE_26p5_069', T=504.0000, F=768.4, /
&RAMP ID='CONE_26p5_069', T=564.0000, F=766.6, /
&RAMP ID='CONE_26p5_069', T=676.8000, F=769.1, /
&RAMP ID='CONE_26p5_069', T=681.0000, F=769.1, /
&RAMP ID='CONE_26p5_069', T=693.6000, F=677.5, /
&RAMP ID='CONE_26p5_069', T=700.8000, F=749.1, /
&RAMP ID='CONE_26p5_069', T=720.6000, F=798.0, /
&RAMP ID='CONE_26p5_069', T=727.2000, F=848.4, /
&RAMP ID='CONE_26p5_069', T=752.7000, F=800.2, /
&RAMP ID='CONE_26p5_069', T=779.1000, F=845.6, /
&RAMP ID='CONE_26p5_069', T=789.6000, F=835.1, /
&RAMP ID='CONE_26p5_069', T=799.5000, F=825.2, /
&RAMP ID='CONE_26p5_069', T=819.6000, F=848.9, /
&RAMP ID='CONE_26p5_069', T=852.6000, F=850.1, /
&RAMP ID='CONE_26p5_069', T=902.4000, F=907.5, /
&RAMP ID='CONE_26p5_069', T=956.7000, F=986.7, /
&RAMP ID='CONE_26p5_069', T=977.7000, F=1043.4, /
&RAMP ID='CONE_26p5_069', T=979.8000, F=1123.8, /
&RAMP ID='CONE_26p5_069', T=986.4000, F=975.6, /
&RAMP ID='CONE_26p5_069', T=996.6000, F=932.8, /
&RAMP ID='CONE_26p5_069', T=1002.0000, F=868.9, /
&RAMP ID='CONE_26p5_069', T=1005.9000, F=797.0, /
&RAMP ID='CONE_26p5_069', T=1015.2000, F=669.1, /
&RAMP ID='CONE_26p5_069', T=1021.2000, F=593.4, /
&RAMP ID='CONE_26p5_069', T=1022.4000, F=519.5, /
&RAMP ID='CONE_26p5_069', T=1039.8000, F=342.0, /
&RAMP ID='CONE_26p5_069', T=1045.8000, F=236.5, /
&RAMP ID='CONE_26p5_069', T=1058.4000, F=132.9, /
&RAMP ID='CONE_26p5_069', T=1086.3000, F=81.2, /
&RAMP ID='CONE_26p5_069', T=1111.2000, F=76.1, /
&RAMP ID='CONE_26p5_069', T=1128.0000, F=0.0, /
&RAMP ID='CONE_26p5_069', T=1129.0000, F=0.0, /

&SURF ID='SAMPLE-CONE_3p20_025', EXTERNAL_FLUX=25, HEAT_TRANSFER_COEFFICIENT=0.0, HEAT_TRANSFER_COEFFICIENT_BACK=10., HRRPUA=1., IGNITION_TEMPERATURE=-273, MATL_ID(1:2,1)='SAMPLE','BACKING', REFERENCE_HEAT_FLUX_TIME_INTERVAL=0.5, RAMP_Q='CONE_8p10_024','CONE_26p5_023',REFERENCE_HEAT_FLUX=24,23,REFERENCE_THICKNESS=8.10e-03,2.65e-02,THICKNESS(1:2)=3.20e-03,1.27e-02 /
&SURF ID='SAMPLE-CONE_3p20_050', EXTERNAL_FLUX=50, HEAT_TRANSFER_COEFFICIENT=0.0, HEAT_TRANSFER_COEFFICIENT_BACK=10., HRRPUA=1., IGNITION_TEMPERATURE=-273, MATL_ID(1:2,1)='SAMPLE','BACKING', REFERENCE_HEAT_FLUX_TIME_INTERVAL=0.5, RAMP_Q='CONE_8p10_049','CONE_26p5_046',REFERENCE_HEAT_FLUX=49,46,REFERENCE_THICKNESS=8.10e-03,2.65e-02,THICKNESS(1:2)=3.20e-03,1.27e-02 /
&SURF ID='SAMPLE-CONE_3p20_075', EXTERNAL_FLUX=75, HEAT_TRANSFER_COEFFICIENT=0.0, HEAT_TRANSFER_COEFFICIENT_BACK=10., HRRPUA=1., IGNITION_TEMPERATURE=-273, MATL_ID(1:2,1)='SAMPLE','BACKING', REFERENCE_HEAT_FLUX_TIME_INTERVAL=0.5, RAMP_Q='CONE_8p10_073','CONE_26p5_069',REFERENCE_HEAT_FLUX=73,69,REFERENCE_THICKNESS=8.10e-03,2.65e-02,THICKNESS(1:2)=3.20e-03,1.27e-02 /

&SURF ID='SAMPLE-CONE_8p10_024', EXTERNAL_FLUX=24, HEAT_TRANSFER_COEFFICIENT=0.0, HEAT_TRANSFER_COEFFICIENT_BACK=10., HRRPUA=1., IGNITION_TEMPERATURE=-273, MATL_ID(1:2,1)='SAMPLE','BACKING', REFERENCE_HEAT_FLUX_TIME_INTERVAL=0.5, RAMP_Q='CONE_3p20_025','CONE_26p5_023',REFERENCE_HEAT_FLUX=25,23,REFERENCE_THICKNESS=3.20e-03,2.65e-02,THICKNESS(1:2)=8.10e-03,1.27e-02 /
&SURF ID='SAMPLE-CONE_8p10_049', EXTERNAL_FLUX=49, HEAT_TRANSFER_COEFFICIENT=0.0, HEAT_TRANSFER_COEFFICIENT_BACK=10., HRRPUA=1., IGNITION_TEMPERATURE=-273, MATL_ID(1:2,1)='SAMPLE','BACKING', REFERENCE_HEAT_FLUX_TIME_INTERVAL=0.5, RAMP_Q='CONE_3p20_050','CONE_26p5_046',REFERENCE_HEAT_FLUX=50,46,REFERENCE_THICKNESS=3.20e-03,2.65e-02,THICKNESS(1:2)=8.10e-03,1.27e-02 /
&SURF ID='SAMPLE-CONE_8p10_073', EXTERNAL_FLUX=73, HEAT_TRANSFER_COEFFICIENT=0.0, HEAT_TRANSFER_COEFFICIENT_BACK=10., HRRPUA=1., IGNITION_TEMPERATURE=-273, MATL_ID(1:2,1)='SAMPLE','BACKING', REFERENCE_HEAT_FLUX_TIME_INTERVAL=0.5, RAMP_Q='CONE_3p20_075','CONE_26p5_069',REFERENCE_HEAT_FLUX=75,69,REFERENCE_THICKNESS=3.20e-03,2.65e-02,THICKNESS(1:2)=8.10e-03,1.27e-02 /

&SURF ID='SAMPLE-CONE_26p5_023', EXTERNAL_FLUX=24, HEAT_TRANSFER_COEFFICIENT=0.0, HEAT_TRANSFER_COEFFICIENT_BACK=10., HRRPUA=1., IGNITION_TEMPERATURE=-273, MATL_ID(1:2,1)='SAMPLE','BACKING', REFERENCE_HEAT_FLUX_TIME_INTERVAL=0.5, RAMP_Q='CONE_3p20_025','CONE_8p10_024',REFERENCE_HEAT_FLUX=25,24,REFERENCE_THICKNESS=3.20e-03,8.10e-03,THICKNESS(1:2)=2.65e-02,1.27e-02 /
&SURF ID='SAMPLE-CONE_26p5_046', EXTERNAL_FLUX=46, HEAT_TRANSFER_COEFFICIENT=0.0, HEAT_TRANSFER_COEFFICIENT_BACK=10., HRRPUA=1., IGNITION_TEMPERATURE=-273, MATL_ID(1:2,1)='SAMPLE','BACKING', REFERENCE_HEAT_FLUX_TIME_INTERVAL=0.5, RAMP_Q='CONE_3p20_050','CONE_8p10_049',REFERENCE_HEAT_FLUX=50,49,REFERENCE_THICKNESS=3.20e-03,8.10e-03,THICKNESS(1:2)=2.65e-02,1.27e-02 /
&SURF ID='SAMPLE-CONE_26p5_069', EXTERNAL_FLUX=69, HEAT_TRANSFER_COEFFICIENT=0.0, HEAT_TRANSFER_COEFFICIENT_BACK=10., HRRPUA=1., IGNITION_TEMPERATURE=-273, MATL_ID(1:2,1)='SAMPLE','BACKING', REFERENCE_HEAT_FLUX_TIME_INTERVAL=0.5, RAMP_Q='CONE_3p20_075','CONE_8p10_073',REFERENCE_HEAT_FLUX=75,74,REFERENCE_THICKNESS=3.20e-03,8.10e-03,THICKNESS(1:2)=2.65e-02,1.27e-02 /

&OBST ID='SAMPLE-CONE_3p20_025',XB=0.0,0.1,0.0,0.1,0.0,0.0,SURF_ID='SAMPLE-CONE_3p20_025',DEVC_ID='IGNITION-TIME-CONE_3p20_025',RGB=100,50,50/
&OBST ID='SAMPLE-CONE_3p20_050',XB=0.1,0.2,0.0,0.1,0.0,0.0,SURF_ID='SAMPLE-CONE_3p20_050',DEVC_ID='IGNITION-TIME-CONE_3p20_050',RGB=150,50,50/
&OBST ID='SAMPLE-CONE_3p20_075',XB=0.2,0.3,0.0,0.1,0.0,0.0,SURF_ID='SAMPLE-CONE_3p20_075',DEVC_ID='IGNITION-TIME-CONE_3p20_075',RGB=200,50,50/

&OBST ID='SAMPLE-CONE_8p10_024',XB=0.0,0.1,0.1,0.2,0.0,0.0,SURF_ID='SAMPLE-CONE_8p10_024',DEVC_ID='IGNITION-TIME-CONE_8p10_024'RGB=50,100,50/
&OBST ID='SAMPLE-CONE_8p10_049',XB=0.1,0.2,0.1,0.2,0.0,0.0,SURF_ID='SAMPLE-CONE_8p10_049',DEVC_ID='IGNITION-TIME-CONE_8p10_049'RGB=50,150,50/
&OBST ID='SAMPLE-CONE_8p10_073',XB=0.2,0.3,0.1,0.2,0.0,0.0,SURF_ID='SAMPLE-CONE_8p10_073',DEVC_ID='IGNITION-TIME-CONE_8p10_073'RGB=50,200,50/

&OBST ID='SAMPLE-CONE_26p5_023',XB=0.0,0.1,0.2,0.3,0.0,0.0,SURF_ID='SAMPLE-CONE_26p5_023',DEVC_ID='IGNITION-TIME-CONE_26p5_023',RGB=50,50,100/
&OBST ID='SAMPLE-CONE_26p5_046',XB=0.1,0.2,0.2,0.3,0.0,0.0,SURF_ID='SAMPLE-CONE_26p5_046',DEVC_ID='IGNITION-TIME-CONE_26p5_046',RGB=50,50,150/
&OBST ID='SAMPLE-CONE_26p5_069',XB=0.2,0.3,0.2,0.3,0.0,0.0,SURF_ID='SAMPLE-CONE_26p5_069',DEVC_ID='IGNITION-TIME-CONE_26p5_069',RGB=50,50,200/

&DEVC ID='IGNITION-TIME-CONE_3p20_025', QUANTITY='TIME', XYZ=0.0,0.0,0.0, SETPOINT= 188.60/
&DEVC ID='IGNITION-TIME-CONE_3p20_050', QUANTITY='TIME', XYZ=0.0,0.0,0.0, SETPOINT= 51.50/
&DEVC ID='IGNITION-TIME-CONE_3p20_075', QUANTITY='TIME', XYZ=0.0,0.0,0.0, SETPOINT= 26.00/

&DEVC ID='IGNITION-TIME-CONE_8p10_024', QUANTITY='TIME', XYZ=0.0,0.0,0.0, SETPOINT= 258.07/
&DEVC ID='IGNITION-TIME-CONE_8p10_049', QUANTITY='TIME', XYZ=0.0,0.0,0.0, SETPOINT= 56.70/
&DEVC ID='IGNITION-TIME-CONE_8p10_073', QUANTITY='TIME', XYZ=0.0,0.0,0.0, SETPOINT= 22.00/

&DEVC ID='IGNITION-TIME-CONE_26p5_023', QUANTITY='TIME', XYZ=0.0,0.0,0.0, SETPOINT= 315.30/
&DEVC ID='IGNITION-TIME-CONE_26p5_046', QUANTITY='TIME', XYZ=0.0,0.0,0.0, SETPOINT= 56.50/
&DEVC ID='IGNITION-TIME-CONE_26p5_069', QUANTITY='TIME', XYZ=0.0,0.0,0.0, SETPOINT= 22.20/

&DEVC ID='HRRPUA-CONE_3p20_025', IOR=3, QUANTITY='HRRPUA', SPEC_ID='PROPANE', XYZ=0.05,0.05,0.00 /
&DEVC ID='HRRPUA-CONE_3p20_050', IOR=3, QUANTITY='HRRPUA', SPEC_ID='PROPANE', XYZ=0.15,0.05,0.00 /
&DEVC ID='HRRPUA-CONE_3p20_075', IOR=3, QUANTITY='HRRPUA', SPEC_ID='PROPANE', XYZ=0.25,0.05,0.00 /

&DEVC ID='HRRPUA-CONE_8p10_024', IOR=3, QUANTITY='HRRPUA', SPEC_ID='PROPANE', XYZ=0.05,0.15,0.00 /
&DEVC ID='HRRPUA-CONE_8p10_049', IOR=3, QUANTITY='HRRPUA', SPEC_ID='PROPANE', XYZ=0.15,0.15,0.00 /
&DEVC ID='HRRPUA-CONE_8p10_073', IOR=3, QUANTITY='HRRPUA', SPEC_ID='PROPANE', XYZ=0.25,0.15,0.00 /

&DEVC ID='HRRPUA-CONE_26p5_023', IOR=3, QUANTITY='HRRPUA', SPEC_ID='PROPANE', XYZ=0.05,0.25,0.00 /
&DEVC ID='HRRPUA-CONE_26p5_046', IOR=3, QUANTITY='HRRPUA', SPEC_ID='PROPANE', XYZ=0.15,0.25,0.00 /
&DEVC ID='HRRPUA-CONE_26p5_069', IOR=3, QUANTITY='HRRPUA', SPEC_ID='PROPANE', XYZ=0.25,0.25,0.00 /
