# Supplementary material for: An Approach for Flux and Thickness Scaling of Cone Calorimeter Data for Predicting the Pyrolysis of Materials
Source: Fire Technol. 2025 Jun 12;61(7):4897–935. doi: 10.1007/s10694-025-01767-1 (PMC12686029; doi:10.1007/s10694-025-01767-1)
Supplement: Supplementary file 7 — Supplementary file7 (FDS 1 kb) [file 10694_2025_1767_MOESM7_ESM.fds]

Solid phase heat conduction and reaction calculation of a 0.9 cm thick 
slab of plastic pyrolyzing under a heat flux of 50 kW/m2. 
The calculation is purely for the solid phase. There is no gas phase 
coupling -- just a fixed external heat flux of 50 kW/m2.

&HEAD CHID='FAA_Polymers_HIPS', TITLE='HIPS at 50 kW/m2, No Gas Phase Reaction' /

&MESH IJK=3,3,4, XB=-0.15,0.15,-0.15,0.15,0.0,0.4 /  Mesh is just to make FDS run

&TIME T_END=800., WALL_INCREMENT=1, DT=0.01 /  Force FDS to do solid phase calc every time step
&MISC Y_O2_INFTY=0.01 /

&REAC FUEL='METHANE'/  No gas phase reaction with 1% O2 concentration

&MATL ID='HIPS'
      ABSORPTION_COEFFICIENT=2700.
      N_REACTIONS=1
      A(1) = 1.2E16
      E(1) = 247000
      EMISSIVITY=0.86
      DENSITY=950.
      SPEC_ID='METHANE'
      NU_SPEC=1.
      HEAT_OF_REACTION=1000.
      HEAT_OF_COMBUSTION=25200.
      CONDUCTIVITY = 0.22
      SPECIFIC_HEAT = 2.0 /

&MATL ID='FOAMGLAS'
      CONDUCTIVITY = 0.08
      SPECIFIC_HEAT = 0.84
      DENSITY = 120. /

&SURF ID='HIPS SLAB'
      COLOR='BLACK'
      MATL_ID='HIPS','FOAMGLAS'
      THICKNESS=0.009,0.01
      STRETCH_FACTOR=1.
      HEAT_TRANSFER_COEFFICIENT=0.
      EXTERNAL_FLUX=52 /  External Flux is ONLY for this simple demo exercise

&VENT XB=-0.05,0.05,-0.05,0.05,0.0,0.0, SURF_ID = 'HIPS SLAB' /

&VENT MB='XMIN', SURF_ID='OPEN' /
&VENT MB='XMAX', SURF_ID='OPEN' /
&VENT MB='YMIN', SURF_ID='OPEN' /
&VENT MB='YMAX', SURF_ID='OPEN' /
&VENT MB='ZMAX', SURF_ID='OPEN' /

&DUMP DT_DEVC=5. /

&DEVC XYZ=0.0,0.0,0.0, IOR=3, QUANTITY='WALL TEMPERATURE',     ID='temp' /
&DEVC XYZ=0.0,0.0,0.0, IOR=3, QUANTITY='BURNING RATE',         ID='MLR' /
&DEVC XYZ=0.0,0.0,0.0, IOR=3, QUANTITY='WALL THICKNESS',       ID='thick' /

&TAIL / 
