# Supplementary material for: An Approach for Flux and Thickness Scaling of Cone Calorimeter Data for Predicting the Pyrolysis of Materials
Source: Fire Technol. 2025 Jun 12;61(7):4897–935. doi: 10.1007/s10694-025-01767-1 (PMC12686029; doi:10.1007/s10694-025-01767-1)
Supplement: Supplementary file 8 — Supplementary file8 (FDS 16 kb) [file 10694_2025_1767_MOESM8_ESM.fds]

&HEAD CHID='JH_FRA_compartment_03', TITLE='FRA 1:4 Compartment Door Only Plywood'/
&TIME T_END=900.0, /
&MISC TMPA=27, /
&DUMP DT_DEVC=10, DT_HRR=10, SIG_FIGS=4, SIG_FIGS_EXP=2 /

&MESH ID='Mesh-Inside-01', IJK=30,30,30, XB=0.0,0.6,-1.2,-0.6,0.0,0.6,  MPI_PROCESS=0/
&MESH ID='Mesh-Inside-02', IJK=30,30,30, XB=0.0,0.6,-0.6,0.0,0.0,0.6,   MPI_PROCESS=1/
&MESH ID='Mesh-Outside-01', IJK=30,30,30, XB=0.0,0.6,-1.2,-0.6,0.6,1.2, MPI_PROCESS=2/
&MESH ID='Mesh-Outside-02', IJK=30,30,30, XB=0.0,0.6,-1.8,-1.2,0.0,0.6, MPI_PROCESS=3/
&MESH ID='Mesh-Outside-03', IJK=30,30,30, XB=0.0,0.6,-1.8,-1.2,0.6,1.2, MPI_PROCESS=4/
&MESH ID='Mesh-Outside-04', IJK=15,30,15, XB=0.0,0.6,-1.8,-0.6,1.2,1.8, MPI_PROCESS=5/

&PRES MAX_PRESSURE_ITERATIONS=50/

&REAC ID                 = 'Reaction1',
      FUEL               = 'PROPANE',
      CO_YIELD           = 0.005,
      SOOT_YIELD         = 0.024,
      AUTO_IGNITION_TEMPERATURE=450,
      AIT_EXCLUSION_ZONE=0.0,0.21,-0.21,0.0,0.0,0.24/

&REAC ID                 = 'Reaction2',
      FUEL               = 'WOOD',
      FORMULA            = 'C1H1.8O0.6'
      CO_YIELD           = 0.0080,
      SOOT_YIELD         = 0.0059,
      HEAT_OF_COMBUSTION = 21600,
      AUTO_IGNITION_TEMPERATURE=450/

&COMB EXTINCTION_MODEL='EXTINCTION 2' /

&MATL ID='CEMENT_BOARD',
      SPECIFIC_HEAT=2.0,
      CONDUCTIVITY_RAMP='CEMENT_BOARD_CONDUCTIVITY_RAMP',
      DENSITY=822.0,
      EMISSIVITY=0.85/
&RAMP ID='CEMENT_BOARD_CONDUCTIVITY_RAMP', T=20.0, F=0.35/
&RAMP ID='CEMENT_BOARD_CONDUCTIVITY_RAMP', T=700.0, F=1.0/
&MATL ID='GYPSUM',
      SPECIFIC_HEAT_RAMP='GYPSUM_SPECIFIC_HEAT_RAMP',
      CONDUCTIVITY=0.17,
      DENSITY=711.0/
&RAMP ID='GYPSUM_SPECIFIC_HEAT_RAMP', T=42.0, F=1.0/
&RAMP ID='GYPSUM_SPECIFIC_HEAT_RAMP', T=60.0, F=1.2/
&RAMP ID='GYPSUM_SPECIFIC_HEAT_RAMP', T=80.0, F=2.44/
&RAMP ID='GYPSUM_SPECIFIC_HEAT_RAMP', T=100.0, F=10.44/
&RAMP ID='GYPSUM_SPECIFIC_HEAT_RAMP', T=106.0, F=12.86/
&RAMP ID='GYPSUM_SPECIFIC_HEAT_RAMP', T=110.0, F=8.73/
&RAMP ID='GYPSUM_SPECIFIC_HEAT_RAMP', T=118.0, F=11.36/
&RAMP ID='GYPSUM_SPECIFIC_HEAT_RAMP', T=124.0, F=5.26/
&RAMP ID='GYPSUM_SPECIFIC_HEAT_RAMP', T=130.0, F=8.86/
&RAMP ID='GYPSUM_SPECIFIC_HEAT_RAMP', T=148.0, F=5.0/
&RAMP ID='GYPSUM_SPECIFIC_HEAT_RAMP', T=160.0, F=1.83/
&RAMP ID='GYPSUM_SPECIFIC_HEAT_RAMP', T=180.0, F=1.04/
&RAMP ID='GYPSUM_SPECIFIC_HEAT_RAMP', T=200.0, F=1.05/

&MATL ID            = 'plywood',
      CONDUCTIVITY  = 0.295,
      DENSITY       = 625.,
      EMISSIVITY    = 1.,
      SPECIFIC_HEAT = 3.131,
/

&MATL ID            = 'concrete',
      CONDUCTIVITY  = 1.6,
      DENSITY       = 2400.,
      SPECIFIC_HEAT = 0.74,
/

&SURF ID        = 'FLOOR',
      COLOR     = 'GRAY',
      MATL_ID   = 'CEMENT_BOARD','concrete',
      THICKNESS = 0.0127,0.1016
/

&SURF ID='WALL',
      COLOR='GRAY',
      MATL_ID='CEMENT_BOARD','GYPSUM','plywood'
      THICKNESS=0.0127,0.0159,0.0183,
/

&SURF ID='THICKER_WALL',
      COLOR='GRAY',
      MATL_ID='CEMENT_BOARD','GYPSUM','plywood','GYPSUM','CEMENT_BOARD'
      THICKNESS=0.0127,0.0159,0.0183,0.0159,0.0127
/

&SURF ID='WALL_REV',
      COLOR='BROWN',
      MATL_ID='plywood','GYPSUM','CEMENT_BOARD',
      THICKNESS=0.0183,0.0159,0.0127,
/


&SURF ID='PROP_BURNER',
      RGB=188,0,0,
      HRRPUA=1777.7778,
      RAMP_Q='PROP_BURNER_RAMP_Q',
      TMP_FRONT=500,
/


&SURF ID='PLYWOOD',
      COLOR='RED',
      HRRPUA=1.0,
      SPEC_ID='WOOD',
      RAMP_Q='CONE_25','CONE_50','CONE_75',
      IGNITION_TEMPERATURE=287.0,
      MATL_ID(1,1)='plywood',
      MATL_ID(2,1)='GYPSUM',
      MATL_MASS_FRACTION(1,1)=1.0,
      MATL_MASS_FRACTION(2,1)=1.0,
      THICKNESS(1:2)=6.35E-3,0.0159,
      REFERENCE_HEAT_FLUX=25,50,75,
      REFERENCE_HEAT_FLUX_TIME_INTERVAL=0.5,
/

&OBST ID='Burner', XB=0.0,0.15,-0.15,0.0,0.0,0.075, SURF_IDS='PROP_BURNER','FLOOR','FLOOR'/
&OBST ID='S_Wall-01', XB=0.0,0.1,-0.9125,-0.9,0.0,0.5125, SURF_ID6='WALL_REV','WALL','THICKER_WALL','THICKER_WALL','FLOOR','WALL'/
&OBST ID='S_Wall-02', XB=0.5,0.6,-0.9125,-0.9,0.0,0.5125, SURF_ID6='WALL','WALL_REV','THICKER_WALL','THICKER_WALL','FLOOR','WALL'/
&OBST ID='S_Wall-03', XB=0.0,0.6,-0.9125,-0.9,0.5125,0.9, SURF_ID6='WALL_REV','WALL_REV','THICKER_WALL','THICKER_WALL','WALL','WALL'/

&VENT ID='W_Wall-Plywood', XB=0.0,0.0,-0.3,0.0,0.0,0.6, SURF_ID='PLYWOOD'/
&VENT ID='W_Wall-NC', XB=0.0,0.0,-0.9,-0.3,0.0,0.6, SURF_ID='WALL'/

&VENT ID='E_Wall', XB=0.6,0.6,-0.9,0.0,0.0,0.6, SURF_ID='WALL'/

&VENT ID='N_Wall-Plywood', XB=0.0,0.3,0.0,0.0,0.0,0.6, SURF_ID='PLYWOOD'/
&VENT ID='N_Wall-NC', XB=0.3,0.6,0.0,0.0,0.0,0.6, SURF_ID='WALL'/

&VENT ID='Ceiling-Plywood', XB=0.0,0.3,-0.3,0.0,0.6,0.6, SURF_ID='PLYWOOD'/
&VENT ID='Ceiling-NC-1', XB=0.0,0.3,-0.6,-0.3,0.6,0.6, SURF_ID='WALL'/
&VENT ID='Ceiling-NC-2', XB=0.3,0.6,-0.6,0.0,0.6,0.6, SURF_ID='WALL'/
&OBST ID='Ceiling-NC-3', XB=0.0,0.6,-0.9,-0.6,0.6,0.6125, SURF_ID6='WALL_REV','WALL_REV','WALL_REV','WALL','WALL','WALL_REV'/


&VENT ID='Comp-Floor', XB=0.0,0.6,-1.8,0.0,0.0,0.0, SURF_ID='FLOOR'/

&VENT ID='Mesh [XMAX]', SURF_ID='OPEN', XB=0.6,0.6,-1.8,-0.6,0.6125,1.8/
&VENT ID='Mesh [XMAX]', SURF_ID='OPEN', XB=0.6,0.6,-1.8,-0.9125,0.0,0.6125/
&VENT ID='Mesh [XMIN]', SURF_ID='OPEN', XB=0.0,0.0,-1.8,-0.6,0.6125,1.8/
&VENT ID='Mesh [XMIN]', SURF_ID='OPEN', XB=0.0,0.0,-1.8,-0.9125,0.0,0.6125/
&VENT ID='Mesh [YMIN]', SURF_ID='OPEN', XB=0.0,0.6,-1.8,-1.8,0.0,1.8/
&VENT ID='Mesh [YMAX]', SURF_ID='OPEN', XB=0.0,0.6,-0.6,-0.6,0.6125,1.8/
&VENT ID='Mesh [ZMAX]', SURF_ID='OPEN', XB=0.0,0.6,-1.8,-0.6,1.8,1.8/

&DEVC ID='NE-Corner-Temp-01', QUANTITY='TEMPERATURE', XYZ=0.525,-0.075,0.5207, /
&DEVC ID='NE-Corner-Temp-02', QUANTITY='TEMPERATURE', XYZ=0.525,-0.075,0.4191, /
&DEVC ID='NE-Corner-Temp-03', QUANTITY='TEMPERATURE', XYZ=0.525,-0.075,0.381, /
&DEVC ID='NE-Corner-Temp-04', QUANTITY='TEMPERATURE', XYZ=0.525,-0.075,0.3429, /
&DEVC ID='NE-Corner-Temp-05', QUANTITY='TEMPERATURE', XYZ=0.525,-0.075,0.3048, /
&DEVC ID='NE-Corner-Temp-06', QUANTITY='TEMPERATURE', XYZ=0.525,-0.075,0.2286, /
&DEVC ID='SE-Corner-Temp-01', QUANTITY='TEMPERATURE', XYZ=0.525,-0.825,0.5207, /
&DEVC ID='SE-Corner-Temp-02', QUANTITY='TEMPERATURE', XYZ=0.525,-0.825,0.4191, /
&DEVC ID='SE-Corner-Temp-03', QUANTITY='TEMPERATURE', XYZ=0.525,-0.825,0.381, /
&DEVC ID='SE-Corner-Temp-04', QUANTITY='TEMPERATURE', XYZ=0.525,-0.825,0.3429, /
&DEVC ID='SE-Corner-Temp-05', QUANTITY='TEMPERATURE', XYZ=0.525,-0.825,0.3048, /
&DEVC ID='SE-Corner-Temp-06', QUANTITY='TEMPERATURE', XYZ=0.525,-0.825,0.2286, /

&DEVC ID='NW-Ceiling-Temp', QUANTITY='TEMPERATURE', XYZ=0.075,-0.2286,0.5875, /
&DEVC ID='NE-Ceiling-Temp', QUANTITY='TEMPERATURE', XYZ=0.3,-0.2286,0.5875, /
&DEVC ID='SW-Ceiling-Temp', QUANTITY='TEMPERATURE', XYZ=0.075,-0.45,0.5875, /
&DEVC ID='SE-Ceiling-Temp', QUANTITY='TEMPERATURE', XYZ=0.3,-0.45,0.5875, /

&DEVC ID='Burner-Temp-01', QUANTITY='TEMPERATURE', XYZ=0.075,-0.0125,0.2, /
&DEVC ID='Burner-Temp-02', QUANTITY='TEMPERATURE', XYZ=0.075,-0.0125,0.4, /

&DEVC ID='Wall-GHF', QUANTITY='GAUGE HEAT FLUX', XYZ=0.3,0.0,0.525, IOR=-2, /
&DEVC ID='CEILING-GHF', QUANTITY='GAUGE HEAT FLUX', XYZ=0.3,-0.75,0.6, IOR=-3, /
&DEVC ID='FLOOR-GHF', QUANTITY='GAUGE HEAT FLUX', XYZ=0.3,-0.45,0.0, IOR=3, /
&DEVC ID='BURNER-GHF', QUANTITY='GAUGE HEAT FLUX', XYZ=0.08,0.0,0.2, IOR=-2, /

&BNDF QUANTITY='GAUGE HEAT FLUX',  CELL_CENTERED=.TRUE./
&BNDF QUANTITY='REFERENCE HEAT FLUX',  CELL_CENTERED=.TRUE./
&BNDF QUANTITY='INCIDENT HEAT FLUX',  CELL_CENTERED=.TRUE./
&BNDF QUANTITY='CONVECTIVE HEAT FLUX',  CELL_CENTERED=.TRUE./
&BNDF QUANTITY='WALL TEMPERATURE',  CELL_CENTERED=.TRUE./
&BNDF QUANTITY='GAS TEMPERATURE', CELL_CENTERED=.TRUE. /
&BNDF CELL_CENTERED=.TRUE., QUANTITY='MASS FLUX WALL', SPEC_ID='PROPANE',  /

&DEVC ID='DOOR-VELOCITY-5', QUANTITY='VELOCITY', XYZ=0.3,-0.9,0.042069, /
&DEVC ID='DOOR-VELOCITY-4', QUANTITY='VELOCITY', XYZ=0.3,-0.9,0.14724, /
&DEVC ID='DOOR-VELOCITY-3', QUANTITY='VELOCITY', XYZ=0.3,-0.9,0.252412, /
&DEVC ID='DOOR-VELOCITY-2', QUANTITY='VELOCITY', XYZ=0.3,-0.9,0.357585, /
&DEVC ID='DOOR-VELOCITY-1', QUANTITY='VELOCITY', XYZ=0.3,-0.9,0.462756, /

&DEVC ID='DOOR-U-VELOCITY-5', QUANTITY='U-VELOCITY', XYZ=0.3,-0.9,0.042069, /
&DEVC ID='DOOR-U-VELOCITY-4', QUANTITY='U-VELOCITY', XYZ=0.3,-0.9,0.14724, /
&DEVC ID='DOOR-U-VELOCITY-3', QUANTITY='U-VELOCITY', XYZ=0.3,-0.9,0.252412, /
&DEVC ID='DOOR-U-VELOCITY-2', QUANTITY='U-VELOCITY', XYZ=0.3,-0.9,0.357585, /
&DEVC ID='DOOR-U-VELOCITY-1', QUANTITY='U-VELOCITY', XYZ=0.3,-0.9,0.462756, /

&DEVC ID='DOOR-V-VELOCITY-5', QUANTITY='V-VELOCITY', XYZ=0.3,-0.9,0.042069, /
&DEVC ID='DOOR-V-VELOCITY-4', QUANTITY='V-VELOCITY', XYZ=0.3,-0.9,0.14724, /
&DEVC ID='DOOR-V-VELOCITY-3', QUANTITY='V-VELOCITY', XYZ=0.3,-0.9,0.252412, /
&DEVC ID='DOOR-V-VELOCITY-2', QUANTITY='V-VELOCITY', XYZ=0.3,-0.9,0.357585, /
&DEVC ID='DOOR-V-VELOCITY-1', QUANTITY='V-VELOCITY', XYZ=0.3,-0.9,0.462756, /

&DEVC ID='DOOR-W-VELOCITY-5', QUANTITY='W-VELOCITY', XYZ=0.3,-0.9,0.042069, /
&DEVC ID='DOOR-W-VELOCITY-4', QUANTITY='W-VELOCITY', XYZ=0.3,-0.9,0.14724, /
&DEVC ID='DOOR-W-VELOCITY-3', QUANTITY='W-VELOCITY', XYZ=0.3,-0.9,0.252412, /
&DEVC ID='DOOR-W-VELOCITY-2', QUANTITY='W-VELOCITY', XYZ=0.3,-0.9,0.357585, /
&DEVC ID='DOOR-W-VELOCITY-1', QUANTITY='W-VELOCITY', XYZ=0.3,-0.9,0.462756, /


&DEVC ID='BP_Door', POINTS=38, XB=0.3,0.3,-0.9,-0.9,0.0,0.5125, QUANTITY='VELOCITY', VELO_INDEX=1, HIDE_COORDINATES=.TRUE. /

&RAMP ID='PROP_BURNER_RAMP_Q', T=0.0, F=1.0/
&RAMP ID='PROP_BURNER_RAMP_Q', T=600.0, F=1.0/
&RAMP ID='PROP_BURNER_RAMP_Q', T=601.0, F=0.0/

&RAMP ID='CONE_25',T=0,F=0.0/
&RAMP ID='CONE_25',T=1,F=0.8/
&RAMP ID='CONE_25',T=11,F=17.8/
&RAMP ID='CONE_25',T=26,F=135.6/
&RAMP ID='CONE_25',T=41,F=182.4/
&RAMP ID='CONE_25',T=56,F=166.5/
&RAMP ID='CONE_25',T=71,F=165.3/
&RAMP ID='CONE_25',T=86,F=168.1/
&RAMP ID='CONE_25',T=101,F=163.6/
&RAMP ID='CONE_25',T=116,F=162.9/
&RAMP ID='CONE_25',T=131,F=177.1/
&RAMP ID='CONE_25',T=146,F=212.7/
&RAMP ID='CONE_25',T=161,F=250.8/
&RAMP ID='CONE_25',T=176,F=274.3/
&RAMP ID='CONE_25',T=191,F=286.4/
&RAMP ID='CONE_25',T=206,F=282.4/
&RAMP ID='CONE_25',T=221,F=249.5/
&RAMP ID='CONE_25',T=236,F=155.7/
&RAMP ID='CONE_25',T=251,F=83.4/
&RAMP ID='CONE_25',T=259,F=66.6/
&RAMP ID='CONE_25',T=266,F=60.6/
&RAMP ID='CONE_25',T=281,F=54.0/
&RAMP ID='CONE_25',T=296,F=50.5/
&RAMP ID='CONE_25',T=311,F=47.6/
&RAMP ID='CONE_25',T=326,F=46.1/
&RAMP ID='CONE_25',T=341,F=44.8/
&RAMP ID='CONE_25',T=356,F=44.2/
&RAMP ID='CONE_25',T=365,F=43.1/
&RAMP ID='CONE_25',T=371,F=42.9/
&RAMP ID='CONE_25',T=386,F=42.5/
&RAMP ID='CONE_25',T=401,F=41.5/
&RAMP ID='CONE_25',T=416,F=41.5/
&RAMP ID='CONE_25',T=431,F=41.0/
&RAMP ID='CONE_25',T=446,F=40.0/
&RAMP ID='CONE_25',T=461,F=39.9/
&RAMP ID='CONE_25',T=476,F=38.7/
&RAMP ID='CONE_25',T=491,F=38.1/
&RAMP ID='CONE_25',T=506,F=37.9/
&RAMP ID='CONE_25',T=521,F=37.2/
&RAMP ID='CONE_25',T=536,F=36.9/
&RAMP ID='CONE_25',T=551,F=36.4/
&RAMP ID='CONE_25',T=566,F=36.6/
&RAMP ID='CONE_25',T=581,F=35.6/
&RAMP ID='CONE_25',T=596,F=35.7/
&RAMP ID='CONE_25',T=611,F=35.0/
&RAMP ID='CONE_25',T=626,F=34.6/
&RAMP ID='CONE_25',T=641,F=34.0/
&RAMP ID='CONE_25',T=656,F=34.3/
&RAMP ID='CONE_25',T=671,F=33.4/
&RAMP ID='CONE_25',T=686,F=33.3/
&RAMP ID='CONE_25',T=701,F=33.1/
&RAMP ID='CONE_25',T=716,F=32.3/
&RAMP ID='CONE_25',T=721,F=0.0/

&RAMP ID='CONE_50',T=0,F=0.0/
&RAMP ID='CONE_50',T=1,F=8.2/
&RAMP ID='CONE_50',T=15,F=176.7/
&RAMP ID='CONE_50',T=30,F=244.7/
&RAMP ID='CONE_50',T=45,F=252.0/
&RAMP ID='CONE_50',T=60,F=269.8/
&RAMP ID='CONE_50',T=64,F=272.3/
&RAMP ID='CONE_50',T=65,F=272.0/
&RAMP ID='CONE_50',T=75,F=257.7/
&RAMP ID='CONE_50',T=90,F=224.1/
&RAMP ID='CONE_50',T=105,F=233.4/
&RAMP ID='CONE_50',T=120,F=278.3/
&RAMP ID='CONE_50',T=135,F=344.0/
&RAMP ID='CONE_50',T=150,F=350.6/
&RAMP ID='CONE_50',T=165,F=278.8/
&RAMP ID='CONE_50',T=180,F=121.8/
&RAMP ID='CONE_50',T=195,F=68.5/
&RAMP ID='CONE_50',T=210,F=59.2/
&RAMP ID='CONE_50',T=225,F=54.2/
&RAMP ID='CONE_50',T=240,F=51.7/
&RAMP ID='CONE_50',T=255,F=50.0/
&RAMP ID='CONE_50',T=270,F=48.6/
&RAMP ID='CONE_50',T=285,F=47.6/
&RAMP ID='CONE_50',T=300,F=47.0/
&RAMP ID='CONE_50',T=315,F=46.4/
&RAMP ID='CONE_50',T=323,F=45.8/
&RAMP ID='CONE_50',T=330,F=45.4/
&RAMP ID='CONE_50',T=345,F=45.1/
&RAMP ID='CONE_50',T=360,F=44.3/
&RAMP ID='CONE_50',T=375,F=43.5/
&RAMP ID='CONE_50',T=390,F=43.0/
&RAMP ID='CONE_50',T=405,F=42.2/
&RAMP ID='CONE_50',T=420,F=41.9/
&RAMP ID='CONE_50',T=429,F=41.5/
&RAMP ID='CONE_50',T=435,F=41.2/
&RAMP ID='CONE_50',T=450,F=40.4/
&RAMP ID='CONE_50',T=465,F=39.2/
&RAMP ID='CONE_50',T=480,F=38.5/
&RAMP ID='CONE_50',T=495,F=38.4/
&RAMP ID='CONE_50',T=510,F=36.8/
&RAMP ID='CONE_50',T=525,F=36.4/
&RAMP ID='CONE_50',T=540,F=35.7/
&RAMP ID='CONE_50',T=555,F=34.5/
&RAMP ID='CONE_50',T=570,F=33.5/
&RAMP ID='CONE_50',T=585,F=33.4/
&RAMP ID='CONE_50',T=600,F=32.7/
&RAMP ID='CONE_50',T=615,F=33.1/
&RAMP ID='CONE_50',T=630,F=31.6/
&RAMP ID='CONE_50',T=645,F=30.8/
&RAMP ID='CONE_50',T=660,F=30.0/
&RAMP ID='CONE_50',T=675,F=28.0/
&RAMP ID='CONE_50',T=690,F=27.7/
&RAMP ID='CONE_50',T=705,F=26.4/
&RAMP ID='CONE_50',T=720,F=24.4/
&RAMP ID='CONE_50',T=735,F=23.1/
&RAMP ID='CONE_50',T=750,F=22.5/
&RAMP ID='CONE_50',T=765,F=21.1/
&RAMP ID='CONE_50',T=780,F=20.7/
&RAMP ID='CONE_50',T=785,F=20.1/
&RAMP ID='CONE_50',T=795,F=20.0/
&RAMP ID='CONE_50',T=810,F=19.0/
&RAMP ID='CONE_50',T=825,F=18.3/
&RAMP ID='CONE_50',T=840,F=17.7/
&RAMP ID='CONE_50',T=855,F=16.9/
&RAMP ID='CONE_50',T=870,F=15.9/
&RAMP ID='CONE_50',T=885,F=14.9/
&RAMP ID='CONE_50',T=900,F=13.4/
&RAMP ID='CONE_50',T=915,F=12.1/
&RAMP ID='CONE_50',T=930,F=12.1/
&RAMP ID='CONE_50',T=945,F=11.0/
&RAMP ID='CONE_50',T=960,F=10.2/
&RAMP ID='CONE_50',T=975,F=8.8/
&RAMP ID='CONE_50',T=990,F=8.3/
&RAMP ID='CONE_50',T=1005,F=7.6/
&RAMP ID='CONE_50',T=1020,F=7.0/
&RAMP ID='CONE_50',T=1035,F=6.8/
&RAMP ID='CONE_50',T=1050,F=6.0/
&RAMP ID='CONE_50',T=1065,F=4.9/
&RAMP ID='CONE_50',T=1080,F=4.6/
&RAMP ID='CONE_50',T=1095,F=4.3/
&RAMP ID='CONE_50',T=1110,F=3.9/
&RAMP ID='CONE_50',T=1125,F=4.1/
&RAMP ID='CONE_50',T=1140,F=3.1/
&RAMP ID='CONE_50',T=1155,F=3.0/
&RAMP ID='CONE_50',T=1170,F=2.5/
&RAMP ID='CONE_50',T=1185,F=1.5/

&RAMP ID='CONE_75',T=0,F=0.0/
&RAMP ID='CONE_75',T=1,F=23.8/
&RAMP ID='CONE_75',T=10,F=198.9/
&RAMP ID='CONE_75',T=11,F=220.5/
&RAMP ID='CONE_75',T=25,F=333.6/
&RAMP ID='CONE_75',T=40,F=324.1/
&RAMP ID='CONE_75',T=55,F=318.0/
&RAMP ID='CONE_75',T=70,F=291.4/
&RAMP ID='CONE_75',T=74,F=289.1/
&RAMP ID='CONE_75',T=75,F=289.5/
&RAMP ID='CONE_75',T=85,F=304.9/
&RAMP ID='CONE_75',T=100,F=353.4/
&RAMP ID='CONE_75',T=115,F=402.6/
&RAMP ID='CONE_75',T=130,F=401.3/
&RAMP ID='CONE_75',T=145,F=302.4/
&RAMP ID='CONE_75',T=160,F=110.5/
&RAMP ID='CONE_75',T=175,F=68.1/
&RAMP ID='CONE_75',T=190,F=58.3/
&RAMP ID='CONE_75',T=205,F=56.2/
&RAMP ID='CONE_75',T=220,F=55.6/
&RAMP ID='CONE_75',T=235,F=54.0/
&RAMP ID='CONE_75',T=250,F=54.3/
&RAMP ID='CONE_75',T=265,F=52.9/
&RAMP ID='CONE_75',T=280,F=53.0/
&RAMP ID='CONE_75',T=295,F=51.3/
&RAMP ID='CONE_75',T=310,F=50.6/
&RAMP ID='CONE_75',T=325,F=50.3/
&RAMP ID='CONE_75',T=333,F=49.4/
&RAMP ID='CONE_75',T=340,F=48.9/
&RAMP ID='CONE_75',T=355,F=48.3/
&RAMP ID='CONE_75',T=370,F=46.8/
&RAMP ID='CONE_75',T=385,F=45.5/
&RAMP ID='CONE_75',T=400,F=45.3/
&RAMP ID='CONE_75',T=415,F=44.1/
&RAMP ID='CONE_75',T=430,F=42.7/
&RAMP ID='CONE_75',T=439,F=43.0/
&RAMP ID='CONE_75',T=445,F=42.9/
&RAMP ID='CONE_75',T=460,F=42.4/
&RAMP ID='CONE_75',T=475,F=40.6/
&RAMP ID='CONE_75',T=490,F=40.5/
&RAMP ID='CONE_75',T=505,F=40.4/
&RAMP ID='CONE_75',T=520,F=39.3/
&RAMP ID='CONE_75',T=535,F=38.8/
&RAMP ID='CONE_75',T=550,F=39.0/
&RAMP ID='CONE_75',T=565,F=38.7/
&RAMP ID='CONE_75',T=580,F=37.9/
&RAMP ID='CONE_75',T=595,F=35.7/
&RAMP ID='CONE_75',T=610,F=34.2/
&RAMP ID='CONE_75',T=625,F=33.7/
&RAMP ID='CONE_75',T=640,F=32.4/
&RAMP ID='CONE_75',T=655,F=30.6/
&RAMP ID='CONE_75',T=670,F=28.0/
&RAMP ID='CONE_75',T=685,F=25.9/
&RAMP ID='CONE_75',T=700,F=23.6/
&RAMP ID='CONE_75',T=715,F=21.6/
&RAMP ID='CONE_75',T=730,F=19.6/
&RAMP ID='CONE_75',T=745,F=18.0/
&RAMP ID='CONE_75',T=760,F=16.5/
&RAMP ID='CONE_75',T=775,F=13.9/
&RAMP ID='CONE_75',T=790,F=12.6/
&RAMP ID='CONE_75',T=795,F=12.1/
&RAMP ID='CONE_75',T=805,F=11.2/
&RAMP ID='CONE_75',T=820,F=10.9/
&RAMP ID='CONE_75',T=835,F=8.5/
&RAMP ID='CONE_75',T=850,F=7.0/
&RAMP ID='CONE_75',T=865,F=6.0/
&RAMP ID='CONE_75',T=880,F=5.0/
&RAMP ID='CONE_75',T=895,F=4.1/
&RAMP ID='CONE_75',T=910,F=3.0/
&RAMP ID='CONE_75',T=925,F=2.6/
&RAMP ID='CONE_75',T=940,F=2.8/
&RAMP ID='CONE_75',T=955,F=2.2/
&RAMP ID='CONE_75',T=970,F=1.8/
&RAMP ID='CONE_75',T=985,F=1.3/
&RAMP ID='CONE_75',T=1000,F=1.4/
&RAMP ID='CONE_75',T=1015,F=1.2/
&RAMP ID='CONE_75',T=1030,F=1.1/
&RAMP ID='CONE_75',T=1045,F=0.9/
&RAMP ID='CONE_75',T=1060,F=0.5/
&RAMP ID='CONE_75',T=1075,F=0.4/
&RAMP ID='CONE_75',T=1090,F=0.4/
&RAMP ID='CONE_75',T=1105,F=0.2/
&RAMP ID='CONE_75',T=1120,F=0.0/

&TAIL /
