# Supplementary material for: An Approach for Flux and Thickness Scaling of Cone Calorimeter Data for Predicting the Pyrolysis of Materials
Source: Fire Technol. 2025 Jun 12;61(7):4897–935. doi: 10.1007/s10694-025-01767-1 (PMC12686029; doi:10.1007/s10694-025-01767-1)
Supplement: Supplementary file 9 — Supplementary file9 (FDS 11 kb) [file 10694_2025_1767_MOESM9_ESM.fds]

&HEAD CHID='JH_FRA_compartment_03_kin', TITLE='FRA 1:4 Compartment Door Only Plywood'/
&TIME T_END=900.0, /
&MISC TMPA=27, /
&DUMP DT_DEVC=10, DT_HRR=10, SIG_FIGS=4, SIG_FIGS_EXP=2 /

&MESH ID='Mesh-Inside-01', IJK=30,30,30, XB=0.0,0.6,-1.2,-0.6,0.0,0.6,  MPI_PROCESS=0/
&MESH ID='Mesh-Inside-02', IJK=30,30,30, XB=0.0,0.6,-0.6,0.0,0.0,0.6,   MPI_PROCESS=1/
&MESH ID='Mesh-Outside-01', IJK=30,30,30, XB=0.0,0.6,-1.2,-0.6,0.6,1.2, MPI_PROCESS=2/
&MESH ID='Mesh-Outside-02', IJK=30,30,30, XB=0.0,0.6,-1.8,-1.2,0.0,0.6, MPI_PROCESS=3/
&MESH ID='Mesh-Outside-03', IJK=30,30,30, XB=0.0,0.6,-1.8,-1.2,0.6,1.2, MPI_PROCESS=4/
&MESH ID='Mesh-Outside-04', IJK=15,30,15, XB=0.0,0.6,-1.8,-0.6,1.2,1.8, MPI_PROCESS=5/

&SPEC ID='WATER VAPOR'/

&PRES MAX_PRESSURE_ITERATIONS=50/

&REAC ID                 = 'Reaction1',
      FUEL               = 'PROPANE',
      CO_YIELD           = 0.005,
      SOOT_YIELD         = 0.024,
      AUTO_IGNITION_TEMPERATURE=450,
      AIT_EXCLUSION_ZONE=0.0,0.21,-0.21,0.0,0.0,0.24/

&REAC ID                 = 'Reaction2',
      FUEL               = 'WOOD',
      FORMULA            = 'C1H1.8O0.6'
      CO_YIELD           = 0.0080,
      SOOT_YIELD         = 0.0059,
      HEAT_OF_COMBUSTION = 21600,
      AUTO_IGNITION_TEMPERATURE=450/

&COMB EXTINCTION_MODEL='EXTINCTION 2' /

&MATL ID='CEMENT_BOARD',
      SPECIFIC_HEAT=2.0,
      CONDUCTIVITY_RAMP='CEMENT_BOARD_CONDUCTIVITY_RAMP',
      DENSITY=822.0,
      EMISSIVITY=0.85/
&RAMP ID='CEMENT_BOARD_CONDUCTIVITY_RAMP', T=20.0, F=0.35/
&RAMP ID='CEMENT_BOARD_CONDUCTIVITY_RAMP', T=700.0, F=1.0/
&MATL ID='GYPSUM',
      SPECIFIC_HEAT_RAMP='GYPSUM_SPECIFIC_HEAT_RAMP',
      CONDUCTIVITY=0.17,
      DENSITY=711.0/
&RAMP ID='GYPSUM_SPECIFIC_HEAT_RAMP', T=42.0, F=1.0/
&RAMP ID='GYPSUM_SPECIFIC_HEAT_RAMP', T=60.0, F=1.2/
&RAMP ID='GYPSUM_SPECIFIC_HEAT_RAMP', T=80.0, F=2.44/
&RAMP ID='GYPSUM_SPECIFIC_HEAT_RAMP', T=100.0, F=10.44/
&RAMP ID='GYPSUM_SPECIFIC_HEAT_RAMP', T=106.0, F=12.86/
&RAMP ID='GYPSUM_SPECIFIC_HEAT_RAMP', T=110.0, F=8.73/
&RAMP ID='GYPSUM_SPECIFIC_HEAT_RAMP', T=118.0, F=11.36/
&RAMP ID='GYPSUM_SPECIFIC_HEAT_RAMP', T=124.0, F=5.26/
&RAMP ID='GYPSUM_SPECIFIC_HEAT_RAMP', T=130.0, F=8.86/
&RAMP ID='GYPSUM_SPECIFIC_HEAT_RAMP', T=148.0, F=5.0/
&RAMP ID='GYPSUM_SPECIFIC_HEAT_RAMP', T=160.0, F=1.83/
&RAMP ID='GYPSUM_SPECIFIC_HEAT_RAMP', T=180.0, F=1.04/
&RAMP ID='GYPSUM_SPECIFIC_HEAT_RAMP', T=200.0, F=1.05/

&MATL ID                    = 'plywood'
      EMISSIVITY            = 0.9
      DENSITY               = 408.
      CONDUCTIVITY_RAMP     = 'wood_k'
      SPECIFIC_HEAT_RAMP    = 'wood_cp'
      HEAT_OF_REACTION(1)   = 112.
      A(1)                  = 2.12E11
      E(1)                  = 1.91E5
      N_S(1)                = 1.89
      NU_SPEC(1,1)          = 0.85
      SPEC_ID(1,1)          = 'WOOD'
      NU_MATL(1,1)          = 0.15
      MATL_ID(1,1)          = 'CHAR' /

&MATL ID                = 'MOISTURE'
      DENSITY           = 1000.
      CONDUCTIVITY      = 0.6
      EMISSIVITY        = 0.9
      SPECIFIC_HEAT     = 4.2
      A(1)              = 8.37E12
      E(1)              = 1.21E5
      NU_SPEC           = 1.0
      SPEC_ID           = 'WATER VAPOR'
      HEAT_OF_REACTION  = 2500./

&MATL ID                    = 'CHAR'
      EMISSIVITY            = 0.84
      DENSITY               = 52.5
      CONDUCTIVITY_RAMP     = 'char_k'
      SPECIFIC_HEAT_RAMP    = 'char_cp'
      HEAT_OF_REACTION      = -32000.
      A(1)                  = 3.75
      E(1)                  = 27685.
      N_O2(1)               = 0.68
      GAS_DIFFUSION_DEPTH   = 0.0001
      SPEC_ID               = 'PRODUCTS','AIR',
      NU_SPEC               = 12.58455,-11.58455 /

&RAMP ID = 'wood_k', T = 20,  F = 0.062 /
&RAMP ID = 'wood_k', T = 300, F = 0.151 /

&RAMP ID = 'char_k', T = 20, F = 0.115038 /
&RAMP ID = 'char_k', T = 900, F = 0.187198 /

&RAMP ID = 'wood_cp', T = 30, F = 0.92 /
&RAMP ID = 'wood_cp', T = 230, F = 1.8 /
&RAMP ID = 'wood_cp', T = 800, F = 4.308 /

&RAMP ID = 'char_cp', T = 20., F = 0.6823 /
&RAMP ID = 'char_cp', T = 40., F = 0.7947 /
&RAMP ID = 'char_cp', T = 60., F = 0.8887 /
&RAMP ID = 'char_cp', T = 80., F = 0.9684 /
&RAMP ID = 'char_cp', T = 100., F = 1.0368 /
&RAMP ID = 'char_cp', T = 140., F = 1.1478 /
&RAMP ID = 'char_cp', T = 180., F = 1.2344 /
&RAMP ID = 'char_cp', T = 220., F = 1.3041 /
&RAMP ID = 'char_cp', T = 260., F = 1.3617 /
&RAMP ID = 'char_cp', T = 300., F = 1.4106 /
&RAMP ID = 'char_cp', T = 350., F = 1.4627 /
&RAMP ID = 'char_cp', T = 400., F = 1.5074 /
&RAMP ID = 'char_cp', T = 500., F = 1.5820 /
&RAMP ID = 'char_cp', T = 600., F = 1.6440 /
&RAMP ID = 'char_cp', T = 700., F = 1.6982 /
&RAMP ID = 'char_cp', T = 800., F = 1.7474 /

&MATL ID            = 'concrete',
      CONDUCTIVITY  = 1.6,
      DENSITY       = 2400.,
      SPECIFIC_HEAT = 0.74,
/

&SURF ID        = 'FLOOR',
      COLOR     = 'GRAY',
      MATL_ID   = 'CEMENT_BOARD','concrete',
      THICKNESS = 0.0127,0.1016
/

&SURF ID='WALL',
      COLOR='GRAY',
      MATL_ID='CEMENT_BOARD','GYPSUM','plywood'
      THICKNESS=0.0127,0.0159,0.0183,
/

&SURF ID='THICKER_WALL',
      COLOR='GRAY',
      MATL_ID='CEMENT_BOARD','GYPSUM','plywood','GYPSUM','CEMENT_BOARD'
      THICKNESS=0.0127,0.0159,0.0183,0.0159,0.0127
/

&SURF ID='WALL_REV',
      COLOR='BROWN',
      MATL_ID='plywood','GYPSUM','CEMENT_BOARD',
      THICKNESS=0.0183,0.0159,0.0127,
/


&SURF ID='PROP_BURNER',
      RGB=188,0,0,
      HRRPUA=1777.7778,
      RAMP_Q='PROP_BURNER_RAMP_Q',
      TMP_FRONT=500,
/


&SURF ID='PLYWOOD',
      COLOR='RED',
      SPEC_ID='WOOD',
      MATL_ID(1,1)='plywood',
      MATL_ID(2,1)='GYPSUM',
      MATL_MASS_FRACTION(1,1)=1.0,
      MATL_MASS_FRACTION(2,1)=1.0,
      THICKNESS(1:2)=6.35E-3,0.0159,
/

&OBST ID='Burner', XB=0.0,0.15,-0.15,0.0,0.0,0.075, SURF_IDS='PROP_BURNER','FLOOR','FLOOR'/
&OBST ID='S_Wall-01', XB=0.0,0.1,-0.9125,-0.9,0.0,0.5125, SURF_ID6='WALL_REV','WALL','THICKER_WALL','THICKER_WALL','FLOOR','WALL'/
&OBST ID='S_Wall-02', XB=0.5,0.6,-0.9125,-0.9,0.0,0.5125, SURF_ID6='WALL','WALL_REV','THICKER_WALL','THICKER_WALL','FLOOR','WALL'/
&OBST ID='S_Wall-03', XB=0.0,0.6,-0.9125,-0.9,0.5125,0.9, SURF_ID6='WALL_REV','WALL_REV','THICKER_WALL','THICKER_WALL','WALL','WALL'/

&VENT ID='W_Wall-Plywood', XB=0.0,0.0,-0.3,0.0,0.0,0.6, SURF_ID='PLYWOOD'/
&VENT ID='W_Wall-NC', XB=0.0,0.0,-0.9,-0.3,0.0,0.6, SURF_ID='WALL'/

&VENT ID='E_Wall', XB=0.6,0.6,-0.9,0.0,0.0,0.6, SURF_ID='WALL'/

&VENT ID='N_Wall-Plywood', XB=0.0,0.3,0.0,0.0,0.0,0.6, SURF_ID='PLYWOOD'/
&VENT ID='N_Wall-NC', XB=0.3,0.6,0.0,0.0,0.0,0.6, SURF_ID='WALL'/

&VENT ID='Ceiling-Plywood', XB=0.0,0.3,-0.3,0.0,0.6,0.6, SURF_ID='PLYWOOD'/
&VENT ID='Ceiling-NC-1', XB=0.0,0.3,-0.6,-0.3,0.6,0.6, SURF_ID='WALL'/
&VENT ID='Ceiling-NC-2', XB=0.3,0.6,-0.6,0.0,0.6,0.6, SURF_ID='WALL'/
&OBST ID='Ceiling-NC-3', XB=0.0,0.6,-0.9,-0.6,0.6,0.6125, SURF_ID6='WALL_REV','WALL_REV','WALL_REV','WALL','WALL','WALL_REV'/


&VENT ID='Comp-Floor', XB=0.0,0.6,-1.8,0.0,0.0,0.0, SURF_ID='FLOOR'/

&VENT ID='Mesh [XMAX]', SURF_ID='OPEN', XB=0.6,0.6,-1.8,-0.6,0.6125,1.8/
&VENT ID='Mesh [XMAX]', SURF_ID='OPEN', XB=0.6,0.6,-1.8,-0.9125,0.0,0.6125/
&VENT ID='Mesh [XMIN]', SURF_ID='OPEN', XB=0.0,0.0,-1.8,-0.6,0.6125,1.8/
&VENT ID='Mesh [XMIN]', SURF_ID='OPEN', XB=0.0,0.0,-1.8,-0.9125,0.0,0.6125/
&VENT ID='Mesh [YMIN]', SURF_ID='OPEN', XB=0.0,0.6,-1.8,-1.8,0.0,1.8/
&VENT ID='Mesh [YMAX]', SURF_ID='OPEN', XB=0.0,0.6,-0.6,-0.6,0.6125,1.8/
&VENT ID='Mesh [ZMAX]', SURF_ID='OPEN', XB=0.0,0.6,-1.8,-0.6,1.8,1.8/

&DEVC ID='NE-Corner-Temp-01', QUANTITY='TEMPERATURE', XYZ=0.525,-0.075,0.5207, /
&DEVC ID='NE-Corner-Temp-02', QUANTITY='TEMPERATURE', XYZ=0.525,-0.075,0.4191, /
&DEVC ID='NE-Corner-Temp-03', QUANTITY='TEMPERATURE', XYZ=0.525,-0.075,0.381, /
&DEVC ID='NE-Corner-Temp-04', QUANTITY='TEMPERATURE', XYZ=0.525,-0.075,0.3429, /
&DEVC ID='NE-Corner-Temp-05', QUANTITY='TEMPERATURE', XYZ=0.525,-0.075,0.3048, /
&DEVC ID='NE-Corner-Temp-06', QUANTITY='TEMPERATURE', XYZ=0.525,-0.075,0.2286, /
&DEVC ID='SE-Corner-Temp-01', QUANTITY='TEMPERATURE', XYZ=0.525,-0.825,0.5207, /
&DEVC ID='SE-Corner-Temp-02', QUANTITY='TEMPERATURE', XYZ=0.525,-0.825,0.4191, /
&DEVC ID='SE-Corner-Temp-03', QUANTITY='TEMPERATURE', XYZ=0.525,-0.825,0.381, /
&DEVC ID='SE-Corner-Temp-04', QUANTITY='TEMPERATURE', XYZ=0.525,-0.825,0.3429, /
&DEVC ID='SE-Corner-Temp-05', QUANTITY='TEMPERATURE', XYZ=0.525,-0.825,0.3048, /
&DEVC ID='SE-Corner-Temp-06', QUANTITY='TEMPERATURE', XYZ=0.525,-0.825,0.2286, /

&DEVC ID='NW-Ceiling-Temp', QUANTITY='TEMPERATURE', XYZ=0.075,-0.2286,0.5875, /
&DEVC ID='NE-Ceiling-Temp', QUANTITY='TEMPERATURE', XYZ=0.3,-0.2286,0.5875, /
&DEVC ID='SW-Ceiling-Temp', QUANTITY='TEMPERATURE', XYZ=0.075,-0.45,0.5875, /
&DEVC ID='SE-Ceiling-Temp', QUANTITY='TEMPERATURE', XYZ=0.3,-0.45,0.5875, /

&DEVC ID='Burner-Temp-01', QUANTITY='TEMPERATURE', XYZ=0.075,-0.0125,0.2, /
&DEVC ID='Burner-Temp-02', QUANTITY='TEMPERATURE', XYZ=0.075,-0.0125,0.4, /

&DEVC ID='Wall-GHF', QUANTITY='GAUGE HEAT FLUX', XYZ=0.3,0.0,0.525, IOR=-2, /
&DEVC ID='CEILING-GHF', QUANTITY='GAUGE HEAT FLUX', XYZ=0.3,-0.75,0.6, IOR=-3, /
&DEVC ID='FLOOR-GHF', QUANTITY='GAUGE HEAT FLUX', XYZ=0.3,-0.45,0.0, IOR=3, /
&DEVC ID='BURNER-GHF', QUANTITY='GAUGE HEAT FLUX', XYZ=0.08,0.0,0.2, IOR=-2, /

&BNDF QUANTITY='GAUGE HEAT FLUX',  CELL_CENTERED=.TRUE./
&BNDF QUANTITY='REFERENCE HEAT FLUX',  CELL_CENTERED=.TRUE./
&BNDF QUANTITY='INCIDENT HEAT FLUX',  CELL_CENTERED=.TRUE./
&BNDF QUANTITY='CONVECTIVE HEAT FLUX',  CELL_CENTERED=.TRUE./
&BNDF QUANTITY='WALL TEMPERATURE',  CELL_CENTERED=.TRUE./
&BNDF QUANTITY='GAS TEMPERATURE', CELL_CENTERED=.TRUE. /
&BNDF CELL_CENTERED=.TRUE., QUANTITY='MASS FLUX WALL', SPEC_ID='PROPANE',  /

&DEVC ID='DOOR-VELOCITY-5', QUANTITY='VELOCITY', XYZ=0.3,-0.9,0.042069, /
&DEVC ID='DOOR-VELOCITY-4', QUANTITY='VELOCITY', XYZ=0.3,-0.9,0.14724, /
&DEVC ID='DOOR-VELOCITY-3', QUANTITY='VELOCITY', XYZ=0.3,-0.9,0.252412, /
&DEVC ID='DOOR-VELOCITY-2', QUANTITY='VELOCITY', XYZ=0.3,-0.9,0.357585, /
&DEVC ID='DOOR-VELOCITY-1', QUANTITY='VELOCITY', XYZ=0.3,-0.9,0.462756, /

&DEVC ID='DOOR-U-VELOCITY-5', QUANTITY='U-VELOCITY', XYZ=0.3,-0.9,0.042069, /
&DEVC ID='DOOR-U-VELOCITY-4', QUANTITY='U-VELOCITY', XYZ=0.3,-0.9,0.14724, /
&DEVC ID='DOOR-U-VELOCITY-3', QUANTITY='U-VELOCITY', XYZ=0.3,-0.9,0.252412, /
&DEVC ID='DOOR-U-VELOCITY-2', QUANTITY='U-VELOCITY', XYZ=0.3,-0.9,0.357585, /
&DEVC ID='DOOR-U-VELOCITY-1', QUANTITY='U-VELOCITY', XYZ=0.3,-0.9,0.462756, /

&DEVC ID='DOOR-V-VELOCITY-5', QUANTITY='V-VELOCITY', XYZ=0.3,-0.9,0.042069, /
&DEVC ID='DOOR-V-VELOCITY-4', QUANTITY='V-VELOCITY', XYZ=0.3,-0.9,0.14724, /
&DEVC ID='DOOR-V-VELOCITY-3', QUANTITY='V-VELOCITY', XYZ=0.3,-0.9,0.252412, /
&DEVC ID='DOOR-V-VELOCITY-2', QUANTITY='V-VELOCITY', XYZ=0.3,-0.9,0.357585, /
&DEVC ID='DOOR-V-VELOCITY-1', QUANTITY='V-VELOCITY', XYZ=0.3,-0.9,0.462756, /

&DEVC ID='DOOR-W-VELOCITY-5', QUANTITY='W-VELOCITY', XYZ=0.3,-0.9,0.042069, /
&DEVC ID='DOOR-W-VELOCITY-4', QUANTITY='W-VELOCITY', XYZ=0.3,-0.9,0.14724, /
&DEVC ID='DOOR-W-VELOCITY-3', QUANTITY='W-VELOCITY', XYZ=0.3,-0.9,0.252412, /
&DEVC ID='DOOR-W-VELOCITY-2', QUANTITY='W-VELOCITY', XYZ=0.3,-0.9,0.357585, /
&DEVC ID='DOOR-W-VELOCITY-1', QUANTITY='W-VELOCITY', XYZ=0.3,-0.9,0.462756, /


&DEVC ID='BP_Door', POINTS=38, XB=0.3,0.3,-0.9,-0.9,0.0,0.5125, QUANTITY='VELOCITY', VELO_INDEX=1, HIDE_COORDINATES=.TRUE. /

&RAMP ID='PROP_BURNER_RAMP_Q', T=0.0, F=1.0/
&RAMP ID='PROP_BURNER_RAMP_Q', T=600.0, F=1.0/
&RAMP ID='PROP_BURNER_RAMP_Q', T=601.0, F=0.0/

&TAIL /
