# Supplementary material for: An Approach for Flux and Thickness Scaling of Cone Calorimeter Data for Predicting the Pyrolysis of Materials
Source: Fire Technol. 2025 Jun 12;61(7):4897–935. doi: 10.1007/s10694-025-01767-1 (PMC12686029; doi:10.1007/s10694-025-01767-1)
Supplement: Supplementary file 10 — Supplementary file10 (FDS 23 kb) [file 10694_2025_1767_MOESM10_ESM.fds]

&HEAD CHID='JH_FRA_compartment_04', TITLE='FRA 1:4 Compartment Door Only FRP'/
&TIME T_END=900.0, /
&MISC TMPA=27, /
&DUMP DT_DEVC=10, DT_HRR=10, SIG_FIGS=4, SIG_FIGS_EXP=2 /

&MESH ID='Mesh-Inside-01', IJK=30,30,30, XB=0.0,0.6,-1.2,-0.6,0.0,0.6,  MPI_PROCESS=0/
&MESH ID='Mesh-Inside-02', IJK=30,30,30, XB=0.0,0.6,-0.6,0.0,0.0,0.6,   MPI_PROCESS=1/
&MESH ID='Mesh-Outside-01', IJK=30,30,30, XB=0.0,0.6,-1.2,-0.6,0.6,1.2, MPI_PROCESS=2/
&MESH ID='Mesh-Outside-02', IJK=30,30,30, XB=0.0,0.6,-1.8,-1.2,0.0,0.6, MPI_PROCESS=3/
&MESH ID='Mesh-Outside-03', IJK=30,30,30, XB=0.0,0.6,-1.8,-1.2,0.6,1.2, MPI_PROCESS=4/
&MESH ID='Mesh-Outside-04', IJK=15,30,15, XB=0.0,0.6,-1.8,-0.6,1.2,1.8, MPI_PROCESS=5/

&PRES MAX_PRESSURE_ITERATIONS=50, /

&REAC ID='Reaction1',
      FUEL='PROPANE',
      CO_YIELD=5E-3,
      SOOT_YIELD=0.024,
      AUTO_IGNITION_TEMPERATURE=450,
      AIT_EXCLUSION_ZONE=0.0,0.21,-0.21,0.0,0.0,0.24/

&REAC ID='Reaction2',
      FUEL='FRP',
      FORMULA='C1H1.2O0.4',
      HEAT_OF_COMBUSTION=19400,
      CO_YIELD=0.09,
      SOOT_YIELD=0.1799,
      AUTO_IGNITION_TEMPERATURE=450/

&COMB EXTINCTION_MODEL='EXTINCTION 2' /

&MATL ID='CEMENT_BOARD',
      SPECIFIC_HEAT=2.0,
      CONDUCTIVITY_RAMP='CEMENT_BOARD_CONDUCTIVITY_RAMP',
      DENSITY=822.0,
      EMISSIVITY=0.85/
&RAMP ID='CEMENT_BOARD_CONDUCTIVITY_RAMP', T=20.0, F=0.35/
&RAMP ID='CEMENT_BOARD_CONDUCTIVITY_RAMP', T=700.0, F=1.0/
&MATL ID='GYPSUM',
      SPECIFIC_HEAT_RAMP='GYPSUM_SPECIFIC_HEAT_RAMP',
      CONDUCTIVITY=0.17,
      DENSITY=711.0/
&RAMP ID='GYPSUM_SPECIFIC_HEAT_RAMP', T=42.0, F=1.0/
&RAMP ID='GYPSUM_SPECIFIC_HEAT_RAMP', T=60.0, F=1.2/
&RAMP ID='GYPSUM_SPECIFIC_HEAT_RAMP', T=80.0, F=2.44/
&RAMP ID='GYPSUM_SPECIFIC_HEAT_RAMP', T=100.0, F=10.44/
&RAMP ID='GYPSUM_SPECIFIC_HEAT_RAMP', T=106.0, F=12.86/
&RAMP ID='GYPSUM_SPECIFIC_HEAT_RAMP', T=110.0, F=8.73/
&RAMP ID='GYPSUM_SPECIFIC_HEAT_RAMP', T=118.0, F=11.36/
&RAMP ID='GYPSUM_SPECIFIC_HEAT_RAMP', T=124.0, F=5.26/
&RAMP ID='GYPSUM_SPECIFIC_HEAT_RAMP', T=130.0, F=8.86/
&RAMP ID='GYPSUM_SPECIFIC_HEAT_RAMP', T=148.0, F=5.0/
&RAMP ID='GYPSUM_SPECIFIC_HEAT_RAMP', T=160.0, F=1.83/
&RAMP ID='GYPSUM_SPECIFIC_HEAT_RAMP', T=180.0, F=1.04/
&RAMP ID='GYPSUM_SPECIFIC_HEAT_RAMP', T=200.0, F=1.05/

&MATL ID            = 'plywood',
      CONDUCTIVITY  = 0.295,
      DENSITY       = 625.,
      EMISSIVITY    = 1.,
      SPECIFIC_HEAT = 3.131,
/

&MATL ID            = 'concrete',
      CONDUCTIVITY  = 1.6,
      DENSITY       = 2400.,
      SPECIFIC_HEAT = 0.74,
/

&SURF ID        = 'FLOOR',
      COLOR     = 'GRAY',
      MATL_ID   = 'CEMENT_BOARD','concrete',
      THICKNESS = 0.0127,0.1016
/

&SURF ID='WALL',
      COLOR='GRAY',
      MATL_ID='CEMENT_BOARD','GYPSUM','plywood'
      THICKNESS=0.0127,0.0159,0.0183,
/

&SURF ID='THICKER_WALL',
      COLOR='GRAY',
      MATL_ID='CEMENT_BOARD','GYPSUM','plywood','GYPSUM','CEMENT_BOARD'
      THICKNESS=0.0127,0.0159,0.0183,0.0159,0.0127
/

&SURF ID='WALL_REV',
      COLOR='BROWN',
      MATL_ID='plywood','GYPSUM','CEMENT_BOARD',
      THICKNESS=0.0183,0.0159,0.0127,
/


&SURF ID='PROP_BURNER',
      RGB=188,0,0,
      HRRPUA=1777.7778,
      RAMP_Q='PROP_BURNER_RAMP_Q',
      TMP_FRONT=500,
/


&MATL ID='FRP',
      CONDUCTIVITY=0.65,
      DENSITY=1500.,
      EMISSIVITY=1.,
      SPECIFIC_HEAT=2.75,
/

&SURF ID='FRP',
      COLOR='RED',
      HRRPUA=1.0,
      SPEC_ID='FRP',
      RAMP_Q='CONE_35','CONE_50','CONE_75',
      IGNITION_TEMPERATURE=467.0,
      MATL_ID(1,1)='FRP',
      MATL_ID(2,1)='GYPSUM',
      MATL_MASS_FRACTION(1,1)=1.0,
      MATL_MASS_FRACTION(2,1)=1.0,
      THICKNESS(1:2)=3.175e-3,0.03175,
      REFERENCE_HEAT_FLUX=35,50,75,
      REFERENCE_HEAT_FLUX_TIME_INTERVAL=0.5,
/

&OBST ID='Burner', XB=0.0,0.15,-0.15,0.0,0.0,0.075, SURF_IDS='PROP_BURNER','FLOOR','FLOOR'/
&OBST ID='S_Wall-01', XB=0.0,0.1,-0.9125,-0.9,0.0,0.5125, SURF_ID6='WALL_REV','WALL','THICKER_WALL','THICKER_WALL','FLOOR','WALL'/
&OBST ID='S_Wall-02', XB=0.5,0.6,-0.9125,-0.9,0.0,0.5125, SURF_ID6='WALL','WALL_REV','THICKER_WALL','THICKER_WALL','FLOOR','WALL'/
&OBST ID='S_Wall-03', XB=0.0,0.6,-0.9125,-0.9,0.5125,0.9, SURF_ID6='WALL_REV','WALL_REV','THICKER_WALL','THICKER_WALL','WALL','WALL'/

&VENT ID='W_Wall-FRP', XB=0.0,0.0,-0.6,0.0,0.0,0.6, SURF_ID='FRP'/
&VENT ID='W_Wall-NC', XB=0.0,0.0,-0.9,-0.6,0.0,0.6, SURF_ID='WALL'/

&VENT ID='E_Wall', XB=0.6,0.6,-0.9,0.0,0.0,0.6, SURF_ID='WALL'/

&VENT ID='N_Wall-FRP', XB=0.0,0.6,0.0,0.0,0.0,0.6, SURF_ID='FRP'/

&VENT ID='Ceiling-FRP', XB=0.0,0.6,-0.6,0.0,0.6,0.6, SURF_ID='FRP'/
&OBST ID='Ceiling-NC-3', XB=0.0,0.6,-0.9,-0.6,0.6,0.6125, SURF_ID6='WALL_REV','WALL_REV','WALL_REV','WALL','WALL','WALL_REV'/

&VENT ID='Comp-Floor', XB=0.0,0.6,-1.8,0.0,0.0,0.0, SURF_ID='FLOOR'/

&VENT ID='Mesh [XMAX]', SURF_ID='OPEN', XB=0.6,0.6,-1.8,-0.6,0.6125,1.8/
&VENT ID='Mesh [XMAX]', SURF_ID='OPEN', XB=0.6,0.6,-1.8,-0.9125,0.0,0.6125/
&VENT ID='Mesh [XMIN]', SURF_ID='OPEN', XB=0.0,0.0,-1.8,-0.6,0.6125,1.8/
&VENT ID='Mesh [XMIN]', SURF_ID='OPEN', XB=0.0,0.0,-1.8,-0.9125,0.0,0.6125/
&VENT ID='Mesh [YMIN]', SURF_ID='OPEN', XB=0.0,0.6,-1.8,-1.8,0.0,1.8/
&VENT ID='Mesh [YMAX]', SURF_ID='OPEN', XB=0.0,0.6,-0.6,-0.6,0.6125,1.8/
&VENT ID='Mesh [ZMAX]', SURF_ID='OPEN', XB=0.0,0.6,-1.8,-0.6,1.8,1.8/


&DEVC ID='NE-Corner-Temp-01', QUANTITY='TEMPERATURE', XYZ=0.525,-0.075,0.5207, /
&DEVC ID='NE-Corner-Temp-02', QUANTITY='TEMPERATURE', XYZ=0.525,-0.075,0.4191, /
&DEVC ID='NE-Corner-Temp-03', QUANTITY='TEMPERATURE', XYZ=0.525,-0.075,0.381, /
&DEVC ID='NE-Corner-Temp-04', QUANTITY='TEMPERATURE', XYZ=0.525,-0.075,0.3429, /
&DEVC ID='NE-Corner-Temp-05', QUANTITY='TEMPERATURE', XYZ=0.525,-0.075,0.3048, /
&DEVC ID='NE-Corner-Temp-06', QUANTITY='TEMPERATURE', XYZ=0.525,-0.075,0.2286, /
&DEVC ID='SE-Corner-Temp-01', QUANTITY='TEMPERATURE', XYZ=0.525,-0.825,0.5207, /
&DEVC ID='SE-Corner-Temp-02', QUANTITY='TEMPERATURE', XYZ=0.525,-0.825,0.4191, /
&DEVC ID='SE-Corner-Temp-03', QUANTITY='TEMPERATURE', XYZ=0.525,-0.825,0.381, /
&DEVC ID='SE-Corner-Temp-04', QUANTITY='TEMPERATURE', XYZ=0.525,-0.825,0.3429, /
&DEVC ID='SE-Corner-Temp-05', QUANTITY='TEMPERATURE', XYZ=0.525,-0.825,0.3048, /
&DEVC ID='SE-Corner-Temp-06', QUANTITY='TEMPERATURE', XYZ=0.525,-0.825,0.2286, /

&DEVC ID='NW-Ceiling-Temp', QUANTITY='TEMPERATURE', XYZ=0.075,-0.2286,0.5875, /
&DEVC ID='NE-Ceiling-Temp', QUANTITY='TEMPERATURE', XYZ=0.3,-0.2286,0.5875, /
&DEVC ID='SW-Ceiling-Temp', QUANTITY='TEMPERATURE', XYZ=0.075,-0.45,0.5875, /
&DEVC ID='SE-Ceiling-Temp', QUANTITY='TEMPERATURE', XYZ=0.3,-0.45,0.5875, /

&DEVC ID='Burner-Temp-01', QUANTITY='TEMPERATURE', XYZ=0.075,-0.0125,0.2, /
&DEVC ID='Burner-Temp-02', QUANTITY='TEMPERATURE', XYZ=0.075,-0.0125,0.4, /

&DEVC ID='Wall-GHF', QUANTITY='GAUGE HEAT FLUX', XYZ=0.3,0.0,0.525, IOR=-2, /
&DEVC ID='CEILING-GHF', QUANTITY='GAUGE HEAT FLUX', XYZ=0.3,-0.75,0.6, IOR=-3, /
&DEVC ID='FLOOR-GHF', QUANTITY='GAUGE HEAT FLUX', XYZ=0.3,-0.45,0.0, IOR=3, /
&DEVC ID='BURNER-GHF', QUANTITY='GAUGE HEAT FLUX', XYZ=0.08,0.0,0.2, IOR=-2, /

&BNDF QUANTITY='GAUGE HEAT FLUX',  CELL_CENTERED=.TRUE./
&BNDF QUANTITY='REFERENCE HEAT FLUX',  CELL_CENTERED=.TRUE./
&BNDF QUANTITY='INCIDENT HEAT FLUX',  CELL_CENTERED=.TRUE./
&BNDF QUANTITY='CONVECTIVE HEAT FLUX',  CELL_CENTERED=.TRUE./
&BNDF QUANTITY='WALL TEMPERATURE',  CELL_CENTERED=.TRUE./
&BNDF QUANTITY='GAS TEMPERATURE', CELL_CENTERED=.TRUE. /
&BNDF CELL_CENTERED=.TRUE., QUANTITY='MASS FLUX WALL', SPEC_ID='PROPANE',  /

&DEVC ID='DOOR-VELOCITY-5', QUANTITY='VELOCITY', XYZ=0.3,-0.9,0.042069, /
&DEVC ID='DOOR-VELOCITY-4', QUANTITY='VELOCITY', XYZ=0.3,-0.9,0.14724, /
&DEVC ID='DOOR-VELOCITY-3', QUANTITY='VELOCITY', XYZ=0.3,-0.9,0.252412, /
&DEVC ID='DOOR-VELOCITY-2', QUANTITY='VELOCITY', XYZ=0.3,-0.9,0.357585, /
&DEVC ID='DOOR-VELOCITY-1', QUANTITY='VELOCITY', XYZ=0.3,-0.9,0.462756, /

&DEVC ID='DOOR-U-VELOCITY-5', QUANTITY='U-VELOCITY', XYZ=0.3,-0.9,0.042069, /
&DEVC ID='DOOR-U-VELOCITY-4', QUANTITY='U-VELOCITY', XYZ=0.3,-0.9,0.14724, /
&DEVC ID='DOOR-U-VELOCITY-3', QUANTITY='U-VELOCITY', XYZ=0.3,-0.9,0.252412, /
&DEVC ID='DOOR-U-VELOCITY-2', QUANTITY='U-VELOCITY', XYZ=0.3,-0.9,0.357585, /
&DEVC ID='DOOR-U-VELOCITY-1', QUANTITY='U-VELOCITY', XYZ=0.3,-0.9,0.462756, /

&DEVC ID='DOOR-V-VELOCITY-5', QUANTITY='V-VELOCITY', XYZ=0.3,-0.9,0.042069, /
&DEVC ID='DOOR-V-VELOCITY-4', QUANTITY='V-VELOCITY', XYZ=0.3,-0.9,0.14724, /
&DEVC ID='DOOR-V-VELOCITY-3', QUANTITY='V-VELOCITY', XYZ=0.3,-0.9,0.252412, /
&DEVC ID='DOOR-V-VELOCITY-2', QUANTITY='V-VELOCITY', XYZ=0.3,-0.9,0.357585, /
&DEVC ID='DOOR-V-VELOCITY-1', QUANTITY='V-VELOCITY', XYZ=0.3,-0.9,0.462756, /

&DEVC ID='DOOR-W-VELOCITY-5', QUANTITY='W-VELOCITY', XYZ=0.3,-0.9,0.042069, /
&DEVC ID='DOOR-W-VELOCITY-4', QUANTITY='W-VELOCITY', XYZ=0.3,-0.9,0.14724, /
&DEVC ID='DOOR-W-VELOCITY-3', QUANTITY='W-VELOCITY', XYZ=0.3,-0.9,0.252412, /
&DEVC ID='DOOR-W-VELOCITY-2', QUANTITY='W-VELOCITY', XYZ=0.3,-0.9,0.357585, /
&DEVC ID='DOOR-W-VELOCITY-1', QUANTITY='W-VELOCITY', XYZ=0.3,-0.9,0.462756, /


&DEVC ID='BP_Door', POINTS=38, XB=0.3,0.3,-0.9,-0.9,0.0,0.5125, QUANTITY='VELOCITY', VELO_INDEX=1, HIDE_COORDINATES=.TRUE. /

&RAMP ID='PROP_BURNER_RAMP_Q', T=0.0, F=1.0/
&RAMP ID='PROP_BURNER_RAMP_Q', T=600.0, F=1.0/
&RAMP ID='PROP_BURNER_RAMP_Q', T=601.0, F=0.0/

&RAMP ID='CONE_35',T=0,F=0/
&RAMP ID='CONE_35',T=7.5,F=16.6/
&RAMP ID='CONE_35',T=15,F=46.6/
&RAMP ID='CONE_35',T=22.5,F=67.8/
&RAMP ID='CONE_35',T=30,F=80.7/
&RAMP ID='CONE_35',T=37.5,F=89.5/
&RAMP ID='CONE_35',T=45,F=94.3/
&RAMP ID='CONE_35',T=52.5,F=97.5/
&RAMP ID='CONE_35',T=60,F=99/
&RAMP ID='CONE_35',T=67.5,F=101.2/
&RAMP ID='CONE_35',T=75,F=103.9/
&RAMP ID='CONE_35',T=82.5,F=106.1/
&RAMP ID='CONE_35',T=90,F=107.6/
&RAMP ID='CONE_35',T=97.5,F=109.3/
&RAMP ID='CONE_35',T=105,F=111.3/
&RAMP ID='CONE_35',T=112.5,F=112.6/
&RAMP ID='CONE_35',T=120,F=112.9/
&RAMP ID='CONE_35',T=127.5,F=112.1/
&RAMP ID='CONE_35',T=135,F=110/
&RAMP ID='CONE_35',T=142.5,F=107.6/
&RAMP ID='CONE_35',T=150,F=104.7/
&RAMP ID='CONE_35',T=157.5,F=101.8/
&RAMP ID='CONE_35',T=165,F=98.9/
&RAMP ID='CONE_35',T=172.5,F=94.8/
&RAMP ID='CONE_35',T=180,F=89/
&RAMP ID='CONE_35',T=187.5,F=83.8/
&RAMP ID='CONE_35',T=195,F=80/
&RAMP ID='CONE_35',T=202.5,F=76.8/
&RAMP ID='CONE_35',T=210,F=74.8/
&RAMP ID='CONE_35',T=217.5,F=72.9/
&RAMP ID='CONE_35',T=225,F=71.1/
&RAMP ID='CONE_35',T=232.5,F=69.9/
&RAMP ID='CONE_35',T=240,F=69.5/
&RAMP ID='CONE_35',T=247.5,F=69.2/
&RAMP ID='CONE_35',T=255,F=69.1/
&RAMP ID='CONE_35',T=262.5,F=69.8/
&RAMP ID='CONE_35',T=270,F=72.5/
&RAMP ID='CONE_35',T=277.5,F=75.3/
&RAMP ID='CONE_35',T=285,F=78.5/
&RAMP ID='CONE_35',T=292.5,F=81.2/
&RAMP ID='CONE_35',T=300,F=83/
&RAMP ID='CONE_35',T=307.5,F=84.5/
&RAMP ID='CONE_35',T=315,F=85.4/
&RAMP ID='CONE_35',T=322.5,F=86.1/
&RAMP ID='CONE_35',T=330,F=86.3/
&RAMP ID='CONE_35',T=337.5,F=86.4/
&RAMP ID='CONE_35',T=345,F=86.4/
&RAMP ID='CONE_35',T=352.5,F=86.8/
&RAMP ID='CONE_35',T=360,F=88.4/
&RAMP ID='CONE_35',T=367.5,F=88.7/
&RAMP ID='CONE_35',T=375,F=84.3/
&RAMP ID='CONE_35',T=382.5,F=80.5/
&RAMP ID='CONE_35',T=390,F=78.7/
&RAMP ID='CONE_35',T=397.5,F=77.3/
&RAMP ID='CONE_35',T=405,F=77.7/
&RAMP ID='CONE_35',T=412.5,F=78.1/
&RAMP ID='CONE_35',T=420,F=78.4/
&RAMP ID='CONE_35',T=427.5,F=78.5/
&RAMP ID='CONE_35',T=435,F=77.2/
&RAMP ID='CONE_35',T=442.5,F=75.8/
&RAMP ID='CONE_35',T=450,F=73.4/
&RAMP ID='CONE_35',T=457.5,F=71.4/
&RAMP ID='CONE_35',T=465,F=70.9/
&RAMP ID='CONE_35',T=472.5,F=70.4/
&RAMP ID='CONE_35',T=480,F=69.2/
&RAMP ID='CONE_35',T=487.5,F=68.1/
&RAMP ID='CONE_35',T=495,F=68.1/
&RAMP ID='CONE_35',T=502.5,F=68.2/
&RAMP ID='CONE_35',T=510,F=68.9/
&RAMP ID='CONE_35',T=517.5,F=69.4/
&RAMP ID='CONE_35',T=525,F=69.7/
&RAMP ID='CONE_35',T=532.5,F=70.1/
&RAMP ID='CONE_35',T=540,F=71.7/
&RAMP ID='CONE_35',T=547.5,F=73.2/
&RAMP ID='CONE_35',T=555,F=74/
&RAMP ID='CONE_35',T=562.5,F=74.9/
&RAMP ID='CONE_35',T=570,F=76.3/
&RAMP ID='CONE_35',T=577.5,F=77.7/
&RAMP ID='CONE_35',T=585,F=77.8/
&RAMP ID='CONE_35',T=592.5,F=77.8/
&RAMP ID='CONE_35',T=600,F=76.9/
&RAMP ID='CONE_35',T=607.5,F=76.1/
&RAMP ID='CONE_35',T=615,F=77/
&RAMP ID='CONE_35',T=622.5,F=78/
&RAMP ID='CONE_35',T=630,F=78.1/
&RAMP ID='CONE_35',T=637.5,F=78.1/
&RAMP ID='CONE_35',T=645,F=78.4/
&RAMP ID='CONE_35',T=652.5,F=78.7/
&RAMP ID='CONE_35',T=660,F=78.6/
&RAMP ID='CONE_35',T=667.5,F=78.4/
&RAMP ID='CONE_35',T=675,F=77.3/
&RAMP ID='CONE_35',T=682.5,F=76.2/
&RAMP ID='CONE_35',T=690,F=75.5/
&RAMP ID='CONE_35',T=697.5,F=74.8/
&RAMP ID='CONE_35',T=705,F=75.1/
&RAMP ID='CONE_35',T=712.5,F=75.4/
&RAMP ID='CONE_35',T=720,F=75.1/
&RAMP ID='CONE_35',T=727.5,F=74.7/
&RAMP ID='CONE_35',T=735,F=74.7/
&RAMP ID='CONE_35',T=742.5,F=74.7/
&RAMP ID='CONE_35',T=750,F=75.6/
&RAMP ID='CONE_35',T=757.5,F=76.5/
&RAMP ID='CONE_35',T=765,F=76.8/
&RAMP ID='CONE_35',T=772.5,F=77/
&RAMP ID='CONE_35',T=780,F=76.3/
&RAMP ID='CONE_35',T=787.5,F=75.5/
&RAMP ID='CONE_35',T=795,F=75.6/
&RAMP ID='CONE_35',T=802.5,F=75.8/
&RAMP ID='CONE_35',T=810,F=75.6/
&RAMP ID='CONE_35',T=817.5,F=75.4/
&RAMP ID='CONE_35',T=825,F=76/
&RAMP ID='CONE_35',T=832.5,F=76.6/
&RAMP ID='CONE_35',T=840,F=76.5/
&RAMP ID='CONE_35',T=847.5,F=76.2/
&RAMP ID='CONE_35',T=855,F=76.3/
&RAMP ID='CONE_35',T=862.5,F=76.6/
&RAMP ID='CONE_35',T=870,F=74.4/
&RAMP ID='CONE_35',T=877.5,F=71.5/
&RAMP ID='CONE_35',T=885,F=69.7/
&RAMP ID='CONE_35',T=892.5,F=68.2/
&RAMP ID='CONE_35',T=900,F=66.3/
&RAMP ID='CONE_35',T=907.5,F=64.3/
&RAMP ID='CONE_35',T=915,F=62.2/
&RAMP ID='CONE_35',T=922.5,F=60/
&RAMP ID='CONE_35',T=930,F=56.4/
&RAMP ID='CONE_35',T=937.5,F=52.2/
&RAMP ID='CONE_35',T=945,F=49.6/
&RAMP ID='CONE_35',T=952.5,F=47.6/
&RAMP ID='CONE_35',T=960,F=44.3/
&RAMP ID='CONE_35',T=967.5,F=40.6/
&RAMP ID='CONE_35',T=975,F=39.2/
&RAMP ID='CONE_35',T=982.5,F=38.7/
&RAMP ID='CONE_35',T=990,F=36.1/
&RAMP ID='CONE_35',T=997.5,F=32.6/
&RAMP ID='CONE_35',T=1005,F=25.6/
&RAMP ID='CONE_35',T=1012.5,F=16.8/
&RAMP ID='CONE_35',T=1020,F=0/

&RAMP ID='CONE_50',T=0,F=0/
&RAMP ID='CONE_50',T=7.5,F=1.4/
&RAMP ID='CONE_50',T=15,F=3.4/
&RAMP ID='CONE_50',T=22.5,F=21.6/
&RAMP ID='CONE_50',T=30,F=51.1/
&RAMP ID='CONE_50',T=37.5,F=70.6/
&RAMP ID='CONE_50',T=45,F=85.1/
&RAMP ID='CONE_50',T=52.5,F=94.8/
&RAMP ID='CONE_50',T=60,F=103/
&RAMP ID='CONE_50',T=67.5,F=107.7/
&RAMP ID='CONE_50',T=75,F=109.7/
&RAMP ID='CONE_50',T=82.5,F=110.6/
&RAMP ID='CONE_50',T=90,F=110.6/
&RAMP ID='CONE_50',T=97.5,F=111.2/
&RAMP ID='CONE_50',T=105,F=110.8/
&RAMP ID='CONE_50',T=112.5,F=110.2/
&RAMP ID='CONE_50',T=120,F=103.9/
&RAMP ID='CONE_50',T=127.5,F=96/
&RAMP ID='CONE_50',T=135,F=90.2/
&RAMP ID='CONE_50',T=142.5,F=84.5/
&RAMP ID='CONE_50',T=150,F=81/
&RAMP ID='CONE_50',T=157.5,F=78.5/
&RAMP ID='CONE_50',T=165,F=77.4/
&RAMP ID='CONE_50',T=172.5,F=76.8/
&RAMP ID='CONE_50',T=180,F=75.5/
&RAMP ID='CONE_50',T=187.5,F=75.4/
&RAMP ID='CONE_50',T=195,F=75.4/
&RAMP ID='CONE_50',T=202.5,F=76.3/
&RAMP ID='CONE_50',T=210,F=82.1/
&RAMP ID='CONE_50',T=217.5,F=89.5/
&RAMP ID='CONE_50',T=225,F=94.7/
&RAMP ID='CONE_50',T=232.5,F=99.4/
&RAMP ID='CONE_50',T=240,F=103.2/
&RAMP ID='CONE_50',T=247.5,F=107.5/
&RAMP ID='CONE_50',T=255,F=110.3/
&RAMP ID='CONE_50',T=262.5,F=111.3/
&RAMP ID='CONE_50',T=270,F=111.6/
&RAMP ID='CONE_50',T=277.5,F=112/
&RAMP ID='CONE_50',T=285,F=111.2/
&RAMP ID='CONE_50',T=292.5,F=107.1/
&RAMP ID='CONE_50',T=300,F=100.2/
&RAMP ID='CONE_50',T=307.5,F=93.5/
&RAMP ID='CONE_50',T=315,F=88.3/
&RAMP ID='CONE_50',T=322.5,F=84.1/
&RAMP ID='CONE_50',T=330,F=81/
&RAMP ID='CONE_50',T=337.5,F=76.9/
&RAMP ID='CONE_50',T=345,F=72.4/
&RAMP ID='CONE_50',T=352.5,F=70.3/
&RAMP ID='CONE_50',T=360,F=68.9/
&RAMP ID='CONE_50',T=367.5,F=67.9/
&RAMP ID='CONE_50',T=375,F=67.2/
&RAMP ID='CONE_50',T=382.5,F=66.5/
&RAMP ID='CONE_50',T=390,F=66.3/
&RAMP ID='CONE_50',T=397.5,F=66.5/
&RAMP ID='CONE_50',T=405,F=67/
&RAMP ID='CONE_50',T=412.5,F=69.8/
&RAMP ID='CONE_50',T=420,F=73.5/
&RAMP ID='CONE_50',T=427.5,F=78.3/
&RAMP ID='CONE_50',T=435,F=83.6/
&RAMP ID='CONE_50',T=442.5,F=87.9/
&RAMP ID='CONE_50',T=450,F=92.9/
&RAMP ID='CONE_50',T=457.5,F=98.3/
&RAMP ID='CONE_50',T=465,F=102.5/
&RAMP ID='CONE_50',T=472.5,F=104.6/
&RAMP ID='CONE_50',T=480,F=105.6/
&RAMP ID='CONE_50',T=487.5,F=105.8/
&RAMP ID='CONE_50',T=495,F=105.1/
&RAMP ID='CONE_50',T=502.5,F=105.4/
&RAMP ID='CONE_50',T=510,F=106/
&RAMP ID='CONE_50',T=517.5,F=105.6/
&RAMP ID='CONE_50',T=525,F=105.1/
&RAMP ID='CONE_50',T=532.5,F=104.3/
&RAMP ID='CONE_50',T=540,F=103/
&RAMP ID='CONE_50',T=547.5,F=103.1/
&RAMP ID='CONE_50',T=555,F=103.4/
&RAMP ID='CONE_50',T=562.5,F=102.9/
&RAMP ID='CONE_50',T=570,F=101.8/
&RAMP ID='CONE_50',T=577.5,F=101.6/
&RAMP ID='CONE_50',T=585,F=100.9/
&RAMP ID='CONE_50',T=592.5,F=99.1/
&RAMP ID='CONE_50',T=600,F=98.4/
&RAMP ID='CONE_50',T=607.5,F=97.8/
&RAMP ID='CONE_50',T=615,F=98.1/
&RAMP ID='CONE_50',T=622.5,F=98.5/
&RAMP ID='CONE_50',T=630,F=98.8/
&RAMP ID='CONE_50',T=637.5,F=98.4/
&RAMP ID='CONE_50',T=645,F=97.2/
&RAMP ID='CONE_50',T=652.5,F=97.1/
&RAMP ID='CONE_50',T=660,F=97.7/
&RAMP ID='CONE_50',T=667.5,F=98.6/
&RAMP ID='CONE_50',T=675,F=99.5/
&RAMP ID='CONE_50',T=682.5,F=100.4/
&RAMP ID='CONE_50',T=690,F=101.9/
&RAMP ID='CONE_50',T=697.5,F=102.4/
&RAMP ID='CONE_50',T=705,F=101.7/
&RAMP ID='CONE_50',T=712.5,F=101.1/
&RAMP ID='CONE_50',T=720,F=101.1/
&RAMP ID='CONE_50',T=727.5,F=101.2/
&RAMP ID='CONE_50',T=735,F=101/
&RAMP ID='CONE_50',T=742.5,F=100.7/
&RAMP ID='CONE_50',T=750,F=100.3/
&RAMP ID='CONE_50',T=757.5,F=100.4/
&RAMP ID='CONE_50',T=765,F=100.5/
&RAMP ID='CONE_50',T=772.5,F=100.5/
&RAMP ID='CONE_50',T=780,F=101.2/
&RAMP ID='CONE_50',T=787.5,F=102/
&RAMP ID='CONE_50',T=795,F=101.6/
&RAMP ID='CONE_50',T=802.5,F=100.6/
&RAMP ID='CONE_50',T=810,F=100.5/
&RAMP ID='CONE_50',T=817.5,F=100.8/
&RAMP ID='CONE_50',T=825,F=100.8/
&RAMP ID='CONE_50',T=832.5,F=100.7/
&RAMP ID='CONE_50',T=840,F=101.2/
&RAMP ID='CONE_50',T=847.5,F=100.6/
&RAMP ID='CONE_50',T=855,F=99.2/
&RAMP ID='CONE_50',T=862.5,F=98.3/
&RAMP ID='CONE_50',T=870,F=96.9/
&RAMP ID='CONE_50',T=877.5,F=95.4/
&RAMP ID='CONE_50',T=885,F=92.6/
&RAMP ID='CONE_50',T=892.5,F=88.5/
&RAMP ID='CONE_50',T=900,F=84.9/
&RAMP ID='CONE_50',T=907.5,F=80.6/
&RAMP ID='CONE_50',T=915,F=75.9/
&RAMP ID='CONE_50',T=922.5,F=72.2/
&RAMP ID='CONE_50',T=930,F=69.4/
&RAMP ID='CONE_50',T=937.5,F=68.3/
&RAMP ID='CONE_50',T=945,F=67.7/
&RAMP ID='CONE_50',T=952.5,F=66.5/
&RAMP ID='CONE_50',T=960,F=64.7/
&RAMP ID='CONE_50',T=967.5,F=62.5/
&RAMP ID='CONE_50',T=975,F=60.2/
&RAMP ID='CONE_50',T=982.5,F=56.4/
&RAMP ID='CONE_50',T=990,F=52.8/
&RAMP ID='CONE_50',T=997.5,F=50.6/
&RAMP ID='CONE_50',T=1005,F=49/
&RAMP ID='CONE_50',T=1012.5,F=47.1/
&RAMP ID='CONE_50',T=1020,F=44.7/
&RAMP ID='CONE_50',T=1027.5,F=41.6/
&RAMP ID='CONE_50',T=1035,F=38.8/
&RAMP ID='CONE_50',T=1042.5,F=36.9/
&RAMP ID='CONE_50',T=1050,F=35/
&RAMP ID='CONE_50',T=1057.5,F=27.7/
&RAMP ID='CONE_50',T=1065,F=0/

&RAMP ID='CONE_75',T=0,F=0/
&RAMP ID='CONE_75',T=7.5,F=3.4/
&RAMP ID='CONE_75',T=15,F=9.3/
&RAMP ID='CONE_75',T=22.5,F=22.2/
&RAMP ID='CONE_75',T=30,F=35.6/
&RAMP ID='CONE_75',T=37.5,F=44.2/
&RAMP ID='CONE_75',T=45,F=50.8/
&RAMP ID='CONE_75',T=52.5,F=54.7/
&RAMP ID='CONE_75',T=60,F=57.7/
&RAMP ID='CONE_75',T=67.5,F=62.4/
&RAMP ID='CONE_75',T=75,F=70/
&RAMP ID='CONE_75',T=82.5,F=80.5/
&RAMP ID='CONE_75',T=90,F=88.1/
&RAMP ID='CONE_75',T=97.5,F=94.1/
&RAMP ID='CONE_75',T=105,F=99.8/
&RAMP ID='CONE_75',T=112.5,F=101.5/
&RAMP ID='CONE_75',T=120,F=100.7/
&RAMP ID='CONE_75',T=127.5,F=100.3/
&RAMP ID='CONE_75',T=135,F=101.5/
&RAMP ID='CONE_75',T=142.5,F=102.8/
&RAMP ID='CONE_75',T=150,F=103.8/
&RAMP ID='CONE_75',T=157.5,F=103.9/
&RAMP ID='CONE_75',T=165,F=104/
&RAMP ID='CONE_75',T=172.5,F=103.9/
&RAMP ID='CONE_75',T=180,F=104.6/
&RAMP ID='CONE_75',T=187.5,F=104.3/
&RAMP ID='CONE_75',T=195,F=104/
&RAMP ID='CONE_75',T=202.5,F=103.9/
&RAMP ID='CONE_75',T=210,F=102.9/
&RAMP ID='CONE_75',T=217.5,F=102.1/
&RAMP ID='CONE_75',T=225,F=100.2/
&RAMP ID='CONE_75',T=232.5,F=99.6/
&RAMP ID='CONE_75',T=240,F=98.6/
&RAMP ID='CONE_75',T=247.5,F=99.3/
&RAMP ID='CONE_75',T=255,F=99.6/
&RAMP ID='CONE_75',T=262.5,F=98.4/
&RAMP ID='CONE_75',T=270,F=98/
&RAMP ID='CONE_75',T=277.5,F=99.1/
&RAMP ID='CONE_75',T=285,F=101.7/
&RAMP ID='CONE_75',T=292.5,F=105.1/
&RAMP ID='CONE_75',T=300,F=106.2/
&RAMP ID='CONE_75',T=307.5,F=106.8/
&RAMP ID='CONE_75',T=315,F=106.1/
&RAMP ID='CONE_75',T=322.5,F=106/
&RAMP ID='CONE_75',T=330,F=106.8/
&RAMP ID='CONE_75',T=337.5,F=107.2/
&RAMP ID='CONE_75',T=345,F=107.7/
&RAMP ID='CONE_75',T=352.5,F=108.3/
&RAMP ID='CONE_75',T=360,F=109.7/
&RAMP ID='CONE_75',T=367.5,F=109.4/
&RAMP ID='CONE_75',T=375,F=109.8/
&RAMP ID='CONE_75',T=382.5,F=109.4/
&RAMP ID='CONE_75',T=390,F=108.2/
&RAMP ID='CONE_75',T=397.5,F=107.3/
&RAMP ID='CONE_75',T=405,F=106.6/
&RAMP ID='CONE_75',T=412.5,F=105.4/
&RAMP ID='CONE_75',T=420,F=105.3/
&RAMP ID='CONE_75',T=427.5,F=105.4/
&RAMP ID='CONE_75',T=435,F=107.3/
&RAMP ID='CONE_75',T=442.5,F=109.6/
&RAMP ID='CONE_75',T=450,F=109.9/
&RAMP ID='CONE_75',T=457.5,F=109.5/
&RAMP ID='CONE_75',T=465,F=110.2/
&RAMP ID='CONE_75',T=472.5,F=111.7/
&RAMP ID='CONE_75',T=480,F=114/
&RAMP ID='CONE_75',T=487.5,F=117.7/
&RAMP ID='CONE_75',T=495,F=119.9/
&RAMP ID='CONE_75',T=502.5,F=122.3/
&RAMP ID='CONE_75',T=510,F=124.2/
&RAMP ID='CONE_75',T=517.5,F=126/
&RAMP ID='CONE_75',T=525,F=128.8/
&RAMP ID='CONE_75',T=532.5,F=130.6/
&RAMP ID='CONE_75',T=540,F=131.5/
&RAMP ID='CONE_75',T=547.5,F=132.3/
&RAMP ID='CONE_75',T=555,F=133.1/
&RAMP ID='CONE_75',T=562.5,F=133.5/
&RAMP ID='CONE_75',T=570,F=133.3/
&RAMP ID='CONE_75',T=577.5,F=133.4/
&RAMP ID='CONE_75',T=585,F=134.8/
&RAMP ID='CONE_75',T=592.5,F=135/
&RAMP ID='CONE_75',T=600,F=134.3/
&RAMP ID='CONE_75',T=607.5,F=134.3/
&RAMP ID='CONE_75',T=615,F=136.2/
&RAMP ID='CONE_75',T=622.5,F=136.4/
&RAMP ID='CONE_75',T=630,F=135.2/
&RAMP ID='CONE_75',T=637.5,F=134.6/
&RAMP ID='CONE_75',T=645,F=136/
&RAMP ID='CONE_75',T=652.5,F=135.7/
&RAMP ID='CONE_75',T=660,F=131.8/
&RAMP ID='CONE_75',T=667.5,F=127.6/
&RAMP ID='CONE_75',T=675,F=124.7/
&RAMP ID='CONE_75',T=682.5,F=124.1/
&RAMP ID='CONE_75',T=690,F=123.9/
&RAMP ID='CONE_75',T=697.5,F=123.3/
&RAMP ID='CONE_75',T=705,F=121.1/
&RAMP ID='CONE_75',T=712.5,F=118.6/
&RAMP ID='CONE_75',T=720,F=118/
&RAMP ID='CONE_75',T=727.5,F=118/
&RAMP ID='CONE_75',T=735,F=118.1/
&RAMP ID='CONE_75',T=742.5,F=118.1/
&RAMP ID='CONE_75',T=750,F=116.8/
&RAMP ID='CONE_75',T=757.5,F=112.4/
&RAMP ID='CONE_75',T=765,F=107.7/
&RAMP ID='CONE_75',T=772.5,F=104.9/
&RAMP ID='CONE_75',T=780,F=103.1/
&RAMP ID='CONE_75',T=787.5,F=101.6/
&RAMP ID='CONE_75',T=795,F=100.6/
&RAMP ID='CONE_75',T=802.5,F=100.8/
&RAMP ID='CONE_75',T=810,F=100.7/
&RAMP ID='CONE_75',T=817.5,F=100.3/
&RAMP ID='CONE_75',T=825,F=100.5/
&RAMP ID='CONE_75',T=832.5,F=100.8/
&RAMP ID='CONE_75',T=840,F=100.5/
&RAMP ID='CONE_75',T=847.5,F=100/
&RAMP ID='CONE_75',T=855,F=99.2/
&RAMP ID='CONE_75',T=862.5,F=98.5/
&RAMP ID='CONE_75',T=870,F=97.6/
&RAMP ID='CONE_75',T=877.5,F=95.6/
&RAMP ID='CONE_75',T=885,F=93.3/
&RAMP ID='CONE_75',T=892.5,F=91/
&RAMP ID='CONE_75',T=900,F=89.2/
&RAMP ID='CONE_75',T=907.5,F=88.7/
&RAMP ID='CONE_75',T=915,F=89.1/
&RAMP ID='CONE_75',T=922.5,F=89.7/
&RAMP ID='CONE_75',T=930,F=89.8/
&RAMP ID='CONE_75',T=937.5,F=89/
&RAMP ID='CONE_75',T=945,F=88.5/
&RAMP ID='CONE_75',T=952.5,F=87.5/
&RAMP ID='CONE_75',T=960,F=86.4/
&RAMP ID='CONE_75',T=967.5,F=85.9/
&RAMP ID='CONE_75',T=975,F=86.9/
&RAMP ID='CONE_75',T=982.5,F=86.8/
&RAMP ID='CONE_75',T=990,F=83.1/
&RAMP ID='CONE_75',T=997.5,F=78.2/
&RAMP ID='CONE_75',T=1005,F=74.2/
&RAMP ID='CONE_75',T=1012.5,F=71.8/
&RAMP ID='CONE_75',T=1020,F=69.7/
&RAMP ID='CONE_75',T=1027.5,F=67.8/
&RAMP ID='CONE_75',T=1035,F=66.2/
&RAMP ID='CONE_75',T=1042.5,F=64.3/
&RAMP ID='CONE_75',T=1050,F=62.6/
&RAMP ID='CONE_75',T=1057.5,F=61.6/
&RAMP ID='CONE_75',T=1065,F=60.2/
&RAMP ID='CONE_75',T=1072.5,F=55.5/
&RAMP ID='CONE_75',T=1080,F=48.8/
&RAMP ID='CONE_75',T=1087.5,F=43.6/
&RAMP ID='CONE_75',T=1095,F=39.6/
&RAMP ID='CONE_75',T=1102.5,F=36.6/
&RAMP ID='CONE_75',T=1110,F=34.7/
&RAMP ID='CONE_75',T=1117.5,F=33.8/
&RAMP ID='CONE_75',T=1125,F=32.5/
&RAMP ID='CONE_75',T=1132.5,F=30.5/
&RAMP ID='CONE_75',T=1140,F=28.1/
&RAMP ID='CONE_75',T=1147.5,F=26.1/
&RAMP ID='CONE_75',T=1155,F=25.3/
&RAMP ID='CONE_75',T=1162.5,F=19.9/
&RAMP ID='CONE_75',T=1170,F=0/

&TAIL /
