# Supplementary material for: An Approach for Flux and Thickness Scaling of Cone Calorimeter Data for Predicting the Pyrolysis of Materials
Source: Fire Technol. 2025 Jun 12;61(7):4897–935. doi: 10.1007/s10694-025-01767-1 (PMC12686029; doi:10.1007/s10694-025-01767-1)
Supplement: Supplementary file 11 — Supplementary file11 (FDS 241 kb) [file 10694_2025_1767_MOESM11_ESM.fds]

&HEAD CHID='pallet_burn_3in'/

&MESH ID='Mesh01', IJK=24,24,24, XB=0.0000,1.8288,-1.2192,0.6096,0.0000,1.8288,MULT_ID='M'/
&MULT ID='M',DX=1.8288,I_UPPER=1,DY=1.8288,J_UPPER=1,DZ=1.8288,K_UPPER=1/
&MISC NO_PRESSURE_ZONES=T/
&RADI NUMBER_RADIATION_ANGLES=200/

&TIME T_END=1000/

&REAC ID='WOOD',C=1,H=1.8,O=0.9,CO_YIELD=0.008,SOOT_YIELD=0.004,HEAT_OF_COMBUSTION=14660/

&SURF ID='RibSide',
      MINIMUM_LAYER_THICKNESS=1E-6,
      MATL_ID='WOOD',
      THICKNESS=0.038,
      STRETCH_FACTOR=1,
      IGNITION_TEMPERATURE=365,
      HEAT_OF_VAPORIZATION=189.,
      HRRPUA=1,
      REFERENCE_HEAT_FLUX=25,50,75
      REFERENCE_HEAT_FLUX_TIME_INTERVAL=1,
      RAMP_Q='wood_stud_25','wood_stud_50','wood_stud_75',
      BURN_AWAY=T,
      COLOR='BURLY WOOD 2'/

&SURF ID='PlankTop',
      MINIMUM_LAYER_THICKNESS=1E-6,
      MATL_ID='WOOD',
      THICKNESS=0.019,
      STRETCH_FACTOR=1,
      IGNITION_TEMPERATURE=365,
      HEAT_OF_VAPORIZATION=189.,
      HRRPUA=1,
      REFERENCE_HEAT_FLUX=25,50,75
      REFERENCE_HEAT_FLUX_TIME_INTERVAL=1,
      RAMP_Q='wood_plank_25','wood_plank_50','wood_plank_75',
      BURN_AWAY=T,
      COLOR='BURNT SIENNA'/

&SURF ID='ThickWood',
      MINIMUM_LAYER_THICKNESS=1E-6,
      MATL_ID='WOOD',
      THICKNESS=0.1016,
      STRETCH_FACTOR=1,
      IGNITION_TEMPERATURE=365,
      HEAT_OF_VAPORIZATION=189.,
      HRRPUA=1,
      REFERENCE_THICKNESS=0.038,0.038,0.038
      REFERENCE_HEAT_FLUX=25,50,75
      REFERENCE_HEAT_FLUX_TIME_INTERVAL=1,
      RAMP_Q='wood_plank_25','wood_plank_50','wood_plank_75',
      BURN_AWAY=T,
      COLOR='CHOCOLATE 4'/

&MATL ID='WOOD',
      DENSITY=460,
      SPECIFIC_HEAT_RAMP='W C',
      CONDUCTIVITY_RAMP='W K',
      HEAT_OF_COMBUSTION=14660/

&RAMP ID='W C',T=20,F=1.23/
&RAMP ID='W C',T=30,F=1.28/
&RAMP ID='W C',T=40,F=1.33/
&RAMP ID='W C',T=90,F=1.55/
&RAMP ID='W C',T=100,F=24.19/
&RAMP ID='W C',T=110,F=1.64/
&RAMP ID='W C',T=274,F=2.37/

&RAMP ID='W K',T=15,F=0.095/
&RAMP ID='W K',T=45,F=0.100/

&MATL ID='GYPSUM',CONDUCTIVITY=0.17,DENSITY=960,SPECIFIC_HEAT=1.1/
&MATL ID='CONCRETE',CONDUCTIVITY=1.6,DENSITY=2400,SPECIFIC_HEAT=0.75/

&SURF ID='WALL',MATL_ID='GYPSUM',THICKNESS=0.01,RGB=200,200,200,DEFAULT=T/
&SURF ID='FLOOR',MATL_ID='GYPSUM',THICKNESS=0.30,RGB=120,120,120/

&OBST ID='Obstruction', XB=0.0000,2.4384,0.0000,2.4384,2.4384,2.5146, SURF_ID='WALL'/

&VENT ID='Z-', SURF_ID='FLOOR', PBZ= 0.0000/
&VENT ID='Y-', SURF_ID='OPEN', PBY=-1.2192/
&VENT ID='X+', SURF_ID='OPEN', PBX= 3.6576/
&VENT ID='Z+', SURF_ID='OPEN', PBZ= 3.6576/
&VENT ID='X-',SURF_ID='OPEN',XB=0.0000,0.0000,-1.2192,0.0000,0.0000,3.6576/
&VENT ID='Y+',SURF_ID='OPEN',XB=2.4384,3.6576,2.4384,2.4384,0.0000,3.6576/
&VENT ID='X-1',SURF_ID='OPEN',XB=0.0000,0.0000,0.0000,2.4384,2.4384,3.6576/
&VENT ID='Y+1',SURF_ID='OPEN',XB=0.0000,2.4384,2.4384,2.4384,2.4384,3.6576/

&OBST ID='Side1', XB=0.0000,0.0762,1.8288,1.9050,1.0668,1.1430, BULK_DENSITY=272.890817213755, SURF_ID6='ThickWood','RibSide','RibSide','ThickWood','ThickWood','ThickWood'/
&OBST ID='Side1', XB=0.0000,0.0762,1.8288,1.9050,1.1430,1.2192, BULK_DENSITY=272.890817213755, SURF_ID6='RibSide','RibSide','RibSide','ThickWood','RibSide','ThickWood'/
&OBST ID='Side1', XB=0.0762,0.1524,1.7526,1.8288,0.6858,0.8382, BULK_DENSITY=272.890817213755, SURF_ID6='RibSide','RibSide','RibSide','ThickWood','ThickWood','RibSide'/
&OBST ID='Side1', XB=0.0762,0.1524,1.7526,1.8288,0.8382,0.9906, BULK_DENSITY=272.890817213755, SURF_ID6='RibSide','ThickWood','RibSide','RibSide','RibSide','ThickWood'/
&OBST ID='Side1', XB=0.1524,0.2286,1.6764,1.7526,0.3048,0.3810, BULK_DENSITY=272.890817213755, SURF_ID6='RibSide','RibSide','RibSide','ThickWood','ThickWood','RibSide'/
&OBST ID='Side1', XB=0.1524,0.2286,1.6764,1.7526,0.3810,0.4572, BULK_DENSITY=272.890817213755, SURF_ID='RibSide'/
&OBST ID='Side1', XB=0.1524,0.2286,1.6764,1.7526,0.4572,0.5334, BULK_DENSITY=272.890817213755, SURF_ID6='RibSide','ThickWood','RibSide','RibSide','RibSide','RibSide'/
&OBST ID='Side1', XB=0.1524,0.2286,1.6764,1.7526,0.5334,0.6096, BULK_DENSITY=272.890817213755, SURF_ID6='RibSide','ThickWood','ThickWood','RibSide','RibSide','ThickWood'/
&OBST ID='Side1', XB=0.2286,0.3048,1.6002,1.6764,0.0000,0.0762, BULK_DENSITY=272.890817213755, SURF_IDS='RibSide','RibSide','ThickWood'/
&OBST ID='Side1', XB=0.2286,0.3048,1.6002,1.6764,0.0762,0.1524, BULK_DENSITY=272.890817213755, SURF_ID6='RibSide','ThickWood','RibSide','RibSide','RibSide','ThickWood'/
&OBST ID='Side1', XB=0.0762,0.1524,1.7907,1.8288,0.9906,1.1430, BULK_DENSITY=272.890817213755, SURF_ID6='ThickWood','ThickWood','ThickWood','RibSide','ThickWood','ThickWood'/
&OBST ID='Side1', XB=0.1524,0.2286,1.7145,1.7526,0.6096,0.6858, BULK_DENSITY=272.890817213755, SURF_ID6='ThickWood','ThickWood','ThickWood','RibSide','ThickWood','ThickWood'/
&OBST ID='Side1', XB=0.2286,0.3048,1.6383,1.6764,0.1524,0.3048, BULK_DENSITY=272.890817213755, SURF_ID6='ThickWood','ThickWood','ThickWood','RibSide','ThickWood','ThickWood'/
&OBST ID='Side1', XB=0.0762,0.1143,1.8288,1.9050,0.9906,1.0668, BULK_DENSITY=272.890817213755, SURF_ID6='ThickWood','RibSide','ThickWood','ThickWood','ThickWood','ThickWood'/
&OBST ID='Side1', XB=0.1524,0.1905,1.7526,1.8288,0.5334,0.6858, BULK_DENSITY=272.890817213755, SURF_ID6='ThickWood','RibSide','ThickWood','ThickWood','ThickWood','ThickWood'/
&OBST ID='Side1', XB=0.2286,0.2667,1.6002,1.6764,0.1524,0.2286, BULK_DENSITY=272.890817213755, SURF_ID6='RibSide','ThickWood','RibSide','RibSide','RibSide','RibSide'/
&OBST ID='Side1', XB=0.2286,0.2667,1.6764,1.7526,0.1524,0.3048, BULK_DENSITY=272.890817213755, SURF_ID6='ThickWood','RibSide','ThickWood','ThickWood','ThickWood','ThickWood'/
&OBST ID='Side1', XB=0.5334,0.6096,2.3622,2.4384,1.0668,1.1430, BULK_DENSITY=272.890817213755, SURF_ID6='ThickWood','RibSide','RibSide','ThickWood','ThickWood','ThickWood'/
&OBST ID='Side1', XB=0.5334,0.6096,2.3622,2.4384,1.1430,1.2192, BULK_DENSITY=272.890817213755, SURF_ID6='ThickWood','RibSide','RibSide','RibSide','ThickWood','ThickWood'/
&OBST ID='Side1', XB=0.6096,0.6858,2.2860,2.3622,0.6858,0.8382, BULK_DENSITY=272.890817213755, SURF_ID6='ThickWood','RibSide','RibSide','RibSide','ThickWood','ThickWood'/
&OBST ID='Side1', XB=0.6096,0.6858,2.2860,2.3622,0.8382,0.9906, BULK_DENSITY=272.890817213755, SURF_ID6='RibSide','RibSide','ThickWood','RibSide','RibSide','ThickWood'/
&OBST ID='Side1', XB=0.6858,0.7620,2.2098,2.2860,0.3048,0.3810, BULK_DENSITY=272.890817213755, SURF_ID6='ThickWood','RibSide','RibSide','RibSide','ThickWood','ThickWood'/
&OBST ID='Side1', XB=0.6858,0.7620,2.2098,2.2860,0.3810,0.4572, BULK_DENSITY=272.890817213755, SURF_ID='RibSide'/
&OBST ID='Side1', XB=0.6858,0.7620,2.2098,2.2860,0.4572,0.5334, BULK_DENSITY=272.890817213755, SURF_ID6='RibSide','RibSide','ThickWood','RibSide','RibSide','RibSide'/
&OBST ID='Side1', XB=0.6858,0.7620,2.2098,2.2860,0.5334,0.6096, BULK_DENSITY=272.890817213755, SURF_ID6='RibSide','ThickWood','ThickWood','RibSide','RibSide','ThickWood'/
&OBST ID='Side1', XB=0.7620,0.8382,2.1336,2.2098,0.0000,0.0762, BULK_DENSITY=272.890817213755, SURF_IDS='RibSide','RibSide','ThickWood'/
&OBST ID='Side1', XB=0.7620,0.8382,2.1336,2.2098,0.0762,0.1524, BULK_DENSITY=272.890817213755, SURF_ID6='RibSide','RibSide','ThickWood','RibSide','RibSide','ThickWood'/
&OBST ID='Side1', XB=0.5334,0.6096,2.3241,2.3622,0.9906,1.0668, BULK_DENSITY=272.890817213755, SURF_ID6='RibSide','RibSide','RibSide','ThickWood','RibSide','RibSide'/
&OBST ID='Side1', XB=0.6096,0.6858,2.2479,2.2860,0.5334,0.6858, BULK_DENSITY=272.890817213755, SURF_ID6='RibSide','RibSide','RibSide','ThickWood','RibSide','RibSide'/
&OBST ID='Side1', XB=0.6858,0.7620,2.1717,2.2098,0.1524,0.3048, BULK_DENSITY=272.890817213755, SURF_ID6='RibSide','RibSide','RibSide','ThickWood','RibSide','RibSide'/
&OBST ID='Side1', XB=0.7620,0.8382,2.1717,2.2098,0.1524,0.2286, BULK_DENSITY=272.890817213755, SURF_ID6='ThickWood','ThickWood','ThickWood','RibSide','ThickWood','ThickWood'/
&OBST ID='Side1', XB=0.6096,0.6477,2.2860,2.3622,0.9906,1.1430, BULK_DENSITY=272.890817213755, SURF_ID6='RibSide','ThickWood','RibSide','RibSide','RibSide','RibSide'/
&OBST ID='Side1', XB=0.6858,0.7239,2.2098,2.2860,0.6096,0.6858, BULK_DENSITY=272.890817213755, SURF_ID6='RibSide','ThickWood','RibSide','RibSide','RibSide','RibSide'/
&OBST ID='Side1', XB=0.7620,0.8001,2.1336,2.2098,0.1524,0.3048, BULK_DENSITY=272.890817213755, SURF_ID6='RibSide','ThickWood','RibSide','RibSide','RibSide','RibSide'/
&OBST ID='Side1', XB=0.3048,0.3810,2.0574,2.1336,0.9144,1.0668, BULK_DENSITY=272.890817213755, SURF_ID6='ThickWood','RibSide','RibSide','RibSide','ThickWood','ThickWood'/
&OBST ID='Side1', XB=0.3048,0.3810,2.0574,2.1336,1.0668,1.2192, BULK_DENSITY=272.890817213755, SURF_ID6='RibSide','RibSide','ThickWood','RibSide','RibSide','ThickWood'/
&OBST ID='Side1', XB=0.3810,0.4572,1.9812,2.0574,0.4572,0.6096, BULK_DENSITY=272.890817213755, SURF_ID6='ThickWood','RibSide','RibSide','RibSide','ThickWood','ThickWood'/
&OBST ID='Side1', XB=0.3810,0.4572,1.9812,2.0574,0.6096,0.7620, BULK_DENSITY=272.890817213755, SURF_ID6='RibSide','RibSide','ThickWood','RibSide','RibSide','ThickWood'/
&OBST ID='Side1', XB=0.4572,0.5334,1.9050,1.9812,0.0762,0.2286, BULK_DENSITY=272.890817213755, SURF_ID6='ThickWood','RibSide','RibSide','RibSide','ThickWood','ThickWood'/
&OBST ID='Side1', XB=0.4572,0.5334,1.9050,1.9812,0.2286,0.3810, BULK_DENSITY=272.890817213755, SURF_ID6='RibSide','RibSide','ThickWood','RibSide','RibSide','ThickWood'/
&OBST ID='Side1', XB=0.2286,0.3048,2.0955,2.1336,1.1430,1.2192, BULK_DENSITY=272.890817213755, SURF_ID6='RibSide','RibSide','RibSide','ThickWood','RibSide','RibSide'/
&OBST ID='Side1', XB=0.3048,0.3810,2.0193,2.0574,0.7620,0.9144, BULK_DENSITY=272.890817213755, SURF_ID6='RibSide','RibSide','RibSide','ThickWood','RibSide','RibSide'/
&OBST ID='Side1', XB=0.3810,0.4572,1.9431,1.9812,0.3810,0.4572, BULK_DENSITY=272.890817213755, SURF_ID6='RibSide','RibSide','RibSide','ThickWood','RibSide','RibSide'/
&OBST ID='Side1', XB=0.4572,0.5334,1.8669,1.9050,0.0000,0.0762, BULK_DENSITY=272.890817213755, SURF_ID6='RibSide','RibSide','RibSide','ThickWood','RibSide','RibSide'/
&OBST ID='Side1', XB=0.3810,0.4191,1.9812,2.0574,0.7620,0.9144, BULK_DENSITY=272.890817213755, SURF_ID6='RibSide','ThickWood','RibSide','RibSide','RibSide','RibSide'/
&OBST ID='Side1', XB=0.4572,0.4953,1.9050,1.9812,0.3810,0.5334, BULK_DENSITY=272.890817213755, SURF_ID6='RibSide','ThickWood','RibSide','RibSide','RibSide','RibSide'/
&OBST ID='Side1', XB=0.5334,0.5715,1.8288,1.9050,0.0000,0.1524, BULK_DENSITY=272.890817213755, SURF_ID6='RibSide','ThickWood','RibSide','RibSide','RibSide','RibSide'/
&OBST ID='Base1', XB=0.2286,0.3048,1.6764,1.7526,0.0000,0.0762, BULK_DENSITY=211.725634045154, SURF_IDS='ThickWood','PlankTop','ThickWood'/
&OBST ID='Base1', XB=0.3048,0.3810,1.7526,1.8288,0.0000,0.0762, BULK_DENSITY=211.725634045154, SURF_IDS='ThickWood','PlankTop','ThickWood'/
&OBST ID='Base1', XB=0.3810,0.4572,1.8288,1.9050,0.0000,0.0762, BULK_DENSITY=211.725634045154, SURF_IDS='ThickWood','PlankTop','ThickWood'/
&OBST ID='Base1', XB=0.4572,0.5334,1.9050,1.9812,0.0000,0.0762, BULK_DENSITY=211.725634045154, SURF_IDS='ThickWood','PlankTop','ThickWood'/
&OBST ID='Base1', XB=0.5334,0.6096,1.9812,2.0574,0.0000,0.0762, BULK_DENSITY=211.725634045154, SURF_IDS='ThickWood','PlankTop','ThickWood'/
&OBST ID='Base1', XB=0.6096,0.6858,2.0574,2.1336,0.0000,0.0762, BULK_DENSITY=211.725634045154, SURF_IDS='ThickWood','PlankTop','ThickWood'/
&OBST ID='Base1', XB=0.6858,0.7620,2.1336,2.2098,0.0000,0.0762, BULK_DENSITY=211.725634045154, SURF_IDS='ThickWood','PlankTop','ThickWood'/
&OBST ID='Base1', XB=0.0000,0.0762,1.8669,1.9050,1.1430,1.2192, BULK_DENSITY=211.725634045154, SURF_ID='PlankTop'/
&OBST ID='Base1', XB=0.0762,0.1524,1.9431,1.9812,1.1430,1.2192, BULK_DENSITY=211.725634045154, SURF_ID='PlankTop'/
&OBST ID='Base1', XB=0.1524,0.2286,2.0193,2.0574,1.1430,1.2192, BULK_DENSITY=211.725634045154, SURF_ID='PlankTop'/
&OBST ID='Base1', XB=0.2286,0.3048,2.0955,2.1336,1.1430,1.2192, BULK_DENSITY=211.725634045154, SURF_ID='PlankTop'/
&OBST ID='Base1', XB=0.3048,0.3810,2.1717,2.2098,1.1430,1.2192, BULK_DENSITY=211.725634045154, SURF_ID='PlankTop'/
&OBST ID='Base1', XB=0.3810,0.4572,2.2479,2.2860,1.1430,1.2192, BULK_DENSITY=211.725634045154, SURF_ID='PlankTop'/
&OBST ID='Base1', XB=0.4572,0.5334,2.3241,2.3622,1.1430,1.2192, BULK_DENSITY=211.725634045154, SURF_ID='PlankTop'/
&OBST ID='Base1', XB=0.0762,0.1143,1.9050,1.9812,1.1430,1.2192, BULK_DENSITY=211.725634045154, SURF_ID='PlankTop'/
&OBST ID='Base1', XB=0.1524,0.1905,1.9812,2.0574,1.1430,1.2192, BULK_DENSITY=211.725634045154, SURF_ID='PlankTop'/
&OBST ID='Base1', XB=0.2286,0.2667,2.0574,2.1336,1.1430,1.2192, BULK_DENSITY=211.725634045154, SURF_ID='PlankTop'/
&OBST ID='Base1', XB=0.3048,0.3429,2.1336,2.2098,1.1430,1.2192, BULK_DENSITY=211.725634045154, SURF_ID='PlankTop'/
&OBST ID='Base1', XB=0.3810,0.4191,2.2098,2.2860,1.1430,1.2192, BULK_DENSITY=211.725634045154, SURF_ID='PlankTop'/
&OBST ID='Base1', XB=0.4572,0.4953,2.2860,2.3622,1.1430,1.2192, BULK_DENSITY=211.725634045154, SURF_ID='PlankTop'/
&OBST ID='Base1', XB=0.5334,0.5715,2.3622,2.4384,1.1430,1.2192, BULK_DENSITY=211.725634045154, SURF_ID='PlankTop'/
&OBST ID='Base1', XB=0.0762,0.1524,1.7526,1.8288,0.6096,0.6858, BULK_DENSITY=211.725634045154, SURF_ID6='ThickWood','PlankTop','ThickWood','PlankTop','PlankTop','ThickWood'/
&OBST ID='Base1', XB=0.1524,0.2286,1.8288,1.9050,0.6096,0.6858, BULK_DENSITY=211.725634045154, SURF_IDS='ThickWood','PlankTop','PlankTop'/
&OBST ID='Base1', XB=0.2286,0.3048,1.9050,1.9812,0.6096,0.6858, BULK_DENSITY=211.725634045154, SURF_IDS='ThickWood','PlankTop','PlankTop'/
&OBST ID='Base1', XB=0.3048,0.3810,1.9812,2.0574,0.6096,0.6858, BULK_DENSITY=211.725634045154, SURF_IDS='ThickWood','PlankTop','PlankTop'/
&OBST ID='Base1', XB=0.3810,0.4572,2.0574,2.1336,0.6096,0.6858, BULK_DENSITY=211.725634045154, SURF_IDS='ThickWood','PlankTop','PlankTop'/
&OBST ID='Base1', XB=0.4572,0.5334,2.1336,2.2098,0.6096,0.6858, BULK_DENSITY=211.725634045154, SURF_IDS='ThickWood','PlankTop','PlankTop'/
&OBST ID='Base1', XB=0.5334,0.6096,2.2098,2.2860,0.6096,0.6858, BULK_DENSITY=211.725634045154, SURF_IDS='ThickWood','PlankTop','PlankTop'/
&OBST ID='Base1', XB=0.6096,0.6858,2.2860,2.3622,0.6096,0.6858, BULK_DENSITY=211.725634045154, SURF_ID6='PlankTop','ThickWood','PlankTop','ThickWood','PlankTop','ThickWood'/
&OBST ID='Base1', XB=0.1524,0.2286,1.7907,1.8288,0.5334,0.6096, BULK_DENSITY=211.725634045154, SURF_ID='PlankTop'/
&OBST ID='Base1', XB=0.2286,0.3048,1.8669,1.9050,0.5334,0.6096, BULK_DENSITY=211.725634045154, SURF_ID='PlankTop'/
&OBST ID='Base1', XB=0.3048,0.3810,1.9431,1.9812,0.5334,0.6096, BULK_DENSITY=211.725634045154, SURF_ID='PlankTop'/
&OBST ID='Base1', XB=0.3810,0.4572,2.0193,2.0574,0.5334,0.6096, BULK_DENSITY=211.725634045154, SURF_ID='PlankTop'/
&OBST ID='Base1', XB=0.4572,0.5334,2.0955,2.1336,0.5334,0.6096, BULK_DENSITY=211.725634045154, SURF_ID='PlankTop'/
&OBST ID='Base1', XB=0.5334,0.6096,2.1717,2.2098,0.5334,0.6096, BULK_DENSITY=211.725634045154, SURF_ID='PlankTop'/
&OBST ID='Base1', XB=0.6096,0.6858,2.2479,2.2860,0.5334,0.6096, BULK_DENSITY=211.725634045154, SURF_ID='PlankTop'/
&OBST ID='Base1', XB=0.1524,0.1905,1.7526,1.8288,0.5334,0.6096, BULK_DENSITY=211.725634045154, SURF_ID='PlankTop'/
&OBST ID='Base1', XB=0.2286,0.2667,1.8288,1.9050,0.5334,0.6096, BULK_DENSITY=211.725634045154, SURF_ID='PlankTop'/
&OBST ID='Base1', XB=0.3048,0.3429,1.9050,1.9812,0.5334,0.6096, BULK_DENSITY=211.725634045154, SURF_ID='PlankTop'/
&OBST ID='Base1', XB=0.3810,0.4191,1.9812,2.0574,0.5334,0.6096, BULK_DENSITY=211.725634045154, SURF_ID='PlankTop'/
&OBST ID='Base1', XB=0.4572,0.4953,2.0574,2.1336,0.5334,0.6096, BULK_DENSITY=211.725634045154, SURF_ID='PlankTop'/
&OBST ID='Base1', XB=0.5334,0.5715,2.1336,2.2098,0.5334,0.6096, BULK_DENSITY=211.725634045154, SURF_ID='PlankTop'/
&OBST ID='Base1', XB=0.6096,0.6477,2.2098,2.2860,0.5334,0.6096, BULK_DENSITY=211.725634045154, SURF_ID='PlankTop'/
&OBST ID='Top1', XB=0.3048,0.3810,1.6002,1.6764,0.0000,0.0762, BULK_DENSITY=214.032013500984, SURF_IDS='PlankTop','PlankTop','ThickWood'/
&OBST ID='Top1', XB=0.3810,0.4572,1.6764,1.7526,0.0000,0.0762, BULK_DENSITY=214.032013500984, SURF_IDS='PlankTop','PlankTop','ThickWood'/
&OBST ID='Top1', XB=0.4572,0.5334,1.7526,1.8288,0.0000,0.0762, BULK_DENSITY=214.032013500984, SURF_IDS='PlankTop','PlankTop','ThickWood'/
&OBST ID='Top1', XB=0.5334,0.6096,1.8288,1.9050,0.0000,0.0762, BULK_DENSITY=214.032013500984, SURF_IDS='PlankTop','PlankTop','ThickWood'/
&OBST ID='Top1', XB=0.6096,0.6858,1.9050,1.9812,0.0000,0.0762, BULK_DENSITY=214.032013500984, SURF_IDS='PlankTop','PlankTop','ThickWood'/
&OBST ID='Top1', XB=0.6858,0.7620,1.9812,2.0574,0.0000,0.0762, BULK_DENSITY=214.032013500984, SURF_IDS='PlankTop','PlankTop','ThickWood'/
&OBST ID='Top1', XB=0.7620,0.8382,2.0574,2.1336,0.0000,0.0762, BULK_DENSITY=214.032013500984, SURF_IDS='PlankTop','PlankTop','ThickWood'/
&OBST ID='Top1', XB=0.2286,0.3048,1.6002,1.6764,0.1524,0.2286, BULK_DENSITY=214.032013500984, SURF_ID6='PlankTop','PlankTop','ThickWood','PlankTop','PlankTop','ThickWood'/
&OBST ID='Top1', XB=0.3048,0.3810,1.6764,1.7526,0.1524,0.2286, BULK_DENSITY=214.032013500984, SURF_IDS='ThickWood','PlankTop','PlankTop'/
&OBST ID='Top1', XB=0.3810,0.4572,1.7526,1.8288,0.1524,0.2286, BULK_DENSITY=214.032013500984, SURF_IDS='ThickWood','PlankTop','PlankTop'/
&OBST ID='Top1', XB=0.4572,0.5334,1.8288,1.9050,0.1524,0.2286, BULK_DENSITY=214.032013500984, SURF_IDS='ThickWood','PlankTop','PlankTop'/
&OBST ID='Top1', XB=0.5334,0.6096,1.9050,1.9812,0.1524,0.2286, BULK_DENSITY=214.032013500984, SURF_IDS='ThickWood','PlankTop','PlankTop'/
&OBST ID='Top1', XB=0.6096,0.6858,1.9812,2.0574,0.1524,0.2286, BULK_DENSITY=214.032013500984, SURF_IDS='ThickWood','PlankTop','PlankTop'/
&OBST ID='Top1', XB=0.6858,0.7620,2.0574,2.1336,0.1524,0.2286, BULK_DENSITY=214.032013500984, SURF_IDS='ThickWood','PlankTop','PlankTop'/
&OBST ID='Top1', XB=0.7620,0.8382,2.1336,2.2098,0.1524,0.2286, BULK_DENSITY=214.032013500984, SURF_ID6='PlankTop','ThickWood','PlankTop','PlankTop','PlankTop','ThickWood'/
&OBST ID='Top1', XB=0.2286,0.3048,1.6764,1.7526,0.3810,0.4191, BULK_DENSITY=214.032013500984, SURF_IDS='ThickWood','PlankTop','PlankTop'/
&OBST ID='Top1', XB=0.3048,0.3810,1.7526,1.8288,0.3810,0.4191, BULK_DENSITY=214.032013500984, SURF_IDS='ThickWood','PlankTop','PlankTop'/
&OBST ID='Top1', XB=0.3810,0.4572,1.8288,1.9050,0.3810,0.4191, BULK_DENSITY=214.032013500984, SURF_IDS='ThickWood','PlankTop','PlankTop'/
&OBST ID='Top1', XB=0.4572,0.5334,1.9050,1.9812,0.3810,0.4191, BULK_DENSITY=214.032013500984, SURF_IDS='ThickWood','PlankTop','PlankTop'/
&OBST ID='Top1', XB=0.5334,0.6096,1.9812,2.0574,0.3810,0.4191, BULK_DENSITY=214.032013500984, SURF_IDS='ThickWood','PlankTop','PlankTop'/
&OBST ID='Top1', XB=0.6096,0.6858,2.0574,2.1336,0.3810,0.4191, BULK_DENSITY=214.032013500984, SURF_IDS='ThickWood','PlankTop','PlankTop'/
&OBST ID='Top1', XB=0.6858,0.7620,2.1336,2.2098,0.3810,0.4191, BULK_DENSITY=214.032013500984, SURF_IDS='ThickWood','PlankTop','PlankTop'/
&OBST ID='Top1', XB=0.2286,0.3048,1.6383,1.6764,0.3048,0.3810, BULK_DENSITY=214.032013500984, SURF_ID='PlankTop'/
&OBST ID='Top1', XB=0.3048,0.3810,1.7145,1.7526,0.3048,0.3810, BULK_DENSITY=214.032013500984, SURF_ID='PlankTop'/
&OBST ID='Top1', XB=0.3810,0.4572,1.7907,1.8288,0.3048,0.3810, BULK_DENSITY=214.032013500984, SURF_ID='PlankTop'/
&OBST ID='Top1', XB=0.4572,0.5334,1.8669,1.9050,0.3048,0.3810, BULK_DENSITY=214.032013500984, SURF_ID='PlankTop'/
&OBST ID='Top1', XB=0.5334,0.6096,1.9431,1.9812,0.3048,0.3810, BULK_DENSITY=214.032013500984, SURF_ID='PlankTop'/
&OBST ID='Top1', XB=0.6096,0.6858,2.0193,2.0574,0.3048,0.3810, BULK_DENSITY=214.032013500984, SURF_ID='PlankTop'/
&OBST ID='Top1', XB=0.6858,0.7620,2.0955,2.1336,0.3048,0.3810, BULK_DENSITY=214.032013500984, SURF_ID='PlankTop'/
&OBST ID='Top1', XB=0.3048,0.3429,1.6764,1.7526,0.3048,0.3810, BULK_DENSITY=214.032013500984, SURF_ID='PlankTop'/
&OBST ID='Top1', XB=0.3810,0.4191,1.7526,1.8288,0.3048,0.3810, BULK_DENSITY=214.032013500984, SURF_ID='PlankTop'/
&OBST ID='Top1', XB=0.4572,0.4953,1.8288,1.9050,0.3048,0.3810, BULK_DENSITY=214.032013500984, SURF_ID='PlankTop'/
&OBST ID='Top1', XB=0.5334,0.5715,1.9050,1.9812,0.3048,0.3810, BULK_DENSITY=214.032013500984, SURF_ID='PlankTop'/
&OBST ID='Top1', XB=0.6096,0.6477,1.9812,2.0574,0.3048,0.3810, BULK_DENSITY=214.032013500984, SURF_ID='PlankTop'/
&OBST ID='Top1', XB=0.6858,0.7239,2.0574,2.1336,0.3048,0.3810, BULK_DENSITY=214.032013500984, SURF_ID='PlankTop'/
&OBST ID='Top1', XB=0.7620,0.8001,2.1336,2.2098,0.3048,0.3810, BULK_DENSITY=214.032013500984, SURF_ID='PlankTop'/
&OBST ID='Top1', XB=0.2286,0.3048,1.6764,1.7526,0.4572,0.4953, BULK_DENSITY=214.032013500984, SURF_IDS='PlankTop','ThickWood','ThickWood'/
&OBST ID='Top1', XB=0.3048,0.3810,1.7526,1.8288,0.4572,0.4953, BULK_DENSITY=214.032013500984, SURF_IDS='PlankTop','ThickWood','ThickWood'/
&OBST ID='Top1', XB=0.3810,0.4572,1.8288,1.9050,0.4572,0.4953, BULK_DENSITY=214.032013500984, SURF_IDS='PlankTop','ThickWood','ThickWood'/
&OBST ID='Top1', XB=0.4572,0.5334,1.9050,1.9812,0.4572,0.4953, BULK_DENSITY=214.032013500984, SURF_IDS='PlankTop','ThickWood','ThickWood'/
&OBST ID='Top1', XB=0.5334,0.6096,1.9812,2.0574,0.4572,0.4953, BULK_DENSITY=214.032013500984, SURF_IDS='PlankTop','ThickWood','ThickWood'/
&OBST ID='Top1', XB=0.6096,0.6858,2.0574,2.1336,0.4572,0.4953, BULK_DENSITY=214.032013500984, SURF_IDS='PlankTop','ThickWood','ThickWood'/
&OBST ID='Top1', XB=0.6858,0.7620,2.1336,2.2098,0.4572,0.4953, BULK_DENSITY=214.032013500984, SURF_IDS='PlankTop','ThickWood','ThickWood'/
&OBST ID='Top1', XB=0.2286,0.3048,1.7145,1.7526,0.4572,0.5334, BULK_DENSITY=214.032013500984, SURF_ID='PlankTop'/
&OBST ID='Top1', XB=0.3048,0.3810,1.7907,1.8288,0.4572,0.5334, BULK_DENSITY=214.032013500984, SURF_ID='PlankTop'/
&OBST ID='Top1', XB=0.3810,0.4572,1.8669,1.9050,0.4572,0.5334, BULK_DENSITY=214.032013500984, SURF_ID='PlankTop'/
&OBST ID='Top1', XB=0.4572,0.5334,1.9431,1.9812,0.4572,0.5334, BULK_DENSITY=214.032013500984, SURF_ID='PlankTop'/
&OBST ID='Top1', XB=0.5334,0.6096,2.0193,2.0574,0.4572,0.5334, BULK_DENSITY=214.032013500984, SURF_ID='PlankTop'/
&OBST ID='Top1', XB=0.6096,0.6858,2.0955,2.1336,0.4572,0.5334, BULK_DENSITY=214.032013500984, SURF_ID='PlankTop'/
&OBST ID='Top1', XB=0.6858,0.7620,2.1717,2.2098,0.4572,0.5334, BULK_DENSITY=214.032013500984, SURF_ID='PlankTop'/
&OBST ID='Top1', XB=0.2286,0.2667,1.6764,1.7526,0.4572,0.5334, BULK_DENSITY=214.032013500984, SURF_ID='PlankTop'/
&OBST ID='Top1', XB=0.3048,0.3429,1.7526,1.8288,0.4572,0.5334, BULK_DENSITY=214.032013500984, SURF_ID='PlankTop'/
&OBST ID='Top1', XB=0.3810,0.4191,1.8288,1.9050,0.4572,0.5334, BULK_DENSITY=214.032013500984, SURF_ID='PlankTop'/
&OBST ID='Top1', XB=0.4572,0.4953,1.9050,1.9812,0.4572,0.5334, BULK_DENSITY=214.032013500984, SURF_ID='PlankTop'/
&OBST ID='Top1', XB=0.5334,0.5715,1.9812,2.0574,0.4572,0.5334, BULK_DENSITY=214.032013500984, SURF_ID='PlankTop'/
&OBST ID='Top1', XB=0.6096,0.6477,2.0574,2.1336,0.4572,0.5334, BULK_DENSITY=214.032013500984, SURF_ID='PlankTop'/
&OBST ID='Top1', XB=0.6858,0.7239,2.1336,2.2098,0.4572,0.5334, BULK_DENSITY=214.032013500984, SURF_ID='PlankTop'/
&OBST ID='Top1', XB=0.1524,0.2286,1.6764,1.7526,0.6096,0.6858, BULK_DENSITY=214.032013500984, SURF_ID6='ThickWood','PlankTop','ThickWood','PlankTop','ThickWood','PlankTop'/
&OBST ID='Top1', XB=0.2286,0.3048,1.7526,1.8288,0.6096,0.6858, BULK_DENSITY=214.032013500984, SURF_IDS='PlankTop','PlankTop','ThickWood'/
&OBST ID='Top1', XB=0.3048,0.3810,1.8288,1.9050,0.6096,0.6858, BULK_DENSITY=214.032013500984, SURF_IDS='PlankTop','PlankTop','ThickWood'/
&OBST ID='Top1', XB=0.3810,0.4572,1.9050,1.9812,0.6096,0.6858, BULK_DENSITY=214.032013500984, SURF_IDS='PlankTop','PlankTop','ThickWood'/
&OBST ID='Top1', XB=0.4572,0.5334,1.9812,2.0574,0.6096,0.6858, BULK_DENSITY=214.032013500984, SURF_IDS='PlankTop','PlankTop','ThickWood'/
&OBST ID='Top1', XB=0.5334,0.6096,2.0574,2.1336,0.6096,0.6858, BULK_DENSITY=214.032013500984, SURF_IDS='PlankTop','PlankTop','ThickWood'/
&OBST ID='Top1', XB=0.6096,0.6858,2.1336,2.2098,0.6096,0.6858, BULK_DENSITY=214.032013500984, SURF_IDS='PlankTop','PlankTop','ThickWood'/
&OBST ID='Top1', XB=0.6858,0.7620,2.2098,2.2860,0.6096,0.6858, BULK_DENSITY=214.032013500984, SURF_ID6='PlankTop','ThickWood','PlankTop','ThickWood','ThickWood','PlankTop'/
&OBST ID='Top1', XB=0.1524,0.2286,1.7145,1.7526,0.6858,0.7620, BULK_DENSITY=214.032013500984, SURF_ID='PlankTop'/
&OBST ID='Top1', XB=0.2286,0.3048,1.7907,1.8288,0.6858,0.7620, BULK_DENSITY=214.032013500984, SURF_ID='PlankTop'/
&OBST ID='Top1', XB=0.3048,0.3810,1.8669,1.9050,0.6858,0.7620, BULK_DENSITY=214.032013500984, SURF_ID='PlankTop'/
&OBST ID='Top1', XB=0.3810,0.4572,1.9431,1.9812,0.6858,0.7620, BULK_DENSITY=214.032013500984, SURF_ID='PlankTop'/
&OBST ID='Top1', XB=0.4572,0.5334,2.0193,2.0574,0.6858,0.7620, BULK_DENSITY=214.032013500984, SURF_ID='PlankTop'/
&OBST ID='Top1', XB=0.5334,0.6096,2.0955,2.1336,0.6858,0.7620, BULK_DENSITY=214.032013500984, SURF_ID='PlankTop'/
&OBST ID='Top1', XB=0.6096,0.6858,2.1717,2.2098,0.6858,0.7620, BULK_DENSITY=214.032013500984, SURF_ID='PlankTop'/
&OBST ID='Top1', XB=0.2286,0.2667,1.7526,1.8288,0.6858,0.7620, BULK_DENSITY=214.032013500984, SURF_ID='PlankTop'/
&OBST ID='Top1', XB=0.3048,0.3429,1.8288,1.9050,0.6858,0.7620, BULK_DENSITY=214.032013500984, SURF_ID='PlankTop'/
&OBST ID='Top1', XB=0.3810,0.4191,1.9050,1.9812,0.6858,0.7620, BULK_DENSITY=214.032013500984, SURF_ID='PlankTop'/
&OBST ID='Top1', XB=0.4572,0.4953,1.9812,2.0574,0.6858,0.7620, BULK_DENSITY=214.032013500984, SURF_ID='PlankTop'/
&OBST ID='Top1', XB=0.5334,0.5715,2.0574,2.1336,0.6858,0.7620, BULK_DENSITY=214.032013500984, SURF_ID='PlankTop'/
&OBST ID='Top1', XB=0.6096,0.6477,2.1336,2.2098,0.6858,0.7620, BULK_DENSITY=214.032013500984, SURF_ID='PlankTop'/
&OBST ID='Top1', XB=0.6858,0.7239,2.2098,2.2860,0.6858,0.7620, BULK_DENSITY=214.032013500984, SURF_ID='PlankTop'/
&OBST ID='Top1', XB=0.1524,0.2286,1.7526,1.8288,0.8382,0.9144, BULK_DENSITY=214.032013500984, SURF_IDS='PlankTop','PlankTop','ThickWood'/
&OBST ID='Top1', XB=0.2286,0.3048,1.8288,1.9050,0.8382,0.9144, BULK_DENSITY=214.032013500984, SURF_IDS='PlankTop','PlankTop','ThickWood'/
&OBST ID='Top1', XB=0.3048,0.3810,1.9050,1.9812,0.8382,0.9144, BULK_DENSITY=214.032013500984, SURF_IDS='PlankTop','PlankTop','ThickWood'/
&OBST ID='Top1', XB=0.3810,0.4572,1.9812,2.0574,0.8382,0.9144, BULK_DENSITY=214.032013500984, SURF_IDS='PlankTop','PlankTop','ThickWood'/
&OBST ID='Top1', XB=0.4572,0.5334,2.0574,2.1336,0.8382,0.9144, BULK_DENSITY=214.032013500984, SURF_IDS='PlankTop','PlankTop','ThickWood'/
&OBST ID='Top1', XB=0.5334,0.6096,2.1336,2.2098,0.8382,0.9144, BULK_DENSITY=214.032013500984, SURF_IDS='PlankTop','PlankTop','ThickWood'/
&OBST ID='Top1', XB=0.6096,0.6858,2.2098,2.2860,0.8382,0.9144, BULK_DENSITY=214.032013500984, SURF_IDS='PlankTop','PlankTop','ThickWood'/
&OBST ID='Top1', XB=0.0762,0.1524,1.7526,1.8288,0.9906,1.0668, BULK_DENSITY=214.032013500984, SURF_ID6='ThickWood','PlankTop','ThickWood','PlankTop','ThickWood','ThickWood'/
&OBST ID='Top1', XB=0.1524,0.2286,1.8288,1.9050,0.9906,1.0668, BULK_DENSITY=214.032013500984, SURF_IDS='ThickWood','PlankTop','ThickWood'/
&OBST ID='Top1', XB=0.2286,0.3048,1.9050,1.9812,0.9906,1.0668, BULK_DENSITY=214.032013500984, SURF_IDS='ThickWood','PlankTop','ThickWood'/
&OBST ID='Top1', XB=0.3048,0.3810,1.9812,2.0574,0.9906,1.0668, BULK_DENSITY=214.032013500984, SURF_IDS='ThickWood','PlankTop','ThickWood'/
&OBST ID='Top1', XB=0.3810,0.4572,2.0574,2.1336,0.9906,1.0668, BULK_DENSITY=214.032013500984, SURF_IDS='ThickWood','PlankTop','ThickWood'/
&OBST ID='Top1', XB=0.4572,0.5334,2.1336,2.2098,0.9906,1.0668, BULK_DENSITY=214.032013500984, SURF_IDS='ThickWood','PlankTop','ThickWood'/
&OBST ID='Top1', XB=0.5334,0.6096,2.2098,2.2860,0.9906,1.0668, BULK_DENSITY=214.032013500984, SURF_IDS='ThickWood','PlankTop','ThickWood'/
&OBST ID='Top1', XB=0.6096,0.6858,2.2860,2.3622,0.9906,1.0668, BULK_DENSITY=214.032013500984, SURF_ID6='PlankTop','ThickWood','PlankTop','ThickWood','ThickWood','ThickWood'/
&OBST ID='Top1', XB=0.0762,0.1524,1.8288,1.9050,1.2192,1.2573, BULK_DENSITY=214.032013500984, SURF_IDS='ThickWood','PlankTop','PlankTop'/
&OBST ID='Top1', XB=0.1524,0.2286,1.9050,1.9812,1.2192,1.2573, BULK_DENSITY=214.032013500984, SURF_IDS='ThickWood','PlankTop','PlankTop'/
&OBST ID='Top1', XB=0.2286,0.3048,1.9812,2.0574,1.2192,1.2573, BULK_DENSITY=214.032013500984, SURF_IDS='ThickWood','PlankTop','PlankTop'/
&OBST ID='Top1', XB=0.3048,0.3810,2.0574,2.1336,1.2192,1.2573, BULK_DENSITY=214.032013500984, SURF_IDS='ThickWood','PlankTop','PlankTop'/
&OBST ID='Top1', XB=0.3810,0.4572,2.1336,2.2098,1.2192,1.2573, BULK_DENSITY=214.032013500984, SURF_IDS='ThickWood','PlankTop','PlankTop'/
&OBST ID='Top1', XB=0.4572,0.5334,2.2098,2.2860,1.2192,1.2573, BULK_DENSITY=214.032013500984, SURF_IDS='ThickWood','PlankTop','PlankTop'/
&OBST ID='Top1', XB=0.5334,0.6096,2.2860,2.3622,1.2192,1.2573, BULK_DENSITY=214.032013500984, SURF_IDS='ThickWood','PlankTop','PlankTop'/
&OBST ID='Top1', XB=0.0762,0.1524,1.7907,1.8288,1.1430,1.2192, BULK_DENSITY=214.032013500984, SURF_ID='PlankTop'/
&OBST ID='Top1', XB=0.1524,0.2286,1.8669,1.9050,1.1430,1.2192, BULK_DENSITY=214.032013500984, SURF_ID='PlankTop'/
&OBST ID='Top1', XB=0.2286,0.3048,1.9431,1.9812,1.1430,1.2192, BULK_DENSITY=214.032013500984, SURF_ID='PlankTop'/
&OBST ID='Top1', XB=0.3048,0.3810,2.0193,2.0574,1.1430,1.2192, BULK_DENSITY=214.032013500984, SURF_ID='PlankTop'/
&OBST ID='Top1', XB=0.3810,0.4572,2.0955,2.1336,1.1430,1.2192, BULK_DENSITY=214.032013500984, SURF_ID='PlankTop'/
&OBST ID='Top1', XB=0.4572,0.5334,2.1717,2.2098,1.1430,1.2192, BULK_DENSITY=214.032013500984, SURF_ID='PlankTop'/
&OBST ID='Top1', XB=0.5334,0.6096,2.2479,2.2860,1.1430,1.2192, BULK_DENSITY=214.032013500984, SURF_ID='PlankTop'/
&OBST ID='Top1', XB=0.1524,0.1905,1.8288,1.9050,1.1430,1.2192, BULK_DENSITY=214.032013500984, SURF_ID='PlankTop'/
&OBST ID='Top1', XB=0.2286,0.2667,1.9050,1.9812,1.1430,1.2192, BULK_DENSITY=214.032013500984, SURF_ID='PlankTop'/
&OBST ID='Top1', XB=0.3048,0.3429,1.9812,2.0574,1.1430,1.2192, BULK_DENSITY=214.032013500984, SURF_ID='PlankTop'/
&OBST ID='Top1', XB=0.3810,0.4191,2.0574,2.1336,1.1430,1.2192, BULK_DENSITY=214.032013500984, SURF_ID='PlankTop'/
&OBST ID='Top1', XB=0.4572,0.4953,2.1336,2.2098,1.1430,1.2192, BULK_DENSITY=214.032013500984, SURF_ID='PlankTop'/
&OBST ID='Top1', XB=0.5334,0.5715,2.2098,2.2860,1.1430,1.2192, BULK_DENSITY=214.032013500984, SURF_ID='PlankTop'/
&OBST ID='Top1', XB=0.6096,0.6477,2.2860,2.3622,1.1430,1.2192, BULK_DENSITY=214.032013500984, SURF_ID='PlankTop'/

&OBST ID='Side2', XB=0.5334,0.6096,1.9812,2.0574,1.0668,1.1430, BULK_DENSITY=280.917017720042, SURF_ID6='ThickWood','RibSide','RibSide','ThickWood','ThickWood','ThickWood'/
&OBST ID='Side2', XB=0.5334,0.6096,1.9812,2.0574,1.1430,1.2192, BULK_DENSITY=280.917017720042, SURF_ID6='RibSide','RibSide','RibSide','ThickWood','RibSide','ThickWood'/
&OBST ID='Side2', XB=0.6096,0.6858,1.8288,1.9050,0.4572,0.6858, BULK_DENSITY=280.917017720042, SURF_ID6='RibSide','RibSide','RibSide','ThickWood','ThickWood','RibSide'/
&OBST ID='Side2', XB=0.6096,0.6858,1.8288,1.9050,0.6858,0.7620, BULK_DENSITY=280.917017720042, SURF_ID6='RibSide','ThickWood','RibSide','RibSide','RibSide','ThickWood'/
&OBST ID='Side2', XB=0.6858,0.7620,1.7526,1.8288,0.0762,0.1524, BULK_DENSITY=280.917017720042, SURF_ID6='ThickWood','RibSide','RibSide','RibSide','ThickWood','ThickWood'/
&OBST ID='Side2', XB=0.6858,0.7620,1.7526,1.8288,0.1524,0.3810, BULK_DENSITY=280.917017720042, SURF_ID6='RibSide','RibSide','ThickWood','RibSide','RibSide','ThickWood'/
&OBST ID='Side2', XB=0.5334,0.6096,1.9431,1.9812,0.9906,1.0668, BULK_DENSITY=280.917017720042, SURF_ID6='RibSide','RibSide','RibSide','ThickWood','RibSide','RibSide'/
&OBST ID='Side2', XB=0.6096,0.6858,1.8669,1.9050,0.7620,0.9906, BULK_DENSITY=280.917017720042, SURF_ID6='ThickWood','ThickWood','ThickWood','RibSide','ThickWood','ThickWood'/
&OBST ID='Side2', XB=0.6858,0.7620,1.7145,1.7526,0.0000,0.0762, BULK_DENSITY=280.917017720042, SURF_ID6='RibSide','RibSide','RibSide','ThickWood','RibSide','RibSide'/
&OBST ID='Side2', XB=0.6096,0.6477,1.9050,1.9812,0.6858,0.7620, BULK_DENSITY=280.917017720042, SURF_ID6='ThickWood','RibSide','ThickWood','ThickWood','ThickWood','ThickWood'/
&OBST ID='Side2', XB=0.6096,0.6477,1.9050,1.9812,0.7620,0.9906, BULK_DENSITY=280.917017720042, SURF_ID='RibSide'/
&OBST ID='Side2', XB=0.6096,0.6477,1.9050,1.9812,0.9906,1.0668, BULK_DENSITY=280.917017720042, SURF_ID6='RibSide','ThickWood','RibSide','RibSide','RibSide','RibSide'/
&OBST ID='Side2', XB=0.6858,0.7239,1.7526,1.8288,0.3810,0.4572, BULK_DENSITY=280.917017720042, SURF_ID6='RibSide','ThickWood','RibSide','RibSide','RibSide','RibSide'/
&OBST ID='Side2', XB=0.6858,0.7239,1.8288,1.9050,0.3810,0.4572, BULK_DENSITY=280.917017720042, SURF_ID6='ThickWood','RibSide','ThickWood','ThickWood','ThickWood','ThickWood'/
&OBST ID='Side2', XB=0.7620,0.8001,1.6764,1.7526,0.0000,0.0762, BULK_DENSITY=280.917017720042, SURF_ID6='RibSide','ThickWood','RibSide','RibSide','RibSide','RibSide'/
&OBST ID='Side2', XB=1.2192,1.2954,2.2860,2.3622,0.7620,0.8382, BULK_DENSITY=280.917017720042, SURF_ID6='ThickWood','RibSide','RibSide','ThickWood','ThickWood','ThickWood'/
&OBST ID='Side2', XB=1.2192,1.2954,2.2860,2.3622,0.8382,1.0668, BULK_DENSITY=280.917017720042, SURF_ID6='RibSide','RibSide','ThickWood','RibSide','RibSide','ThickWood'/
&OBST ID='Side2', XB=1.2954,1.3716,2.1336,2.2098,0.1524,0.2286, BULK_DENSITY=280.917017720042, SURF_ID6='ThickWood','RibSide','RibSide','ThickWood','ThickWood','ThickWood'/
&OBST ID='Side2', XB=1.2954,1.3716,2.1336,2.2098,0.2286,0.3048, BULK_DENSITY=280.917017720042, SURF_ID='RibSide'/
&OBST ID='Side2', XB=1.2954,1.3716,2.1336,2.2098,0.3048,0.4572, BULK_DENSITY=280.917017720042, SURF_ID6='RibSide','RibSide','ThickWood','RibSide','RibSide','ThickWood'/
&OBST ID='Side2', XB=1.1430,1.2192,2.3622,2.4384,1.2192,1.2573, BULK_DENSITY=280.917017720042, SURF_ID='ThickWood'/
&OBST ID='Side2', XB=1.1430,1.2192,2.3241,2.3622,1.1430,1.2192, BULK_DENSITY=280.917017720042, SURF_ID6='RibSide','RibSide','RibSide','ThickWood','RibSide','RibSide'/
&OBST ID='Side2', XB=1.2192,1.2954,2.2479,2.2860,0.5334,0.7620, BULK_DENSITY=280.917017720042, SURF_ID6='RibSide','RibSide','RibSide','ThickWood','RibSide','RibSide'/
&OBST ID='Side2', XB=1.2192,1.2954,2.3241,2.3622,1.0668,1.1430, BULK_DENSITY=280.917017720042, SURF_ID6='ThickWood','ThickWood','ThickWood','RibSide','ThickWood','ThickWood'/
&OBST ID='Side2', XB=1.2954,1.3716,2.0955,2.1336,0.0000,0.1524, BULK_DENSITY=280.917017720042, SURF_ID6='RibSide','RibSide','RibSide','ThickWood','RibSide','RibSide'/
&OBST ID='Side2', XB=1.2954,1.3716,2.1717,2.2098,0.4572,0.5334, BULK_DENSITY=280.917017720042, SURF_ID6='ThickWood','ThickWood','ThickWood','RibSide','ThickWood','ThickWood'/
&OBST ID='Side2', XB=1.2192,1.2573,2.2860,2.3622,1.0668,1.1430, BULK_DENSITY=280.917017720042, SURF_ID6='RibSide','ThickWood','RibSide','RibSide','RibSide','RibSide'/
&OBST ID='Side2', XB=1.2192,1.2573,2.3622,2.4384,1.1430,1.2192, BULK_DENSITY=280.917017720042, SURF_ID6='ThickWood','RibSide','ThickWood','ThickWood','ThickWood','ThickWood'/
&OBST ID='Side2', XB=1.2954,1.3335,2.1336,2.2098,0.4572,0.5334, BULK_DENSITY=280.917017720042, SURF_ID6='RibSide','ThickWood','RibSide','RibSide','RibSide','RibSide'/
&OBST ID='Side2', XB=1.2954,1.3335,2.2098,2.2860,0.4572,0.5334, BULK_DENSITY=280.917017720042, SURF_ID6='ThickWood','RibSide','ThickWood','ThickWood','ThickWood','ThickWood'/
&OBST ID='Side2', XB=1.2954,1.3335,2.2098,2.2860,0.5334,0.7620, BULK_DENSITY=280.917017720042, SURF_ID='RibSide'/
&OBST ID='Side2', XB=1.2954,1.3335,2.2098,2.2860,0.7620,0.8382, BULK_DENSITY=280.917017720042, SURF_ID6='RibSide','ThickWood','RibSide','RibSide','RibSide','RibSide'/
&OBST ID='Side2', XB=1.3716,1.4097,2.0574,2.1336,0.0000,0.0762, BULK_DENSITY=280.917017720042, SURF_ID='RibSide'/
&OBST ID='Side2', XB=1.3716,1.4097,2.0574,2.1336,0.0762,0.1524, BULK_DENSITY=280.917017720042, SURF_ID6='RibSide','ThickWood','RibSide','RibSide','RibSide','RibSide'/
&OBST ID='Side2', XB=0.8382,0.9144,2.1336,2.2098,0.9906,1.0668, BULK_DENSITY=280.917017720042, SURF_ID6='ThickWood','RibSide','RibSide','ThickWood','ThickWood','ThickWood'/
&OBST ID='Side2', XB=0.8382,0.9144,2.1336,2.2098,1.0668,1.2192, BULK_DENSITY=280.917017720042, SURF_ID6='RibSide','RibSide','RibSide','ThickWood','RibSide','ThickWood'/
&OBST ID='Side2', XB=0.9144,0.9906,1.9812,2.0574,0.3810,0.6096, BULK_DENSITY=280.917017720042, SURF_ID6='RibSide','RibSide','RibSide','ThickWood','ThickWood','RibSide'/
&OBST ID='Side2', XB=0.9144,0.9906,1.9812,2.0574,0.6096,0.6858, BULK_DENSITY=280.917017720042, SURF_ID6='RibSide','ThickWood','RibSide','RibSide','RibSide','ThickWood'/
&OBST ID='Side2', XB=0.9906,1.0668,1.9050,1.9812,0.0000,0.0762, BULK_DENSITY=280.917017720042, SURF_ID6='ThickWood','RibSide','RibSide','ThickWood','ThickWood','ThickWood'/
&OBST ID='Side2', XB=0.9906,1.0668,1.9050,1.9812,0.0762,0.2286, BULK_DENSITY=280.917017720042, SURF_ID6='RibSide','RibSide','ThickWood','RibSide','RibSide','RibSide'/
&OBST ID='Side2', XB=0.9906,1.0668,1.9050,1.9812,0.2286,0.3048, BULK_DENSITY=280.917017720042, SURF_ID6='RibSide','ThickWood','ThickWood','RibSide','RibSide','ThickWood'/
&OBST ID='Side2', XB=0.8382,0.9144,2.0955,2.1336,0.9144,0.9906, BULK_DENSITY=280.917017720042, SURF_ID6='RibSide','RibSide','RibSide','ThickWood','RibSide','RibSide'/
&OBST ID='Side2', XB=0.9144,0.9906,2.0193,2.0574,0.6858,0.9144, BULK_DENSITY=280.917017720042, SURF_ID6='ThickWood','ThickWood','ThickWood','RibSide','ThickWood','ThickWood'/
&OBST ID='Side2', XB=0.9906,1.0668,1.9431,1.9812,0.3048,0.3810, BULK_DENSITY=280.917017720042, SURF_ID6='ThickWood','ThickWood','ThickWood','RibSide','ThickWood','ThickWood'/
&OBST ID='Side2', XB=0.9144,0.9525,2.0574,2.1336,0.6096,0.6858, BULK_DENSITY=280.917017720042, SURF_ID6='ThickWood','RibSide','ThickWood','ThickWood','ThickWood','ThickWood'/
&OBST ID='Side2', XB=0.9144,0.9525,2.0574,2.1336,0.6858,0.9144, BULK_DENSITY=280.917017720042, SURF_ID='RibSide'/
&OBST ID='Side2', XB=0.9144,0.9525,2.0574,2.1336,0.9144,0.9906, BULK_DENSITY=280.917017720042, SURF_ID6='RibSide','ThickWood','RibSide','RibSide','RibSide','RibSide'/
&OBST ID='Side2', XB=0.9906,1.0287,1.9050,1.9812,0.3048,0.3810, BULK_DENSITY=280.917017720042, SURF_ID6='RibSide','ThickWood','RibSide','RibSide','RibSide','RibSide'/
&OBST ID='Side2', XB=0.9906,1.0287,1.9812,2.0574,0.3048,0.3810, BULK_DENSITY=280.917017720042, SURF_ID6='ThickWood','RibSide','ThickWood','ThickWood','ThickWood','ThickWood'/
&OBST ID='Base2', XB=0.6858,0.7620,1.7526,1.8288,0.0000,0.0762, BULK_DENSITY=155.444136387582, SURF_ID6='ThickWood','PlankTop','PlankTop','PlankTop','ThickWood','PlankTop'/
&OBST ID='Base2', XB=0.9144,0.9906,1.9050,1.9812,0.0000,0.0762, BULK_DENSITY=155.444136387582, SURF_IDS='ThickWood','PlankTop','PlankTop'/
&OBST ID='Base2', XB=1.0668,1.1430,1.9812,2.0574,0.0000,0.0762, BULK_DENSITY=155.444136387582, SURF_IDS='ThickWood','PlankTop','ThickWood'/
&OBST ID='Base2', XB=1.2192,1.2954,2.0574,2.1336,0.0000,0.0762, BULK_DENSITY=155.444136387582, SURF_IDS='PlankTop','PlankTop','ThickWood'/
&OBST ID='Base2', XB=0.7620,0.8382,1.8288,1.9050,0.0762,0.1143, BULK_DENSITY=155.444136387582, SURF_IDS='ThickWood','PlankTop','PlankTop'/
&OBST ID='Base2', XB=0.8382,0.9144,1.8288,1.9050,0.0000,0.0381, BULK_DENSITY=155.444136387582, SURF_IDS='PlankTop','ThickWood','ThickWood'/
&OBST ID='Base2', XB=1.2954,1.3716,2.1336,2.2098,0.0762,0.1143, BULK_DENSITY=155.444136387582, SURF_IDS='ThickWood','PlankTop','PlankTop'/
&OBST ID='Base2', XB=0.7620,0.8382,1.7907,1.8288,0.0000,0.0762, BULK_DENSITY=155.444136387582, SURF_ID='PlankTop'/
&OBST ID='Base2', XB=0.8382,0.9144,1.8669,1.9050,0.0000,0.0762, BULK_DENSITY=155.444136387582, SURF_ID='PlankTop'/
&OBST ID='Base2', XB=0.9906,1.0668,1.9431,1.9812,0.0000,0.0762, BULK_DENSITY=155.444136387582, SURF_ID='PlankTop'/
&OBST ID='Base2', XB=1.1430,1.2192,2.0193,2.0574,0.0000,0.0762, BULK_DENSITY=155.444136387582, SURF_ID='PlankTop'/
&OBST ID='Base2', XB=1.2954,1.3716,2.0955,2.1336,0.0000,0.0762, BULK_DENSITY=155.444136387582, SURF_ID='PlankTop'/
&OBST ID='Base2', XB=0.8382,0.8763,1.8288,1.9050,0.0000,0.0762, BULK_DENSITY=155.444136387582, SURF_ID='PlankTop'/
&OBST ID='Base2', XB=1.3716,1.4097,2.1336,2.2098,0.0000,0.0762, BULK_DENSITY=155.444136387582, SURF_ID6='PlankTop','ThickWood','PlankTop','PlankTop','PlankTop','PlankTop'/
&OBST ID='Base2', XB=0.6096,0.6858,2.0574,2.1336,1.0668,1.1430, BULK_DENSITY=155.444136387582, SURF_ID6='PlankTop','ThickWood','ThickWood','PlankTop','ThickWood','PlankTop'/
&OBST ID='Base2', XB=0.6096,0.6858,2.0574,2.1336,1.1430,1.2192, BULK_DENSITY=155.444136387582, SURF_ID6='ThickWood','PlankTop','PlankTop','ThickWood','ThickWood','ThickWood'/
&OBST ID='Base2', XB=0.9906,1.0668,2.2860,2.3622,1.1430,1.2192, BULK_DENSITY=155.444136387582, SURF_ID6='ThickWood','PlankTop','PlankTop','ThickWood','PlankTop','ThickWood'/
&OBST ID='Base2', XB=1.1430,1.2192,2.3622,2.4384,1.1430,1.2192, BULK_DENSITY=155.444136387582, SURF_ID6='ThickWood','PlankTop','PlankTop','ThickWood','ThickWood','PlankTop'/
&OBST ID='Base2', XB=0.7620,0.8382,2.1336,2.2098,1.1430,1.1811, BULK_DENSITY=155.444136387582, SURF_IDS='PlankTop','ThickWood','ThickWood'/
&OBST ID='Base2', XB=0.8382,0.9144,2.2098,2.2860,1.1430,1.1811, BULK_DENSITY=155.444136387582, SURF_IDS='ThickWood','PlankTop','PlankTop'/
&OBST ID='Base2', XB=0.9144,0.9906,2.2098,2.2860,1.1430,1.1811, BULK_DENSITY=155.444136387582, SURF_IDS='PlankTop','ThickWood','ThickWood'/
&OBST ID='Base2', XB=0.5334,0.6096,2.0193,2.0574,1.0668,1.1430, BULK_DENSITY=155.444136387582, SURF_ID6='ThickWood','ThickWood','ThickWood','PlankTop','ThickWood','ThickWood'/
&OBST ID='Base2', XB=0.5334,0.6096,2.0193,2.0574,1.1430,1.2192, BULK_DENSITY=155.444136387582, SURF_ID6='PlankTop','PlankTop','PlankTop','ThickWood','PlankTop','PlankTop'/
&OBST ID='Base2', XB=0.6858,0.7620,2.0955,2.1336,1.0668,1.1430, BULK_DENSITY=155.444136387582, SURF_ID6='ThickWood','ThickWood','ThickWood','PlankTop','ThickWood','ThickWood'/
&OBST ID='Base2', XB=0.6858,0.7620,2.0955,2.1336,1.1430,1.2192, BULK_DENSITY=155.444136387582, SURF_ID6='PlankTop','PlankTop','PlankTop','ThickWood','PlankTop','PlankTop'/
&OBST ID='Base2', XB=0.7620,0.9144,2.1717,2.2098,1.0668,1.1430, BULK_DENSITY=155.444136387582, SURF_ID6='ThickWood','ThickWood','ThickWood','PlankTop','ThickWood','ThickWood'/
&OBST ID='Base2', XB=0.7620,0.9144,2.1717,2.2098,1.1430,1.2192, BULK_DENSITY=155.444136387582, SURF_ID6='PlankTop','PlankTop','PlankTop','ThickWood','PlankTop','PlankTop'/
&OBST ID='Base2', XB=0.9144,0.9906,2.2479,2.2860,1.1430,1.2192, BULK_DENSITY=155.444136387582, SURF_ID6='PlankTop','PlankTop','PlankTop','ThickWood','PlankTop','PlankTop'/
&OBST ID='Base2', XB=0.9144,1.0668,2.2479,2.2860,1.0668,1.1430, BULK_DENSITY=155.444136387582, SURF_ID6='ThickWood','ThickWood','ThickWood','PlankTop','ThickWood','ThickWood'/
&OBST ID='Base2', XB=1.0668,1.1430,2.3241,2.3622,1.0668,1.1430, BULK_DENSITY=155.444136387582, SURF_ID6='ThickWood','ThickWood','ThickWood','PlankTop','ThickWood','ThickWood'/
&OBST ID='Base2', XB=1.0668,1.1430,2.3241,2.3622,1.1430,1.2192, BULK_DENSITY=155.444136387582, SURF_ID6='PlankTop','PlankTop','PlankTop','ThickWood','PlankTop','PlankTop'/
&OBST ID='Base2', XB=1.1430,1.2192,2.4003,2.4384,1.0668,1.1430, BULK_DENSITY=155.444136387582, SURF_ID6='ThickWood','ThickWood','ThickWood','PlankTop','ThickWood','ThickWood'/
&OBST ID='Base2', XB=0.7620,0.8001,2.1336,2.2098,1.0668,1.1430, BULK_DENSITY=155.444136387582, SURF_ID6='PlankTop','ThickWood','PlankTop','PlankTop','PlankTop','PlankTop'/
&OBST ID='Base2', XB=0.7620,0.8001,2.1336,2.2098,1.1430,1.2192, BULK_DENSITY=155.444136387582, SURF_ID6='ThickWood','PlankTop','ThickWood','ThickWood','ThickWood','ThickWood'/
&OBST ID='Base2', XB=0.9144,0.9525,2.2098,2.2860,1.0668,1.1430, BULK_DENSITY=155.444136387582, SURF_ID6='PlankTop','ThickWood','PlankTop','PlankTop','PlankTop','PlankTop'/
&OBST ID='Base2', XB=0.9144,0.9525,2.2098,2.2860,1.1430,1.2192, BULK_DENSITY=155.444136387582, SURF_ID6='ThickWood','PlankTop','ThickWood','ThickWood','ThickWood','ThickWood'/
&OBST ID='Base2', XB=1.0668,1.1049,2.2860,2.3622,1.0668,1.1430, BULK_DENSITY=155.444136387582, SURF_ID6='PlankTop','ThickWood','PlankTop','PlankTop','PlankTop','PlankTop'/
&OBST ID='Base2', XB=1.1430,1.1811,2.3622,2.4384,1.0668,1.1430, BULK_DENSITY=155.444136387582, SURF_ID6='PlankTop','ThickWood','PlankTop','PlankTop','PlankTop','PlankTop'/
&OBST ID='Base2', XB=0.6096,0.6858,1.9050,1.9812,0.6096,0.6858, BULK_DENSITY=155.444136387582, SURF_IDS='ThickWood','PlankTop','PlankTop'/
&OBST ID='Base2', XB=0.7620,0.8382,1.9812,2.0574,0.5334,0.6858, BULK_DENSITY=155.444136387582, SURF_ID='PlankTop'/
&OBST ID='Base2', XB=0.9144,0.9906,2.0574,2.1336,0.5334,0.6096, BULK_DENSITY=155.444136387582, SURF_ID='PlankTop'/
&OBST ID='Base2', XB=0.9906,1.0668,2.1336,2.2098,0.6096,0.6858, BULK_DENSITY=155.444136387582, SURF_IDS='ThickWood','PlankTop','PlankTop'/
&OBST ID='Base2', XB=1.0668,1.1430,2.1336,2.2098,0.5334,0.6096, BULK_DENSITY=155.444136387582, SURF_IDS='PlankTop','PlankTop','ThickWood'/
&OBST ID='Base2', XB=1.1430,1.2192,2.2098,2.2860,0.6096,0.6858, BULK_DENSITY=155.444136387582, SURF_IDS='ThickWood','PlankTop','PlankTop'/
&OBST ID='Base2', XB=0.6858,0.7620,1.9050,1.9812,0.5334,0.5715, BULK_DENSITY=155.444136387582, SURF_IDS='PlankTop','ThickWood','ThickWood'/
&OBST ID='Base2', XB=1.2192,1.2954,2.2098,2.2860,0.5334,0.5715, BULK_DENSITY=155.444136387582, SURF_IDS='PlankTop','ThickWood','ThickWood'/
&OBST ID='Base2', XB=0.6096,0.6858,1.8669,1.9050,0.5334,0.6096, BULK_DENSITY=155.444136387582, SURF_ID='PlankTop'/
&OBST ID='Base2', XB=0.6858,0.7620,1.9431,1.9812,0.5334,0.6858, BULK_DENSITY=155.444136387582, SURF_ID='PlankTop'/
&OBST ID='Base2', XB=0.8382,0.9144,2.0193,2.0574,0.5334,0.6858, BULK_DENSITY=155.444136387582, SURF_ID='PlankTop'/
&OBST ID='Base2', XB=0.9144,0.9906,2.0955,2.1336,0.6096,0.6858, BULK_DENSITY=155.444136387582, SURF_ID='PlankTop'/
&OBST ID='Base2', XB=0.9906,1.0668,2.0955,2.1336,0.5334,0.6096, BULK_DENSITY=155.444136387582, SURF_ID='PlankTop'/
&OBST ID='Base2', XB=1.0668,1.1430,2.1717,2.2098,0.6096,0.6858, BULK_DENSITY=155.444136387582, SURF_ID='PlankTop'/
&OBST ID='Base2', XB=1.1430,1.2192,2.1717,2.2098,0.5334,0.6096, BULK_DENSITY=155.444136387582, SURF_ID='PlankTop'/
&OBST ID='Base2', XB=1.2192,1.2954,2.2479,2.2860,0.5334,0.6858, BULK_DENSITY=155.444136387582, SURF_ID='PlankTop'/
&OBST ID='Base2', XB=0.6858,0.7239,1.9050,1.9812,0.5334,0.6096, BULK_DENSITY=155.444136387582, SURF_ID='PlankTop'/
&OBST ID='Base2', XB=0.9144,0.9525,2.0574,2.1336,0.6096,0.6858, BULK_DENSITY=155.444136387582, SURF_ID='PlankTop'/
&OBST ID='Base2', XB=1.2192,1.2573,2.2098,2.2860,0.5334,0.6096, BULK_DENSITY=155.444136387582, SURF_ID='PlankTop'/
&OBST ID='Top2', XB=0.7620,0.8382,1.6764,1.7526,0.0000,0.0762, BULK_DENSITY=225.840676314832, SURF_IDS='PlankTop','PlankTop','ThickWood'/
&OBST ID='Top2', XB=1.1430,1.2192,1.9050,1.9812,0.0000,0.0762, BULK_DENSITY=225.840676314832, SURF_IDS='PlankTop','PlankTop','ThickWood'/
&OBST ID='Top2', XB=1.2954,1.3716,1.9812,2.0574,0.0000,0.0762, BULK_DENSITY=225.840676314832, SURF_IDS='PlankTop','PlankTop','ThickWood'/
&OBST ID='Top2', XB=0.8382,0.9144,1.7526,1.8288,0.0762,0.1143, BULK_DENSITY=225.840676314832, SURF_IDS='ThickWood','PlankTop','PlankTop'/
&OBST ID='Top2', XB=0.9906,1.0668,1.8288,1.9050,0.0762,0.1143, BULK_DENSITY=225.840676314832, SURF_IDS='ThickWood','PlankTop','PlankTop'/
&OBST ID='Top2', XB=0.8382,0.9144,1.7145,1.7526,0.0000,0.0762, BULK_DENSITY=225.840676314832, SURF_ID='PlankTop'/
&OBST ID='Top2', XB=0.9144,1.0668,1.7907,1.8288,0.0000,0.0762, BULK_DENSITY=225.840676314832, SURF_ID='PlankTop'/
&OBST ID='Top2', XB=1.0668,1.1430,1.8669,1.9050,0.0000,0.0762, BULK_DENSITY=225.840676314832, SURF_ID='PlankTop'/
&OBST ID='Top2', XB=1.2192,1.2954,1.9431,1.9812,0.0000,0.0762, BULK_DENSITY=225.840676314832, SURF_ID='PlankTop'/
&OBST ID='Top2', XB=1.3716,1.4478,2.0193,2.0574,0.0000,0.0762, BULK_DENSITY=225.840676314832, SURF_ID6='PlankTop','PlankTop','PlankTop','ThickWood','PlankTop','PlankTop'/
&OBST ID='Top2', XB=0.9144,0.9525,1.7526,1.8288,0.0000,0.0762, BULK_DENSITY=225.840676314832, SURF_ID='PlankTop'/
&OBST ID='Top2', XB=1.0668,1.1049,1.8288,1.9050,0.0000,0.0762, BULK_DENSITY=225.840676314832, SURF_ID='PlankTop'/
&OBST ID='Top2', XB=0.9144,0.9906,1.8288,1.9050,0.1524,0.2286, BULK_DENSITY=225.840676314832, SURF_IDS='ThickWood','PlankTop','PlankTop'/
&OBST ID='Top2', XB=1.0668,1.1430,1.9050,1.9812,0.1524,0.2286, BULK_DENSITY=225.840676314832, SURF_IDS='PlankTop','PlankTop','ThickWood'/
&OBST ID='Top2', XB=1.2192,1.2954,1.9812,2.0574,0.1524,0.2286, BULK_DENSITY=225.840676314832, SURF_IDS='PlankTop','PlankTop','ThickWood'/
&OBST ID='Top2', XB=0.7620,0.8382,1.7526,1.8288,0.2286,0.2667, BULK_DENSITY=225.840676314832, SURF_IDS='ThickWood','PlankTop','PlankTop'/
&OBST ID='Top2', XB=1.1430,1.2192,1.9812,2.0574,0.2286,0.2667, BULK_DENSITY=225.840676314832, SURF_IDS='ThickWood','PlankTop','PlankTop'/
&OBST ID='Top2', XB=1.2954,1.3716,2.0574,2.1336,0.2286,0.2667, BULK_DENSITY=225.840676314832, SURF_IDS='ThickWood','PlankTop','PlankTop'/
&OBST ID='Top2', XB=0.6858,0.7620,1.7145,1.7526,0.1524,0.2286, BULK_DENSITY=225.840676314832, SURF_ID6='ThickWood','ThickWood','ThickWood','PlankTop','ThickWood','ThickWood'/
&OBST ID='Top2', XB=0.7620,0.8382,1.7145,1.7526,0.1524,0.2286, BULK_DENSITY=225.840676314832, SURF_ID='PlankTop'/
&OBST ID='Top2', XB=0.8382,0.9144,1.7907,1.8288,0.1524,0.2286, BULK_DENSITY=225.840676314832, SURF_ID='PlankTop'/
&OBST ID='Top2', XB=0.9906,1.0668,1.8669,1.9050,0.1524,0.2286, BULK_DENSITY=225.840676314832, SURF_ID='PlankTop'/
&OBST ID='Top2', XB=1.1430,1.2192,1.9431,1.9812,0.1524,0.2286, BULK_DENSITY=225.840676314832, SURF_ID='PlankTop'/
&OBST ID='Top2', XB=1.2954,1.3716,2.0193,2.0574,0.1524,0.2286, BULK_DENSITY=225.840676314832, SURF_ID='PlankTop'/
&OBST ID='Top2', XB=0.7620,0.8001,1.6764,1.7526,0.1524,0.2286, BULK_DENSITY=225.840676314832, SURF_ID6='ThickWood','PlankTop','ThickWood','ThickWood','ThickWood','ThickWood'/
&OBST ID='Top2', XB=0.8382,0.8763,1.7526,1.8288,0.1524,0.2286, BULK_DENSITY=225.840676314832, SURF_ID='PlankTop'/
&OBST ID='Top2', XB=1.3716,1.4097,2.0574,2.1336,0.1524,0.2286, BULK_DENSITY=225.840676314832, SURF_ID6='PlankTop','ThickWood','PlankTop','PlankTop','PlankTop','PlankTop'/
&OBST ID='Top2', XB=0.8382,0.9144,1.8288,1.9050,0.3048,0.3810, BULK_DENSITY=225.840676314832, SURF_IDS='ThickWood','PlankTop','PlankTop'/
&OBST ID='Top2', XB=0.9906,1.0668,1.9050,1.9812,0.3048,0.3810, BULK_DENSITY=225.840676314832, SURF_IDS='PlankTop','PlankTop','ThickWood'/
&OBST ID='Top2', XB=1.1430,1.2192,1.9812,2.0574,0.3048,0.3810, BULK_DENSITY=225.840676314832, SURF_IDS='PlankTop','PlankTop','ThickWood'/
&OBST ID='Top2', XB=0.6858,0.7620,1.7526,1.8288,0.3810,0.4191, BULK_DENSITY=225.840676314832, SURF_IDS='ThickWood','PlankTop','PlankTop'/
&OBST ID='Top2', XB=1.0668,1.1430,1.9812,2.0574,0.3810,0.4191, BULK_DENSITY=225.840676314832, SURF_IDS='ThickWood','PlankTop','PlankTop'/
&OBST ID='Top2', XB=1.2192,1.2954,2.0574,2.1336,0.3810,0.4191, BULK_DENSITY=225.840676314832, SURF_IDS='ThickWood','PlankTop','PlankTop'/
&OBST ID='Top2', XB=0.6858,0.7620,1.7145,1.7526,0.3048,0.3810, BULK_DENSITY=225.840676314832, SURF_ID='PlankTop'/
&OBST ID='Top2', XB=0.7620,0.8382,1.7907,1.8288,0.3048,0.3810, BULK_DENSITY=225.840676314832, SURF_ID='PlankTop'/
&OBST ID='Top2', XB=0.9144,0.9906,1.8669,1.9050,0.3048,0.3810, BULK_DENSITY=225.840676314832, SURF_ID='PlankTop'/
&OBST ID='Top2', XB=1.0668,1.1430,1.9431,1.9812,0.3048,0.3810, BULK_DENSITY=225.840676314832, SURF_ID='PlankTop'/
&OBST ID='Top2', XB=1.2192,1.2954,2.0193,2.0574,0.3048,0.3810, BULK_DENSITY=225.840676314832, SURF_ID='PlankTop'/
&OBST ID='Top2', XB=1.2954,1.3716,2.0955,2.1336,0.3048,0.3810, BULK_DENSITY=225.840676314832, SURF_ID='PlankTop'/
&OBST ID='Top2', XB=0.7620,0.8001,1.7526,1.8288,0.3048,0.3810, BULK_DENSITY=225.840676314832, SURF_ID='PlankTop'/
&OBST ID='Top2', XB=1.2954,1.3335,2.0574,2.1336,0.3048,0.3810, BULK_DENSITY=225.840676314832, SURF_ID='PlankTop'/
&OBST ID='Top2', XB=0.7620,0.8382,1.8288,1.9050,0.4572,0.5334, BULK_DENSITY=225.840676314832, SURF_IDS='ThickWood','PlankTop','ThickWood'/
&OBST ID='Top2', XB=0.9144,0.9906,1.9050,1.9812,0.4572,0.5334, BULK_DENSITY=225.840676314832, SURF_IDS='PlankTop','PlankTop','ThickWood'/
&OBST ID='Top2', XB=1.1430,1.2192,2.0574,2.1336,0.4572,0.5334, BULK_DENSITY=225.840676314832, SURF_IDS='ThickWood','PlankTop','PlankTop'/
&OBST ID='Top2', XB=1.2954,1.3716,2.1336,2.2098,0.4572,0.5334, BULK_DENSITY=225.840676314832, SURF_ID6='PlankTop','ThickWood','PlankTop','PlankTop','ThickWood','ThickWood'/
&OBST ID='Top2', XB=0.9906,1.0668,1.9812,2.0574,0.5334,0.5715, BULK_DENSITY=225.840676314832, SURF_IDS='ThickWood','PlankTop','PlankTop'/
&OBST ID='Top2', XB=1.0668,1.1430,1.9812,2.0574,0.4572,0.4953, BULK_DENSITY=225.840676314832, SURF_IDS='PlankTop','ThickWood','ThickWood'/
&OBST ID='Top2', XB=0.6858,0.7620,1.7907,1.8288,0.4572,0.5334, BULK_DENSITY=225.840676314832, SURF_ID='PlankTop'/
&OBST ID='Top2', XB=0.8382,0.9144,1.8669,1.9050,0.4572,0.5334, BULK_DENSITY=225.840676314832, SURF_ID='PlankTop'/
&OBST ID='Top2', XB=0.9906,1.0668,1.9431,1.9812,0.4572,0.5334, BULK_DENSITY=225.840676314832, SURF_ID='PlankTop'/
&OBST ID='Top2', XB=1.0668,1.1430,2.0193,2.0574,0.4572,0.5334, BULK_DENSITY=225.840676314832, SURF_ID='PlankTop'/
&OBST ID='Top2', XB=1.2192,1.2954,2.0955,2.1336,0.4572,0.5334, BULK_DENSITY=225.840676314832, SURF_ID='PlankTop'/
&OBST ID='Top2', XB=0.6858,0.7239,1.7526,1.8288,0.4572,0.5334, BULK_DENSITY=225.840676314832, SURF_ID6='ThickWood','PlankTop','ThickWood','ThickWood','ThickWood','ThickWood'/
&OBST ID='Top2', XB=1.0668,1.1049,1.9812,2.0574,0.4572,0.5334, BULK_DENSITY=225.840676314832, SURF_ID='PlankTop'/
&OBST ID='Top2', XB=0.6858,0.7620,1.8288,1.9050,0.6096,0.6858, BULK_DENSITY=225.840676314832, SURF_IDS='PlankTop','PlankTop','ThickWood'/
&OBST ID='Top2', XB=0.7620,0.8382,1.9050,1.9812,0.6858,0.7620, BULK_DENSITY=225.840676314832, SURF_IDS='ThickWood','PlankTop','PlankTop'/
&OBST ID='Top2', XB=0.8382,0.9144,1.9050,1.9812,0.6096,0.6858, BULK_DENSITY=225.840676314832, SURF_IDS='PlankTop','PlankTop','ThickWood'/
&OBST ID='Top2', XB=0.9144,0.9906,1.9812,2.0574,0.6858,0.7620, BULK_DENSITY=225.840676314832, SURF_IDS='ThickWood','PlankTop','PlankTop'/
&OBST ID='Top2', XB=1.0668,1.1430,2.0574,2.1336,0.6096,0.7620, BULK_DENSITY=225.840676314832, SURF_ID='PlankTop'/
&OBST ID='Top2', XB=1.2192,1.2954,2.1336,2.2098,0.6096,0.6858, BULK_DENSITY=225.840676314832, SURF_IDS='PlankTop','PlankTop','ThickWood'/
&OBST ID='Top2', XB=0.6096,0.6858,1.8288,1.9050,0.7620,0.8001, BULK_DENSITY=225.840676314832, SURF_IDS='ThickWood','PlankTop','PlankTop'/
&OBST ID='Top2', XB=0.9906,1.0668,1.9812,2.0574,0.6096,0.6477, BULK_DENSITY=225.840676314832, SURF_IDS='PlankTop','ThickWood','ThickWood'/
&OBST ID='Top2', XB=1.1430,1.2192,2.1336,2.2098,0.7620,0.8001, BULK_DENSITY=225.840676314832, SURF_IDS='ThickWood','PlankTop','PlankTop'/
&OBST ID='Top2', XB=0.6858,0.7620,1.8669,1.9050,0.6858,0.7620, BULK_DENSITY=225.840676314832, SURF_ID='PlankTop'/
&OBST ID='Top2', XB=0.7620,0.8382,1.8669,1.9050,0.6096,0.6858, BULK_DENSITY=225.840676314832, SURF_ID='PlankTop'/
&OBST ID='Top2', XB=0.8382,0.9144,1.9431,1.9812,0.6858,0.7620, BULK_DENSITY=225.840676314832, SURF_ID='PlankTop'/
&OBST ID='Top2', XB=0.9144,0.9906,1.9431,1.9812,0.6096,0.6858, BULK_DENSITY=225.840676314832, SURF_ID='PlankTop'/
&OBST ID='Top2', XB=0.9906,1.0668,2.0193,2.0574,0.6096,0.7620, BULK_DENSITY=225.840676314832, SURF_ID='PlankTop'/
&OBST ID='Top2', XB=1.1430,1.2192,2.0955,2.1336,0.6096,0.7620, BULK_DENSITY=225.840676314832, SURF_ID='PlankTop'/
&OBST ID='Top2', XB=1.2192,1.2954,2.1717,2.2098,0.6858,0.7620, BULK_DENSITY=225.840676314832, SURF_ID='PlankTop'/
&OBST ID='Top2', XB=0.6858,0.7239,1.8288,1.9050,0.6858,0.7620, BULK_DENSITY=225.840676314832, SURF_ID='PlankTop'/
&OBST ID='Top2', XB=0.9906,1.0287,1.9812,2.0574,0.6096,0.6858, BULK_DENSITY=225.840676314832, SURF_ID='PlankTop'/
&OBST ID='Top2', XB=1.2192,1.2573,2.1336,2.2098,0.6858,0.7620, BULK_DENSITY=225.840676314832, SURF_ID='PlankTop'/

&OBST ID='Top2', XB=0.6858,0.7620,1.9050,1.9812,0.8382,0.9144, BULK_DENSITY=225.840676314832, SURF_IDS='ThickWood','PlankTop','PlankTop'/
&OBST ID='Top2', XB=0.8382,0.9144,1.9812,2.0574,0.8382,0.9144, BULK_DENSITY=225.840676314832, SURF_IDS='PlankTop','PlankTop','ThickWood'/
&OBST ID='Top2', XB=1.2192,1.2954,2.2098,2.2860,0.8382,0.9144, BULK_DENSITY=225.840676314832, SURF_IDS='ThickWood','PlankTop','PlankTop'/
&OBST ID='Top2', XB=0.6096,0.6858,1.8288,1.9050,0.8382,0.8763, BULK_DENSITY=225.840676314832, SURF_IDS='PlankTop','ThickWood','ThickWood'/
&OBST ID='Top2', XB=0.9906,1.0668,2.0574,2.1336,0.8382,0.8763, BULK_DENSITY=225.840676314832, SURF_IDS='PlankTop','ThickWood','ThickWood'/
&OBST ID='Top2', XB=1.0668,1.1430,2.1336,2.2098,0.9144,0.9525, BULK_DENSITY=225.840676314832, SURF_IDS='ThickWood','PlankTop','PlankTop'/
&OBST ID='Top2', XB=0.6096,0.6858,1.8669,1.9050,0.8382,0.9144, BULK_DENSITY=225.840676314832, SURF_ID='PlankTop'/
&OBST ID='Top2', XB=0.7620,0.8382,1.9431,1.9812,0.8382,0.9144, BULK_DENSITY=225.840676314832, SURF_ID='PlankTop'/
&OBST ID='Top2', XB=0.9144,0.9906,2.0193,2.0574,0.8382,0.9144, BULK_DENSITY=225.840676314832, SURF_ID='PlankTop'/
&OBST ID='Top2', XB=0.9906,1.1430,2.0955,2.1336,0.8382,0.9144, BULK_DENSITY=225.840676314832, SURF_ID='PlankTop'/
&OBST ID='Top2', XB=1.1430,1.2192,2.1717,2.2098,0.8382,0.9144, BULK_DENSITY=225.840676314832, SURF_ID='PlankTop'/
&OBST ID='Top2', XB=0.9906,1.0287,2.0574,2.1336,0.8382,0.9144, BULK_DENSITY=225.840676314832, SURF_ID='PlankTop'/
&OBST ID='Top2', XB=1.1430,1.1811,2.1336,2.2098,0.8382,0.9144, BULK_DENSITY=225.840676314832, SURF_ID='PlankTop'/
&OBST ID='Top2', XB=0.6096,0.6858,1.9050,1.9812,0.9906,1.0668, BULK_DENSITY=225.840676314832, SURF_IDS='ThickWood','PlankTop','PlankTop'/
&OBST ID='Top2', XB=0.7620,0.8382,1.9812,2.0574,0.9906,1.0668, BULK_DENSITY=225.840676314832, SURF_IDS='PlankTop','PlankTop','ThickWood'/
&OBST ID='Top2', XB=0.9906,1.0668,2.1336,2.2098,0.9906,1.0668, BULK_DENSITY=225.840676314832, SURF_IDS='ThickWood','PlankTop','PlankTop'/
&OBST ID='Top2', XB=1.1430,1.2192,2.2098,2.2860,0.9906,1.0668, BULK_DENSITY=225.840676314832, SURF_IDS='ThickWood','PlankTop','PlankTop'/
&OBST ID='Top2', XB=0.9144,0.9906,2.0574,2.1336,0.9906,1.0287, BULK_DENSITY=225.840676314832, SURF_IDS='PlankTop','ThickWood','ThickWood'/
&OBST ID='Top2', XB=0.6858,0.7620,1.9431,1.9812,0.9906,1.0668, BULK_DENSITY=225.840676314832, SURF_ID='PlankTop'/
&OBST ID='Top2', XB=0.8382,0.9144,2.0193,2.0574,0.9906,1.0668, BULK_DENSITY=225.840676314832, SURF_ID='PlankTop'/
&OBST ID='Top2', XB=0.9144,0.9906,2.0955,2.1336,0.9906,1.0668, BULK_DENSITY=225.840676314832, SURF_ID='PlankTop'/
&OBST ID='Top2', XB=1.0668,1.1430,2.1717,2.2098,0.9906,1.0668, BULK_DENSITY=225.840676314832, SURF_ID='PlankTop'/
&OBST ID='Top2', XB=1.2192,1.2954,2.2479,2.2860,0.9906,1.0668, BULK_DENSITY=225.840676314832, SURF_ID='PlankTop'/
&OBST ID='Top2', XB=0.9144,0.9525,2.0574,2.1336,0.9906,1.0668, BULK_DENSITY=225.840676314832, SURF_ID='PlankTop'/
&OBST ID='Top2', XB=0.6858,0.7620,1.9812,2.0574,1.1430,1.2192, BULK_DENSITY=225.840676314832, SURF_IDS='PlankTop','PlankTop','ThickWood'/
&OBST ID='Top2', XB=0.9144,0.9906,2.1336,2.2098,1.1430,1.2192, BULK_DENSITY=225.840676314832, SURF_IDS='ThickWood','PlankTop','PlankTop'/
&OBST ID='Top2', XB=1.0668,1.1430,2.2098,2.2860,1.1430,1.2192, BULK_DENSITY=225.840676314832, SURF_IDS='ThickWood','PlankTop','ThickWood'/
&OBST ID='Top2', XB=1.2192,1.2954,2.2860,2.3622,1.1430,1.2192, BULK_DENSITY=225.840676314832, SURF_ID6='PlankTop','ThickWood','PlankTop','ThickWood','ThickWood','PlankTop'/
&OBST ID='Top2', XB=0.7620,0.8382,2.0574,2.1336,1.2192,1.2573, BULK_DENSITY=225.840676314832, SURF_IDS='ThickWood','PlankTop','PlankTop'/
&OBST ID='Top2', XB=0.8382,0.9144,2.0574,2.1336,1.1430,1.1811, BULK_DENSITY=225.840676314832, SURF_IDS='PlankTop','ThickWood','ThickWood'/
&OBST ID='Top2', XB=0.6096,0.6858,1.9431,1.9812,1.1430,1.2192, BULK_DENSITY=225.840676314832, SURF_ID='PlankTop'/
&OBST ID='Top2', XB=0.7620,0.8382,2.0193,2.0574,1.1430,1.2192, BULK_DENSITY=225.840676314832, SURF_ID='PlankTop'/
&OBST ID='Top2', XB=0.8382,0.9144,2.0955,2.1336,1.1430,1.2192, BULK_DENSITY=225.840676314832, SURF_ID='PlankTop'/
&OBST ID='Top2', XB=0.9906,1.0668,2.1717,2.2098,1.1430,1.2192, BULK_DENSITY=225.840676314832, SURF_ID='PlankTop'/
&OBST ID='Top2', XB=1.1430,1.2192,2.2479,2.2860,1.1430,1.2192, BULK_DENSITY=225.840676314832, SURF_ID='PlankTop'/
&OBST ID='Top2', XB=0.6096,0.6477,1.9050,1.9812,1.1430,1.2192, BULK_DENSITY=225.840676314832, SURF_ID6='ThickWood','PlankTop','ThickWood','ThickWood','ThickWood','ThickWood'/

&OBST ID='Side3', XB=0.0762,0.1524,1.1430,1.2192,0.7620,0.8382, BULK_DENSITY=280.917017720042, SURF_ID6='ThickWood','RibSide','RibSide','ThickWood','ThickWood','ThickWood'/
&OBST ID='Side3', XB=0.0762,0.1524,1.1430,1.2192,0.8382,0.9144, BULK_DENSITY=280.917017720042, SURF_ID='RibSide'/
&OBST ID='Side3', XB=0.0762,0.1524,1.1430,1.2192,0.9144,1.0668, BULK_DENSITY=280.917017720042, SURF_ID6='RibSide','ThickWood','RibSide','RibSide','RibSide','ThickWood'/
&OBST ID='Side3', XB=0.2286,0.3048,1.0668,1.1430,0.1524,0.3048, BULK_DENSITY=280.917017720042, SURF_ID6='ThickWood','RibSide','RibSide','RibSide','ThickWood','ThickWood'/
&OBST ID='Side3', XB=0.2286,0.3048,1.0668,1.1430,0.3048,0.3810, BULK_DENSITY=280.917017720042, SURF_ID='RibSide'/
&OBST ID='Side3', XB=0.2286,0.3048,1.0668,1.1430,0.3810,0.4572, BULK_DENSITY=280.917017720042, SURF_ID6='RibSide','ThickWood','ThickWood','RibSide','RibSide','ThickWood'/
&OBST ID='Side3', XB=0.0000,0.0762,1.1811,1.2192,1.0668,1.1430, BULK_DENSITY=280.917017720042, SURF_ID6='RibSide','RibSide','RibSide','ThickWood','RibSide','RibSide'/
&OBST ID='Side3', XB=0.0000,0.0762,1.1811,1.2192,1.1430,1.2192, BULK_DENSITY=280.917017720042, SURF_ID='RibSide'/
&OBST ID='Side3', XB=0.0762,0.1524,1.1811,1.2192,1.0668,1.1430, BULK_DENSITY=280.917017720042, SURF_ID6='ThickWood','ThickWood','ThickWood','RibSide','ThickWood','ThickWood'/
&OBST ID='Side3', XB=0.1524,0.2286,1.1049,1.1430,0.4572,0.5334, BULK_DENSITY=280.917017720042, SURF_ID6='RibSide','RibSide','RibSide','ThickWood','RibSide','RibSide'/
&OBST ID='Side3', XB=0.1524,0.2286,1.1049,1.1430,0.5334,0.6858, BULK_DENSITY=280.917017720042, SURF_ID='RibSide'/
&OBST ID='Side3', XB=0.1524,0.2286,1.1049,1.1430,0.6858,0.8382, BULK_DENSITY=280.917017720042, SURF_ID6='ThickWood','ThickWood','ThickWood','RibSide','ThickWood','ThickWood'/
&OBST ID='Side3', XB=0.2286,0.3048,1.0287,1.0668,0.0762,0.1524, BULK_DENSITY=280.917017720042, SURF_ID6='RibSide','RibSide','RibSide','ThickWood','RibSide','RibSide'/
&OBST ID='Side3', XB=0.3048,0.3810,1.0287,1.0668,0.0000,0.0762, BULK_DENSITY=280.917017720042, SURF_ID='RibSide'/
&OBST ID='Side3', XB=0.3048,0.3810,1.0287,1.0668,0.0762,0.1524, BULK_DENSITY=280.917017720042, SURF_ID6='ThickWood','ThickWood','ThickWood','RibSide','ThickWood','ThickWood'/
&OBST ID='Side3', XB=0.0762,0.1143,1.1430,1.2192,1.0668,1.1430, BULK_DENSITY=280.917017720042, SURF_ID6='RibSide','ThickWood','RibSide','RibSide','RibSide','RibSide'/
&OBST ID='Side3', XB=0.1524,0.1905,1.1430,1.2192,0.6096,0.7620, BULK_DENSITY=280.917017720042, SURF_ID6='ThickWood','RibSide','ThickWood','ThickWood','ThickWood','ThickWood'/
&OBST ID='Side3', XB=0.2286,0.2667,1.0668,1.1430,0.4572,0.6096, BULK_DENSITY=280.917017720042, SURF_ID6='RibSide','ThickWood','RibSide','RibSide','RibSide','RibSide'/
&OBST ID='Side3', XB=0.3048,0.3429,1.0668,1.1430,0.0762,0.1524, BULK_DENSITY=280.917017720042, SURF_ID6='ThickWood','RibSide','ThickWood','ThickWood','ThickWood','ThickWood'/
&OBST ID='Side3', XB=0.3810,0.4572,1.8288,1.9050,1.0668,1.2192, BULK_DENSITY=280.917017720042, SURF_ID6='ThickWood','RibSide','RibSide','RibSide','ThickWood','ThickWood'/
&OBST ID='Side3', XB=0.4572,0.5334,1.7526,1.8288,0.6858,0.7620, BULK_DENSITY=280.917017720042, SURF_ID6='ThickWood','RibSide','RibSide','ThickWood','ThickWood','ThickWood'/
&OBST ID='Side3', XB=0.4572,0.5334,1.7526,1.8288,0.7620,0.9906, BULK_DENSITY=280.917017720042, SURF_ID6='RibSide','ThickWood','RibSide','RibSide','RibSide','ThickWood'/
&OBST ID='Side3', XB=0.6096,0.6858,1.6764,1.7526,0.0762,0.1524, BULK_DENSITY=280.917017720042, SURF_ID6='ThickWood','RibSide','RibSide','RibSide','ThickWood','ThickWood'/
&OBST ID='Side3', XB=0.6096,0.6858,1.6764,1.7526,0.1524,0.2286, BULK_DENSITY=280.917017720042, SURF_ID='RibSide'/
&OBST ID='Side3', XB=0.6096,0.6858,1.6764,1.7526,0.2286,0.3048, BULK_DENSITY=280.917017720042, SURF_ID6='RibSide','ThickWood','RibSide','RibSide','RibSide','RibSide'/
&OBST ID='Side3', XB=0.6096,0.6858,1.6764,1.7526,0.3048,0.3810, BULK_DENSITY=280.917017720042, SURF_ID6='RibSide','ThickWood','ThickWood','RibSide','RibSide','ThickWood'/
&OBST ID='Side3', XB=0.3810,0.4572,1.7907,1.8288,0.9906,1.0668, BULK_DENSITY=280.917017720042, SURF_ID6='RibSide','RibSide','RibSide','ThickWood','RibSide','RibSide'/
&OBST ID='Side3', XB=0.4572,0.5334,1.7907,1.8288,0.9906,1.0668, BULK_DENSITY=280.917017720042, SURF_ID6='ThickWood','ThickWood','ThickWood','RibSide','ThickWood','ThickWood'/
&OBST ID='Side3', XB=0.5334,0.6096,1.7145,1.7526,0.3810,0.4572, BULK_DENSITY=280.917017720042, SURF_ID6='RibSide','RibSide','RibSide','ThickWood','RibSide','RibSide'/
&OBST ID='Side3', XB=0.5334,0.6096,1.7145,1.7526,0.4572,0.6096, BULK_DENSITY=280.917017720042, SURF_ID='RibSide'/
&OBST ID='Side3', XB=0.5334,0.6096,1.7145,1.7526,0.6096,0.6858, BULK_DENSITY=280.917017720042, SURF_ID6='ThickWood','ThickWood','ThickWood','RibSide','ThickWood','ThickWood'/
&OBST ID='Side3', XB=0.6096,0.6858,1.6383,1.6764,0.0000,0.0762, BULK_DENSITY=280.917017720042, SURF_ID6='RibSide','RibSide','RibSide','ThickWood','RibSide','RibSide'/
&OBST ID='Side3', XB=0.6858,0.7620,1.6383,1.6764,0.0000,0.0762, BULK_DENSITY=280.917017720042, SURF_ID6='ThickWood','ThickWood','ThickWood','RibSide','ThickWood','ThickWood'/
&OBST ID='Side3', XB=0.4572,0.4953,1.7526,1.8288,0.9906,1.0668, BULK_DENSITY=280.917017720042, SURF_ID6='RibSide','ThickWood','RibSide','RibSide','RibSide','RibSide'/
&OBST ID='Side3', XB=0.5334,0.5715,1.7526,1.8288,0.4572,0.6858, BULK_DENSITY=280.917017720042, SURF_ID6='ThickWood','RibSide','ThickWood','ThickWood','ThickWood','ThickWood'/
&OBST ID='Side3', XB=0.6096,0.6477,1.6764,1.7526,0.3810,0.4572, BULK_DENSITY=280.917017720042, SURF_ID6='RibSide','ThickWood','RibSide','RibSide','RibSide','RibSide'/
&OBST ID='Side3', XB=0.6858,0.7239,1.6764,1.7526,0.0000,0.0762, BULK_DENSITY=280.917017720042, SURF_ID6='ThickWood','RibSide','ThickWood','ThickWood','ThickWood','ThickWood'/
&OBST ID='Side3', XB=0.2286,0.3048,1.4478,1.5240,0.8382,0.9144, BULK_DENSITY=280.917017720042, SURF_ID6='ThickWood','RibSide','RibSide','ThickWood','ThickWood','ThickWood'/
&OBST ID='Side3', XB=0.2286,0.3048,1.4478,1.5240,0.9144,0.9906, BULK_DENSITY=280.917017720042, SURF_ID='RibSide'/
&OBST ID='Side3', XB=0.2286,0.3048,1.4478,1.5240,0.9906,1.1430, BULK_DENSITY=280.917017720042, SURF_ID6='RibSide','ThickWood','RibSide','RibSide','RibSide','ThickWood'/
&OBST ID='Side3', XB=0.3810,0.4572,1.3716,1.4478,0.2286,0.3810, BULK_DENSITY=280.917017720042, SURF_ID6='ThickWood','RibSide','RibSide','RibSide','ThickWood','ThickWood'/
&OBST ID='Side3', XB=0.3810,0.4572,1.3716,1.4478,0.3810,0.4572, BULK_DENSITY=280.917017720042, SURF_ID6='RibSide','ThickWood','RibSide','RibSide','RibSide','RibSide'/
&OBST ID='Side3', XB=0.3810,0.4572,1.3716,1.4478,0.4572,0.5334, BULK_DENSITY=280.917017720042, SURF_ID6='RibSide','ThickWood','ThickWood','RibSide','RibSide','ThickWood'/
&OBST ID='Side3', XB=0.1524,0.2286,1.4859,1.5240,1.1430,1.2192, BULK_DENSITY=280.917017720042, SURF_ID6='RibSide','RibSide','RibSide','ThickWood','RibSide','RibSide'/
&OBST ID='Side3', XB=0.2286,0.3048,1.4859,1.5240,1.1430,1.2192, BULK_DENSITY=280.917017720042, SURF_ID6='ThickWood','ThickWood','ThickWood','RibSide','ThickWood','ThickWood'/
&OBST ID='Side3', XB=0.3048,0.3810,1.4097,1.4478,0.5334,0.6096, BULK_DENSITY=280.917017720042, SURF_ID6='RibSide','RibSide','RibSide','ThickWood','RibSide','RibSide'/
&OBST ID='Side3', XB=0.3048,0.3810,1.4097,1.4478,0.6096,0.8382, BULK_DENSITY=280.917017720042, SURF_ID='RibSide'/
&OBST ID='Side3', XB=0.3048,0.3810,1.4097,1.4478,0.8382,0.9144, BULK_DENSITY=280.917017720042, SURF_ID6='ThickWood','ThickWood','ThickWood','RibSide','ThickWood','ThickWood'/
&OBST ID='Side3', XB=0.3810,0.4572,1.3335,1.3716,0.1524,0.2286, BULK_DENSITY=280.917017720042, SURF_ID6='RibSide','RibSide','RibSide','ThickWood','RibSide','RibSide'/
&OBST ID='Side3', XB=0.4572,0.5334,1.3335,1.3716,0.0000,0.1524, BULK_DENSITY=280.917017720042, SURF_ID='RibSide'/
&OBST ID='Side3', XB=0.4572,0.5334,1.3335,1.3716,0.1524,0.2286, BULK_DENSITY=280.917017720042, SURF_ID6='ThickWood','ThickWood','ThickWood','RibSide','ThickWood','ThickWood'/
&OBST ID='Side3', XB=0.2286,0.2667,1.4478,1.5240,1.1430,1.2192, BULK_DENSITY=280.917017720042, SURF_ID6='RibSide','ThickWood','RibSide','RibSide','RibSide','RibSide'/
&OBST ID='Side3', XB=0.3048,0.3429,1.4478,1.5240,0.6858,0.8382, BULK_DENSITY=280.917017720042, SURF_ID6='ThickWood','RibSide','ThickWood','ThickWood','ThickWood','ThickWood'/
&OBST ID='Side3', XB=0.3810,0.4191,1.3716,1.4478,0.5334,0.6858, BULK_DENSITY=280.917017720042, SURF_ID6='RibSide','ThickWood','RibSide','RibSide','RibSide','RibSide'/
&OBST ID='Side3', XB=0.4572,0.4953,1.3716,1.4478,0.0762,0.2286, BULK_DENSITY=280.917017720042, SURF_ID6='ThickWood','RibSide','ThickWood','ThickWood','ThickWood','ThickWood'/
&OBST ID='Side3', XB=0.5334,0.5715,1.2954,1.3716,0.0000,0.0762, BULK_DENSITY=280.917017720042, SURF_ID6='RibSide','ThickWood','RibSide','RibSide','RibSide','RibSide'/
&OBST ID='Base3', XB=0.3048,0.3810,1.1430,1.2192,0.0000,0.0762, BULK_DENSITY=153.501084682737, SURF_IDS='PlankTop','PlankTop','ThickWood'/
&OBST ID='Base3', XB=0.3810,0.4572,1.2954,1.3716,0.0000,0.0762, BULK_DENSITY=153.501084682737, SURF_IDS='ThickWood','PlankTop','ThickWood'/
&OBST ID='Base3', XB=0.4572,0.5334,1.4478,1.5240,0.0000,0.0762, BULK_DENSITY=153.501084682737, SURF_IDS='ThickWood','PlankTop','PlankTop'/
&OBST ID='Base3', XB=0.6096,0.6858,1.6764,1.7526,0.0000,0.0762, BULK_DENSITY=153.501084682737, SURF_ID6='PlankTop','PlankTop','PlankTop','ThickWood','ThickWood','PlankTop'/
&OBST ID='Base3', XB=0.2286,0.3048,1.0668,1.1430,0.0762,0.1143, BULK_DENSITY=153.501084682737, SURF_IDS='ThickWood','PlankTop','PlankTop'/
&OBST ID='Base3', XB=0.5334,0.6096,1.5240,1.6002,0.0000,0.0381, BULK_DENSITY=153.501084682737, SURF_IDS='PlankTop','ThickWood','ThickWood'/
&OBST ID='Base3', XB=0.5334,0.6096,1.6002,1.6764,0.0762,0.1143, BULK_DENSITY=153.501084682737, SURF_IDS='ThickWood','PlankTop','PlankTop'/
&OBST ID='Base3', XB=0.2286,0.3048,1.0287,1.0668,0.0000,0.0762, BULK_DENSITY=153.501084682737, SURF_ID6='ThickWood','ThickWood','ThickWood','PlankTop','ThickWood','ThickWood'/
&OBST ID='Base3', XB=0.5334,0.6096,1.5621,1.6002,0.0000,0.0762, BULK_DENSITY=153.501084682737, SURF_ID='PlankTop'/
&OBST ID='Base3', XB=0.3048,0.3429,1.0668,1.1430,0.0000,0.0762, BULK_DENSITY=153.501084682737, SURF_ID='PlankTop'/
&OBST ID='Base3', XB=0.3810,0.4191,1.2192,1.2954,0.0000,0.0762, BULK_DENSITY=153.501084682737, SURF_ID='PlankTop'/
&OBST ID='Base3', XB=0.4572,0.4953,1.3716,1.4478,0.0000,0.0762, BULK_DENSITY=153.501084682737, SURF_ID='PlankTop'/
&OBST ID='Base3', XB=0.5334,0.5715,1.5240,1.6002,0.0000,0.0762, BULK_DENSITY=153.501084682737, SURF_ID='PlankTop'/
&OBST ID='Base3', XB=0.6096,0.6477,1.6002,1.6764,0.0000,0.0762, BULK_DENSITY=153.501084682737, SURF_ID='PlankTop'/
&OBST ID='Base3', XB=0.0762,0.1524,1.3716,1.4478,1.1430,1.2192, BULK_DENSITY=153.501084682737, SURF_ID6='ThickWood','PlankTop','PlankTop','ThickWood','PlankTop','ThickWood'/
&OBST ID='Base3', XB=0.3048,0.3810,1.7526,1.8288,1.1430,1.2192, BULK_DENSITY=153.501084682737, SURF_ID6='ThickWood','PlankTop','PlankTop','ThickWood','ThickWood','PlankTop'/
&OBST ID='Base3', XB=0.0000,0.0762,1.2192,1.2954,1.1430,1.1811, BULK_DENSITY=153.501084682737, SURF_IDS='PlankTop','ThickWood','ThickWood'/
&OBST ID='Base3', XB=0.1524,0.2286,1.5240,1.6002,1.1430,1.1811, BULK_DENSITY=153.501084682737, SURF_IDS='ThickWood','PlankTop','PlankTop'/
&OBST ID='Base3', XB=0.2286,0.3048,1.6002,1.6764,1.1430,1.1811, BULK_DENSITY=153.501084682737, SURF_IDS='PlankTop','ThickWood','ThickWood'/
&OBST ID='Base3', XB=0.0000,0.0762,1.2573,1.2954,1.0668,1.1430, BULK_DENSITY=153.501084682737, SURF_ID6='ThickWood','ThickWood','ThickWood','PlankTop','ThickWood','ThickWood'/
&OBST ID='Base3', XB=0.0000,0.0762,1.2573,1.2954,1.1430,1.2192, BULK_DENSITY=153.501084682737, SURF_ID6='PlankTop','PlankTop','PlankTop','ThickWood','PlankTop','PlankTop'/
&OBST ID='Base3', XB=0.0762,0.1524,1.3335,1.3716,1.0668,1.1430, BULK_DENSITY=153.501084682737, SURF_ID6='ThickWood','ThickWood','ThickWood','PlankTop','ThickWood','ThickWood'/
&OBST ID='Base3', XB=0.1524,0.2286,1.4859,1.5240,1.0668,1.1430, BULK_DENSITY=153.501084682737, SURF_ID6='ThickWood','ThickWood','ThickWood','PlankTop','ThickWood','ThickWood'/
&OBST ID='Base3', XB=0.1524,0.2286,1.4859,1.5240,1.1430,1.2192, BULK_DENSITY=153.501084682737, SURF_ID6='PlankTop','PlankTop','PlankTop','ThickWood','PlankTop','PlankTop'/
&OBST ID='Base3', XB=0.2286,0.3048,1.6383,1.6764,1.0668,1.1430, BULK_DENSITY=153.501084682737, SURF_ID6='ThickWood','ThickWood','ThickWood','PlankTop','ThickWood','ThickWood'/
&OBST ID='Base3', XB=0.2286,0.3048,1.6383,1.6764,1.1430,1.2192, BULK_DENSITY=153.501084682737, SURF_ID6='PlankTop','PlankTop','PlankTop','ThickWood','PlankTop','PlankTop'/
&OBST ID='Base3', XB=0.3048,0.3810,1.7907,1.8288,1.0668,1.1430, BULK_DENSITY=153.501084682737, SURF_ID6='ThickWood','ThickWood','ThickWood','PlankTop','ThickWood','ThickWood'/
&OBST ID='Base3', XB=0.0000,0.0381,1.2192,1.2954,1.0668,1.1430, BULK_DENSITY=153.501084682737, SURF_ID6='PlankTop','ThickWood','PlankTop','PlankTop','PlankTop','PlankTop'/
&OBST ID='Base3', XB=0.0000,0.0381,1.2192,1.2954,1.1430,1.2192, BULK_DENSITY=153.501084682737, SURF_ID6='ThickWood','PlankTop','ThickWood','ThickWood','ThickWood','ThickWood'/
&OBST ID='Base3', XB=0.0762,0.1143,1.2954,1.3716,1.0668,1.1430, BULK_DENSITY=153.501084682737, SURF_ID6='PlankTop','ThickWood','PlankTop','PlankTop','PlankTop','PlankTop'/
&OBST ID='Base3', XB=0.0762,0.1143,1.2954,1.3716,1.1430,1.2192, BULK_DENSITY=153.501084682737, SURF_ID6='ThickWood','PlankTop','ThickWood','ThickWood','ThickWood','ThickWood'/
&OBST ID='Base3', XB=0.1524,0.1905,1.3716,1.5240,1.0668,1.1430, BULK_DENSITY=153.501084682737, SURF_ID6='PlankTop','ThickWood','PlankTop','PlankTop','PlankTop','PlankTop'/
&OBST ID='Base3', XB=0.1524,0.1905,1.4478,1.5240,1.1430,1.2192, BULK_DENSITY=153.501084682737, SURF_ID6='ThickWood','PlankTop','ThickWood','ThickWood','ThickWood','ThickWood'/
&OBST ID='Base3', XB=0.2286,0.2667,1.5240,1.6764,1.0668,1.1430, BULK_DENSITY=153.501084682737, SURF_ID6='PlankTop','ThickWood','PlankTop','PlankTop','PlankTop','PlankTop'/
&OBST ID='Base3', XB=0.2286,0.2667,1.5240,1.6764,1.1430,1.2192, BULK_DENSITY=153.501084682737, SURF_ID6='ThickWood','PlankTop','ThickWood','ThickWood','ThickWood','ThickWood'/
&OBST ID='Base3', XB=0.3048,0.3429,1.6764,1.8288,1.0668,1.1430, BULK_DENSITY=153.501084682737, SURF_ID6='PlankTop','ThickWood','PlankTop','PlankTop','PlankTop','PlankTop'/
&OBST ID='Base3', XB=0.3048,0.3429,1.6764,1.7526,1.1430,1.2192, BULK_DENSITY=153.501084682737, SURF_ID6='ThickWood','PlankTop','ThickWood','ThickWood','ThickWood','ThickWood'/
&OBST ID='Base3', XB=0.3810,0.4191,1.8288,1.9050,1.0668,1.1430, BULK_DENSITY=153.501084682737, SURF_ID6='PlankTop','ThickWood','PlankTop','PlankTop','PlankTop','PlankTop'/
&OBST ID='Base3', XB=0.3810,0.4191,1.8288,1.9050,1.1430,1.2192, BULK_DENSITY=153.501084682737, SURF_ID6='ThickWood','PlankTop','ThickWood','ThickWood','ThickWood','ThickWood'/
&OBST ID='Base3', XB=0.1524,0.2286,1.2192,1.2954,0.6096,0.6858, BULK_DENSITY=153.501084682737, SURF_IDS='ThickWood','PlankTop','PlankTop'/
&OBST ID='Base3', XB=0.2286,0.3048,1.2954,1.3716,0.5334,0.6096, BULK_DENSITY=153.501084682737, SURF_IDS='PlankTop','PlankTop','ThickWood'/
&OBST ID='Base3', XB=0.2286,0.3048,1.3716,1.4478,0.6096,0.6858, BULK_DENSITY=153.501084682737, SURF_IDS='ThickWood','PlankTop','PlankTop'/
&OBST ID='Base3', XB=0.3048,0.3810,1.4478,1.5240,0.5334,0.6096, BULK_DENSITY=153.501084682737, SURF_ID='PlankTop'/
&OBST ID='Base3', XB=0.3810,0.4572,1.6002,1.6764,0.5334,0.6858, BULK_DENSITY=153.501084682737, SURF_ID='PlankTop'/
&OBST ID='Base3', XB=0.4572,0.5334,1.7526,1.8288,0.6096,0.6858, BULK_DENSITY=153.501084682737, SURF_IDS='ThickWood','PlankTop','PlankTop'/
&OBST ID='Base3', XB=0.1524,0.2286,1.1430,1.2192,0.5334,0.5715, BULK_DENSITY=153.501084682737, SURF_IDS='PlankTop','ThickWood','ThickWood'/
&OBST ID='Base3', XB=0.3048,0.3810,1.5240,1.6002,0.6858,0.7239, BULK_DENSITY=153.501084682737, SURF_IDS='ThickWood','PlankTop','PlankTop'/
&OBST ID='Base3', XB=0.4572,0.5334,1.6764,1.7526,0.5334,0.5715, BULK_DENSITY=153.501084682737, SURF_IDS='PlankTop','ThickWood','ThickWood'/
&OBST ID='Base3', XB=0.1524,0.2286,1.1811,1.2192,0.5334,0.6096, BULK_DENSITY=153.501084682737, SURF_ID='PlankTop'/
&OBST ID='Base3', XB=0.3048,0.3810,1.4859,1.5240,0.6096,0.6858, BULK_DENSITY=153.501084682737, SURF_ID='PlankTop'/
&OBST ID='Base3', XB=0.4572,0.5334,1.7145,1.7526,0.5334,0.6096, BULK_DENSITY=153.501084682737, SURF_ID='PlankTop'/
&OBST ID='Base3', XB=0.1524,0.1905,1.1430,1.2192,0.5334,0.6858, BULK_DENSITY=153.501084682737, SURF_ID='PlankTop'/
&OBST ID='Base3', XB=0.2286,0.2667,1.2192,1.2954,0.5334,0.6096, BULK_DENSITY=153.501084682737, SURF_ID='PlankTop'/
&OBST ID='Base3', XB=0.2286,0.2667,1.2954,1.3716,0.6096,0.6858, BULK_DENSITY=153.501084682737, SURF_ID='PlankTop'/
&OBST ID='Base3', XB=0.3048,0.3429,1.3716,1.4478,0.5334,0.6096, BULK_DENSITY=153.501084682737, SURF_ID='PlankTop'/
&OBST ID='Base3', XB=0.3048,0.3429,1.4478,1.5240,0.6096,0.6858, BULK_DENSITY=153.501084682737, SURF_ID='PlankTop'/
&OBST ID='Base3', XB=0.3810,0.4191,1.5240,1.6002,0.5334,0.6858, BULK_DENSITY=153.501084682737, SURF_ID='PlankTop'/
&OBST ID='Base3', XB=0.4572,0.4953,1.6764,1.7526,0.5334,0.6858, BULK_DENSITY=153.501084682737, SURF_ID='PlankTop'/
&OBST ID='Base3', XB=0.5334,0.5715,1.7526,1.8288,0.5334,0.6096, BULK_DENSITY=153.501084682737, SURF_ID='PlankTop'/
&OBST ID='Top3', XB=0.3810,0.4572,1.0668,1.1430,0.0000,0.0762, BULK_DENSITY=228.999287172382, SURF_IDS='PlankTop','PlankTop','ThickWood'/
&OBST ID='Top3', XB=0.4572,0.5334,1.2192,1.2954,0.0000,0.0762, BULK_DENSITY=228.999287172382, SURF_IDS='PlankTop','PlankTop','ThickWood'/
&OBST ID='Top3', XB=0.5334,0.6096,1.3716,1.4478,0.0000,0.0762, BULK_DENSITY=228.999287172382, SURF_IDS='ThickWood','PlankTop','PlankTop'/
&OBST ID='Top3', XB=0.6858,0.7620,1.6002,1.6764,0.0000,0.0762, BULK_DENSITY=228.999287172382, SURF_IDS='PlankTop','PlankTop','ThickWood'/
&OBST ID='Top3', XB=0.3810,0.4572,1.1430,1.2192,0.0762,0.1143, BULK_DENSITY=228.999287172382, SURF_IDS='ThickWood','PlankTop','PlankTop'/
&OBST ID='Top3', XB=0.6096,0.6858,1.5240,1.6002,0.0762,0.1143, BULK_DENSITY=228.999287172382, SURF_IDS='ThickWood','PlankTop','PlankTop'/
&OBST ID='Top3', XB=0.6096,0.6858,1.4859,1.5240,0.0000,0.0762, BULK_DENSITY=228.999287172382, SURF_ID='PlankTop'/
&OBST ID='Top3', XB=0.3810,0.4191,0.9906,1.0668,0.0000,0.0762, BULK_DENSITY=228.999287172382, SURF_ID6='ThickWood','PlankTop','ThickWood','ThickWood','ThickWood','ThickWood'/
&OBST ID='Top3', XB=0.4572,0.4953,1.1430,1.2192,0.0000,0.0762, BULK_DENSITY=228.999287172382, SURF_ID='PlankTop'/
&OBST ID='Top3', XB=0.5334,0.5715,1.2954,1.3716,0.0000,0.0762, BULK_DENSITY=228.999287172382, SURF_ID='PlankTop'/
&OBST ID='Top3', XB=0.6096,0.6477,1.4478,1.5240,0.0000,0.0762, BULK_DENSITY=228.999287172382, SURF_ID='PlankTop'/
&OBST ID='Top3', XB=0.6858,0.7239,1.5240,1.6002,0.0000,0.0762, BULK_DENSITY=228.999287172382, SURF_ID='PlankTop'/
&OBST ID='Top3', XB=0.3810,0.4572,1.1430,1.2192,0.1524,0.2286, BULK_DENSITY=228.999287172382, SURF_IDS='PlankTop','PlankTop','ThickWood'/
&OBST ID='Top3', XB=0.4572,0.5334,1.2954,1.3716,0.1524,0.2286, BULK_DENSITY=228.999287172382, SURF_IDS='PlankTop','PlankTop','ThickWood'/
&OBST ID='Top3', XB=0.5334,0.6096,1.4478,1.5240,0.1524,0.2286, BULK_DENSITY=228.999287172382, SURF_IDS='ThickWood','PlankTop','ThickWood'/
&OBST ID='Top3', XB=0.3048,0.3810,1.0668,1.1430,0.2286,0.2667, BULK_DENSITY=228.999287172382, SURF_IDS='ThickWood','PlankTop','PlankTop'/
&OBST ID='Top3', XB=0.3810,0.4572,1.2192,1.2954,0.2286,0.2667, BULK_DENSITY=228.999287172382, SURF_IDS='ThickWood','PlankTop','PlankTop'/
&OBST ID='Top3', XB=0.6096,0.6858,1.6002,1.6764,0.2286,0.2667, BULK_DENSITY=228.999287172382, SURF_IDS='ThickWood','PlankTop','PlankTop'/
&OBST ID='Top3', XB=0.3048,0.3810,1.0287,1.0668,0.1524,0.2286, BULK_DENSITY=228.999287172382, SURF_ID='PlankTop'/
&OBST ID='Top3', XB=0.6096,0.6858,1.5621,1.6002,0.1524,0.2286, BULK_DENSITY=228.999287172382, SURF_ID='PlankTop'/
&OBST ID='Top3', XB=0.3810,0.4191,1.0668,1.1430,0.1524,0.2286, BULK_DENSITY=228.999287172382, SURF_ID='PlankTop'/
&OBST ID='Top3', XB=0.4572,0.4953,1.2192,1.2954,0.1524,0.2286, BULK_DENSITY=228.999287172382, SURF_ID='PlankTop'/
&OBST ID='Top3', XB=0.5334,0.5715,1.3716,1.4478,0.1524,0.2286, BULK_DENSITY=228.999287172382, SURF_ID='PlankTop'/
&OBST ID='Top3', XB=0.6096,0.6477,1.5240,1.6002,0.1524,0.2286, BULK_DENSITY=228.999287172382, SURF_ID='PlankTop'/
&OBST ID='Top3', XB=0.6858,0.7239,1.6002,1.6764,0.1524,0.2286, BULK_DENSITY=228.999287172382, SURF_ID='PlankTop'/
&OBST ID='Top3', XB=0.3048,0.3810,1.1430,1.2192,0.3048,0.3810, BULK_DENSITY=228.999287172382, SURF_IDS='ThickWood','PlankTop','PlankTop'/
&OBST ID='Top3', XB=0.4572,0.5334,1.3716,1.4478,0.3048,0.3810, BULK_DENSITY=228.999287172382, SURF_IDS='PlankTop','PlankTop','ThickWood'/
&OBST ID='Top3', XB=0.5334,0.6096,1.5240,1.6002,0.3048,0.3810, BULK_DENSITY=228.999287172382, SURF_IDS='ThickWood','PlankTop','ThickWood'/
&OBST ID='Top3', XB=0.3810,0.4572,1.2192,1.2954,0.3048,0.3429, BULK_DENSITY=228.999287172382, SURF_IDS='PlankTop','ThickWood','ThickWood'/
&OBST ID='Top3', XB=0.3810,0.4572,1.2954,1.3716,0.3810,0.4191, BULK_DENSITY=228.999287172382, SURF_IDS='ThickWood','PlankTop','PlankTop'/
&OBST ID='Top3', XB=0.6096,0.6858,1.6764,1.7526,0.3810,0.4191, BULK_DENSITY=228.999287172382, SURF_IDS='ThickWood','PlankTop','PlankTop'/
&OBST ID='Top3', XB=0.3810,0.4572,1.2573,1.2954,0.3048,0.3810, BULK_DENSITY=228.999287172382, SURF_ID='PlankTop'/
&OBST ID='Top3', XB=0.6096,0.6858,1.6383,1.6764,0.3048,0.3810, BULK_DENSITY=228.999287172382, SURF_ID='PlankTop'/
&OBST ID='Top3', XB=0.3048,0.3429,1.0668,1.1430,0.3048,0.3810, BULK_DENSITY=228.999287172382, SURF_ID='PlankTop'/
&OBST ID='Top3', XB=0.3810,0.4191,1.2192,1.2954,0.3048,0.3810, BULK_DENSITY=228.999287172382, SURF_ID='PlankTop'/
&OBST ID='Top3', XB=0.4572,0.4953,1.2954,1.3716,0.3048,0.3810, BULK_DENSITY=228.999287172382, SURF_ID='PlankTop'/
&OBST ID='Top3', XB=0.5334,0.5715,1.4478,1.5240,0.3048,0.3810, BULK_DENSITY=228.999287172382, SURF_ID='PlankTop'/
&OBST ID='Top3', XB=0.6096,0.6477,1.6002,1.6764,0.3048,0.3810, BULK_DENSITY=228.999287172382, SURF_ID='PlankTop'/
&OBST ID='Top3', XB=0.6858,0.7239,1.6764,1.7526,0.3048,0.3810, BULK_DENSITY=228.999287172382, SURF_ID='PlankTop'/
&OBST ID='Top3', XB=0.2286,0.3048,1.0668,1.1430,0.4572,0.5334, BULK_DENSITY=228.999287172382, SURF_IDS='PlankTop','PlankTop','ThickWood'/
&OBST ID='Top3', XB=0.3048,0.3810,1.2192,1.2954,0.4572,0.5334, BULK_DENSITY=228.999287172382, SURF_IDS='ThickWood','PlankTop','PlankTop'/
&OBST ID='Top3', XB=0.4572,0.5334,1.4478,1.5240,0.4572,0.5334, BULK_DENSITY=228.999287172382, SURF_IDS='PlankTop','PlankTop','ThickWood'/
&OBST ID='Top3', XB=0.5334,0.6096,1.6002,1.6764,0.4572,0.5334, BULK_DENSITY=228.999287172382, SURF_IDS='ThickWood','PlankTop','ThickWood'/
&OBST ID='Top3', XB=0.3810,0.4572,1.2954,1.3716,0.4572,0.4953, BULK_DENSITY=228.999287172382, SURF_IDS='PlankTop','ThickWood','ThickWood'/
&OBST ID='Top3', XB=0.3810,0.4572,1.3716,1.4478,0.5334,0.5715, BULK_DENSITY=228.999287172382, SURF_IDS='ThickWood','PlankTop','PlankTop'/
&OBST ID='Top3', XB=0.3810,0.4572,1.3335,1.3716,0.4572,0.5334, BULK_DENSITY=228.999287172382, SURF_ID='PlankTop'/
&OBST ID='Top3', XB=0.3048,0.3429,1.1430,1.2192,0.4572,0.5334, BULK_DENSITY=228.999287172382, SURF_ID='PlankTop'/
&OBST ID='Top3', XB=0.3810,0.4191,1.2954,1.3716,0.4572,0.5334, BULK_DENSITY=228.999287172382, SURF_ID='PlankTop'/
&OBST ID='Top3', XB=0.4572,0.4953,1.3716,1.4478,0.4572,0.5334, BULK_DENSITY=228.999287172382, SURF_ID='PlankTop'/
&OBST ID='Top3', XB=0.5334,0.5715,1.5240,1.6002,0.4572,0.5334, BULK_DENSITY=228.999287172382, SURF_ID='PlankTop'/
&OBST ID='Top3', XB=0.6096,0.6477,1.6764,1.7526,0.4572,0.5334, BULK_DENSITY=228.999287172382, SURF_ID='PlankTop'/
&OBST ID='Top3', XB=0.2286,0.3048,1.1430,1.2192,0.6096,0.6858, BULK_DENSITY=228.999287172382, SURF_IDS='PlankTop','PlankTop','ThickWood'/
&OBST ID='Top3', XB=0.3048,0.3810,1.2954,1.3716,0.6096,0.6858, BULK_DENSITY=228.999287172382, SURF_ID='PlankTop'/
&OBST ID='Top3', XB=0.3810,0.4572,1.4478,1.5240,0.6858,0.7620, BULK_DENSITY=228.999287172382, SURF_ID='PlankTop'/
&OBST ID='Top3', XB=0.4572,0.5334,1.5240,1.6002,0.6096,0.6858, BULK_DENSITY=228.999287172382, SURF_IDS='PlankTop','PlankTop','ThickWood'/
&OBST ID='Top3', XB=0.4572,0.5334,1.6002,1.6764,0.6858,0.7620, BULK_DENSITY=228.999287172382, SURF_IDS='ThickWood','PlankTop','PlankTop'/
&OBST ID='Top3', XB=0.5334,0.6096,1.6764,1.7526,0.6096,0.6858, BULK_DENSITY=228.999287172382, SURF_IDS='PlankTop','PlankTop','ThickWood'/
&OBST ID='Top3', XB=0.2286,0.3048,1.2192,1.2954,0.7620,0.8001, BULK_DENSITY=228.999287172382, SURF_IDS='ThickWood','PlankTop','PlankTop'/
&OBST ID='Top3', XB=0.1524,0.2286,1.1049,1.1430,0.6858,0.7620, BULK_DENSITY=228.999287172382, SURF_ID6='ThickWood','ThickWood','ThickWood','PlankTop','ThickWood','ThickWood'/
&OBST ID='Top3', XB=0.2286,0.3048,1.1811,1.2192,0.6858,0.7620, BULK_DENSITY=228.999287172382, SURF_ID='PlankTop'/
&OBST ID='Top3', XB=0.3048,0.3810,1.3335,1.3716,0.6858,0.7620, BULK_DENSITY=228.999287172382, SURF_ID='PlankTop'/
&OBST ID='Top3', XB=0.3810,0.4572,1.4097,1.4478,0.6096,0.6858, BULK_DENSITY=228.999287172382, SURF_ID='PlankTop'/
&OBST ID='Top3', XB=0.5334,0.6096,1.7145,1.7526,0.6858,0.7620, BULK_DENSITY=228.999287172382, SURF_ID6='PlankTop','PlankTop','PlankTop','ThickWood','PlankTop','PlankTop'/
&OBST ID='Top3', XB=0.2286,0.2667,1.0668,1.1430,0.6096,0.6858, BULK_DENSITY=228.999287172382, SURF_ID6='ThickWood','PlankTop','ThickWood','ThickWood','ThickWood','ThickWood'/
&OBST ID='Top3', XB=0.2286,0.2667,1.1430,1.2192,0.6858,0.7620, BULK_DENSITY=228.999287172382, SURF_ID='PlankTop'/
&OBST ID='Top3', XB=0.3048,0.3429,1.2192,1.2954,0.6096,0.7620, BULK_DENSITY=228.999287172382, SURF_ID='PlankTop'/
&OBST ID='Top3', XB=0.3048,0.3429,1.2954,1.3716,0.6858,0.7620, BULK_DENSITY=228.999287172382, SURF_ID='PlankTop'/
&OBST ID='Top3', XB=0.3810,0.4191,1.3716,1.4478,0.6096,0.7620, BULK_DENSITY=228.999287172382, SURF_ID='PlankTop'/
&OBST ID='Top3', XB=0.4572,0.4953,1.4478,1.5240,0.6096,0.6858, BULK_DENSITY=228.999287172382, SURF_ID='PlankTop'/
&OBST ID='Top3', XB=0.4572,0.4953,1.5240,1.6002,0.6858,0.7620, BULK_DENSITY=228.999287172382, SURF_ID='PlankTop'/
&OBST ID='Top3', XB=0.5334,0.5715,1.6002,1.6764,0.6096,0.6858, BULK_DENSITY=228.999287172382, SURF_ID='PlankTop'/
&OBST ID='Top3', XB=0.5334,0.5715,1.6764,1.7526,0.6858,0.7620, BULK_DENSITY=228.999287172382, SURF_ID='PlankTop'/
&OBST ID='Top3', XB=0.1524,0.2286,1.1430,1.2192,0.8382,0.9144, BULK_DENSITY=228.999287172382, SURF_IDS='ThickWood','PlankTop','ThickWood'/
&OBST ID='Top3', XB=0.2286,0.3048,1.2954,1.3716,0.8382,0.9144, BULK_DENSITY=228.999287172382, SURF_IDS='ThickWood','PlankTop','PlankTop'/
&OBST ID='Top3', XB=0.3810,0.4572,1.5240,1.6002,0.8382,0.9144, BULK_DENSITY=228.999287172382, SURF_IDS='PlankTop','PlankTop','ThickWood'/
&OBST ID='Top3', XB=0.4572,0.5334,1.6764,1.7526,0.8382,0.9144, BULK_DENSITY=228.999287172382, SURF_IDS='ThickWood','PlankTop','PlankTop'/
&OBST ID='Top3', XB=0.3048,0.3810,1.3716,1.4478,0.8382,0.8763, BULK_DENSITY=228.999287172382, SURF_IDS='PlankTop','ThickWood','ThickWood'/
&OBST ID='Top3', XB=0.3048,0.3810,1.4478,1.5240,0.9144,0.9525, BULK_DENSITY=228.999287172382, SURF_IDS='ThickWood','PlankTop','PlankTop'/
&OBST ID='Top3', XB=0.3048,0.3810,1.4097,1.4478,0.8382,0.9144, BULK_DENSITY=228.999287172382, SURF_ID='PlankTop'/
&OBST ID='Top3', XB=0.2286,0.2667,1.2192,1.2954,0.8382,0.9144, BULK_DENSITY=228.999287172382, SURF_ID='PlankTop'/
&OBST ID='Top3', XB=0.3048,0.3429,1.3716,1.4478,0.8382,0.9144, BULK_DENSITY=228.999287172382, SURF_ID='PlankTop'/
&OBST ID='Top3', XB=0.3810,0.4191,1.4478,1.5240,0.8382,0.9144, BULK_DENSITY=228.999287172382, SURF_ID='PlankTop'/
&OBST ID='Top3', XB=0.4572,0.4953,1.6002,1.6764,0.8382,0.9144, BULK_DENSITY=228.999287172382, SURF_ID='PlankTop'/
&OBST ID='Top3', XB=0.5334,0.5715,1.7526,1.8288,0.8382,0.9144, BULK_DENSITY=228.999287172382, SURF_ID6='PlankTop','ThickWood','PlankTop','PlankTop','PlankTop','PlankTop'/
&OBST ID='Top3', XB=0.1524,0.2286,1.2192,1.2954,0.9906,1.0668, BULK_DENSITY=228.999287172382, SURF_IDS='ThickWood','PlankTop','ThickWood'/
&OBST ID='Top3', XB=0.2286,0.3048,1.3716,1.4478,0.9906,1.0668, BULK_DENSITY=228.999287172382, SURF_IDS='ThickWood','PlankTop','PlankTop'/
&OBST ID='Top3', XB=0.3810,0.4572,1.6002,1.6764,0.9906,1.0668, BULK_DENSITY=228.999287172382, SURF_IDS='PlankTop','PlankTop','ThickWood'/
&OBST ID='Top3', XB=0.4572,0.5334,1.7526,1.8288,0.9906,1.0668, BULK_DENSITY=228.999287172382, SURF_IDS='ThickWood','PlankTop','PlankTop'/
&OBST ID='Top3', XB=0.3048,0.3810,1.4478,1.5240,0.9906,1.0287, BULK_DENSITY=228.999287172382, SURF_IDS='PlankTop','ThickWood','ThickWood'/
&OBST ID='Top3', XB=0.3048,0.3810,1.5240,1.6002,1.0668,1.1049, BULK_DENSITY=228.999287172382, SURF_IDS='ThickWood','PlankTop','PlankTop'/
&OBST ID='Top3', XB=0.3048,0.3810,1.4859,1.5240,0.9906,1.0668, BULK_DENSITY=228.999287172382, SURF_ID='PlankTop'/
&OBST ID='Top3', XB=0.1524,0.1905,1.1430,1.2192,0.9906,1.0668, BULK_DENSITY=228.999287172382, SURF_ID='PlankTop'/
&OBST ID='Top3', XB=0.2286,0.2667,1.2954,1.3716,0.9906,1.0668, BULK_DENSITY=228.999287172382, SURF_ID='PlankTop'/
&OBST ID='Top3', XB=0.3048,0.3429,1.4478,1.5240,0.9906,1.0668, BULK_DENSITY=228.999287172382, SURF_ID='PlankTop'/
&OBST ID='Top3', XB=0.3810,0.4191,1.5240,1.6002,0.9906,1.0668, BULK_DENSITY=228.999287172382, SURF_ID='PlankTop'/
&OBST ID='Top3', XB=0.4572,0.4953,1.6764,1.7526,0.9906,1.0668, BULK_DENSITY=228.999287172382, SURF_ID='PlankTop'/
&OBST ID='Top3', XB=0.1524,0.2286,1.2954,1.3716,1.1430,1.2192, BULK_DENSITY=228.999287172382, SURF_IDS='ThickWood','PlankTop','ThickWood'/
&OBST ID='Top3', XB=0.2286,0.3048,1.4478,1.5240,1.1430,1.2192, BULK_DENSITY=228.999287172382, SURF_IDS='ThickWood','PlankTop','PlankTop'/
&OBST ID='Top3', XB=0.3810,0.4572,1.6764,1.7526,1.1430,1.2192, BULK_DENSITY=228.999287172382, SURF_IDS='PlankTop','PlankTop','ThickWood'/
&OBST ID='Top3', XB=0.0762,0.1524,1.1430,1.2192,1.1430,1.1811, BULK_DENSITY=228.999287172382, SURF_IDS='PlankTop','ThickWood','ThickWood'/
&OBST ID='Top3', XB=0.3048,0.3810,1.5240,1.6002,1.1430,1.1811, BULK_DENSITY=228.999287172382, SURF_IDS='PlankTop','ThickWood','ThickWood'/
&OBST ID='Top3', XB=0.3048,0.3810,1.6002,1.6764,1.2192,1.2573, BULK_DENSITY=228.999287172382, SURF_IDS='ThickWood','PlankTop','PlankTop'/
&OBST ID='Top3', XB=0.0762,0.1524,1.1811,1.2192,1.1430,1.2192, BULK_DENSITY=228.999287172382, SURF_ID='PlankTop'/
&OBST ID='Top3', XB=0.3048,0.3810,1.5621,1.6002,1.1430,1.2192, BULK_DENSITY=228.999287172382, SURF_ID='PlankTop'/
&OBST ID='Top3', XB=0.0762,0.1143,1.1430,1.2192,1.1430,1.2192, BULK_DENSITY=228.999287172382, SURF_ID6='ThickWood','PlankTop','ThickWood','ThickWood','ThickWood','ThickWood'/
&OBST ID='Top3', XB=0.1524,0.1905,1.2192,1.2954,1.1430,1.2192, BULK_DENSITY=228.999287172382, SURF_ID='PlankTop'/
&OBST ID='Top3', XB=0.2286,0.2667,1.3716,1.4478,1.1430,1.2192, BULK_DENSITY=228.999287172382, SURF_ID='PlankTop'/
&OBST ID='Top3', XB=0.3048,0.3429,1.5240,1.6002,1.1430,1.2192, BULK_DENSITY=228.999287172382, SURF_ID='PlankTop'/
&OBST ID='Top3', XB=0.3810,0.4191,1.6002,1.6764,1.1430,1.2192, BULK_DENSITY=228.999287172382, SURF_ID='PlankTop'/
&OBST ID='Top3', XB=0.4572,0.4953,1.7526,1.8288,1.1430,1.2192, BULK_DENSITY=228.999287172382, SURF_ID='PlankTop'/

&OBST ID='Side4', XB=0.4572,0.5334,1.3716,1.4478,1.0668,1.1430, BULK_DENSITY=275.514767379272, SURF_ID6='RibSide','RibSide','RibSide','ThickWood','ThickWood','RibSide'/
&OBST ID='Side4', XB=0.4572,0.5334,1.3716,1.4478,1.1430,1.2192, BULK_DENSITY=275.514767379272, SURF_IDS='ThickWood','RibSide','RibSide'/
&OBST ID='Side4', XB=0.5334,0.6096,1.2954,1.3716,0.6858,0.7620, BULK_DENSITY=275.514767379272, SURF_ID6='RibSide','RibSide','RibSide','ThickWood','ThickWood','RibSide'/
&OBST ID='Side4', XB=0.5334,0.6096,1.2954,1.3716,0.7620,0.8382, BULK_DENSITY=275.514767379272, SURF_ID='RibSide'/
&OBST ID='Side4', XB=0.5334,0.6096,1.2954,1.3716,0.8382,0.9144, BULK_DENSITY=275.514767379272, SURF_ID6='RibSide','ThickWood','RibSide','RibSide','RibSide','ThickWood'/
&OBST ID='Side4', XB=0.6096,0.6858,1.2192,1.2954,0.2286,0.3048, BULK_DENSITY=275.514767379272, SURF_ID6='ThickWood','RibSide','RibSide','ThickWood','ThickWood','ThickWood'/
&OBST ID='Side4', XB=0.6096,0.6858,1.2192,1.2954,0.3048,0.3810, BULK_DENSITY=275.514767379272, SURF_ID6='RibSide','RibSide','RibSide','ThickWood','RibSide','RibSide'/
&OBST ID='Side4', XB=0.6096,0.6858,1.2192,1.2954,0.3810,0.4572, BULK_DENSITY=275.514767379272, SURF_ID='RibSide'/
&OBST ID='Side4', XB=0.6096,0.6858,1.2192,1.2954,0.4572,0.5334, BULK_DENSITY=275.514767379272, SURF_ID6='RibSide','ThickWood','RibSide','RibSide','RibSide','ThickWood'/
&OBST ID='Side4', XB=0.6858,0.7620,1.1430,1.2192,0.0000,0.1524, BULK_DENSITY=275.514767379272, SURF_ID6='RibSide','ThickWood','RibSide','RibSide','ThickWood','ThickWood'/
&OBST ID='Side4', XB=0.5334,0.6096,1.2573,1.2954,0.6096,0.6858, BULK_DENSITY=275.514767379272, SURF_ID6='RibSide','RibSide','RibSide','ThickWood','RibSide','RibSide'/
&OBST ID='Side4', XB=0.5334,0.6096,1.3335,1.3716,0.9144,1.0668, BULK_DENSITY=275.514767379272, SURF_ID6='ThickWood','ThickWood','ThickWood','RibSide','ThickWood','ThickWood'/
&OBST ID='Side4', XB=0.6096,0.6858,1.2573,1.2954,0.5334,0.6858, BULK_DENSITY=275.514767379272, SURF_ID6='ThickWood','ThickWood','ThickWood','RibSide','ThickWood','ThickWood'/
&OBST ID='Side4', XB=0.6858,0.7620,1.1811,1.2192,0.1524,0.3048, BULK_DENSITY=275.514767379272, SURF_ID6='ThickWood','ThickWood','ThickWood','RibSide','ThickWood','ThickWood'/
&OBST ID='Side4', XB=0.5334,0.5715,1.2954,1.3716,0.9144,0.9906, BULK_DENSITY=275.514767379272, SURF_ID6='RibSide','ThickWood','RibSide','RibSide','RibSide','RibSide'/
&OBST ID='Side4', XB=0.5334,0.5715,1.3716,1.4478,0.9144,1.0668, BULK_DENSITY=275.514767379272, SURF_ID6='ThickWood','RibSide','ThickWood','ThickWood','ThickWood','ThickWood'/
&OBST ID='Side4', XB=0.6096,0.6477,1.2954,1.3716,0.5334,0.6858, BULK_DENSITY=275.514767379272, SURF_ID6='ThickWood','RibSide','ThickWood','ThickWood','ThickWood','ThickWood'/
&OBST ID='Side4', XB=0.6858,0.7239,1.2192,1.2954,0.1524,0.2286, BULK_DENSITY=275.514767379272, SURF_ID6='ThickWood','RibSide','ThickWood','ThickWood','ThickWood','ThickWood'/
&OBST ID='Side4', XB=0.9906,1.0668,1.9050,1.9812,1.0668,1.2192, BULK_DENSITY=275.514767379272, SURF_ID6='ThickWood','RibSide','RibSide','RibSide','ThickWood','ThickWood'/
&OBST ID='Side4', XB=1.0668,1.1430,1.8288,1.9050,0.6858,0.7620, BULK_DENSITY=275.514767379272, SURF_ID6='ThickWood','RibSide','RibSide','RibSide','ThickWood','ThickWood'/
&OBST ID='Side4', XB=1.0668,1.1430,1.8288,1.9050,0.7620,0.8382, BULK_DENSITY=275.514767379272, SURF_ID='RibSide'/
&OBST ID='Side4', XB=1.0668,1.1430,1.8288,1.9050,0.8382,0.9144, BULK_DENSITY=275.514767379272, SURF_ID6='RibSide','RibSide','ThickWood','RibSide','RibSide','ThickWood'/
&OBST ID='Side4', XB=1.1430,1.2192,1.7526,1.8288,0.2286,0.3810, BULK_DENSITY=275.514767379272, SURF_ID6='ThickWood','RibSide','RibSide','RibSide','ThickWood','ThickWood'/
&OBST ID='Side4', XB=1.1430,1.2192,1.7526,1.8288,0.3810,0.5334, BULK_DENSITY=275.514767379272, SURF_ID6='RibSide','RibSide','ThickWood','RibSide','RibSide','ThickWood'/
&OBST ID='Side4', XB=1.2192,1.2954,1.6764,1.7526,0.0000,0.1524, BULK_DENSITY=275.514767379272, SURF_ID6='RibSide','RibSide','ThickWood','RibSide','ThickWood','ThickWood'/
&OBST ID='Side4', XB=0.9906,1.0668,1.8669,1.9050,0.9144,1.0668, BULK_DENSITY=275.514767379272, SURF_ID6='RibSide','RibSide','RibSide','ThickWood','RibSide','RibSide'/
&OBST ID='Side4', XB=1.0668,1.1430,1.7907,1.8288,0.5334,0.6858, BULK_DENSITY=275.514767379272, SURF_ID6='RibSide','RibSide','RibSide','ThickWood','RibSide','RibSide'/
&OBST ID='Side4', XB=1.0668,1.1430,1.8669,1.9050,0.9144,0.9906, BULK_DENSITY=275.514767379272, SURF_ID6='ThickWood','ThickWood','ThickWood','RibSide','ThickWood','ThickWood'/
&OBST ID='Side4', XB=1.1430,1.2192,1.7145,1.7526,0.1524,0.2286, BULK_DENSITY=275.514767379272, SURF_ID6='RibSide','RibSide','RibSide','ThickWood','RibSide','RibSide'/
&OBST ID='Side4', XB=1.0668,1.1049,1.8288,1.9050,0.9144,1.0668, BULK_DENSITY=275.514767379272, SURF_ID6='RibSide','ThickWood','RibSide','RibSide','RibSide','RibSide'/
&OBST ID='Side4', XB=1.1430,1.1811,1.7526,1.8288,0.5334,0.6858, BULK_DENSITY=275.514767379272, SURF_ID6='RibSide','ThickWood','RibSide','RibSide','RibSide','RibSide'/
&OBST ID='Side4', XB=1.2192,1.2573,1.6764,1.7526,0.1524,0.3048, BULK_DENSITY=275.514767379272, SURF_ID6='RibSide','ThickWood','RibSide','RibSide','RibSide','RibSide'/
&OBST ID='Side4', XB=0.6858,0.7620,1.6383,1.6764,1.1430,1.2192, BULK_DENSITY=275.514767379272, SURF_ID6='RibSide','RibSide','RibSide','ThickWood','RibSide','RibSide'/
&OBST ID='Side4', XB=0.7620,0.8382,1.5621,1.6002,0.6858,0.8382, BULK_DENSITY=275.514767379272, SURF_ID6='RibSide','RibSide','RibSide','ThickWood','RibSide','RibSide'/
&OBST ID='Side4', XB=0.7620,0.8382,1.5621,1.6002,0.8382,0.9906, BULK_DENSITY=275.514767379272, SURF_ID='RibSide'/
&OBST ID='Side4', XB=0.7620,0.8382,1.5621,1.6002,0.9906,1.1430, BULK_DENSITY=275.514767379272, SURF_ID6='ThickWood','ThickWood','ThickWood','RibSide','ThickWood','ThickWood'/
&OBST ID='Side4', XB=0.8382,0.9144,1.4859,1.5240,0.3048,0.4572, BULK_DENSITY=275.514767379272, SURF_ID6='RibSide','RibSide','RibSide','ThickWood','RibSide','RibSide'/
&OBST ID='Side4', XB=0.8382,0.9144,1.4859,1.5240,0.4572,0.6096, BULK_DENSITY=275.514767379272, SURF_ID='RibSide'/
&OBST ID='Side4', XB=0.8382,0.9144,1.4859,1.5240,0.6096,0.7620, BULK_DENSITY=275.514767379272, SURF_ID6='ThickWood','ThickWood','ThickWood','RibSide','ThickWood','ThickWood'/
&OBST ID='Side4', XB=0.9144,0.9906,1.4097,1.4478,0.0000,0.0762, BULK_DENSITY=275.514767379272, SURF_ID6='RibSide','RibSide','RibSide','ThickWood','RibSide','RibSide'/
&OBST ID='Side4', XB=0.9144,0.9906,1.4097,1.4478,0.0762,0.2286, BULK_DENSITY=275.514767379272, SURF_ID='RibSide'/
&OBST ID='Side4', XB=0.9144,0.9906,1.4097,1.4478,0.2286,0.3048, BULK_DENSITY=275.514767379272, SURF_ID6='ThickWood','ThickWood','ThickWood','RibSide','ThickWood','ThickWood'/
&OBST ID='Side4', XB=0.7620,0.8001,1.6002,1.6764,0.8382,0.9906, BULK_DENSITY=275.514767379272, SURF_ID6='ThickWood','RibSide','ThickWood','ThickWood','ThickWood','ThickWood'/
&OBST ID='Side4', XB=0.7620,0.8001,1.6002,1.6764,0.9906,1.1430, BULK_DENSITY=275.514767379272, SURF_ID='RibSide'/
&OBST ID='Side4', XB=0.7620,0.8001,1.6002,1.6764,1.1430,1.2192, BULK_DENSITY=275.514767379272, SURF_ID6='RibSide','ThickWood','RibSide','RibSide','RibSide','RibSide'/
&OBST ID='Side4', XB=0.8382,0.8763,1.5240,1.6002,0.4572,0.6096, BULK_DENSITY=275.514767379272, SURF_ID6='ThickWood','RibSide','ThickWood','ThickWood','ThickWood','ThickWood'/
&OBST ID='Side4', XB=0.8382,0.8763,1.5240,1.6002,0.6096,0.7620, BULK_DENSITY=275.514767379272, SURF_ID='RibSide'/
&OBST ID='Side4', XB=0.8382,0.8763,1.5240,1.6002,0.7620,0.9144, BULK_DENSITY=275.514767379272, SURF_ID6='RibSide','ThickWood','RibSide','RibSide','RibSide','RibSide'/
&OBST ID='Side4', XB=0.9144,0.9525,1.4478,1.5240,0.0762,0.2286, BULK_DENSITY=275.514767379272, SURF_ID6='ThickWood','RibSide','ThickWood','ThickWood','ThickWood','ThickWood'/
&OBST ID='Side4', XB=0.9144,0.9525,1.4478,1.5240,0.2286,0.3810, BULK_DENSITY=275.514767379272, SURF_ID='RibSide'/
&OBST ID='Side4', XB=0.9144,0.9525,1.4478,1.5240,0.3810,0.5334, BULK_DENSITY=275.514767379272, SURF_ID6='RibSide','ThickWood','RibSide','RibSide','RibSide','RibSide'/
&OBST ID='Side4', XB=0.9906,1.0287,1.3716,1.4478,0.0000,0.0762, BULK_DENSITY=275.514767379272, SURF_ID6='RibSide','ThickWood','RibSide','RibSide','RibSide','RibSide'/
&OBST ID='Base4', XB=0.6858,0.7620,1.2192,1.2954,0.0000,0.0762, BULK_DENSITY=204.668112910316, SURF_IDS='PlankTop','PlankTop','ThickWood'/
&OBST ID='Base4', XB=0.7620,0.8382,1.2954,1.3716,0.0000,0.0762, BULK_DENSITY=204.668112910316, SURF_IDS='PlankTop','PlankTop','ThickWood'/
&OBST ID='Base4', XB=0.8382,0.9144,1.3716,1.4478,0.0000,0.0762, BULK_DENSITY=204.668112910316, SURF_IDS='PlankTop','PlankTop','ThickWood'/
&OBST ID='Base4', XB=0.9144,0.9906,1.4478,1.5240,0.0000,0.0762, BULK_DENSITY=204.668112910316, SURF_IDS='PlankTop','PlankTop','ThickWood'/
&OBST ID='Base4', XB=0.9906,1.0668,1.5240,1.6002,0.0000,0.0762, BULK_DENSITY=204.668112910316, SURF_IDS='PlankTop','PlankTop','ThickWood'/
&OBST ID='Base4', XB=1.0668,1.1430,1.6002,1.6764,0.0000,0.0762, BULK_DENSITY=204.668112910316, SURF_IDS='PlankTop','PlankTop','ThickWood'/
&OBST ID='Base4', XB=1.1430,1.2192,1.6764,1.7526,0.0000,0.0762, BULK_DENSITY=204.668112910316, SURF_IDS='PlankTop','PlankTop','ThickWood'/
&OBST ID='Base4', XB=0.4572,0.5334,1.4478,1.5240,1.1430,1.2192, BULK_DENSITY=204.668112910316, SURF_IDS='ThickWood','PlankTop','PlankTop'/
&OBST ID='Base4', XB=0.5334,0.6096,1.5240,1.6002,1.1430,1.2192, BULK_DENSITY=204.668112910316, SURF_IDS='ThickWood','PlankTop','PlankTop'/
&OBST ID='Base4', XB=0.6096,0.6858,1.6002,1.6764,1.1430,1.2192, BULK_DENSITY=204.668112910316, SURF_IDS='ThickWood','PlankTop','PlankTop'/
&OBST ID='Base4', XB=0.6858,0.7620,1.6764,1.7526,1.1430,1.2192, BULK_DENSITY=204.668112910316, SURF_IDS='ThickWood','PlankTop','PlankTop'/
&OBST ID='Base4', XB=0.7620,0.8382,1.7526,1.8288,1.1430,1.2192, BULK_DENSITY=204.668112910316, SURF_IDS='ThickWood','PlankTop','PlankTop'/
&OBST ID='Base4', XB=0.8382,0.9144,1.8288,1.9050,1.1430,1.2192, BULK_DENSITY=204.668112910316, SURF_IDS='ThickWood','PlankTop','PlankTop'/
&OBST ID='Base4', XB=0.9144,0.9906,1.9050,1.9812,1.1430,1.2192, BULK_DENSITY=204.668112910316, SURF_IDS='ThickWood','PlankTop','PlankTop'/
&OBST ID='Base4', XB=0.5334,0.6096,1.2954,1.3716,0.5334,0.6096, BULK_DENSITY=204.668112910316, SURF_ID6='PlankTop','PlankTop','ThickWood','PlankTop','PlankTop','PlankTop'/
&OBST ID='Base4', XB=0.5334,0.6096,1.2954,1.3716,0.6096,0.6858, BULK_DENSITY=204.668112910316, SURF_ID6='ThickWood','PlankTop','PlankTop','PlankTop','ThickWood','PlankTop'/
&OBST ID='Base4', XB=0.6096,0.6858,1.3716,1.4478,0.5334,0.6858, BULK_DENSITY=204.668112910316, SURF_ID='PlankTop'/
&OBST ID='Base4', XB=0.6858,0.7620,1.4478,1.5240,0.5334,0.6858, BULK_DENSITY=204.668112910316, SURF_ID='PlankTop'/
&OBST ID='Base4', XB=0.7620,0.8382,1.5240,1.6002,0.5334,0.6858, BULK_DENSITY=204.668112910316, SURF_ID='PlankTop'/
&OBST ID='Base4', XB=0.8382,0.9144,1.6002,1.6764,0.5334,0.6858, BULK_DENSITY=204.668112910316, SURF_ID='PlankTop'/
&OBST ID='Base4', XB=0.9144,0.9906,1.6764,1.7526,0.5334,0.6858, BULK_DENSITY=204.668112910316, SURF_ID='PlankTop'/
&OBST ID='Base4', XB=0.9906,1.0668,1.7526,1.8288,0.5334,0.6858, BULK_DENSITY=204.668112910316, SURF_ID='PlankTop'/
&OBST ID='Base4', XB=1.0668,1.1430,1.8288,1.9050,0.5334,0.6858, BULK_DENSITY=204.668112910316, SURF_ID6='PlankTop','ThickWood','PlankTop','ThickWood','PlankTop','PlankTop'/
&OBST ID='Top4', XB=0.7620,0.8382,1.1430,1.2192,0.0000,0.0762, BULK_DENSITY=203.396882395345, SURF_IDS='PlankTop','PlankTop','ThickWood'/
&OBST ID='Top4', XB=0.8382,0.9144,1.2192,1.2954,0.0000,0.0762, BULK_DENSITY=203.396882395345, SURF_IDS='PlankTop','PlankTop','ThickWood'/
&OBST ID='Top4', XB=0.9144,0.9906,1.2954,1.3716,0.0000,0.0762, BULK_DENSITY=203.396882395345, SURF_IDS='PlankTop','PlankTop','ThickWood'/
&OBST ID='Top4', XB=0.9906,1.0668,1.3716,1.4478,0.0000,0.0762, BULK_DENSITY=203.396882395345, SURF_IDS='PlankTop','PlankTop','ThickWood'/
&OBST ID='Top4', XB=1.0668,1.1430,1.4478,1.5240,0.0000,0.0762, BULK_DENSITY=203.396882395345, SURF_IDS='PlankTop','PlankTop','ThickWood'/
&OBST ID='Top4', XB=1.1430,1.2192,1.5240,1.6002,0.0000,0.0762, BULK_DENSITY=203.396882395345, SURF_IDS='PlankTop','PlankTop','ThickWood'/
&OBST ID='Top4', XB=1.2192,1.2954,1.6002,1.6764,0.0000,0.0762, BULK_DENSITY=203.396882395345, SURF_IDS='PlankTop','PlankTop','ThickWood'/
&OBST ID='Top4', XB=0.6858,0.7620,1.1430,1.2192,0.1524,0.2286, BULK_DENSITY=203.396882395345, SURF_ID6='ThickWood','PlankTop','ThickWood','PlankTop','ThickWood','PlankTop'/
&OBST ID='Top4', XB=0.7620,0.8382,1.2192,1.2954,0.1524,0.2286, BULK_DENSITY=203.396882395345, SURF_IDS='PlankTop','PlankTop','ThickWood'/
&OBST ID='Top4', XB=0.8382,0.9144,1.2954,1.3716,0.1524,0.2286, BULK_DENSITY=203.396882395345, SURF_IDS='PlankTop','PlankTop','ThickWood'/
&OBST ID='Top4', XB=0.9144,0.9906,1.3716,1.4478,0.1524,0.2286, BULK_DENSITY=203.396882395345, SURF_IDS='PlankTop','PlankTop','ThickWood'/
&OBST ID='Top4', XB=0.9906,1.0668,1.4478,1.5240,0.1524,0.2286, BULK_DENSITY=203.396882395345, SURF_IDS='PlankTop','PlankTop','ThickWood'/
&OBST ID='Top4', XB=1.0668,1.1430,1.5240,1.6002,0.1524,0.2286, BULK_DENSITY=203.396882395345, SURF_IDS='PlankTop','PlankTop','ThickWood'/
&OBST ID='Top4', XB=1.1430,1.2192,1.6002,1.6764,0.1524,0.2286, BULK_DENSITY=203.396882395345, SURF_IDS='PlankTop','PlankTop','ThickWood'/
&OBST ID='Top4', XB=1.2192,1.2954,1.6764,1.7526,0.1524,0.2286, BULK_DENSITY=203.396882395345, SURF_ID6='PlankTop','ThickWood','PlankTop','ThickWood','ThickWood','PlankTop'/
&OBST ID='Top4', XB=0.6858,0.7620,1.2192,1.2954,0.3810,0.4191, BULK_DENSITY=203.396882395345, SURF_IDS='ThickWood','PlankTop','PlankTop'/
&OBST ID='Top4', XB=0.7620,0.8382,1.2954,1.3716,0.3810,0.4191, BULK_DENSITY=203.396882395345, SURF_IDS='ThickWood','PlankTop','PlankTop'/
&OBST ID='Top4', XB=0.8382,0.9144,1.3716,1.4478,0.3810,0.4191, BULK_DENSITY=203.396882395345, SURF_IDS='ThickWood','PlankTop','PlankTop'/
&OBST ID='Top4', XB=0.9144,0.9906,1.4478,1.5240,0.3810,0.4191, BULK_DENSITY=203.396882395345, SURF_IDS='ThickWood','PlankTop','PlankTop'/
&OBST ID='Top4', XB=0.9906,1.0668,1.5240,1.6002,0.3810,0.4191, BULK_DENSITY=203.396882395345, SURF_IDS='ThickWood','PlankTop','PlankTop'/
&OBST ID='Top4', XB=1.0668,1.1430,1.6002,1.6764,0.3810,0.4191, BULK_DENSITY=203.396882395345, SURF_IDS='ThickWood','PlankTop','PlankTop'/
&OBST ID='Top4', XB=1.1430,1.2192,1.6764,1.7526,0.3810,0.4191, BULK_DENSITY=203.396882395345, SURF_IDS='ThickWood','PlankTop','PlankTop'/
&OBST ID='Top4', XB=0.6858,0.7620,1.1811,1.2192,0.3048,0.3810, BULK_DENSITY=203.396882395345, SURF_ID='PlankTop'/
&OBST ID='Top4', XB=0.7620,0.8382,1.2573,1.2954,0.3048,0.3810, BULK_DENSITY=203.396882395345, SURF_ID='PlankTop'/
&OBST ID='Top4', XB=0.8382,0.9144,1.3335,1.3716,0.3048,0.3810, BULK_DENSITY=203.396882395345, SURF_ID='PlankTop'/
&OBST ID='Top4', XB=0.9144,0.9906,1.4097,1.4478,0.3048,0.3810, BULK_DENSITY=203.396882395345, SURF_ID='PlankTop'/
&OBST ID='Top4', XB=0.9906,1.0668,1.4859,1.5240,0.3048,0.3810, BULK_DENSITY=203.396882395345, SURF_ID='PlankTop'/
&OBST ID='Top4', XB=1.0668,1.1430,1.5621,1.6002,0.3048,0.3810, BULK_DENSITY=203.396882395345, SURF_ID='PlankTop'/
&OBST ID='Top4', XB=1.1430,1.2192,1.6383,1.6764,0.3048,0.3810, BULK_DENSITY=203.396882395345, SURF_ID='PlankTop'/
&OBST ID='Top4', XB=0.7620,0.8001,1.2192,1.2954,0.3048,0.3810, BULK_DENSITY=203.396882395345, SURF_ID='PlankTop'/
&OBST ID='Top4', XB=0.8382,0.8763,1.2954,1.3716,0.3048,0.3810, BULK_DENSITY=203.396882395345, SURF_ID='PlankTop'/
&OBST ID='Top4', XB=0.9144,0.9525,1.3716,1.4478,0.3048,0.3810, BULK_DENSITY=203.396882395345, SURF_ID='PlankTop'/
&OBST ID='Top4', XB=0.9906,1.0287,1.4478,1.5240,0.3048,0.3810, BULK_DENSITY=203.396882395345, SURF_ID='PlankTop'/
&OBST ID='Top4', XB=1.0668,1.1049,1.5240,1.6002,0.3048,0.3810, BULK_DENSITY=203.396882395345, SURF_ID='PlankTop'/
&OBST ID='Top4', XB=1.1430,1.1811,1.6002,1.6764,0.3048,0.3810, BULK_DENSITY=203.396882395345, SURF_ID='PlankTop'/
&OBST ID='Top4', XB=1.2192,1.2573,1.6764,1.7526,0.3048,0.3810, BULK_DENSITY=203.396882395345, SURF_ID='PlankTop'/
&OBST ID='Top4', XB=0.6858,0.7620,1.2573,1.2954,0.4572,0.5334, BULK_DENSITY=203.396882395345, SURF_ID='PlankTop'/
&OBST ID='Top4', XB=0.7620,0.8382,1.3335,1.3716,0.4572,0.5334, BULK_DENSITY=203.396882395345, SURF_ID='PlankTop'/
&OBST ID='Top4', XB=0.8382,0.9144,1.4097,1.4478,0.4572,0.5334, BULK_DENSITY=203.396882395345, SURF_ID='PlankTop'/
&OBST ID='Top4', XB=0.9144,0.9906,1.4859,1.5240,0.4572,0.5334, BULK_DENSITY=203.396882395345, SURF_ID='PlankTop'/
&OBST ID='Top4', XB=0.9906,1.0668,1.5621,1.6002,0.4572,0.5334, BULK_DENSITY=203.396882395345, SURF_ID='PlankTop'/
&OBST ID='Top4', XB=1.0668,1.1430,1.6383,1.6764,0.4572,0.5334, BULK_DENSITY=203.396882395345, SURF_ID='PlankTop'/
&OBST ID='Top4', XB=1.1430,1.2192,1.7145,1.7526,0.4572,0.5334, BULK_DENSITY=203.396882395345, SURF_ID='PlankTop'/
&OBST ID='Top4', XB=0.6858,0.7239,1.2192,1.2954,0.4572,0.5334, BULK_DENSITY=203.396882395345, SURF_ID='PlankTop'/
&OBST ID='Top4', XB=0.7620,0.8001,1.2954,1.3716,0.4572,0.5334, BULK_DENSITY=203.396882395345, SURF_ID='PlankTop'/
&OBST ID='Top4', XB=0.8382,0.8763,1.3716,1.4478,0.4572,0.5334, BULK_DENSITY=203.396882395345, SURF_ID='PlankTop'/
&OBST ID='Top4', XB=0.9144,0.9525,1.4478,1.5240,0.4572,0.5334, BULK_DENSITY=203.396882395345, SURF_ID='PlankTop'/
&OBST ID='Top4', XB=0.9906,1.0287,1.5240,1.6002,0.4572,0.5334, BULK_DENSITY=203.396882395345, SURF_ID='PlankTop'/
&OBST ID='Top4', XB=1.0668,1.1049,1.6002,1.6764,0.4572,0.5334, BULK_DENSITY=203.396882395345, SURF_ID='PlankTop'/
&OBST ID='Top4', XB=1.1430,1.1811,1.6764,1.7526,0.4572,0.5334, BULK_DENSITY=203.396882395345, SURF_ID='PlankTop'/
&OBST ID='Top4', XB=0.6096,0.6858,1.2192,1.2954,0.6096,0.6477, BULK_DENSITY=203.396882395345, SURF_IDS='PlankTop','ThickWood','ThickWood'/
&OBST ID='Top4', XB=0.6096,0.6858,1.2954,1.3716,0.7620,0.8001, BULK_DENSITY=203.396882395345, SURF_IDS='ThickWood','PlankTop','PlankTop'/
&OBST ID='Top4', XB=0.6858,0.7620,1.2954,1.3716,0.6096,0.6477, BULK_DENSITY=203.396882395345, SURF_IDS='PlankTop','ThickWood','ThickWood'/
&OBST ID='Top4', XB=0.6858,0.7620,1.3716,1.4478,0.7620,0.8001, BULK_DENSITY=203.396882395345, SURF_IDS='ThickWood','PlankTop','PlankTop'/
&OBST ID='Top4', XB=0.7620,0.8382,1.3716,1.4478,0.6096,0.6477, BULK_DENSITY=203.396882395345, SURF_IDS='PlankTop','ThickWood','ThickWood'/
&OBST ID='Top4', XB=0.7620,0.8382,1.4478,1.5240,0.7620,0.8001, BULK_DENSITY=203.396882395345, SURF_IDS='ThickWood','PlankTop','PlankTop'/
&OBST ID='Top4', XB=0.8382,0.9144,1.4478,1.5240,0.6096,0.6477, BULK_DENSITY=203.396882395345, SURF_IDS='PlankTop','ThickWood','ThickWood'/
&OBST ID='Top4', XB=0.8382,0.9144,1.5240,1.6002,0.7620,0.8001, BULK_DENSITY=203.396882395345, SURF_IDS='ThickWood','PlankTop','PlankTop'/
&OBST ID='Top4', XB=0.9144,0.9906,1.5240,1.6002,0.6096,0.6477, BULK_DENSITY=203.396882395345, SURF_IDS='PlankTop','ThickWood','ThickWood'/
&OBST ID='Top4', XB=0.9144,0.9906,1.6002,1.6764,0.7620,0.8001, BULK_DENSITY=203.396882395345, SURF_IDS='ThickWood','PlankTop','PlankTop'/
&OBST ID='Top4', XB=0.9906,1.0668,1.6002,1.6764,0.6096,0.6477, BULK_DENSITY=203.396882395345, SURF_IDS='PlankTop','ThickWood','ThickWood'/
&OBST ID='Top4', XB=0.9906,1.0668,1.6764,1.7526,0.7620,0.8001, BULK_DENSITY=203.396882395345, SURF_IDS='ThickWood','PlankTop','PlankTop'/
&OBST ID='Top4', XB=1.0668,1.1430,1.6764,1.7526,0.6096,0.6477, BULK_DENSITY=203.396882395345, SURF_IDS='PlankTop','ThickWood','ThickWood'/
&OBST ID='Top4', XB=1.0668,1.1430,1.7526,1.8288,0.7620,0.8001, BULK_DENSITY=203.396882395345, SURF_IDS='ThickWood','PlankTop','PlankTop'/
&OBST ID='Top4', XB=1.1430,1.2192,1.7526,1.8288,0.6096,0.6477, BULK_DENSITY=203.396882395345, SURF_IDS='PlankTop','ThickWood','ThickWood'/
&OBST ID='Top4', XB=0.6096,0.6858,1.2573,1.2954,0.6096,0.7620, BULK_DENSITY=203.396882395345, SURF_ID='PlankTop'/
&OBST ID='Top4', XB=0.6858,0.7620,1.3335,1.3716,0.6096,0.7620, BULK_DENSITY=203.396882395345, SURF_ID='PlankTop'/
&OBST ID='Top4', XB=0.7620,0.8382,1.4097,1.4478,0.6096,0.7620, BULK_DENSITY=203.396882395345, SURF_ID='PlankTop'/
&OBST ID='Top4', XB=0.8382,0.9144,1.4859,1.5240,0.6096,0.7620, BULK_DENSITY=203.396882395345, SURF_ID='PlankTop'/
&OBST ID='Top4', XB=0.9144,0.9906,1.5621,1.6002,0.6096,0.7620, BULK_DENSITY=203.396882395345, SURF_ID='PlankTop'/
&OBST ID='Top4', XB=0.9906,1.0668,1.6383,1.6764,0.6096,0.7620, BULK_DENSITY=203.396882395345, SURF_ID='PlankTop'/
&OBST ID='Top4', XB=1.0668,1.1430,1.7145,1.7526,0.6096,0.7620, BULK_DENSITY=203.396882395345, SURF_ID='PlankTop'/
&OBST ID='Top4', XB=1.1430,1.2192,1.7907,1.8288,0.6096,0.6858, BULK_DENSITY=203.396882395345, SURF_ID6='PlankTop','PlankTop','PlankTop','ThickWood','PlankTop','PlankTop'/
&OBST ID='Top4', XB=0.6096,0.6477,1.2192,1.2954,0.6096,0.6858, BULK_DENSITY=203.396882395345, SURF_ID6='ThickWood','PlankTop','ThickWood','ThickWood','ThickWood','ThickWood'/
&OBST ID='Top4', XB=0.6858,0.7239,1.2954,1.3716,0.6096,0.7620, BULK_DENSITY=203.396882395345, SURF_ID='PlankTop'/
&OBST ID='Top4', XB=0.7620,0.8001,1.3716,1.4478,0.6096,0.7620, BULK_DENSITY=203.396882395345, SURF_ID='PlankTop'/
&OBST ID='Top4', XB=0.8382,0.8763,1.4478,1.5240,0.6096,0.7620, BULK_DENSITY=203.396882395345, SURF_ID='PlankTop'/
&OBST ID='Top4', XB=0.9144,0.9525,1.5240,1.6002,0.6096,0.7620, BULK_DENSITY=203.396882395345, SURF_ID='PlankTop'/
&OBST ID='Top4', XB=0.9906,1.0287,1.6002,1.6764,0.6096,0.7620, BULK_DENSITY=203.396882395345, SURF_ID='PlankTop'/
&OBST ID='Top4', XB=1.0668,1.1049,1.6764,1.7526,0.6096,0.7620, BULK_DENSITY=203.396882395345, SURF_ID='PlankTop'/
&OBST ID='Top4', XB=1.1430,1.1811,1.7526,1.8288,0.6096,0.7620, BULK_DENSITY=203.396882395345, SURF_ID='PlankTop'/
&OBST ID='Top4', XB=0.6096,0.6858,1.2954,1.3716,0.8382,0.8763, BULK_DENSITY=203.396882395345, SURF_IDS='PlankTop','ThickWood','ThickWood'/
&OBST ID='Top4', XB=0.6858,0.7620,1.3716,1.4478,0.8382,0.8763, BULK_DENSITY=203.396882395345, SURF_IDS='PlankTop','ThickWood','ThickWood'/
&OBST ID='Top4', XB=0.7620,0.8382,1.4478,1.5240,0.8382,0.8763, BULK_DENSITY=203.396882395345, SURF_IDS='PlankTop','ThickWood','ThickWood'/
&OBST ID='Top4', XB=0.8382,0.9144,1.5240,1.6002,0.8382,0.8763, BULK_DENSITY=203.396882395345, SURF_IDS='PlankTop','ThickWood','ThickWood'/
&OBST ID='Top4', XB=0.9144,0.9906,1.6002,1.6764,0.8382,0.8763, BULK_DENSITY=203.396882395345, SURF_IDS='PlankTop','ThickWood','ThickWood'/
&OBST ID='Top4', XB=0.9906,1.0668,1.6764,1.7526,0.8382,0.8763, BULK_DENSITY=203.396882395345, SURF_IDS='PlankTop','ThickWood','ThickWood'/
&OBST ID='Top4', XB=1.0668,1.1430,1.7526,1.8288,0.8382,0.8763, BULK_DENSITY=203.396882395345, SURF_IDS='PlankTop','ThickWood','ThickWood'/
&OBST ID='Top4', XB=0.6096,0.6858,1.3335,1.3716,0.8382,0.9144, BULK_DENSITY=203.396882395345, SURF_ID='PlankTop'/
&OBST ID='Top4', XB=0.6858,0.7620,1.4097,1.4478,0.8382,0.9144, BULK_DENSITY=203.396882395345, SURF_ID='PlankTop'/
&OBST ID='Top4', XB=0.7620,0.8382,1.4859,1.5240,0.8382,0.9144, BULK_DENSITY=203.396882395345, SURF_ID='PlankTop'/
&OBST ID='Top4', XB=0.8382,0.9144,1.5621,1.6002,0.8382,0.9144, BULK_DENSITY=203.396882395345, SURF_ID='PlankTop'/
&OBST ID='Top4', XB=0.9144,0.9906,1.6383,1.6764,0.8382,0.9144, BULK_DENSITY=203.396882395345, SURF_ID='PlankTop'/
&OBST ID='Top4', XB=0.9906,1.0668,1.7145,1.7526,0.8382,0.9144, BULK_DENSITY=203.396882395345, SURF_ID='PlankTop'/
&OBST ID='Top4', XB=1.0668,1.1430,1.7907,1.8288,0.8382,0.9144, BULK_DENSITY=203.396882395345, SURF_ID='PlankTop'/
&OBST ID='Top4', XB=0.6096,0.6477,1.2954,1.3716,0.8382,0.9144, BULK_DENSITY=203.396882395345, SURF_ID='PlankTop'/
&OBST ID='Top4', XB=0.6858,0.7239,1.3716,1.4478,0.8382,0.9144, BULK_DENSITY=203.396882395345, SURF_ID='PlankTop'/
&OBST ID='Top4', XB=0.7620,0.8001,1.4478,1.5240,0.8382,0.9144, BULK_DENSITY=203.396882395345, SURF_ID='PlankTop'/
&OBST ID='Top4', XB=0.8382,0.8763,1.5240,1.6002,0.8382,0.9144, BULK_DENSITY=203.396882395345, SURF_ID='PlankTop'/
&OBST ID='Top4', XB=0.9144,0.9525,1.6002,1.6764,0.8382,0.9144, BULK_DENSITY=203.396882395345, SURF_ID='PlankTop'/
&OBST ID='Top4', XB=0.9906,1.0287,1.6764,1.7526,0.8382,0.9144, BULK_DENSITY=203.396882395345, SURF_ID='PlankTop'/
&OBST ID='Top4', XB=1.0668,1.1049,1.7526,1.8288,0.8382,0.9144, BULK_DENSITY=203.396882395345, SURF_ID='PlankTop'/
&OBST ID='Top4', XB=0.5334,0.6096,1.2954,1.3716,0.9906,1.0668, BULK_DENSITY=203.396882395345, SURF_ID6='ThickWood','PlankTop','ThickWood','PlankTop','ThickWood','PlankTop'/
&OBST ID='Top4', XB=0.6096,0.6858,1.3716,1.4478,0.9906,1.0668, BULK_DENSITY=203.396882395345, SURF_IDS='PlankTop','PlankTop','ThickWood'/
&OBST ID='Top4', XB=0.6858,0.7620,1.4478,1.5240,0.9906,1.0668, BULK_DENSITY=203.396882395345, SURF_IDS='PlankTop','PlankTop','ThickWood'/
&OBST ID='Top4', XB=0.7620,0.8382,1.5240,1.6002,0.9906,1.0668, BULK_DENSITY=203.396882395345, SURF_IDS='PlankTop','PlankTop','ThickWood'/
&OBST ID='Top4', XB=0.8382,0.9144,1.6002,1.6764,0.9906,1.0668, BULK_DENSITY=203.396882395345, SURF_IDS='PlankTop','PlankTop','ThickWood'/
&OBST ID='Top4', XB=0.9144,0.9906,1.6764,1.7526,0.9906,1.0668, BULK_DENSITY=203.396882395345, SURF_IDS='PlankTop','PlankTop','ThickWood'/
&OBST ID='Top4', XB=0.9906,1.0668,1.7526,1.8288,0.9906,1.0668, BULK_DENSITY=203.396882395345, SURF_IDS='PlankTop','PlankTop','ThickWood'/
&OBST ID='Top4', XB=1.0668,1.1430,1.8288,1.9050,0.9906,1.0668, BULK_DENSITY=203.396882395345, SURF_ID6='PlankTop','ThickWood','PlankTop','ThickWood','ThickWood','PlankTop'/
&OBST ID='Top4', XB=0.5334,0.6096,1.3716,1.4478,1.1430,1.2192, BULK_DENSITY=203.396882395345, SURF_IDS='ThickWood','PlankTop','PlankTop'/
&OBST ID='Top4', XB=0.6096,0.6858,1.4478,1.5240,1.1430,1.2192, BULK_DENSITY=203.396882395345, SURF_IDS='ThickWood','PlankTop','PlankTop'/
&OBST ID='Top4', XB=0.6858,0.7620,1.5240,1.6002,1.1430,1.2192, BULK_DENSITY=203.396882395345, SURF_IDS='ThickWood','PlankTop','PlankTop'/
&OBST ID='Top4', XB=0.7620,0.8382,1.6002,1.6764,1.1430,1.2192, BULK_DENSITY=203.396882395345, SURF_IDS='ThickWood','PlankTop','PlankTop'/
&OBST ID='Top4', XB=0.8382,0.9144,1.6764,1.7526,1.1430,1.2192, BULK_DENSITY=203.396882395345, SURF_IDS='ThickWood','PlankTop','PlankTop'/
&OBST ID='Top4', XB=0.9144,0.9906,1.7526,1.8288,1.1430,1.2192, BULK_DENSITY=203.396882395345, SURF_IDS='ThickWood','PlankTop','PlankTop'/
&OBST ID='Top4', XB=0.9906,1.0668,1.8288,1.9050,1.1430,1.2192, BULK_DENSITY=203.396882395345, SURF_IDS='ThickWood','PlankTop','PlankTop'/

&OBST ID='Side5', XB=0.0762,0.1524,1.5240,1.6002,1.9050,1.9812, BULK_DENSITY=270.316375541927, SURF_IDS='RibSide','ThickWood','RibSide'/
&OBST ID='Side5', XB=0.1524,0.2286,1.6002,1.6764,1.9050,1.9812, BULK_DENSITY=270.316375541927, SURF_IDS='RibSide','ThickWood','RibSide'/
&OBST ID='Side5', XB=0.2286,0.3048,1.6764,1.7526,1.9050,1.9812, BULK_DENSITY=270.316375541927, SURF_IDS='RibSide','ThickWood','RibSide'/
&OBST ID='Side5', XB=0.3048,0.3810,1.7526,1.8288,1.9050,1.9812, BULK_DENSITY=270.316375541927, SURF_IDS='RibSide','ThickWood','RibSide'/
&OBST ID='Side5', XB=0.3810,0.4572,1.8288,1.9050,1.9050,1.9812, BULK_DENSITY=270.316375541927, SURF_IDS='RibSide','ThickWood','RibSide'/
&OBST ID='Side5', XB=0.4572,0.5334,1.9050,1.9812,1.9050,1.9812, BULK_DENSITY=270.316375541927, SURF_IDS='RibSide','ThickWood','RibSide'/
&OBST ID='Side5', XB=0.5334,0.6096,1.9812,2.0574,1.9050,1.9812, BULK_DENSITY=270.316375541927, SURF_IDS='RibSide','ThickWood','RibSide'/
&OBST ID='Side5', XB=0.6096,0.6858,2.0574,2.1336,1.9050,1.9812, BULK_DENSITY=270.316375541927, SURF_IDS='RibSide','ThickWood','RibSide'/
&OBST ID='Side5', XB=0.6858,0.7620,2.1336,2.2098,1.9050,1.9812, BULK_DENSITY=270.316375541927, SURF_IDS='RibSide','ThickWood','RibSide'/
&OBST ID='Side5', XB=0.7620,0.8382,2.2098,2.2860,1.9050,1.9812, BULK_DENSITY=270.316375541927, SURF_IDS='RibSide','ThickWood','RibSide'/
&OBST ID='Side5', XB=0.8382,0.9144,2.2860,2.3622,1.9050,1.9812, BULK_DENSITY=270.316375541927, SURF_IDS='RibSide','ThickWood','RibSide'/
&OBST ID='Side5', XB=0.0000,0.0762,1.5240,1.6002,1.9812,2.0193, BULK_DENSITY=270.316375541927, SURF_IDS='RibSide','ThickWood','ThickWood'/
&OBST ID='Side5', XB=0.0762,0.1524,1.6002,1.6764,1.9812,2.0193, BULK_DENSITY=270.316375541927, SURF_IDS='RibSide','ThickWood','ThickWood'/
&OBST ID='Side5', XB=0.1524,0.2286,1.6764,1.7526,1.9812,2.0193, BULK_DENSITY=270.316375541927, SURF_IDS='RibSide','ThickWood','ThickWood'/
&OBST ID='Side5', XB=0.2286,0.3048,1.7526,1.8288,1.9812,2.0193, BULK_DENSITY=270.316375541927, SURF_IDS='RibSide','ThickWood','ThickWood'/
&OBST ID='Side5', XB=0.3048,0.3810,1.8288,1.9050,1.9812,2.0193, BULK_DENSITY=270.316375541927, SURF_IDS='RibSide','ThickWood','ThickWood'/
&OBST ID='Side5', XB=0.3810,0.4572,1.9050,1.9812,1.9812,2.0193, BULK_DENSITY=270.316375541927, SURF_IDS='RibSide','ThickWood','ThickWood'/
&OBST ID='Side5', XB=0.4572,0.5334,1.9812,2.0574,1.9812,2.0193, BULK_DENSITY=270.316375541927, SURF_IDS='RibSide','ThickWood','ThickWood'/
&OBST ID='Side5', XB=0.5334,0.6096,2.0574,2.1336,1.9812,2.0193, BULK_DENSITY=270.316375541927, SURF_IDS='RibSide','ThickWood','ThickWood'/
&OBST ID='Side5', XB=0.6096,0.6858,2.1336,2.2098,1.9812,2.0193, BULK_DENSITY=270.316375541927, SURF_IDS='RibSide','ThickWood','ThickWood'/
&OBST ID='Side5', XB=0.6858,0.7620,2.2098,2.2860,1.9812,2.0193, BULK_DENSITY=270.316375541927, SURF_IDS='RibSide','ThickWood','ThickWood'/
&OBST ID='Side5', XB=0.7620,0.8382,2.2860,2.3622,1.9812,2.0193, BULK_DENSITY=270.316375541927, SURF_IDS='RibSide','ThickWood','ThickWood'/
&OBST ID='Side5', XB=0.8382,0.9144,2.3622,2.4384,1.9812,2.0193, BULK_DENSITY=270.316375541927, SURF_IDS='RibSide','ThickWood','ThickWood'/
&OBST ID='Side5', XB=0.0000,0.0762,1.4859,1.5240,1.9050,1.9812, BULK_DENSITY=270.316375541927, SURF_ID='ThickWood'/
&OBST ID='Side5', XB=0.9144,0.9525,2.3622,2.4384,1.9050,1.9812, BULK_DENSITY=270.316375541927, SURF_ID='ThickWood'/
&OBST ID='Side5', XB=0.1524,0.2286,1.3716,1.4478,1.2192,1.2954, BULK_DENSITY=270.316375541927, SURF_IDS='RibSide','ThickWood','RibSide'/
&OBST ID='Side5', XB=0.2286,0.3048,1.4478,1.5240,1.2192,1.2954, BULK_DENSITY=270.316375541927, SURF_IDS='RibSide','ThickWood','RibSide'/
&OBST ID='Side5', XB=0.3048,0.3810,1.5240,1.6002,1.2192,1.2954, BULK_DENSITY=270.316375541927, SURF_IDS='RibSide','ThickWood','RibSide'/
&OBST ID='Side5', XB=0.3810,0.4572,1.6002,1.6764,1.2192,1.2954, BULK_DENSITY=270.316375541927, SURF_IDS='RibSide','ThickWood','RibSide'/
&OBST ID='Side5', XB=0.4572,0.5334,1.6764,1.7526,1.2192,1.2954, BULK_DENSITY=270.316375541927, SURF_IDS='RibSide','ThickWood','RibSide'/
&OBST ID='Side5', XB=0.5334,0.6096,1.7526,1.8288,1.2192,1.2954, BULK_DENSITY=270.316375541927, SURF_IDS='RibSide','ThickWood','RibSide'/
&OBST ID='Side5', XB=0.6096,0.6858,1.8288,1.9050,1.2192,1.2954, BULK_DENSITY=270.316375541927, SURF_IDS='RibSide','ThickWood','RibSide'/
&OBST ID='Side5', XB=0.6858,0.7620,1.9050,1.9812,1.2192,1.2954, BULK_DENSITY=270.316375541927, SURF_IDS='RibSide','ThickWood','RibSide'/
&OBST ID='Side5', XB=0.7620,0.8382,1.9812,2.0574,1.2192,1.2954, BULK_DENSITY=270.316375541927, SURF_IDS='RibSide','ThickWood','RibSide'/
&OBST ID='Side5', XB=0.8382,0.9144,2.0574,2.1336,1.2192,1.2954, BULK_DENSITY=270.316375541927, SURF_IDS='RibSide','ThickWood','RibSide'/
&OBST ID='Side5', XB=0.9144,0.9906,2.1336,2.2098,1.2192,1.2954, BULK_DENSITY=270.316375541927, SURF_IDS='RibSide','ThickWood','RibSide'/
&OBST ID='Side5', XB=0.9906,1.0668,2.2098,2.2860,1.2192,1.2954, BULK_DENSITY=270.316375541927, SURF_IDS='RibSide','ThickWood','RibSide'/
&OBST ID='Side5', XB=0.0762,0.1524,1.4478,1.5240,1.6002,1.6383, BULK_DENSITY=270.316375541927, SURF_ID='RibSide'/
&OBST ID='Side5', XB=0.1524,0.2286,1.4478,1.5240,1.6002,1.6383, BULK_DENSITY=270.316375541927, SURF_IDS='ThickWood','RibSide','RibSide'/
&OBST ID='Side5', XB=0.1524,0.2286,1.5240,1.6002,1.6002,1.6383, BULK_DENSITY=270.316375541927, SURF_ID='RibSide'/
&OBST ID='Side5', XB=0.2286,0.3048,1.5240,1.6002,1.6002,1.6383, BULK_DENSITY=270.316375541927, SURF_IDS='ThickWood','RibSide','RibSide'/
&OBST ID='Side5', XB=0.2286,0.3048,1.6002,1.6764,1.6002,1.6383, BULK_DENSITY=270.316375541927, SURF_ID='RibSide'/
&OBST ID='Side5', XB=0.3048,0.3810,1.6002,1.6764,1.6002,1.6383, BULK_DENSITY=270.316375541927, SURF_IDS='ThickWood','RibSide','RibSide'/
&OBST ID='Side5', XB=0.3048,0.3810,1.6764,1.7526,1.6002,1.6383, BULK_DENSITY=270.316375541927, SURF_ID='RibSide'/
&OBST ID='Side5', XB=0.3810,0.4572,1.6764,1.7526,1.6002,1.6383, BULK_DENSITY=270.316375541927, SURF_IDS='ThickWood','RibSide','RibSide'/
&OBST ID='Side5', XB=0.3810,0.4572,1.7526,1.8288,1.6002,1.6383, BULK_DENSITY=270.316375541927, SURF_ID='RibSide'/
&OBST ID='Side5', XB=0.4572,0.5334,1.7526,1.8288,1.6002,1.6383, BULK_DENSITY=270.316375541927, SURF_IDS='ThickWood','RibSide','RibSide'/
&OBST ID='Side5', XB=0.4572,0.5334,1.8288,1.9050,1.6002,1.6383, BULK_DENSITY=270.316375541927, SURF_ID='RibSide'/
&OBST ID='Side5', XB=0.5334,0.6096,1.8288,1.9050,1.6002,1.6383, BULK_DENSITY=270.316375541927, SURF_IDS='ThickWood','RibSide','RibSide'/
&OBST ID='Side5', XB=0.5334,0.6096,1.9050,1.9812,1.6002,1.6383, BULK_DENSITY=270.316375541927, SURF_ID='RibSide'/
&OBST ID='Side5', XB=0.6096,0.6858,1.9050,1.9812,1.6002,1.6383, BULK_DENSITY=270.316375541927, SURF_IDS='ThickWood','RibSide','RibSide'/
&OBST ID='Side5', XB=0.6096,0.6858,1.9812,2.0574,1.6002,1.6383, BULK_DENSITY=270.316375541927, SURF_ID='RibSide'/
&OBST ID='Side5', XB=0.6858,0.7620,1.9812,2.0574,1.6002,1.6383, BULK_DENSITY=270.316375541927, SURF_IDS='ThickWood','RibSide','RibSide'/
&OBST ID='Side5', XB=0.6858,0.7620,2.0574,2.1336,1.6002,1.6383, BULK_DENSITY=270.316375541927, SURF_ID='RibSide'/
&OBST ID='Side5', XB=0.7620,0.8382,2.0574,2.1336,1.6002,1.6383, BULK_DENSITY=270.316375541927, SURF_IDS='ThickWood','RibSide','RibSide'/
&OBST ID='Side5', XB=0.7620,0.8382,2.1336,2.2098,1.6002,1.6383, BULK_DENSITY=270.316375541927, SURF_ID='RibSide'/
&OBST ID='Side5', XB=0.8382,0.9144,2.1336,2.2098,1.6002,1.6383, BULK_DENSITY=270.316375541927, SURF_IDS='ThickWood','RibSide','RibSide'/
&OBST ID='Side5', XB=0.8382,0.9144,2.2098,2.2860,1.6002,1.6383, BULK_DENSITY=270.316375541927, SURF_ID='RibSide'/
&OBST ID='Side5', XB=0.9144,0.9906,2.2098,2.2860,1.6002,1.6383, BULK_DENSITY=270.316375541927, SURF_IDS='ThickWood','RibSide','RibSide'/
&OBST ID='Side5', XB=0.9144,0.9906,2.2860,2.3622,1.6002,1.6383, BULK_DENSITY=270.316375541927, SURF_ID='RibSide'/
&OBST ID='Side5', XB=0.0762,0.1524,1.4097,1.4478,1.6002,1.6764, BULK_DENSITY=270.316375541927, SURF_ID6='ThickWood','ThickWood','ThickWood','RibSide','ThickWood','ThickWood'/
&OBST ID='Side5', XB=0.1524,0.2286,1.4859,1.5240,1.6002,1.6764, BULK_DENSITY=270.316375541927, SURF_ID6='ThickWood','ThickWood','ThickWood','RibSide','ThickWood','ThickWood'/
&OBST ID='Side5', XB=0.2286,0.3048,1.5621,1.6002,1.6002,1.6764, BULK_DENSITY=270.316375541927, SURF_ID6='ThickWood','ThickWood','ThickWood','RibSide','ThickWood','ThickWood'/
&OBST ID='Side5', XB=0.3048,0.3810,1.6383,1.6764,1.6002,1.6764, BULK_DENSITY=270.316375541927, SURF_ID6='ThickWood','ThickWood','ThickWood','RibSide','ThickWood','ThickWood'/
&OBST ID='Side5', XB=0.3810,0.4572,1.7145,1.7526,1.6002,1.6764, BULK_DENSITY=270.316375541927, SURF_ID6='ThickWood','ThickWood','ThickWood','RibSide','ThickWood','ThickWood'/
&OBST ID='Side5', XB=0.4572,0.5334,1.7907,1.8288,1.6002,1.6764, BULK_DENSITY=270.316375541927, SURF_ID6='ThickWood','ThickWood','ThickWood','RibSide','ThickWood','ThickWood'/
&OBST ID='Side5', XB=0.5334,0.6096,1.8669,1.9050,1.6002,1.6764, BULK_DENSITY=270.316375541927, SURF_ID6='ThickWood','ThickWood','ThickWood','RibSide','ThickWood','ThickWood'/
&OBST ID='Side5', XB=0.6096,0.6858,1.9431,1.9812,1.6002,1.6764, BULK_DENSITY=270.316375541927, SURF_ID6='ThickWood','ThickWood','ThickWood','RibSide','ThickWood','ThickWood'/
&OBST ID='Side5', XB=0.6858,0.7620,2.0193,2.0574,1.6002,1.6764, BULK_DENSITY=270.316375541927, SURF_ID6='ThickWood','ThickWood','ThickWood','RibSide','ThickWood','ThickWood'/
&OBST ID='Side5', XB=0.7620,0.8382,2.0955,2.1336,1.6002,1.6764, BULK_DENSITY=270.316375541927, SURF_ID6='ThickWood','ThickWood','ThickWood','RibSide','ThickWood','ThickWood'/
&OBST ID='Side5', XB=0.8382,0.9144,2.1717,2.2098,1.6002,1.6764, BULK_DENSITY=270.316375541927, SURF_ID6='ThickWood','ThickWood','ThickWood','RibSide','ThickWood','ThickWood'/
&OBST ID='Side5', XB=0.9144,0.9906,2.2479,2.2860,1.6002,1.6764, BULK_DENSITY=270.316375541927, SURF_ID6='ThickWood','ThickWood','ThickWood','RibSide','ThickWood','ThickWood'/
&OBST ID='Side5', XB=0.1524,0.1905,1.4478,1.5240,1.6002,1.6764, BULK_DENSITY=270.316375541927, SURF_ID6='RibSide','ThickWood','RibSide','RibSide','RibSide','RibSide'/
&OBST ID='Side5', XB=0.2286,0.2667,1.5240,1.6002,1.6002,1.6764, BULK_DENSITY=270.316375541927, SURF_ID6='RibSide','ThickWood','RibSide','RibSide','RibSide','RibSide'/
&OBST ID='Side5', XB=0.3048,0.3429,1.6002,1.6764,1.6002,1.6764, BULK_DENSITY=270.316375541927, SURF_ID6='RibSide','ThickWood','RibSide','RibSide','RibSide','RibSide'/
&OBST ID='Side5', XB=0.3810,0.4191,1.6764,1.7526,1.6002,1.6764, BULK_DENSITY=270.316375541927, SURF_ID6='RibSide','ThickWood','RibSide','RibSide','RibSide','RibSide'/
&OBST ID='Side5', XB=0.4572,0.4953,1.7526,1.8288,1.6002,1.6764, BULK_DENSITY=270.316375541927, SURF_ID6='RibSide','ThickWood','RibSide','RibSide','RibSide','RibSide'/
&OBST ID='Side5', XB=0.5334,0.5715,1.8288,1.9050,1.6002,1.6764, BULK_DENSITY=270.316375541927, SURF_ID6='RibSide','ThickWood','RibSide','RibSide','RibSide','RibSide'/
&OBST ID='Side5', XB=0.6096,0.6477,1.9050,1.9812,1.6002,1.6764, BULK_DENSITY=270.316375541927, SURF_ID6='RibSide','ThickWood','RibSide','RibSide','RibSide','RibSide'/
&OBST ID='Side5', XB=0.6858,0.7239,1.9812,2.0574,1.6002,1.6764, BULK_DENSITY=270.316375541927, SURF_ID6='RibSide','ThickWood','RibSide','RibSide','RibSide','RibSide'/
&OBST ID='Side5', XB=0.7620,0.8001,2.0574,2.1336,1.6002,1.6764, BULK_DENSITY=270.316375541927, SURF_ID6='RibSide','ThickWood','RibSide','RibSide','RibSide','RibSide'/
&OBST ID='Side5', XB=0.8382,0.8763,2.1336,2.2098,1.6002,1.6764, BULK_DENSITY=270.316375541927, SURF_ID6='RibSide','ThickWood','RibSide','RibSide','RibSide','RibSide'/
&OBST ID='Side5', XB=0.9144,0.9525,2.2098,2.2860,1.6002,1.6764, BULK_DENSITY=270.316375541927, SURF_ID6='RibSide','ThickWood','RibSide','RibSide','RibSide','RibSide'/
&OBST ID='Base5', XB=0.0000,0.0762,1.5240,1.6002,1.8288,1.9050, BULK_DENSITY=172.958968656605, SURF_ID='PlankTop'/
&OBST ID='Base5', XB=0.0000,0.0762,1.5240,1.6002,1.9050,1.9812, BULK_DENSITY=172.958968656605, SURF_ID6='ThickWood','PlankTop','PlankTop','PlankTop','ThickWood','PlankTop'/
&OBST ID='Base5', XB=0.0762,0.1524,1.4478,1.5240,1.4478,1.5240, BULK_DENSITY=172.958968656605, SURF_ID='PlankTop'/
&OBST ID='Base5', XB=0.0762,0.1524,1.5240,1.6002,1.6764,1.7526, BULK_DENSITY=172.958968656605, SURF_ID6='PlankTop','ThickWood','PlankTop','ThickWood','PlankTop','PlankTop'/
&OBST ID='Base5', XB=0.1524,0.2286,1.4478,1.5240,1.2192,1.3716, BULK_DENSITY=172.958968656605, SURF_ID6='PlankTop','ThickWood','PlankTop','ThickWood','PlankTop','PlankTop'/
&OBST ID='Base5', XB=0.0000,0.0762,1.4859,1.5240,1.7526,1.8288, BULK_DENSITY=172.958968656605, SURF_ID6='ThickWood','ThickWood','ThickWood','PlankTop','ThickWood','ThickWood'/
&OBST ID='Base5', XB=0.0762,0.1524,1.4097,1.4478,1.3716,1.4478, BULK_DENSITY=172.958968656605, SURF_ID6='ThickWood','ThickWood','ThickWood','PlankTop','ThickWood','ThickWood'/
&OBST ID='Base5', XB=0.0762,0.1524,1.4859,1.5240,1.5240,1.6764, BULK_DENSITY=172.958968656605, SURF_ID='PlankTop'/
&OBST ID='Base5', XB=0.0762,0.1143,1.4478,1.5240,1.5240,1.6002, BULK_DENSITY=172.958968656605, SURF_ID6='ThickWood','PlankTop','ThickWood','ThickWood','ThickWood','ThickWood'/
&OBST ID='Base5', XB=0.0762,0.1143,1.5240,1.6002,1.7526,1.8288, BULK_DENSITY=172.958968656605, SURF_ID='PlankTop'/
&OBST ID='Base5', XB=0.1524,0.1905,1.4478,1.5240,1.3716,1.4478, BULK_DENSITY=172.958968656605, SURF_ID='PlankTop'/
&OBST ID='Base5', XB=0.8382,0.9144,2.2860,2.3622,1.6764,1.7526, BULK_DENSITY=172.958968656605, SURF_ID6='ThickWood','PlankTop','PlankTop','PlankTop','PlankTop','PlankTop'/
&OBST ID='Base5', XB=0.8382,0.9144,2.3622,2.4384,1.8288,1.9050, BULK_DENSITY=172.958968656605, SURF_ID6='PlankTop','ThickWood','PlankTop','PlankTop','PlankTop','PlankTop'/
&OBST ID='Base5', XB=0.8382,0.9144,2.3622,2.4384,1.9050,1.9812, BULK_DENSITY=172.958968656605, SURF_ID6='PlankTop','PlankTop','PlankTop','ThickWood','PlankTop','PlankTop'/
&OBST ID='Base5', XB=0.9144,0.9906,2.2098,2.2860,1.2192,1.2954, BULK_DENSITY=172.958968656605, SURF_ID6='PlankTop','PlankTop','ThickWood','PlankTop','PlankTop','PlankTop'/
&OBST ID='Base5', XB=0.9144,0.9906,2.2098,2.2860,1.2954,1.3716, BULK_DENSITY=172.958968656605, SURF_ID6='ThickWood','PlankTop','PlankTop','PlankTop','ThickWood','PlankTop'/
&OBST ID='Base5', XB=0.9144,0.9906,2.2860,2.3622,1.4478,1.5240, BULK_DENSITY=172.958968656605, SURF_ID6='PlankTop','ThickWood','PlankTop','PlankTop','PlankTop','PlankTop'/
&OBST ID='Base5', XB=0.8382,0.9144,2.2479,2.2860,1.6002,1.6764, BULK_DENSITY=172.958968656605, SURF_ID6='ThickWood','ThickWood','ThickWood','PlankTop','ThickWood','ThickWood'/
&OBST ID='Base5', XB=0.8382,0.9144,2.3241,2.3622,1.7526,1.8288, BULK_DENSITY=172.958968656605, SURF_ID='PlankTop'/
&OBST ID='Base5', XB=0.9144,0.9906,2.2479,2.2860,1.3716,1.4478, BULK_DENSITY=172.958968656605, SURF_ID='PlankTop'/
&OBST ID='Base5', XB=0.9144,0.9906,2.3241,2.3622,1.5240,1.6002, BULK_DENSITY=172.958968656605, SURF_ID6='PlankTop','PlankTop','PlankTop','ThickWood','PlankTop','PlankTop'/
&OBST ID='Base5', XB=0.9144,0.9525,2.2860,2.3622,1.5240,1.6764, BULK_DENSITY=172.958968656605, SURF_ID='PlankTop'/
&OBST ID='Base5', XB=0.9906,1.0287,2.2860,2.3622,1.3716,1.4478, BULK_DENSITY=172.958968656605, SURF_ID6='PlankTop','ThickWood','PlankTop','PlankTop','PlankTop','PlankTop'/
&OBST ID='Base5', XB=0.3810,0.4572,1.9050,1.9812,1.8288,1.9812, BULK_DENSITY=172.958968656605, SURF_ID='PlankTop'/
&OBST ID='Base5', XB=0.4572,0.5334,1.8288,1.9050,1.4478,1.5240, BULK_DENSITY=172.958968656605, SURF_ID='PlankTop'/
&OBST ID='Base5', XB=0.4572,0.5334,1.9050,1.9812,1.6764,1.7526, BULK_DENSITY=172.958968656605, SURF_ID='PlankTop'/
&OBST ID='Base5', XB=0.4572,0.5334,1.9812,2.0574,1.8288,1.9050, BULK_DENSITY=172.958968656605, SURF_ID6='PlankTop','ThickWood','PlankTop','PlankTop','PlankTop','PlankTop'/
&OBST ID='Base5', XB=0.4572,0.5334,1.9812,2.0574,1.9050,1.9812, BULK_DENSITY=172.958968656605, SURF_ID6='PlankTop','PlankTop','PlankTop','ThickWood','PlankTop','PlankTop'/
&OBST ID='Base5', XB=0.5334,0.6096,1.8288,1.9050,1.2192,1.3716, BULK_DENSITY=172.958968656605, SURF_ID='PlankTop'/
&OBST ID='Base5', XB=0.5334,0.6096,1.9050,1.9812,1.4478,1.5240, BULK_DENSITY=172.958968656605, SURF_ID='PlankTop'/
&OBST ID='Base5', XB=0.3810,0.4572,1.8669,1.9050,1.7526,1.8288, BULK_DENSITY=172.958968656605, SURF_ID6='ThickWood','ThickWood','ThickWood','PlankTop','ThickWood','ThickWood'/
&OBST ID='Base5', XB=0.4572,0.5334,1.7907,1.8288,1.3716,1.4478, BULK_DENSITY=172.958968656605, SURF_ID6='ThickWood','ThickWood','ThickWood','PlankTop','ThickWood','ThickWood'/
&OBST ID='Base5', XB=0.4572,0.5334,1.8669,1.9050,1.5240,1.6764, BULK_DENSITY=172.958968656605, SURF_ID='PlankTop'/
&OBST ID='Base5', XB=0.4572,0.5334,1.9431,1.9812,1.7526,1.8288, BULK_DENSITY=172.958968656605, SURF_ID='PlankTop'/
&OBST ID='Base5', XB=0.5334,0.6096,1.8669,1.9050,1.3716,1.4478, BULK_DENSITY=172.958968656605, SURF_ID='PlankTop'/
&OBST ID='Base5', XB=0.5334,0.6096,1.9431,1.9812,1.5240,1.6002, BULK_DENSITY=172.958968656605, SURF_ID6='PlankTop','PlankTop','PlankTop','ThickWood','PlankTop','PlankTop'/
&OBST ID='Base5', XB=0.4572,0.4953,1.8288,1.9050,1.5240,1.6764, BULK_DENSITY=172.958968656605, SURF_ID6='ThickWood','PlankTop','ThickWood','ThickWood','ThickWood','ThickWood'/
&OBST ID='Base5', XB=0.4572,0.4953,1.9050,1.9812,1.7526,1.8288, BULK_DENSITY=172.958968656605, SURF_ID='PlankTop'/
&OBST ID='Base5', XB=0.5334,0.5715,1.8288,1.9050,1.3716,1.4478, BULK_DENSITY=172.958968656605, SURF_ID='PlankTop'/
&OBST ID='Base5', XB=0.5334,0.5715,1.9050,1.9812,1.5240,1.6764, BULK_DENSITY=172.958968656605, SURF_ID='PlankTop'/
&OBST ID='Base5', XB=0.5334,0.5715,1.9812,2.0574,1.7526,1.8288, BULK_DENSITY=172.958968656605, SURF_ID6='PlankTop','ThickWood','PlankTop','PlankTop','PlankTop','PlankTop'/
&OBST ID='Base5', XB=0.6096,0.6477,1.9050,1.9812,1.3716,1.4478, BULK_DENSITY=172.958968656605, SURF_ID6='PlankTop','ThickWood','PlankTop','PlankTop','PlankTop','PlankTop'/
&OBST ID='Top5', XB=0.0762,0.1524,1.4478,1.5240,1.8288,1.9050, BULK_DENSITY=194.922012295539, SURF_ID='PlankTop'/
&OBST ID='Top5', XB=0.1524,0.2286,1.3716,1.4478,1.4478,1.5240, BULK_DENSITY=194.922012295539, SURF_ID='PlankTop'/
&OBST ID='Top5', XB=0.1524,0.2286,1.4478,1.5240,1.6002,1.7526, BULK_DENSITY=194.922012295539, SURF_ID6='PlankTop','ThickWood','PlankTop','ThickWood','PlankTop','PlankTop'/
&OBST ID='Top5', XB=0.2286,0.3048,1.3716,1.4478,1.2192,1.2954, BULK_DENSITY=194.922012295539, SURF_ID6='PlankTop','ThickWood','PlankTop','ThickWood','ThickWood','PlankTop'/
&OBST ID='Top5', XB=0.2286,0.3048,1.5240,1.6002,1.6002,1.7526, BULK_DENSITY=194.922012295539, SURF_ID='PlankTop'/
&OBST ID='Top5', XB=0.3048,0.3810,1.4478,1.5240,1.2192,1.2954, BULK_DENSITY=194.922012295539, SURF_IDS='PlankTop','PlankTop','ThickWood'/
&OBST ID='Top5', XB=0.0762,0.1524,1.4097,1.4478,1.7526,1.8288, BULK_DENSITY=194.922012295539, SURF_ID6='ThickWood','ThickWood','ThickWood','PlankTop','ThickWood','ThickWood'/
&OBST ID='Top5', XB=0.0762,0.1524,1.4859,1.5240,1.9050,1.9812, BULK_DENSITY=194.922012295539, SURF_ID='PlankTop'/
&OBST ID='Top5', XB=0.1524,0.2286,1.3335,1.3716,1.3716,1.4478, BULK_DENSITY=194.922012295539, SURF_ID6='ThickWood','ThickWood','ThickWood','PlankTop','ThickWood','ThickWood'/
&OBST ID='Top5', XB=0.1524,0.2286,1.4097,1.4478,1.5240,1.6002, BULK_DENSITY=194.922012295539, SURF_ID='PlankTop'/
&OBST ID='Top5', XB=0.1524,0.2286,1.5621,1.6002,1.9050,1.9812, BULK_DENSITY=194.922012295539, SURF_ID6='ThickWood','ThickWood','ThickWood','PlankTop','ThickWood','ThickWood'/
&OBST ID='Top5', XB=0.2286,0.3048,1.4097,1.4478,1.2954,1.3716, BULK_DENSITY=194.922012295539, SURF_ID6='PlankTop','PlankTop','PlankTop','ThickWood','PlankTop','PlankTop'/
&OBST ID='Top5', XB=0.2286,0.3048,1.4859,1.5240,1.5240,1.6002, BULK_DENSITY=194.922012295539, SURF_ID6='ThickWood','ThickWood','ThickWood','PlankTop','ThickWood','ThickWood'/
&OBST ID='Top5', XB=0.2286,0.3048,1.5621,1.6002,1.7526,1.8288, BULK_DENSITY=194.922012295539, SURF_ID='PlankTop'/
&OBST ID='Top5', XB=0.2286,0.3048,1.5621,1.6002,1.8288,1.9050, BULK_DENSITY=194.922012295539, SURF_ID6='PlankTop','PlankTop','PlankTop','ThickWood','PlankTop','PlankTop'/
&OBST ID='Top5', XB=0.3048,0.3810,1.4859,1.5240,1.2954,1.3716, BULK_DENSITY=194.922012295539, SURF_ID='PlankTop'/
&OBST ID='Top5', XB=0.3048,0.3810,1.4859,1.5240,1.3716,1.5240, BULK_DENSITY=194.922012295539, SURF_ID6='PlankTop','PlankTop','PlankTop','ThickWood','PlankTop','PlankTop'/
&OBST ID='Top5', XB=0.0762,0.1143,1.4478,1.5240,1.9050,1.9812, BULK_DENSITY=194.922012295539, SURF_ID6='ThickWood','PlankTop','ThickWood','ThickWood','ThickWood','ThickWood'/
&OBST ID='Top5', XB=0.1524,0.1905,1.3716,1.4478,1.5240,1.6002, BULK_DENSITY=194.922012295539, SURF_ID6='ThickWood','PlankTop','ThickWood','ThickWood','ThickWood','ThickWood'/
&OBST ID='Top5', XB=0.1524,0.1905,1.4478,1.5240,1.7526,1.8288, BULK_DENSITY=194.922012295539, SURF_ID='PlankTop'/
&OBST ID='Top5', XB=0.2286,0.2667,1.3716,1.4478,1.2954,1.4478, BULK_DENSITY=194.922012295539, SURF_ID='PlankTop'/
&OBST ID='Top5', XB=0.2286,0.2667,1.5240,1.6002,1.7526,1.8288, BULK_DENSITY=194.922012295539, SURF_ID6='ThickWood','PlankTop','ThickWood','ThickWood','ThickWood','ThickWood'/
&OBST ID='Top5', XB=0.2286,0.2667,1.6002,1.6764,1.9050,1.9812, BULK_DENSITY=194.922012295539, SURF_ID6='PlankTop','ThickWood','PlankTop','PlankTop','PlankTop','PlankTop'/
&OBST ID='Top5', XB=0.3048,0.3429,1.4478,1.5240,1.2954,1.3716, BULK_DENSITY=194.922012295539, SURF_ID='PlankTop'/
&OBST ID='Top5', XB=0.3048,0.3429,1.4478,1.5240,1.3716,1.4478, BULK_DENSITY=194.922012295539, SURF_ID6='ThickWood','PlankTop','ThickWood','ThickWood','ThickWood','ThickWood'/
&OBST ID='Top5', XB=0.3048,0.3429,1.5240,1.6002,1.4478,1.6002, BULK_DENSITY=194.922012295539, SURF_ID6='PlankTop','ThickWood','PlankTop','PlankTop','PlankTop','PlankTop'/
&OBST ID='Top5', XB=0.3048,0.3810,1.6764,1.7526,1.8288,1.9050, BULK_DENSITY=194.922012295539, SURF_ID='PlankTop'/
&OBST ID='Top5', XB=0.3810,0.4572,1.6002,1.6764,1.4478,1.5240, BULK_DENSITY=194.922012295539, SURF_ID='PlankTop'/
&OBST ID='Top5', XB=0.3048,0.3810,1.6383,1.6764,1.6764,1.7526, BULK_DENSITY=194.922012295539, SURF_ID6='ThickWood','ThickWood','ThickWood','PlankTop','ThickWood','ThickWood'/
&OBST ID='Top5', XB=0.3048,0.3810,1.6383,1.6764,1.7526,1.8288, BULK_DENSITY=194.922012295539, SURF_ID='PlankTop'/
&OBST ID='Top5', XB=0.3048,0.3810,1.7145,1.7526,1.9050,1.9812, BULK_DENSITY=194.922012295539, SURF_ID='PlankTop'/
&OBST ID='Top5', XB=0.3810,0.4572,1.5621,1.6002,1.2954,1.3716, BULK_DENSITY=194.922012295539, SURF_ID6='ThickWood','ThickWood','ThickWood','PlankTop','ThickWood','ThickWood'/
&OBST ID='Top5', XB=0.3810,0.4572,1.5621,1.6002,1.3716,1.4478, BULK_DENSITY=194.922012295539, SURF_ID='PlankTop'/
&OBST ID='Top5', XB=0.3810,0.4572,1.6383,1.6764,1.5240,1.6002, BULK_DENSITY=194.922012295539, SURF_ID='PlankTop'/
&OBST ID='Top5', XB=0.3810,0.4572,1.6383,1.6764,1.6002,1.6764, BULK_DENSITY=194.922012295539, SURF_ID6='PlankTop','PlankTop','PlankTop','ThickWood','PlankTop','PlankTop'/
&OBST ID='Top5', XB=0.4572,0.5334,1.5621,1.6002,1.2192,1.2954, BULK_DENSITY=194.922012295539, SURF_ID6='PlankTop','PlankTop','PlankTop','ThickWood','PlankTop','PlankTop'/
&OBST ID='Top5', XB=0.3048,0.3429,1.6764,1.7526,1.9050,1.9812, BULK_DENSITY=194.922012295539, SURF_ID='PlankTop'/
&OBST ID='Top5', XB=0.3810,0.4191,1.6002,1.6764,1.5240,1.6002, BULK_DENSITY=194.922012295539, SURF_ID='PlankTop'/
&OBST ID='Top5', XB=0.3810,0.4191,1.6002,1.6764,1.6002,1.6764, BULK_DENSITY=194.922012295539, SURF_ID6='ThickWood','PlankTop','ThickWood','ThickWood','ThickWood','ThickWood'/
&OBST ID='Top5', XB=0.3810,0.4191,1.6764,1.7526,1.6764,1.8288, BULK_DENSITY=194.922012295539, SURF_ID6='PlankTop','ThickWood','PlankTop','PlankTop','PlankTop','PlankTop'/
&OBST ID='Top5', XB=0.4572,0.4953,1.5240,1.6002,1.2192,1.2954, BULK_DENSITY=194.922012295539, SURF_ID6='ThickWood','PlankTop','ThickWood','ThickWood','ThickWood','ThickWood'/
&OBST ID='Top5', XB=0.4572,0.4953,1.6002,1.6764,1.2954,1.3716, BULK_DENSITY=194.922012295539, SURF_ID6='PlankTop','ThickWood','PlankTop','PlankTop','PlankTop','PlankTop'/
&OBST ID='Top5', XB=0.4572,0.4953,1.6002,1.6764,1.3716,1.4478, BULK_DENSITY=194.922012295539, SURF_ID='PlankTop'/
&OBST ID='Top5', XB=0.4572,0.5334,1.7526,1.8288,1.6002,1.7526, BULK_DENSITY=194.922012295539, SURF_ID='PlankTop'/
&OBST ID='Top5', XB=0.5334,0.6096,1.6764,1.7526,1.2192,1.2954, BULK_DENSITY=194.922012295539, SURF_IDS='PlankTop','PlankTop','ThickWood'/
&OBST ID='Top5', XB=0.5334,0.6096,1.8288,1.9050,1.6002,1.6764, BULK_DENSITY=194.922012295539, SURF_ID6='PlankTop','PlankTop','ThickWood','PlankTop','PlankTop','PlankTop'/
&OBST ID='Top5', XB=0.5334,0.6096,1.8288,1.9050,1.6764,1.7526, BULK_DENSITY=194.922012295539, SURF_ID6='ThickWood','PlankTop','ThickWood','PlankTop','ThickWood','PlankTop'/
&OBST ID='Top5', XB=0.5334,0.6096,1.9050,1.9812,1.8288,1.9050, BULK_DENSITY=194.922012295539, SURF_ID='PlankTop'/
&OBST ID='Top5', XB=0.6096,0.6858,1.7526,1.8288,1.2192,1.2954, BULK_DENSITY=194.922012295539, SURF_ID6='ThickWood','PlankTop','ThickWood','PlankTop','ThickWood','PlankTop'/
&OBST ID='Top5', XB=0.6096,0.6858,1.8288,1.9050,1.4478,1.5240, BULK_DENSITY=194.922012295539, SURF_ID='PlankTop'/
&OBST ID='Top5', XB=0.6096,0.6858,1.9050,1.9812,1.6002,1.7526, BULK_DENSITY=194.922012295539, SURF_ID='PlankTop'/
&OBST ID='Top5', XB=0.6858,0.7620,1.8288,1.9050,1.2192,1.2954, BULK_DENSITY=194.922012295539, SURF_IDS='PlankTop','PlankTop','ThickWood'/
&OBST ID='Top5', XB=0.3810,0.4572,1.7907,1.8288,1.8288,1.9812, BULK_DENSITY=194.922012295539, SURF_ID6='ThickWood','ThickWood','ThickWood','PlankTop','ThickWood','ThickWood'/
&OBST ID='Top5', XB=0.4572,0.5334,1.7145,1.7526,1.4478,1.5240, BULK_DENSITY=194.922012295539, SURF_ID6='ThickWood','ThickWood','ThickWood','PlankTop','ThickWood','ThickWood'/
&OBST ID='Top5', XB=0.4572,0.5334,1.7145,1.7526,1.5240,1.6002, BULK_DENSITY=194.922012295539, SURF_ID='PlankTop'/
&OBST ID='Top5', XB=0.4572,0.5334,1.7907,1.8288,1.7526,1.8288, BULK_DENSITY=194.922012295539, SURF_ID6='PlankTop','PlankTop','PlankTop','ThickWood','PlankTop','PlankTop'/
&OBST ID='Top5', XB=0.5334,0.6096,1.7145,1.7526,1.2954,1.4478, BULK_DENSITY=194.922012295539, SURF_ID6='PlankTop','PlankTop','PlankTop','ThickWood','PlankTop','PlankTop'/
&OBST ID='Top5', XB=0.5334,0.6096,1.8669,1.9050,1.7526,1.8288, BULK_DENSITY=194.922012295539, SURF_ID='PlankTop'/
&OBST ID='Top5', XB=0.5334,0.6096,1.9431,1.9812,1.9050,1.9812, BULK_DENSITY=194.922012295539, SURF_ID='PlankTop'/
&OBST ID='Top5', XB=0.6096,0.6858,1.7907,1.8288,1.2954,1.4478, BULK_DENSITY=194.922012295539, SURF_ID='PlankTop'/
&OBST ID='Top5', XB=0.6096,0.6858,1.8669,1.9050,1.5240,1.6002, BULK_DENSITY=194.922012295539, SURF_ID='PlankTop'/
&OBST ID='Top5', XB=0.6096,0.6858,1.9431,1.9812,1.7526,1.9050, BULK_DENSITY=194.922012295539, SURF_ID6='PlankTop','PlankTop','PlankTop','ThickWood','PlankTop','PlankTop'/
&OBST ID='Top5', XB=0.6858,0.7620,1.8669,1.9050,1.2954,1.3716, BULK_DENSITY=194.922012295539, SURF_ID='PlankTop'/
&OBST ID='Top5', XB=0.6858,0.7620,1.8669,1.9050,1.3716,1.4478, BULK_DENSITY=194.922012295539, SURF_ID6='PlankTop','PlankTop','PlankTop','ThickWood','PlankTop','PlankTop'/
&OBST ID='Top5', XB=0.4572,0.4953,1.7526,1.8288,1.7526,1.8288, BULK_DENSITY=194.922012295539, SURF_ID='PlankTop'/
&OBST ID='Top5', XB=0.4572,0.4953,1.7526,1.8288,1.8288,1.9050, BULK_DENSITY=194.922012295539, SURF_ID6='ThickWood','PlankTop','ThickWood','ThickWood','ThickWood','ThickWood'/
&OBST ID='Top5', XB=0.4572,0.4953,1.8288,1.9050,1.9050,1.9812, BULK_DENSITY=194.922012295539, SURF_ID6='PlankTop','ThickWood','PlankTop','PlankTop','PlankTop','PlankTop'/
&OBST ID='Top5', XB=0.5334,0.5715,1.6764,1.7526,1.2954,1.4478, BULK_DENSITY=194.922012295539, SURF_ID='PlankTop'/
&OBST ID='Top5', XB=0.5334,0.5715,1.6764,1.7526,1.4478,1.5240, BULK_DENSITY=194.922012295539, SURF_ID6='ThickWood','PlankTop','ThickWood','ThickWood','ThickWood','ThickWood'/
&OBST ID='Top5', XB=0.5334,0.5715,1.7526,1.8288,1.5240,1.6002, BULK_DENSITY=194.922012295539, SURF_ID6='PlankTop','ThickWood','PlankTop','PlankTop','PlankTop','PlankTop'/
&OBST ID='Top5', XB=0.5334,0.5715,1.9050,1.9812,1.9050,1.9812, BULK_DENSITY=194.922012295539, SURF_ID='PlankTop'/
&OBST ID='Top5', XB=0.6096,0.6477,1.7526,1.8288,1.2954,1.3716, BULK_DENSITY=194.922012295539, SURF_ID6='ThickWood','PlankTop','ThickWood','ThickWood','ThickWood','ThickWood'/
&OBST ID='Top5', XB=0.6096,0.6477,1.8288,1.9050,1.5240,1.6002, BULK_DENSITY=194.922012295539, SURF_ID='PlankTop'/
&OBST ID='Top5', XB=0.6096,0.6477,1.9050,1.9812,1.7526,1.8288, BULK_DENSITY=194.922012295539, SURF_ID='PlankTop'/
&OBST ID='Top5', XB=0.6096,0.6477,1.9812,2.0574,1.9050,1.9812, BULK_DENSITY=194.922012295539, SURF_ID6='PlankTop','ThickWood','PlankTop','PlankTop','PlankTop','PlankTop'/
&OBST ID='Top5', XB=0.6858,0.7239,1.8288,1.9050,1.2954,1.4478, BULK_DENSITY=194.922012295539, SURF_ID='PlankTop'/
&OBST ID='Top5', XB=0.6858,0.7239,1.9050,1.9812,1.5240,1.6002, BULK_DENSITY=194.922012295539, SURF_ID6='PlankTop','ThickWood','PlankTop','PlankTop','PlankTop','PlankTop'/
&OBST ID='Top5', XB=0.6858,0.7620,2.0574,2.1336,1.8288,1.9050, BULK_DENSITY=194.922012295539, SURF_ID='PlankTop'/
&OBST ID='Top5', XB=0.7620,0.8382,1.9812,2.0574,1.4478,1.5240, BULK_DENSITY=194.922012295539, SURF_ID='PlankTop'/
&OBST ID='Top5', XB=0.7620,0.8382,2.1336,2.2098,1.8288,1.9050, BULK_DENSITY=194.922012295539, SURF_ID6='ThickWood','PlankTop','ThickWood','PlankTop','PlankTop','PlankTop'/
&OBST ID='Top5', XB=0.8382,0.9144,2.0574,2.1336,1.4478,1.5240, BULK_DENSITY=194.922012295539, SURF_ID6='ThickWood','PlankTop','ThickWood','PlankTop','PlankTop','PlankTop'/
&OBST ID='Top5', XB=0.8382,0.9144,2.1336,2.2098,1.6002,1.6764, BULK_DENSITY=194.922012295539, SURF_ID6='PlankTop','ThickWood','PlankTop','PlankTop','PlankTop','PlankTop'/
&OBST ID='Top5', XB=0.8382,0.9144,2.1336,2.2098,1.6764,1.7526, BULK_DENSITY=194.922012295539, SURF_ID='PlankTop'/
&OBST ID='Top5', XB=0.9144,0.9906,2.0574,2.1336,1.2192,1.2954, BULK_DENSITY=194.922012295539, SURF_IDS='PlankTop','PlankTop','ThickWood'/
&OBST ID='Top5', XB=0.9144,0.9906,2.2098,2.2860,1.6002,1.6764, BULK_DENSITY=194.922012295539, SURF_ID6='PlankTop','PlankTop','ThickWood','PlankTop','PlankTop','PlankTop'/
&OBST ID='Top5', XB=0.9144,0.9906,2.2098,2.2860,1.6764,1.7526, BULK_DENSITY=194.922012295539, SURF_ID6='ThickWood','PlankTop','PlankTop','PlankTop','ThickWood','PlankTop'/
&OBST ID='Top5', XB=0.9144,0.9906,2.2860,2.3622,1.8288,1.9050, BULK_DENSITY=194.922012295539, SURF_ID6='PlankTop','ThickWood','PlankTop','PlankTop','PlankTop','PlankTop'/
&OBST ID='Top5', XB=0.9906,1.0668,2.1336,2.2098,1.2192,1.2954, BULK_DENSITY=194.922012295539, SURF_ID6='PlankTop','PlankTop','ThickWood','PlankTop','ThickWood','PlankTop'/
&OBST ID='Top5', XB=0.9906,1.0668,2.2098,2.2860,1.4478,1.5240, BULK_DENSITY=194.922012295539, SURF_ID6='PlankTop','ThickWood','PlankTop','ThickWood','PlankTop','PlankTop'/
&OBST ID='Top5', XB=0.6858,0.7620,2.0193,2.0574,1.6764,1.7526, BULK_DENSITY=194.922012295539, SURF_ID6='ThickWood','ThickWood','ThickWood','PlankTop','ThickWood','ThickWood'/
&OBST ID='Top5', XB=0.6858,0.7620,2.0193,2.0574,1.7526,1.8288, BULK_DENSITY=194.922012295539, SURF_ID='PlankTop'/
&OBST ID='Top5', XB=0.6858,0.7620,2.0955,2.1336,1.9050,1.9812, BULK_DENSITY=194.922012295539, SURF_ID='PlankTop'/
&OBST ID='Top5', XB=0.7620,0.8382,1.9431,1.9812,1.2954,1.3716, BULK_DENSITY=194.922012295539, SURF_ID6='ThickWood','ThickWood','ThickWood','PlankTop','ThickWood','ThickWood'/
&OBST ID='Top5', XB=0.7620,0.8382,1.9431,1.9812,1.3716,1.4478, BULK_DENSITY=194.922012295539, SURF_ID='PlankTop'/
&OBST ID='Top5', XB=0.7620,0.8382,2.0193,2.0574,1.5240,1.6764, BULK_DENSITY=194.922012295539, SURF_ID6='PlankTop','PlankTop','PlankTop','ThickWood','PlankTop','PlankTop'/
&OBST ID='Top5', XB=0.7620,0.8382,2.1717,2.2098,1.9050,1.9812, BULK_DENSITY=194.922012295539, SURF_ID='PlankTop'/
&OBST ID='Top5', XB=0.8382,0.9144,2.0955,2.1336,1.5240,1.6002, BULK_DENSITY=194.922012295539, SURF_ID='PlankTop'/
&OBST ID='Top5', XB=0.8382,0.9144,2.1717,2.2098,1.7526,1.8288, BULK_DENSITY=194.922012295539, SURF_ID6='PlankTop','PlankTop','PlankTop','ThickWood','PlankTop','PlankTop'/
&OBST ID='Top5', XB=0.9144,0.9906,2.0955,2.1336,1.2954,1.4478, BULK_DENSITY=194.922012295539, SURF_ID6='PlankTop','PlankTop','PlankTop','ThickWood','PlankTop','PlankTop'/
&OBST ID='Top5', XB=0.9144,0.9906,2.2479,2.2860,1.7526,1.8288, BULK_DENSITY=194.922012295539, SURF_ID='PlankTop'/
&OBST ID='Top5', XB=0.9144,0.9906,2.3241,2.3622,1.9050,1.9812, BULK_DENSITY=194.922012295539, SURF_ID6='PlankTop','PlankTop','PlankTop','ThickWood','PlankTop','PlankTop'/
&OBST ID='Top5', XB=0.9906,1.0668,2.1717,2.2098,1.2954,1.4478, BULK_DENSITY=194.922012295539, SURF_ID='PlankTop'/
&OBST ID='Top5', XB=0.9906,1.0668,2.2479,2.2860,1.5240,1.6002, BULK_DENSITY=194.922012295539, SURF_ID6='PlankTop','PlankTop','PlankTop','ThickWood','PlankTop','PlankTop'/
&OBST ID='Top5', XB=0.6858,0.7239,2.0574,2.1336,1.9050,1.9812, BULK_DENSITY=194.922012295539, SURF_ID='PlankTop'/
&OBST ID='Top5', XB=0.7620,0.8001,1.9812,2.0574,1.5240,1.6002, BULK_DENSITY=194.922012295539, SURF_ID='PlankTop'/
&OBST ID='Top5', XB=0.7620,0.8001,1.9812,2.0574,1.6002,1.6764, BULK_DENSITY=194.922012295539, SURF_ID6='ThickWood','PlankTop','ThickWood','ThickWood','ThickWood','ThickWood'/
&OBST ID='Top5', XB=0.7620,0.8001,2.0574,2.1336,1.7526,1.8288, BULK_DENSITY=194.922012295539, SURF_ID6='PlankTop','ThickWood','PlankTop','PlankTop','PlankTop','PlankTop'/
&OBST ID='Top5', XB=0.8382,0.8763,1.9050,1.9812,1.2192,1.2954, BULK_DENSITY=194.922012295539, SURF_ID6='ThickWood','PlankTop','ThickWood','ThickWood','ThickWood','ThickWood'/
&OBST ID='Top5', XB=0.8382,0.8763,1.9812,2.0574,1.2954,1.4478, BULK_DENSITY=194.922012295539, SURF_ID6='PlankTop','ThickWood','PlankTop','PlankTop','PlankTop','PlankTop'/
&OBST ID='Top5', XB=0.8382,0.8763,2.1336,2.2098,1.7526,1.8288, BULK_DENSITY=194.922012295539, SURF_ID='PlankTop'/
&OBST ID='Top5', XB=0.9144,0.9525,2.0574,2.1336,1.2954,1.4478, BULK_DENSITY=194.922012295539, SURF_ID='PlankTop'/
&OBST ID='Top5', XB=0.9144,0.9525,2.1336,2.2098,1.5240,1.6002, BULK_DENSITY=194.922012295539, SURF_ID6='PlankTop','ThickWood','PlankTop','PlankTop','PlankTop','PlankTop'/
&OBST ID='Top5', XB=0.9144,0.9525,2.2860,2.3622,1.9050,1.9812, BULK_DENSITY=194.922012295539, SURF_ID='PlankTop'/
&OBST ID='Top5', XB=0.9906,1.0287,2.1336,2.2098,1.2954,1.3716, BULK_DENSITY=194.922012295539, SURF_ID6='ThickWood','PlankTop','ThickWood','ThickWood','ThickWood','ThickWood'/
&OBST ID='Top5', XB=0.9906,1.0287,2.2098,2.2860,1.5240,1.6002, BULK_DENSITY=194.922012295539, SURF_ID='PlankTop'/
&OBST ID='Top5', XB=1.0668,1.1049,2.2098,2.2860,1.3716,1.4478, BULK_DENSITY=194.922012295539, SURF_ID6='PlankTop','ThickWood','PlankTop','PlankTop','PlankTop','PlankTop'/

&OBST ID='Side6', XB=0.2286,0.3048,1.3716,1.4478,1.9050,1.9812, BULK_DENSITY=270.316375541928, SURF_IDS='RibSide','ThickWood','RibSide'/
&OBST ID='Side6', XB=0.3048,0.3810,1.4478,1.5240,1.9050,1.9812, BULK_DENSITY=270.316375541928, SURF_IDS='RibSide','ThickWood','RibSide'/
&OBST ID='Side6', XB=0.3810,0.4572,1.5240,1.6002,1.9050,1.9812, BULK_DENSITY=270.316375541928, SURF_IDS='RibSide','ThickWood','RibSide'/
&OBST ID='Side6', XB=0.4572,0.5334,1.6002,1.6764,1.9050,1.9812, BULK_DENSITY=270.316375541928, SURF_IDS='RibSide','ThickWood','RibSide'/
&OBST ID='Side6', XB=0.5334,0.6096,1.6764,1.7526,1.9050,1.9812, BULK_DENSITY=270.316375541928, SURF_IDS='RibSide','ThickWood','RibSide'/
&OBST ID='Side6', XB=0.6096,0.6858,1.7526,1.8288,1.9050,1.9812, BULK_DENSITY=270.316375541928, SURF_IDS='RibSide','ThickWood','RibSide'/
&OBST ID='Side6', XB=0.6858,0.7620,1.8288,1.9050,1.9050,1.9812, BULK_DENSITY=270.316375541928, SURF_IDS='RibSide','ThickWood','RibSide'/
&OBST ID='Side6', XB=0.7620,0.8382,1.9050,1.9812,1.9050,1.9812, BULK_DENSITY=270.316375541928, SURF_IDS='RibSide','ThickWood','RibSide'/
&OBST ID='Side6', XB=0.8382,0.9144,1.9812,2.0574,1.9050,1.9812, BULK_DENSITY=270.316375541928, SURF_IDS='RibSide','ThickWood','RibSide'/
&OBST ID='Side6', XB=0.9144,0.9906,2.0574,2.1336,1.9050,1.9812, BULK_DENSITY=270.316375541928, SURF_IDS='RibSide','ThickWood','RibSide'/
&OBST ID='Side6', XB=0.9906,1.0668,2.1336,2.2098,1.9050,1.9812, BULK_DENSITY=270.316375541928, SURF_IDS='RibSide','ThickWood','RibSide'/
&OBST ID='Side6', XB=0.1524,0.2286,1.3716,1.4478,1.9812,2.0193, BULK_DENSITY=270.316375541928, SURF_IDS='RibSide','ThickWood','ThickWood'/
&OBST ID='Side6', XB=0.2286,0.3048,1.4478,1.5240,1.9812,2.0193, BULK_DENSITY=270.316375541928, SURF_IDS='RibSide','ThickWood','ThickWood'/
&OBST ID='Side6', XB=0.3048,0.3810,1.5240,1.6002,1.9812,2.0193, BULK_DENSITY=270.316375541928, SURF_IDS='RibSide','ThickWood','ThickWood'/
&OBST ID='Side6', XB=0.3810,0.4572,1.6002,1.6764,1.9812,2.0193, BULK_DENSITY=270.316375541928, SURF_IDS='RibSide','ThickWood','ThickWood'/
&OBST ID='Side6', XB=0.4572,0.5334,1.6764,1.7526,1.9812,2.0193, BULK_DENSITY=270.316375541928, SURF_IDS='RibSide','ThickWood','ThickWood'/
&OBST ID='Side6', XB=0.5334,0.6096,1.7526,1.8288,1.9812,2.0193, BULK_DENSITY=270.316375541928, SURF_IDS='RibSide','ThickWood','ThickWood'/
&OBST ID='Side6', XB=0.6096,0.6858,1.8288,1.9050,1.9812,2.0193, BULK_DENSITY=270.316375541928, SURF_IDS='RibSide','ThickWood','ThickWood'/
&OBST ID='Side6', XB=0.6858,0.7620,1.9050,1.9812,1.9812,2.0193, BULK_DENSITY=270.316375541928, SURF_IDS='RibSide','ThickWood','ThickWood'/
&OBST ID='Side6', XB=0.7620,0.8382,1.9812,2.0574,1.9812,2.0193, BULK_DENSITY=270.316375541928, SURF_IDS='RibSide','ThickWood','ThickWood'/
&OBST ID='Side6', XB=0.8382,0.9144,2.0574,2.1336,1.9812,2.0193, BULK_DENSITY=270.316375541928, SURF_IDS='RibSide','ThickWood','ThickWood'/
&OBST ID='Side6', XB=0.9144,0.9906,2.1336,2.2098,1.9812,2.0193, BULK_DENSITY=270.316375541928, SURF_IDS='RibSide','ThickWood','ThickWood'/
&OBST ID='Side6', XB=0.9906,1.0668,2.2098,2.2860,1.9812,2.0193, BULK_DENSITY=270.316375541928, SURF_IDS='RibSide','ThickWood','ThickWood'/
&OBST ID='Side6', XB=0.1524,0.2286,1.3335,1.3716,1.9050,1.9812, BULK_DENSITY=270.316375541928, SURF_ID='ThickWood'/
&OBST ID='Side6', XB=1.0668,1.1049,2.2098,2.2860,1.9050,1.9812, BULK_DENSITY=270.316375541928, SURF_ID='ThickWood'/
&OBST ID='Side6', XB=0.3048,0.3810,1.2192,1.2954,1.2192,1.2954, BULK_DENSITY=270.316375541928, SURF_IDS='RibSide','ThickWood','RibSide'/
&OBST ID='Side6', XB=0.3810,0.4572,1.2954,1.3716,1.2192,1.2954, BULK_DENSITY=270.316375541928, SURF_IDS='RibSide','ThickWood','RibSide'/
&OBST ID='Side6', XB=0.4572,0.5334,1.3716,1.4478,1.2192,1.2954, BULK_DENSITY=270.316375541928, SURF_IDS='RibSide','ThickWood','RibSide'/
&OBST ID='Side6', XB=0.5334,0.6096,1.4478,1.5240,1.2192,1.2954, BULK_DENSITY=270.316375541928, SURF_IDS='RibSide','ThickWood','RibSide'/
&OBST ID='Side6', XB=0.6096,0.6858,1.5240,1.6002,1.2192,1.2954, BULK_DENSITY=270.316375541928, SURF_IDS='RibSide','ThickWood','RibSide'/
&OBST ID='Side6', XB=0.6858,0.7620,1.6002,1.6764,1.2192,1.2954, BULK_DENSITY=270.316375541928, SURF_IDS='RibSide','ThickWood','RibSide'/
&OBST ID='Side6', XB=0.7620,0.8382,1.6764,1.7526,1.2192,1.2954, BULK_DENSITY=270.316375541928, SURF_IDS='RibSide','ThickWood','RibSide'/
&OBST ID='Side6', XB=0.8382,0.9144,1.7526,1.8288,1.2192,1.2954, BULK_DENSITY=270.316375541928, SURF_IDS='RibSide','ThickWood','RibSide'/
&OBST ID='Side6', XB=0.9144,0.9906,1.8288,1.9050,1.2192,1.2954, BULK_DENSITY=270.316375541928, SURF_IDS='RibSide','ThickWood','RibSide'/
&OBST ID='Side6', XB=0.9906,1.0668,1.9050,1.9812,1.2192,1.2954, BULK_DENSITY=270.316375541928, SURF_IDS='RibSide','ThickWood','RibSide'/
&OBST ID='Side6', XB=1.0668,1.1430,1.9812,2.0574,1.2192,1.2954, BULK_DENSITY=270.316375541928, SURF_IDS='RibSide','ThickWood','RibSide'/
&OBST ID='Side6', XB=1.1430,1.2192,2.0574,2.1336,1.2192,1.2954, BULK_DENSITY=270.316375541928, SURF_IDS='RibSide','ThickWood','RibSide'/
&OBST ID='Side6', XB=0.2286,0.3048,1.2954,1.3716,1.6002,1.6383, BULK_DENSITY=270.316375541928, SURF_ID='RibSide'/
&OBST ID='Side6', XB=0.3048,0.3810,1.2954,1.3716,1.6002,1.6383, BULK_DENSITY=270.316375541928, SURF_IDS='ThickWood','RibSide','RibSide'/
&OBST ID='Side6', XB=0.3048,0.3810,1.3716,1.4478,1.6002,1.6383, BULK_DENSITY=270.316375541928, SURF_ID='RibSide'/
&OBST ID='Side6', XB=0.3810,0.4572,1.3716,1.4478,1.6002,1.6383, BULK_DENSITY=270.316375541928, SURF_IDS='ThickWood','RibSide','RibSide'/
&OBST ID='Side6', XB=0.3810,0.4572,1.4478,1.5240,1.6002,1.6383, BULK_DENSITY=270.316375541928, SURF_ID='RibSide'/
&OBST ID='Side6', XB=0.4572,0.5334,1.4478,1.5240,1.6002,1.6383, BULK_DENSITY=270.316375541928, SURF_IDS='ThickWood','RibSide','RibSide'/
&OBST ID='Side6', XB=0.4572,0.5334,1.5240,1.6002,1.6002,1.6383, BULK_DENSITY=270.316375541928, SURF_ID='RibSide'/
&OBST ID='Side6', XB=0.5334,0.6096,1.5240,1.6002,1.6002,1.6383, BULK_DENSITY=270.316375541928, SURF_IDS='ThickWood','RibSide','RibSide'/
&OBST ID='Side6', XB=0.5334,0.6096,1.6002,1.6764,1.6002,1.6383, BULK_DENSITY=270.316375541928, SURF_ID='RibSide'/
&OBST ID='Side6', XB=0.6096,0.6858,1.6002,1.6764,1.6002,1.6383, BULK_DENSITY=270.316375541928, SURF_IDS='ThickWood','RibSide','RibSide'/
&OBST ID='Side6', XB=0.6096,0.6858,1.6764,1.7526,1.6002,1.6383, BULK_DENSITY=270.316375541928, SURF_ID='RibSide'/
&OBST ID='Side6', XB=0.6858,0.7620,1.6764,1.7526,1.6002,1.6383, BULK_DENSITY=270.316375541928, SURF_IDS='ThickWood','RibSide','RibSide'/
&OBST ID='Side6', XB=0.6858,0.7620,1.7526,1.8288,1.6002,1.6383, BULK_DENSITY=270.316375541928, SURF_ID='RibSide'/
&OBST ID='Side6', XB=0.7620,0.8382,1.7526,1.8288,1.6002,1.6383, BULK_DENSITY=270.316375541928, SURF_IDS='ThickWood','RibSide','RibSide'/
&OBST ID='Side6', XB=0.7620,0.8382,1.8288,1.9050,1.6002,1.6383, BULK_DENSITY=270.316375541928, SURF_ID='RibSide'/
&OBST ID='Side6', XB=0.8382,0.9144,1.8288,1.9050,1.6002,1.6383, BULK_DENSITY=270.316375541928, SURF_IDS='ThickWood','RibSide','RibSide'/
&OBST ID='Side6', XB=0.8382,0.9144,1.9050,1.9812,1.6002,1.6383, BULK_DENSITY=270.316375541928, SURF_ID='RibSide'/
&OBST ID='Side6', XB=0.9144,0.9906,1.9050,1.9812,1.6002,1.6383, BULK_DENSITY=270.316375541928, SURF_IDS='ThickWood','RibSide','RibSide'/
&OBST ID='Side6', XB=0.9144,0.9906,1.9812,2.0574,1.6002,1.6383, BULK_DENSITY=270.316375541928, SURF_ID='RibSide'/
&OBST ID='Side6', XB=0.9906,1.0668,1.9812,2.0574,1.6002,1.6383, BULK_DENSITY=270.316375541928, SURF_IDS='ThickWood','RibSide','RibSide'/
&OBST ID='Side6', XB=0.9906,1.0668,2.0574,2.1336,1.6002,1.6383, BULK_DENSITY=270.316375541928, SURF_ID='RibSide'/
&OBST ID='Side6', XB=1.0668,1.1430,2.0574,2.1336,1.6002,1.6383, BULK_DENSITY=270.316375541928, SURF_IDS='ThickWood','RibSide','RibSide'/
&OBST ID='Side6', XB=1.0668,1.1430,2.1336,2.2098,1.6002,1.6383, BULK_DENSITY=270.316375541928, SURF_ID='RibSide'/
&OBST ID='Side6', XB=0.2286,0.3048,1.2573,1.2954,1.6002,1.6764, BULK_DENSITY=270.316375541928, SURF_ID6='ThickWood','ThickWood','ThickWood','RibSide','ThickWood','ThickWood'/
&OBST ID='Side6', XB=0.3048,0.3810,1.3335,1.3716,1.6002,1.6764, BULK_DENSITY=270.316375541928, SURF_ID6='ThickWood','ThickWood','ThickWood','RibSide','ThickWood','ThickWood'/
&OBST ID='Side6', XB=0.3810,0.4572,1.4097,1.4478,1.6002,1.6764, BULK_DENSITY=270.316375541928, SURF_ID6='ThickWood','ThickWood','ThickWood','RibSide','ThickWood','ThickWood'/
&OBST ID='Side6', XB=0.4572,0.5334,1.4859,1.5240,1.6002,1.6764, BULK_DENSITY=270.316375541928, SURF_ID6='ThickWood','ThickWood','ThickWood','RibSide','ThickWood','ThickWood'/
&OBST ID='Side6', XB=0.5334,0.6096,1.5621,1.6002,1.6002,1.6764, BULK_DENSITY=270.316375541928, SURF_ID6='ThickWood','ThickWood','ThickWood','RibSide','ThickWood','ThickWood'/
&OBST ID='Side6', XB=0.6096,0.6858,1.6383,1.6764,1.6002,1.6764, BULK_DENSITY=270.316375541928, SURF_ID6='ThickWood','ThickWood','ThickWood','RibSide','ThickWood','ThickWood'/
&OBST ID='Side6', XB=0.6858,0.7620,1.7145,1.7526,1.6002,1.6764, BULK_DENSITY=270.316375541928, SURF_ID6='ThickWood','ThickWood','ThickWood','RibSide','ThickWood','ThickWood'/
&OBST ID='Side6', XB=0.7620,0.8382,1.7907,1.8288,1.6002,1.6764, BULK_DENSITY=270.316375541928, SURF_ID6='ThickWood','ThickWood','ThickWood','RibSide','ThickWood','ThickWood'/
&OBST ID='Side6', XB=0.8382,0.9144,1.8669,1.9050,1.6002,1.6764, BULK_DENSITY=270.316375541928, SURF_ID6='ThickWood','ThickWood','ThickWood','RibSide','ThickWood','ThickWood'/
&OBST ID='Side6', XB=0.9144,0.9906,1.9431,1.9812,1.6002,1.6764, BULK_DENSITY=270.316375541928, SURF_ID6='ThickWood','ThickWood','ThickWood','RibSide','ThickWood','ThickWood'/
&OBST ID='Side6', XB=0.9906,1.0668,2.0193,2.0574,1.6002,1.6764, BULK_DENSITY=270.316375541928, SURF_ID6='ThickWood','ThickWood','ThickWood','RibSide','ThickWood','ThickWood'/
&OBST ID='Side6', XB=1.0668,1.1430,2.0955,2.1336,1.6002,1.6764, BULK_DENSITY=270.316375541928, SURF_ID6='ThickWood','ThickWood','ThickWood','RibSide','ThickWood','ThickWood'/
&OBST ID='Side6', XB=0.3048,0.3429,1.2954,1.3716,1.6002,1.6764, BULK_DENSITY=270.316375541928, SURF_ID6='RibSide','ThickWood','RibSide','RibSide','RibSide','RibSide'/
&OBST ID='Side6', XB=0.3810,0.4191,1.3716,1.4478,1.6002,1.6764, BULK_DENSITY=270.316375541928, SURF_ID6='RibSide','ThickWood','RibSide','RibSide','RibSide','RibSide'/
&OBST ID='Side6', XB=0.4572,0.4953,1.4478,1.5240,1.6002,1.6764, BULK_DENSITY=270.316375541928, SURF_ID6='RibSide','ThickWood','RibSide','RibSide','RibSide','RibSide'/
&OBST ID='Side6', XB=0.5334,0.5715,1.5240,1.6002,1.6002,1.6764, BULK_DENSITY=270.316375541928, SURF_ID6='RibSide','ThickWood','RibSide','RibSide','RibSide','RibSide'/
&OBST ID='Side6', XB=0.6096,0.6477,1.6002,1.6764,1.6002,1.6764, BULK_DENSITY=270.316375541928, SURF_ID6='RibSide','ThickWood','RibSide','RibSide','RibSide','RibSide'/
&OBST ID='Side6', XB=0.6858,0.7239,1.6764,1.7526,1.6002,1.6764, BULK_DENSITY=270.316375541928, SURF_ID6='RibSide','ThickWood','RibSide','RibSide','RibSide','RibSide'/
&OBST ID='Side6', XB=0.7620,0.8001,1.7526,1.8288,1.6002,1.6764, BULK_DENSITY=270.316375541928, SURF_ID6='RibSide','ThickWood','RibSide','RibSide','RibSide','RibSide'/
&OBST ID='Side6', XB=0.8382,0.8763,1.8288,1.9050,1.6002,1.6764, BULK_DENSITY=270.316375541928, SURF_ID6='RibSide','ThickWood','RibSide','RibSide','RibSide','RibSide'/
&OBST ID='Side6', XB=0.9144,0.9525,1.9050,1.9812,1.6002,1.6764, BULK_DENSITY=270.316375541928, SURF_ID6='RibSide','ThickWood','RibSide','RibSide','RibSide','RibSide'/
&OBST ID='Side6', XB=0.9906,1.0287,1.9812,2.0574,1.6002,1.6764, BULK_DENSITY=270.316375541928, SURF_ID6='RibSide','ThickWood','RibSide','RibSide','RibSide','RibSide'/
&OBST ID='Side6', XB=1.0668,1.1049,2.0574,2.1336,1.6002,1.6764, BULK_DENSITY=270.316375541928, SURF_ID6='RibSide','ThickWood','RibSide','RibSide','RibSide','RibSide'/
&OBST ID='Base6', XB=0.1524,0.2286,1.3716,1.4478,1.8288,1.9050, BULK_DENSITY=172.958968656605, SURF_ID='PlankTop'/
&OBST ID='Base6', XB=0.1524,0.2286,1.3716,1.4478,1.9050,1.9812, BULK_DENSITY=172.958968656605, SURF_ID6='ThickWood','PlankTop','PlankTop','PlankTop','ThickWood','PlankTop'/
&OBST ID='Base6', XB=0.2286,0.3048,1.2954,1.3716,1.4478,1.5240, BULK_DENSITY=172.958968656605, SURF_ID='PlankTop'/
&OBST ID='Base6', XB=0.2286,0.3048,1.3716,1.4478,1.6764,1.7526, BULK_DENSITY=172.958968656605, SURF_ID6='PlankTop','ThickWood','PlankTop','ThickWood','PlankTop','PlankTop'/
&OBST ID='Base6', XB=0.3048,0.3810,1.2954,1.3716,1.2192,1.3716, BULK_DENSITY=172.958968656605, SURF_ID6='PlankTop','ThickWood','PlankTop','ThickWood','PlankTop','PlankTop'/
&OBST ID='Base6', XB=0.1524,0.2286,1.3335,1.3716,1.7526,1.8288, BULK_DENSITY=172.958968656605, SURF_ID6='ThickWood','ThickWood','ThickWood','PlankTop','ThickWood','ThickWood'/
&OBST ID='Base6', XB=0.2286,0.3048,1.2573,1.2954,1.3716,1.4478, BULK_DENSITY=172.958968656605, SURF_ID6='ThickWood','ThickWood','ThickWood','PlankTop','ThickWood','ThickWood'/
&OBST ID='Base6', XB=0.2286,0.3048,1.3335,1.3716,1.5240,1.6764, BULK_DENSITY=172.958968656605, SURF_ID='PlankTop'/
&OBST ID='Base6', XB=0.2286,0.2667,1.2954,1.3716,1.5240,1.6002, BULK_DENSITY=172.958968656605, SURF_ID6='ThickWood','PlankTop','ThickWood','ThickWood','ThickWood','ThickWood'/
&OBST ID='Base6', XB=0.2286,0.2667,1.3716,1.4478,1.7526,1.8288, BULK_DENSITY=172.958968656605, SURF_ID='PlankTop'/
&OBST ID='Base6', XB=0.3048,0.3429,1.2954,1.3716,1.3716,1.4478, BULK_DENSITY=172.958968656605, SURF_ID='PlankTop'/
&OBST ID='Base6', XB=0.9906,1.0668,2.1336,2.2098,1.6764,1.7526, BULK_DENSITY=172.958968656605, SURF_ID6='ThickWood','PlankTop','PlankTop','PlankTop','PlankTop','PlankTop'/
&OBST ID='Base6', XB=0.9906,1.0668,2.2098,2.2860,1.8288,1.9050, BULK_DENSITY=172.958968656605, SURF_ID6='PlankTop','ThickWood','PlankTop','PlankTop','PlankTop','PlankTop'/
&OBST ID='Base6', XB=0.9906,1.0668,2.2098,2.2860,1.9050,1.9812, BULK_DENSITY=172.958968656605, SURF_ID6='PlankTop','PlankTop','PlankTop','ThickWood','PlankTop','PlankTop'/
&OBST ID='Base6', XB=1.0668,1.1430,2.0574,2.1336,1.2192,1.2954, BULK_DENSITY=172.958968656605, SURF_ID6='PlankTop','PlankTop','ThickWood','PlankTop','PlankTop','PlankTop'/
&OBST ID='Base6', XB=1.0668,1.1430,2.0574,2.1336,1.2954,1.3716, BULK_DENSITY=172.958968656605, SURF_ID6='ThickWood','PlankTop','PlankTop','PlankTop','ThickWood','PlankTop'/
&OBST ID='Base6', XB=1.0668,1.1430,2.1336,2.2098,1.4478,1.5240, BULK_DENSITY=172.958968656605, SURF_ID6='PlankTop','ThickWood','PlankTop','PlankTop','PlankTop','PlankTop'/
&OBST ID='Base6', XB=0.9906,1.0668,2.0955,2.1336,1.6002,1.6764, BULK_DENSITY=172.958968656605, SURF_ID6='ThickWood','ThickWood','ThickWood','PlankTop','ThickWood','ThickWood'/
&OBST ID='Base6', XB=0.9906,1.0668,2.1717,2.2098,1.7526,1.8288, BULK_DENSITY=172.958968656605, SURF_ID='PlankTop'/
&OBST ID='Base6', XB=1.0668,1.1430,2.0955,2.1336,1.3716,1.4478, BULK_DENSITY=172.958968656605, SURF_ID='PlankTop'/
&OBST ID='Base6', XB=1.0668,1.1430,2.1717,2.2098,1.5240,1.6002, BULK_DENSITY=172.958968656605, SURF_ID6='PlankTop','PlankTop','PlankTop','ThickWood','PlankTop','PlankTop'/
&OBST ID='Base6', XB=1.0668,1.1049,2.1336,2.2098,1.5240,1.6764, BULK_DENSITY=172.958968656605, SURF_ID='PlankTop'/
&OBST ID='Base6', XB=1.1430,1.1811,2.1336,2.2098,1.3716,1.4478, BULK_DENSITY=172.958968656605, SURF_ID6='PlankTop','ThickWood','PlankTop','PlankTop','PlankTop','PlankTop'/
&OBST ID='Base6', XB=0.5334,0.6096,1.7526,1.8288,1.8288,1.9812, BULK_DENSITY=172.958968656605, SURF_ID='PlankTop'/
&OBST ID='Base6', XB=0.6096,0.6858,1.6764,1.7526,1.4478,1.5240, BULK_DENSITY=172.958968656605, SURF_ID='PlankTop'/
&OBST ID='Base6', XB=0.6096,0.6858,1.7526,1.8288,1.6764,1.7526, BULK_DENSITY=172.958968656605, SURF_ID='PlankTop'/
&OBST ID='Base6', XB=0.6096,0.6858,1.8288,1.9050,1.8288,1.9050, BULK_DENSITY=172.958968656605, SURF_ID6='PlankTop','ThickWood','PlankTop','PlankTop','PlankTop','PlankTop'/
&OBST ID='Base6', XB=0.6096,0.6858,1.8288,1.9050,1.9050,1.9812, BULK_DENSITY=172.958968656605, SURF_ID6='PlankTop','PlankTop','PlankTop','ThickWood','PlankTop','PlankTop'/
&OBST ID='Base6', XB=0.6858,0.7620,1.6764,1.7526,1.2192,1.3716, BULK_DENSITY=172.958968656605, SURF_ID='PlankTop'/
&OBST ID='Base6', XB=0.6858,0.7620,1.7526,1.8288,1.4478,1.5240, BULK_DENSITY=172.958968656605, SURF_ID='PlankTop'/
&OBST ID='Base6', XB=0.5334,0.6096,1.7145,1.7526,1.7526,1.8288, BULK_DENSITY=172.958968656605, SURF_ID6='ThickWood','ThickWood','ThickWood','PlankTop','ThickWood','ThickWood'/
&OBST ID='Base6', XB=0.6096,0.6858,1.6383,1.6764,1.3716,1.4478, BULK_DENSITY=172.958968656605, SURF_ID6='ThickWood','ThickWood','ThickWood','PlankTop','ThickWood','ThickWood'/
&OBST ID='Base6', XB=0.6096,0.6858,1.7145,1.7526,1.5240,1.6764, BULK_DENSITY=172.958968656605, SURF_ID='PlankTop'/
&OBST ID='Base6', XB=0.6096,0.6858,1.7907,1.8288,1.7526,1.8288, BULK_DENSITY=172.958968656605, SURF_ID='PlankTop'/
&OBST ID='Base6', XB=0.6858,0.7620,1.7145,1.7526,1.3716,1.4478, BULK_DENSITY=172.958968656605, SURF_ID='PlankTop'/
&OBST ID='Base6', XB=0.6858,0.7620,1.7907,1.8288,1.5240,1.6002, BULK_DENSITY=172.958968656605, SURF_ID6='PlankTop','PlankTop','PlankTop','ThickWood','PlankTop','PlankTop'/
&OBST ID='Base6', XB=0.6096,0.6477,1.6764,1.7526,1.5240,1.6764, BULK_DENSITY=172.958968656605, SURF_ID6='ThickWood','PlankTop','ThickWood','ThickWood','ThickWood','ThickWood'/
&OBST ID='Base6', XB=0.6096,0.6477,1.7526,1.8288,1.7526,1.8288, BULK_DENSITY=172.958968656605, SURF_ID='PlankTop'/
&OBST ID='Base6', XB=0.6858,0.7239,1.6764,1.7526,1.3716,1.4478, BULK_DENSITY=172.958968656605, SURF_ID='PlankTop'/
&OBST ID='Base6', XB=0.6858,0.7239,1.7526,1.8288,1.5240,1.6764, BULK_DENSITY=172.958968656605, SURF_ID='PlankTop'/
&OBST ID='Base6', XB=0.6858,0.7239,1.8288,1.9050,1.7526,1.8288, BULK_DENSITY=172.958968656605, SURF_ID6='PlankTop','ThickWood','PlankTop','PlankTop','PlankTop','PlankTop'/
&OBST ID='Base6', XB=0.7620,0.8001,1.7526,1.8288,1.3716,1.4478, BULK_DENSITY=172.958968656605, SURF_ID6='PlankTop','ThickWood','PlankTop','PlankTop','PlankTop','PlankTop'/
&OBST ID='Top6', XB=0.2286,0.3048,1.2954,1.3716,1.8288,1.9050, BULK_DENSITY=194.922012295539, SURF_ID='PlankTop'/
&OBST ID='Top6', XB=0.3048,0.3810,1.2192,1.2954,1.4478,1.5240, BULK_DENSITY=194.922012295539, SURF_ID='PlankTop'/
&OBST ID='Top6', XB=0.3048,0.3810,1.2954,1.3716,1.6002,1.7526, BULK_DENSITY=194.922012295539, SURF_ID6='PlankTop','ThickWood','PlankTop','ThickWood','PlankTop','PlankTop'/
&OBST ID='Top6', XB=0.3810,0.4572,1.2192,1.2954,1.2192,1.2954, BULK_DENSITY=194.922012295539, SURF_ID6='PlankTop','ThickWood','PlankTop','ThickWood','ThickWood','PlankTop'/
&OBST ID='Top6', XB=0.3810,0.4572,1.3716,1.4478,1.6002,1.7526, BULK_DENSITY=194.922012295539, SURF_ID='PlankTop'/
&OBST ID='Top6', XB=0.4572,0.5334,1.2954,1.3716,1.2192,1.2954, BULK_DENSITY=194.922012295539, SURF_IDS='PlankTop','PlankTop','ThickWood'/
&OBST ID='Top6', XB=0.2286,0.3048,1.2573,1.2954,1.7526,1.8288, BULK_DENSITY=194.922012295539, SURF_ID6='ThickWood','ThickWood','ThickWood','PlankTop','ThickWood','ThickWood'/
&OBST ID='Top6', XB=0.2286,0.3048,1.3335,1.3716,1.9050,1.9812, BULK_DENSITY=194.922012295539, SURF_ID='PlankTop'/
&OBST ID='Top6', XB=0.3048,0.3810,1.1811,1.2192,1.3716,1.4478, BULK_DENSITY=194.922012295539, SURF_ID6='ThickWood','ThickWood','ThickWood','PlankTop','ThickWood','ThickWood'/
&OBST ID='Top6', XB=0.3048,0.3810,1.2573,1.2954,1.5240,1.6002, BULK_DENSITY=194.922012295539, SURF_ID='PlankTop'/
&OBST ID='Top6', XB=0.3048,0.3810,1.4097,1.4478,1.9050,1.9812, BULK_DENSITY=194.922012295539, SURF_ID6='ThickWood','ThickWood','ThickWood','PlankTop','ThickWood','ThickWood'/
&OBST ID='Top6', XB=0.3810,0.4572,1.2573,1.2954,1.2954,1.3716, BULK_DENSITY=194.922012295539, SURF_ID6='PlankTop','PlankTop','PlankTop','ThickWood','PlankTop','PlankTop'/
&OBST ID='Top6', XB=0.3810,0.4572,1.3335,1.3716,1.5240,1.6002, BULK_DENSITY=194.922012295539, SURF_ID6='ThickWood','ThickWood','ThickWood','PlankTop','ThickWood','ThickWood'/
&OBST ID='Top6', XB=0.3810,0.4572,1.4097,1.4478,1.7526,1.8288, BULK_DENSITY=194.922012295539, SURF_ID='PlankTop'/
&OBST ID='Top6', XB=0.3810,0.4572,1.4097,1.4478,1.8288,1.9050, BULK_DENSITY=194.922012295539, SURF_ID6='PlankTop','PlankTop','PlankTop','ThickWood','PlankTop','PlankTop'/
&OBST ID='Top6', XB=0.4572,0.5334,1.3335,1.3716,1.2954,1.3716, BULK_DENSITY=194.922012295539, SURF_ID='PlankTop'/
&OBST ID='Top6', XB=0.4572,0.5334,1.3335,1.3716,1.3716,1.5240, BULK_DENSITY=194.922012295539, SURF_ID6='PlankTop','PlankTop','PlankTop','ThickWood','PlankTop','PlankTop'/
&OBST ID='Top6', XB=0.2286,0.2667,1.2954,1.3716,1.9050,1.9812, BULK_DENSITY=194.922012295539, SURF_ID6='ThickWood','PlankTop','ThickWood','ThickWood','ThickWood','ThickWood'/
&OBST ID='Top6', XB=0.3048,0.3429,1.2192,1.2954,1.5240,1.6002, BULK_DENSITY=194.922012295539, SURF_ID6='ThickWood','PlankTop','ThickWood','ThickWood','ThickWood','ThickWood'/
&OBST ID='Top6', XB=0.3048,0.3429,1.2954,1.3716,1.7526,1.8288, BULK_DENSITY=194.922012295539, SURF_ID='PlankTop'/
&OBST ID='Top6', XB=0.3810,0.4191,1.2192,1.2954,1.2954,1.4478, BULK_DENSITY=194.922012295539, SURF_ID='PlankTop'/
&OBST ID='Top6', XB=0.3810,0.4191,1.3716,1.4478,1.7526,1.8288, BULK_DENSITY=194.922012295539, SURF_ID6='ThickWood','PlankTop','ThickWood','ThickWood','ThickWood','ThickWood'/
&OBST ID='Top6', XB=0.3810,0.4191,1.4478,1.5240,1.9050,1.9812, BULK_DENSITY=194.922012295539, SURF_ID6='PlankTop','ThickWood','PlankTop','PlankTop','PlankTop','PlankTop'/
&OBST ID='Top6', XB=0.4572,0.4953,1.2954,1.3716,1.2954,1.3716, BULK_DENSITY=194.922012295539, SURF_ID='PlankTop'/
&OBST ID='Top6', XB=0.4572,0.4953,1.2954,1.3716,1.3716,1.4478, BULK_DENSITY=194.922012295539, SURF_ID6='ThickWood','PlankTop','ThickWood','ThickWood','ThickWood','ThickWood'/
&OBST ID='Top6', XB=0.4572,0.4953,1.3716,1.4478,1.4478,1.6002, BULK_DENSITY=194.922012295539, SURF_ID6='PlankTop','ThickWood','PlankTop','PlankTop','PlankTop','PlankTop'/
&OBST ID='Top6', XB=0.4572,0.5334,1.5240,1.6002,1.8288,1.9050, BULK_DENSITY=194.922012295539, SURF_ID='PlankTop'/
&OBST ID='Top6', XB=0.5334,0.6096,1.4478,1.5240,1.4478,1.5240, BULK_DENSITY=194.922012295539, SURF_ID='PlankTop'/
&OBST ID='Top6', XB=0.4572,0.5334,1.4859,1.5240,1.6764,1.7526, BULK_DENSITY=194.922012295539, SURF_ID6='ThickWood','ThickWood','ThickWood','PlankTop','ThickWood','ThickWood'/
&OBST ID='Top6', XB=0.4572,0.5334,1.4859,1.5240,1.7526,1.8288, BULK_DENSITY=194.922012295539, SURF_ID='PlankTop'/
&OBST ID='Top6', XB=0.4572,0.5334,1.5621,1.6002,1.9050,1.9812, BULK_DENSITY=194.922012295539, SURF_ID='PlankTop'/
&OBST ID='Top6', XB=0.5334,0.6096,1.4097,1.4478,1.2954,1.3716, BULK_DENSITY=194.922012295539, SURF_ID6='ThickWood','ThickWood','ThickWood','PlankTop','ThickWood','ThickWood'/
&OBST ID='Top6', XB=0.5334,0.6096,1.4097,1.4478,1.3716,1.4478, BULK_DENSITY=194.922012295539, SURF_ID='PlankTop'/
&OBST ID='Top6', XB=0.5334,0.6096,1.4859,1.5240,1.5240,1.6002, BULK_DENSITY=194.922012295539, SURF_ID='PlankTop'/
&OBST ID='Top6', XB=0.5334,0.6096,1.4859,1.5240,1.6002,1.6764, BULK_DENSITY=194.922012295539, SURF_ID6='PlankTop','PlankTop','PlankTop','ThickWood','PlankTop','PlankTop'/
&OBST ID='Top6', XB=0.6096,0.6858,1.4097,1.4478,1.2192,1.2954, BULK_DENSITY=194.922012295539, SURF_ID6='PlankTop','PlankTop','PlankTop','ThickWood','PlankTop','PlankTop'/
&OBST ID='Top6', XB=0.4572,0.4953,1.5240,1.6002,1.9050,1.9812, BULK_DENSITY=194.922012295539, SURF_ID='PlankTop'/
&OBST ID='Top6', XB=0.5334,0.5715,1.4478,1.5240,1.5240,1.6002, BULK_DENSITY=194.922012295539, SURF_ID='PlankTop'/
&OBST ID='Top6', XB=0.5334,0.5715,1.4478,1.5240,1.6002,1.6764, BULK_DENSITY=194.922012295539, SURF_ID6='ThickWood','PlankTop','ThickWood','ThickWood','ThickWood','ThickWood'/
&OBST ID='Top6', XB=0.5334,0.5715,1.5240,1.6002,1.6764,1.8288, BULK_DENSITY=194.922012295539, SURF_ID6='PlankTop','ThickWood','PlankTop','PlankTop','PlankTop','PlankTop'/
&OBST ID='Top6', XB=0.6096,0.6477,1.3716,1.4478,1.2192,1.2954, BULK_DENSITY=194.922012295539, SURF_ID6='ThickWood','PlankTop','ThickWood','ThickWood','ThickWood','ThickWood'/
&OBST ID='Top6', XB=0.6096,0.6477,1.4478,1.5240,1.2954,1.3716, BULK_DENSITY=194.922012295539, SURF_ID6='PlankTop','ThickWood','PlankTop','PlankTop','PlankTop','PlankTop'/
&OBST ID='Top6', XB=0.6096,0.6477,1.4478,1.5240,1.3716,1.4478, BULK_DENSITY=194.922012295539, SURF_ID='PlankTop'/
&OBST ID='Top6', XB=0.6096,0.6858,1.6002,1.6764,1.6002,1.7526, BULK_DENSITY=194.922012295539, SURF_ID='PlankTop'/
&OBST ID='Top6', XB=0.6858,0.7620,1.5240,1.6002,1.2192,1.2954, BULK_DENSITY=194.922012295539, SURF_IDS='PlankTop','PlankTop','ThickWood'/
&OBST ID='Top6', XB=0.6858,0.7620,1.6764,1.7526,1.6002,1.6764, BULK_DENSITY=194.922012295539, SURF_ID6='PlankTop','PlankTop','ThickWood','PlankTop','PlankTop','PlankTop'/
&OBST ID='Top6', XB=0.6858,0.7620,1.6764,1.7526,1.6764,1.7526, BULK_DENSITY=194.922012295539, SURF_ID6='ThickWood','PlankTop','ThickWood','PlankTop','ThickWood','PlankTop'/
&OBST ID='Top6', XB=0.6858,0.7620,1.7526,1.8288,1.8288,1.9050, BULK_DENSITY=194.922012295539, SURF_ID='PlankTop'/
&OBST ID='Top6', XB=0.7620,0.8382,1.6002,1.6764,1.2192,1.2954, BULK_DENSITY=194.922012295539, SURF_ID6='ThickWood','PlankTop','ThickWood','PlankTop','ThickWood','PlankTop'/
&OBST ID='Top6', XB=0.7620,0.8382,1.6764,1.7526,1.4478,1.5240, BULK_DENSITY=194.922012295539, SURF_ID='PlankTop'/
&OBST ID='Top6', XB=0.7620,0.8382,1.7526,1.8288,1.6002,1.7526, BULK_DENSITY=194.922012295539, SURF_ID='PlankTop'/
&OBST ID='Top6', XB=0.8382,0.9144,1.6764,1.7526,1.2192,1.2954, BULK_DENSITY=194.922012295539, SURF_IDS='PlankTop','PlankTop','ThickWood'/
&OBST ID='Top6', XB=0.5334,0.6096,1.6383,1.6764,1.8288,1.9812, BULK_DENSITY=194.922012295539, SURF_ID6='ThickWood','ThickWood','ThickWood','PlankTop','ThickWood','ThickWood'/
&OBST ID='Top6', XB=0.6096,0.6858,1.5621,1.6002,1.4478,1.5240, BULK_DENSITY=194.922012295539, SURF_ID6='ThickWood','ThickWood','ThickWood','PlankTop','ThickWood','ThickWood'/
&OBST ID='Top6', XB=0.6096,0.6858,1.5621,1.6002,1.5240,1.6002, BULK_DENSITY=194.922012295539, SURF_ID='PlankTop'/
&OBST ID='Top6', XB=0.6096,0.6858,1.6383,1.6764,1.7526,1.8288, BULK_DENSITY=194.922012295539, SURF_ID6='PlankTop','PlankTop','PlankTop','ThickWood','PlankTop','PlankTop'/
&OBST ID='Top6', XB=0.6858,0.7620,1.5621,1.6002,1.2954,1.4478, BULK_DENSITY=194.922012295539, SURF_ID6='PlankTop','PlankTop','PlankTop','ThickWood','PlankTop','PlankTop'/
&OBST ID='Top6', XB=0.6858,0.7620,1.7145,1.7526,1.7526,1.8288, BULK_DENSITY=194.922012295539, SURF_ID='PlankTop'/
&OBST ID='Top6', XB=0.6858,0.7620,1.7907,1.8288,1.9050,1.9812, BULK_DENSITY=194.922012295539, SURF_ID='PlankTop'/
&OBST ID='Top6', XB=0.7620,0.8382,1.6383,1.6764,1.2954,1.4478, BULK_DENSITY=194.922012295539, SURF_ID='PlankTop'/
&OBST ID='Top6', XB=0.7620,0.8382,1.7145,1.7526,1.5240,1.6002, BULK_DENSITY=194.922012295539, SURF_ID='PlankTop'/
&OBST ID='Top6', XB=0.7620,0.8382,1.7907,1.8288,1.7526,1.9050, BULK_DENSITY=194.922012295539, SURF_ID6='PlankTop','PlankTop','PlankTop','ThickWood','PlankTop','PlankTop'/
&OBST ID='Top6', XB=0.8382,0.9144,1.7145,1.7526,1.2954,1.3716, BULK_DENSITY=194.922012295539, SURF_ID='PlankTop'/
&OBST ID='Top6', XB=0.8382,0.9144,1.7145,1.7526,1.3716,1.4478, BULK_DENSITY=194.922012295539, SURF_ID6='PlankTop','PlankTop','PlankTop','ThickWood','PlankTop','PlankTop'/
&OBST ID='Top6', XB=0.6096,0.6477,1.6002,1.6764,1.7526,1.8288, BULK_DENSITY=194.922012295539, SURF_ID='PlankTop'/
&OBST ID='Top6', XB=0.6096,0.6477,1.6002,1.6764,1.8288,1.9050, BULK_DENSITY=194.922012295539, SURF_ID6='ThickWood','PlankTop','ThickWood','ThickWood','ThickWood','ThickWood'/
&OBST ID='Top6', XB=0.6096,0.6477,1.6764,1.7526,1.9050,1.9812, BULK_DENSITY=194.922012295539, SURF_ID6='PlankTop','ThickWood','PlankTop','PlankTop','PlankTop','PlankTop'/
&OBST ID='Top6', XB=0.6858,0.7239,1.5240,1.6002,1.2954,1.4478, BULK_DENSITY=194.922012295539, SURF_ID='PlankTop'/
&OBST ID='Top6', XB=0.6858,0.7239,1.5240,1.6002,1.4478,1.5240, BULK_DENSITY=194.922012295539, SURF_ID6='ThickWood','PlankTop','ThickWood','ThickWood','ThickWood','ThickWood'/
&OBST ID='Top6', XB=0.6858,0.7239,1.6002,1.6764,1.5240,1.6002, BULK_DENSITY=194.922012295539, SURF_ID6='PlankTop','ThickWood','PlankTop','PlankTop','PlankTop','PlankTop'/
&OBST ID='Top6', XB=0.6858,0.7239,1.7526,1.8288,1.9050,1.9812, BULK_DENSITY=194.922012295539, SURF_ID='PlankTop'/
&OBST ID='Top6', XB=0.7620,0.8001,1.6002,1.6764,1.2954,1.3716, BULK_DENSITY=194.922012295539, SURF_ID6='ThickWood','PlankTop','ThickWood','ThickWood','ThickWood','ThickWood'/
&OBST ID='Top6', XB=0.7620,0.8001,1.6764,1.7526,1.5240,1.6002, BULK_DENSITY=194.922012295539, SURF_ID='PlankTop'/
&OBST ID='Top6', XB=0.7620,0.8001,1.7526,1.8288,1.7526,1.8288, BULK_DENSITY=194.922012295539, SURF_ID='PlankTop'/
&OBST ID='Top6', XB=0.7620,0.8001,1.8288,1.9050,1.9050,1.9812, BULK_DENSITY=194.922012295539, SURF_ID6='PlankTop','ThickWood','PlankTop','PlankTop','PlankTop','PlankTop'/
&OBST ID='Top6', XB=0.8382,0.8763,1.6764,1.7526,1.2954,1.4478, BULK_DENSITY=194.922012295539, SURF_ID='PlankTop'/
&OBST ID='Top6', XB=0.8382,0.8763,1.7526,1.8288,1.5240,1.6002, BULK_DENSITY=194.922012295539, SURF_ID6='PlankTop','ThickWood','PlankTop','PlankTop','PlankTop','PlankTop'/
&OBST ID='Top6', XB=0.8382,0.9144,1.9050,1.9812,1.8288,1.9050, BULK_DENSITY=194.922012295539, SURF_ID='PlankTop'/
&OBST ID='Top6', XB=0.9144,0.9906,1.8288,1.9050,1.4478,1.5240, BULK_DENSITY=194.922012295539, SURF_ID='PlankTop'/
&OBST ID='Top6', XB=0.9144,0.9906,1.9812,2.0574,1.8288,1.9050, BULK_DENSITY=194.922012295539, SURF_ID6='ThickWood','PlankTop','ThickWood','PlankTop','PlankTop','PlankTop'/
&OBST ID='Top6', XB=0.9906,1.0668,1.9050,1.9812,1.4478,1.5240, BULK_DENSITY=194.922012295539, SURF_ID6='ThickWood','PlankTop','ThickWood','PlankTop','PlankTop','PlankTop'/
&OBST ID='Top6', XB=0.9906,1.0668,1.9812,2.0574,1.6002,1.6764, BULK_DENSITY=194.922012295539, SURF_ID6='PlankTop','ThickWood','PlankTop','PlankTop','PlankTop','PlankTop'/
&OBST ID='Top6', XB=0.9906,1.0668,1.9812,2.0574,1.6764,1.7526, BULK_DENSITY=194.922012295539, SURF_ID='PlankTop'/
&OBST ID='Top6', XB=1.0668,1.1430,1.9050,1.9812,1.2192,1.2954, BULK_DENSITY=194.922012295539, SURF_IDS='PlankTop','PlankTop','ThickWood'/
&OBST ID='Top6', XB=1.0668,1.1430,2.0574,2.1336,1.6002,1.6764, BULK_DENSITY=194.922012295539, SURF_ID6='PlankTop','PlankTop','ThickWood','PlankTop','PlankTop','PlankTop'/
&OBST ID='Top6', XB=1.0668,1.1430,2.0574,2.1336,1.6764,1.7526, BULK_DENSITY=194.922012295539, SURF_ID6='ThickWood','PlankTop','PlankTop','PlankTop','ThickWood','PlankTop'/
&OBST ID='Top6', XB=1.0668,1.1430,2.1336,2.2098,1.8288,1.9050, BULK_DENSITY=194.922012295539, SURF_ID6='PlankTop','ThickWood','PlankTop','PlankTop','PlankTop','PlankTop'/
&OBST ID='Top6', XB=1.1430,1.2192,1.9812,2.0574,1.2192,1.2954, BULK_DENSITY=194.922012295539, SURF_ID6='PlankTop','PlankTop','ThickWood','PlankTop','ThickWood','PlankTop'/
&OBST ID='Top6', XB=1.1430,1.2192,2.0574,2.1336,1.4478,1.5240, BULK_DENSITY=194.922012295539, SURF_ID6='PlankTop','ThickWood','PlankTop','ThickWood','PlankTop','PlankTop'/
&OBST ID='Top6', XB=0.8382,0.9144,1.8669,1.9050,1.6764,1.7526, BULK_DENSITY=194.922012295539, SURF_ID6='ThickWood','ThickWood','ThickWood','PlankTop','ThickWood','ThickWood'/
&OBST ID='Top6', XB=0.8382,0.9144,1.8669,1.9050,1.7526,1.8288, BULK_DENSITY=194.922012295539, SURF_ID='PlankTop'/
&OBST ID='Top6', XB=0.8382,0.9144,1.9431,1.9812,1.9050,1.9812, BULK_DENSITY=194.922012295539, SURF_ID='PlankTop'/
&OBST ID='Top6', XB=0.9144,0.9906,1.7907,1.8288,1.2954,1.3716, BULK_DENSITY=194.922012295539, SURF_ID6='ThickWood','ThickWood','ThickWood','PlankTop','ThickWood','ThickWood'/
&OBST ID='Top6', XB=0.9144,0.9906,1.7907,1.8288,1.3716,1.4478, BULK_DENSITY=194.922012295539, SURF_ID='PlankTop'/
&OBST ID='Top6', XB=0.9144,0.9906,1.8669,1.9050,1.5240,1.6764, BULK_DENSITY=194.922012295539, SURF_ID6='PlankTop','PlankTop','PlankTop','ThickWood','PlankTop','PlankTop'/
&OBST ID='Top6', XB=0.9144,0.9906,2.0193,2.0574,1.9050,1.9812, BULK_DENSITY=194.922012295539, SURF_ID='PlankTop'/
&OBST ID='Top6', XB=0.9906,1.0668,1.9431,1.9812,1.5240,1.6002, BULK_DENSITY=194.922012295539, SURF_ID='PlankTop'/
&OBST ID='Top6', XB=0.9906,1.0668,2.0193,2.0574,1.7526,1.8288, BULK_DENSITY=194.922012295539, SURF_ID6='PlankTop','PlankTop','PlankTop','ThickWood','PlankTop','PlankTop'/
&OBST ID='Top6', XB=1.0668,1.1430,1.9431,1.9812,1.2954,1.4478, BULK_DENSITY=194.922012295539, SURF_ID6='PlankTop','PlankTop','PlankTop','ThickWood','PlankTop','PlankTop'/
&OBST ID='Top6', XB=1.0668,1.1430,2.0955,2.1336,1.7526,1.8288, BULK_DENSITY=194.922012295539, SURF_ID='PlankTop'/
&OBST ID='Top6', XB=1.0668,1.1430,2.1717,2.2098,1.9050,1.9812, BULK_DENSITY=194.922012295539, SURF_ID6='PlankTop','PlankTop','PlankTop','ThickWood','PlankTop','PlankTop'/
&OBST ID='Top6', XB=1.1430,1.2192,2.0193,2.0574,1.2954,1.4478, BULK_DENSITY=194.922012295539, SURF_ID='PlankTop'/
&OBST ID='Top6', XB=1.1430,1.2192,2.0955,2.1336,1.5240,1.6002, BULK_DENSITY=194.922012295539, SURF_ID6='PlankTop','PlankTop','PlankTop','ThickWood','PlankTop','PlankTop'/
&OBST ID='Top6', XB=0.8382,0.8763,1.9050,1.9812,1.9050,1.9812, BULK_DENSITY=194.922012295539, SURF_ID='PlankTop'/
&OBST ID='Top6', XB=0.9144,0.9525,1.8288,1.9050,1.5240,1.6002, BULK_DENSITY=194.922012295539, SURF_ID='PlankTop'/
&OBST ID='Top6', XB=0.9144,0.9525,1.8288,1.9050,1.6002,1.6764, BULK_DENSITY=194.922012295539, SURF_ID6='ThickWood','PlankTop','ThickWood','ThickWood','ThickWood','ThickWood'/
&OBST ID='Top6', XB=0.9144,0.9525,1.9050,1.9812,1.7526,1.8288, BULK_DENSITY=194.922012295539, SURF_ID6='PlankTop','ThickWood','PlankTop','PlankTop','PlankTop','PlankTop'/
&OBST ID='Top6', XB=0.9906,1.0287,1.7526,1.8288,1.2192,1.2954, BULK_DENSITY=194.922012295539, SURF_ID6='ThickWood','PlankTop','ThickWood','ThickWood','ThickWood','ThickWood'/
&OBST ID='Top6', XB=0.9906,1.0287,1.8288,1.9050,1.2954,1.4478, BULK_DENSITY=194.922012295539, SURF_ID6='PlankTop','ThickWood','PlankTop','PlankTop','PlankTop','PlankTop'/
&OBST ID='Top6', XB=0.9906,1.0287,1.9812,2.0574,1.7526,1.8288, BULK_DENSITY=194.922012295539, SURF_ID='PlankTop'/
&OBST ID='Top6', XB=1.0668,1.1049,1.9050,1.9812,1.2954,1.4478, BULK_DENSITY=194.922012295539, SURF_ID='PlankTop'/
&OBST ID='Top6', XB=1.0668,1.1049,1.9812,2.0574,1.5240,1.6002, BULK_DENSITY=194.922012295539, SURF_ID6='PlankTop','ThickWood','PlankTop','PlankTop','PlankTop','PlankTop'/
&OBST ID='Top6', XB=1.0668,1.1049,2.1336,2.2098,1.9050,1.9812, BULK_DENSITY=194.922012295539, SURF_ID='PlankTop'/
&OBST ID='Top6', XB=1.1430,1.1811,1.9812,2.0574,1.2954,1.3716, BULK_DENSITY=194.922012295539, SURF_ID6='ThickWood','PlankTop','ThickWood','ThickWood','ThickWood','ThickWood'/
&OBST ID='Top6', XB=1.1430,1.1811,2.0574,2.1336,1.5240,1.6002, BULK_DENSITY=194.922012295539, SURF_ID='PlankTop'/
&OBST ID='Top6', XB=1.2192,1.2573,2.0574,2.1336,1.3716,1.4478, BULK_DENSITY=194.922012295539, SURF_ID6='PlankTop','ThickWood','PlankTop','PlankTop','PlankTop','PlankTop'/

&PART ID='IGNITE',SURF_ID='EXCELSIOR',AGE=900,STATIC=T/
&SURF ID='EXCELSIOR',GEOMETRY='SPHERICAL',THICKNESS=0.001,HRRPUA=77008,RAMP_Q='IGNITE'/

&RAMP ID='IGNITE', T=0, F=0.0000/
&RAMP ID='IGNITE', T=50, F=1.0000/
&RAMP ID='IGNITE', T=75, F=0.8521/
&RAMP ID='IGNITE', T=100, F=0.7261/
&RAMP ID='IGNITE', T=125, F=0.6187/
&RAMP ID='IGNITE', T=150, F=0.5272/
&RAMP ID='IGNITE', T=175, F=0.4492/
&RAMP ID='IGNITE', T=200, F=0.3828/
&RAMP ID='IGNITE', T=225, F=0.3262/
&RAMP ID='IGNITE', T=250, F=0.2779/
&RAMP ID='IGNITE', T=275, F=0.2368/
&RAMP ID='IGNITE', T=300, F=0.2018/
&RAMP ID='IGNITE', T=325, F=0.1720/
&RAMP ID='IGNITE', T=350, F=0.1465/
&RAMP ID='IGNITE', T=375, F=0.1249/
&RAMP ID='IGNITE', T=400, F=0.1064/
&RAMP ID='IGNITE', T=425, F=0.0907/
&RAMP ID='IGNITE', T=450, F=0.0773/
&RAMP ID='IGNITE', T=475, F=0.0658/
&RAMP ID='IGNITE', T=500, F=0.0561/
&RAMP ID='IGNITE', T=525, F=0.0478/
&RAMP ID='IGNITE', T=550, F=0.0407/
&RAMP ID='IGNITE', T=575, F=0.0347/
&RAMP ID='IGNITE', T=600, F=0.0296/
&RAMP ID='IGNITE', T=625, F=0.0252/
&RAMP ID='IGNITE', T=650, F=0.0215/
&RAMP ID='IGNITE', T=675, F=0.0183/
&RAMP ID='IGNITE', T=700, F=0.0156/
&RAMP ID='IGNITE', T=725, F=0.0133/
&RAMP ID='IGNITE', T=750, F=0.0113/
&RAMP ID='IGNITE', T=775, F=0.0096/
&RAMP ID='IGNITE', T=800, F=0.0082/
&RAMP ID='IGNITE', T=825, F=0.0070/
&RAMP ID='IGNITE', T=850, F=0.0060/
&RAMP ID='IGNITE', T=875, F=0.0051/
&RAMP ID='IGNITE', T=900, F=0.0000/

&INIT XB=0.0000,0.9906,1.4478,2.4384,0.0000,0.6096,PART_ID='IGNITE',N_PARTICLES_PER_CELL=1/

&BNDF QUANTITY='WALL TEMPERATURE',CELL_CENTERED=T/
&BNDF QUANTITY='BURNING RATE',CELL_CENTERED=T/
&BNDF QUANTITY='INCIDENT HEAT FLUX',CELL_CENTERED=T/

&SLCF QUANTITY='HRRPUV',PBX=0.3048,CELL_CENTERED=T/
&SLCF QUANTITY='EXTINCTION',PBX=0.3048,CELL_CENTERED=T/
&SLCF QUANTITY='MASS FRACTION',SPEC_ID='OXYGEN',PBX=0.3048,CELL_CENTERED=T/
&SLCF QUANTITY='MASS FRACTION',SPEC_ID='WOOD',PBX=0.3048,CELL_CENTERED=T/
&SLCF QUANTITY='TEMPERATURE',PBX=0.3048,CELL_CENTERED=T/
&SLCF QUANTITY='TEMPERATURE',PBY=2.4384,CELL_CENTERED=T/
&SLCF QUANTITY='TEMPERATURE',PBZ=2.4,CELL_CENTERED=T/
&SLCF QUANTITY='TEMPERATURE',PBZ=1.2,CELL_CENTERED=T/

&RAMP ID='wood_stud_25',T=0,F=0.00/
&RAMP ID='wood_stud_25',T=10,F=199.70/
&RAMP ID='wood_stud_25',T=20,F=411.80/
&RAMP ID='wood_stud_25',T=30,F=291.86/
&RAMP ID='wood_stud_25',T=40,F=227.31/
&RAMP ID='wood_stud_25',T=50,F=195.71/
&RAMP ID='wood_stud_25',T=60,F=170.12/
&RAMP ID='wood_stud_25',T=70,F=155.59/
&RAMP ID='wood_stud_25',T=80,F=146.84/
&RAMP ID='wood_stud_25',T=90,F=139.46/
&RAMP ID='wood_stud_25',T=100,F=134.46/
&RAMP ID='wood_stud_25',T=110,F=130.58/
&RAMP ID='wood_stud_25',T=120,F=126.17/
&RAMP ID='wood_stud_25',T=130,F=121.12/
&RAMP ID='wood_stud_25',T=140,F=118.02/
&RAMP ID='wood_stud_25',T=150,F=115.34/
&RAMP ID='wood_stud_25',T=160,F=112.54/
&RAMP ID='wood_stud_25',T=170,F=110.97/
&RAMP ID='wood_stud_25',T=180,F=110.33/
&RAMP ID='wood_stud_25',T=190,F=109.20/
&RAMP ID='wood_stud_25',T=200,F=110.57/
&RAMP ID='wood_stud_25',T=210,F=107.57/
&RAMP ID='wood_stud_25',T=220,F=105.53/
&RAMP ID='wood_stud_25',T=230,F=105.40/
&RAMP ID='wood_stud_25',T=240,F=103.47/
&RAMP ID='wood_stud_25',T=250,F=101.64/
&RAMP ID='wood_stud_25',T=260,F=100.92/
&RAMP ID='wood_stud_25',T=270,F=99.99/
&RAMP ID='wood_stud_25',T=280,F=100.69/
&RAMP ID='wood_stud_25',T=290,F=100.64/
&RAMP ID='wood_stud_25',T=300,F=97.58/
&RAMP ID='wood_stud_25',T=310,F=97.87/
&RAMP ID='wood_stud_25',T=320,F=98.22/
&RAMP ID='wood_stud_25',T=330,F=98.67/
&RAMP ID='wood_stud_25',T=340,F=97.14/
&RAMP ID='wood_stud_25',T=350,F=96.74/
&RAMP ID='wood_stud_25',T=360,F=96.20/
&RAMP ID='wood_stud_25',T=370,F=94.85/
&RAMP ID='wood_stud_25',T=380,F=93.87/
&RAMP ID='wood_stud_25',T=390,F=92.56/
&RAMP ID='wood_stud_25',T=400,F=92.62/
&RAMP ID='wood_stud_25',T=410,F=93.05/
&RAMP ID='wood_stud_25',T=420,F=91.33/
&RAMP ID='wood_stud_25',T=430,F=91.16/
&RAMP ID='wood_stud_25',T=440,F=91.31/
&RAMP ID='wood_stud_25',T=450,F=90.76/
&RAMP ID='wood_stud_25',T=460,F=90.97/
&RAMP ID='wood_stud_25',T=470,F=91.02/
&RAMP ID='wood_stud_25',T=480,F=88.89/
&RAMP ID='wood_stud_25',T=490,F=88.40/
&RAMP ID='wood_stud_25',T=500,F=88.41/
&RAMP ID='wood_stud_25',T=510,F=90.72/
&RAMP ID='wood_stud_25',T=520,F=91.18/
&RAMP ID='wood_stud_25',T=530,F=93.65/
&RAMP ID='wood_stud_25',T=540,F=93.76/
&RAMP ID='wood_stud_25',T=550,F=94.72/
&RAMP ID='wood_stud_25',T=560,F=95.76/
&RAMP ID='wood_stud_25',T=570,F=93.40/
&RAMP ID='wood_stud_25',T=580,F=92.07/
&RAMP ID='wood_stud_25',T=590,F=89.98/
&RAMP ID='wood_stud_25',T=600,F=90.40/
&RAMP ID='wood_stud_25',T=610,F=91.82/
&RAMP ID='wood_stud_25',T=620,F=90.51/
&RAMP ID='wood_stud_25',T=630,F=89.06/
&RAMP ID='wood_stud_25',T=640,F=89.64/
&RAMP ID='wood_stud_25',T=650,F=88.59/
&RAMP ID='wood_stud_25',T=660,F=85.76/
&RAMP ID='wood_stud_25',T=670,F=85.10/
&RAMP ID='wood_stud_25',T=680,F=86.58/
&RAMP ID='wood_stud_25',T=690,F=85.77/
&RAMP ID='wood_stud_25',T=700,F=84.97/
&RAMP ID='wood_stud_25',T=710,F=84.75/
&RAMP ID='wood_stud_25',T=720,F=85.38/
&RAMP ID='wood_stud_25',T=730,F=85.91/
&RAMP ID='wood_stud_25',T=740,F=85.43/
&RAMP ID='wood_stud_25',T=750,F=84.70/
&RAMP ID='wood_stud_25',T=760,F=83.83/
&RAMP ID='wood_stud_25',T=770,F=83.32/
&RAMP ID='wood_stud_25',T=780,F=81.49/
&RAMP ID='wood_stud_25',T=790,F=80.98/
&RAMP ID='wood_stud_25',T=800,F=81.50/
&RAMP ID='wood_stud_25',T=810,F=82.78/
&RAMP ID='wood_stud_25',T=820,F=82.47/
&RAMP ID='wood_stud_25',T=830,F=81.94/
&RAMP ID='wood_stud_25',T=840,F=78.30/
&RAMP ID='wood_stud_25',T=850,F=78.57/
&RAMP ID='wood_stud_25',T=860,F=81.21/
&RAMP ID='wood_stud_25',T=870,F=80.21/
&RAMP ID='wood_stud_25',T=880,F=76.60/
&RAMP ID='wood_stud_25',T=890,F=77.37/
&RAMP ID='wood_stud_25',T=900,F=77.58/
&RAMP ID='wood_stud_25',T=910,F=76.25/
&RAMP ID='wood_stud_25',T=920,F=78.01/
&RAMP ID='wood_stud_25',T=930,F=77.83/
&RAMP ID='wood_stud_25',T=940,F=76.18/
&RAMP ID='wood_stud_25',T=950,F=78.19/
&RAMP ID='wood_stud_25',T=960,F=77.06/
&RAMP ID='wood_stud_25',T=970,F=74.79/
&RAMP ID='wood_stud_25',T=980,F=73.62/
&RAMP ID='wood_stud_25',T=990,F=74.13/
&RAMP ID='wood_stud_25',T=1000,F=73.69/
&RAMP ID='wood_stud_25',T=1010,F=72.82/
&RAMP ID='wood_stud_25',T=1020,F=70.90/
&RAMP ID='wood_stud_25',T=1030,F=66.98/
&RAMP ID='wood_stud_25',T=1040,F=66.64/
&RAMP ID='wood_stud_25',T=1050,F=66.12/
&RAMP ID='wood_stud_25',T=1060,F=66.09/
&RAMP ID='wood_stud_25',T=1070,F=65.00/
&RAMP ID='wood_stud_25',T=1080,F=65.22/
&RAMP ID='wood_stud_25',T=1090,F=65.59/
&RAMP ID='wood_stud_25',T=1100,F=66.55/
&RAMP ID='wood_stud_25',T=1110,F=65.64/
&RAMP ID='wood_stud_25',T=1120,F=65.97/
&RAMP ID='wood_stud_25',T=1130,F=65.36/
&RAMP ID='wood_stud_25',T=1140,F=63.89/
&RAMP ID='wood_stud_25',T=1150,F=64.44/
&RAMP ID='wood_stud_25',T=1160,F=65.45/
&RAMP ID='wood_stud_25',T=1170,F=63.69/
&RAMP ID='wood_stud_25',T=1180,F=64.05/
&RAMP ID='wood_stud_25',T=1190,F=63.24/
&RAMP ID='wood_stud_25',T=1200,F=63.39/
&RAMP ID='wood_stud_25',T=1210,F=64.13/
&RAMP ID='wood_stud_25',T=1220,F=63.07/
&RAMP ID='wood_stud_25',T=1230,F=65.33/
&RAMP ID='wood_stud_25',T=1240,F=66.91/
&RAMP ID='wood_stud_25',T=1250,F=65.17/
&RAMP ID='wood_stud_25',T=1260,F=66.17/
&RAMP ID='wood_stud_25',T=1270,F=65.80/
&RAMP ID='wood_stud_25',T=1280,F=63.91/
&RAMP ID='wood_stud_25',T=1290,F=64.08/
&RAMP ID='wood_stud_25',T=1300,F=65.15/
&RAMP ID='wood_stud_25',T=1310,F=68.50/
&RAMP ID='wood_stud_25',T=1320,F=68.99/
&RAMP ID='wood_stud_25',T=1330,F=70.00/
&RAMP ID='wood_stud_25',T=1340,F=71.12/
&RAMP ID='wood_stud_25',T=1350,F=73.61/
&RAMP ID='wood_stud_25',T=1360,F=71.99/
&RAMP ID='wood_stud_25',T=1370,F=68.65/
&RAMP ID='wood_stud_25',T=1380,F=69.41/
&RAMP ID='wood_stud_25',T=1390,F=71.21/
&RAMP ID='wood_stud_25',T=1400,F=72.91/
&RAMP ID='wood_stud_25',T=1410,F=72.36/
&RAMP ID='wood_stud_25',T=1420,F=72.25/
&RAMP ID='wood_stud_25',T=1430,F=70.56/
&RAMP ID='wood_stud_25',T=1440,F=70.39/
&RAMP ID='wood_stud_25',T=1450,F=68.15/
&RAMP ID='wood_stud_25',T=1460,F=67.12/
&RAMP ID='wood_stud_25',T=1470,F=67.62/
&RAMP ID='wood_stud_25',T=1480,F=66.34/
&RAMP ID='wood_stud_25',T=1490,F=66.62/
&RAMP ID='wood_stud_25',T=1500,F=66.28/
&RAMP ID='wood_stud_25',T=1510,F=65.70/
&RAMP ID='wood_stud_25',T=1520,F=65.97/
&RAMP ID='wood_stud_25',T=1530,F=64.68/
&RAMP ID='wood_stud_25',T=1540,F=64.42/
&RAMP ID='wood_stud_25',T=1550,F=61.80/
&RAMP ID='wood_stud_25',T=1560,F=61.68/
&RAMP ID='wood_stud_25',T=1570,F=62.22/
&RAMP ID='wood_stud_25',T=1580,F=62.40/
&RAMP ID='wood_stud_25',T=1590,F=63.04/
&RAMP ID='wood_stud_25',T=1600,F=62.20/
&RAMP ID='wood_stud_25',T=1610,F=61.30/
&RAMP ID='wood_stud_25',T=1620,F=61.76/
&RAMP ID='wood_stud_25',T=1630,F=61.60/
&RAMP ID='wood_stud_25',T=1640,F=61.26/
&RAMP ID='wood_stud_25',T=1650,F=60.97/
&RAMP ID='wood_stud_25',T=1660,F=62.16/
&RAMP ID='wood_stud_25',T=1670,F=62.15/
&RAMP ID='wood_stud_25',T=1680,F=61.56/
&RAMP ID='wood_stud_25',T=1690,F=60.49/
&RAMP ID='wood_stud_25',T=1700,F=60.07/
&RAMP ID='wood_stud_25',T=1710,F=61.18/
&RAMP ID='wood_stud_25',T=1720,F=60.28/
&RAMP ID='wood_stud_25',T=1730,F=60.13/
&RAMP ID='wood_stud_25',T=1740,F=62.13/
&RAMP ID='wood_stud_25',T=1750,F=60.57/
&RAMP ID='wood_stud_25',T=1760,F=59.81/
&RAMP ID='wood_stud_25',T=1770,F=60.69/
&RAMP ID='wood_stud_25',T=1780,F=60.57/
&RAMP ID='wood_stud_25',T=1790,F=61.25/
&RAMP ID='wood_stud_25',T=1800,F=61.44/
&RAMP ID='wood_stud_25',T=1810,F=63.15/
&RAMP ID='wood_stud_25',T=1820,F=63.92/
&RAMP ID='wood_stud_25',T=1830,F=63.69/
&RAMP ID='wood_stud_25',T=1840,F=62.99/
&RAMP ID='wood_stud_25',T=1850,F=62.80/
&RAMP ID='wood_stud_25',T=1860,F=62.82/
&RAMP ID='wood_stud_25',T=1870,F=63.28/
&RAMP ID='wood_stud_25',T=1880,F=63.35/
&RAMP ID='wood_stud_25',T=1890,F=65.05/
&RAMP ID='wood_stud_25',T=1900,F=66.82/
&RAMP ID='wood_stud_25',T=1910,F=61.67/
&RAMP ID='wood_stud_25',T=1920,F=59.87/
&RAMP ID='wood_stud_25',T=1930,F=62.38/
&RAMP ID='wood_stud_25',T=1940,F=61.84/
&RAMP ID='wood_stud_25',T=1950,F=60.59/
&RAMP ID='wood_stud_25',T=1960,F=61.01/
&RAMP ID='wood_stud_25',T=1970,F=63.29/
&RAMP ID='wood_stud_25',T=1980,F=67.07/
&RAMP ID='wood_stud_25',T=1990,F=65.89/
&RAMP ID='wood_stud_25',T=2000,F=65.34/
&RAMP ID='wood_stud_25',T=2010,F=67.02/
&RAMP ID='wood_stud_25',T=2020,F=67.34/
&RAMP ID='wood_stud_25',T=2030,F=66.43/
&RAMP ID='wood_stud_25',T=2040,F=68.82/
&RAMP ID='wood_stud_25',T=2050,F=83.79/
&RAMP ID='wood_stud_25',T=2060,F=85.48/
&RAMP ID='wood_stud_25',T=2070,F=86.52/
&RAMP ID='wood_stud_25',T=2080,F=87.05/
&RAMP ID='wood_stud_25',T=2090,F=89.37/
&RAMP ID='wood_stud_25',T=2100,F=89.98/
&RAMP ID='wood_stud_25',T=2110,F=91.03/
&RAMP ID='wood_stud_25',T=2120,F=94.08/
&RAMP ID='wood_stud_25',T=2130,F=93.85/
&RAMP ID='wood_stud_25',T=2140,F=95.03/
&RAMP ID='wood_stud_25',T=2150,F=96.55/
&RAMP ID='wood_stud_25',T=2160,F=97.37/
&RAMP ID='wood_stud_25',T=2170,F=99.54/
&RAMP ID='wood_stud_25',T=2180,F=100.74/
&RAMP ID='wood_stud_25',T=2190,F=103.93/
&RAMP ID='wood_stud_25',T=2200,F=106.78/
&RAMP ID='wood_stud_25',T=2210,F=106.77/
&RAMP ID='wood_stud_25',T=2220,F=108.20/
&RAMP ID='wood_stud_25',T=2230,F=109.26/
&RAMP ID='wood_stud_25',T=2240,F=111.53/
&RAMP ID='wood_stud_25',T=2250,F=111.30/
&RAMP ID='wood_stud_25',T=2260,F=110.50/
&RAMP ID='wood_stud_25',T=2270,F=111.96/
&RAMP ID='wood_stud_25',T=2280,F=113.49/
&RAMP ID='wood_stud_25',T=2290,F=114.29/
&RAMP ID='wood_stud_25',T=2300,F=114.99/
&RAMP ID='wood_stud_25',T=2310,F=114.99/
&RAMP ID='wood_stud_25',T=2320,F=115.92/
&RAMP ID='wood_stud_25',T=2330,F=119.38/
&RAMP ID='wood_stud_25',T=2340,F=120.55/
&RAMP ID='wood_stud_25',T=2350,F=122.96/
&RAMP ID='wood_stud_25',T=2360,F=126.84/
&RAMP ID='wood_stud_25',T=2370,F=127.36/
&RAMP ID='wood_stud_25',T=2380,F=130.37/
&RAMP ID='wood_stud_25',T=2390,F=133.35/
&RAMP ID='wood_stud_25',T=2400,F=131.52/
&RAMP ID='wood_stud_25',T=2410,F=132.08/
&RAMP ID='wood_stud_25',T=2420,F=137.48/
&RAMP ID='wood_stud_25',T=2430,F=136.46/
&RAMP ID='wood_stud_25',T=2440,F=134.83/
&RAMP ID='wood_stud_25',T=2450,F=134.89/
&RAMP ID='wood_stud_25',T=2460,F=137.91/
&RAMP ID='wood_stud_25',T=2470,F=139.28/
&RAMP ID='wood_stud_25',T=2480,F=141.07/
&RAMP ID='wood_stud_25',T=2490,F=144.23/
&RAMP ID='wood_stud_25',T=2500,F=147.71/
&RAMP ID='wood_stud_25',T=2510,F=148.17/
&RAMP ID='wood_stud_25',T=2520,F=148.91/
&RAMP ID='wood_stud_25',T=2530,F=151.48/
&RAMP ID='wood_stud_25',T=2540,F=154.12/
&RAMP ID='wood_stud_25',T=2550,F=155.32/
&RAMP ID='wood_stud_25',T=2560,F=156.28/
&RAMP ID='wood_stud_25',T=2570,F=154.80/
&RAMP ID='wood_stud_25',T=2580,F=156.17/
&RAMP ID='wood_stud_25',T=2590,F=153.93/
&RAMP ID='wood_stud_25',T=2600,F=152.56/
&RAMP ID='wood_stud_25',T=2610,F=151.99/
&RAMP ID='wood_stud_25',T=2620,F=150.53/
&RAMP ID='wood_stud_25',T=2630,F=149.09/
&RAMP ID='wood_stud_25',T=2640,F=151.00/
&RAMP ID='wood_stud_25',T=2650,F=149.89/
&RAMP ID='wood_stud_25',T=2660,F=149.86/
&RAMP ID='wood_stud_25',T=2670,F=147.42/
&RAMP ID='wood_stud_25',T=2680,F=143.75/
&RAMP ID='wood_stud_25',T=2690,F=142.95/
&RAMP ID='wood_stud_25',T=2700,F=141.16/
&RAMP ID='wood_stud_25',T=2710,F=135.12/
&RAMP ID='wood_stud_25',T=2720,F=131.54/
&RAMP ID='wood_stud_25',T=2730,F=128.45/
&RAMP ID='wood_stud_25',T=2740,F=125.21/
&RAMP ID='wood_stud_25',T=2750,F=122.16/
&RAMP ID='wood_stud_25',T=2760,F=118.70/
&RAMP ID='wood_stud_25',T=2770,F=114.48/
&RAMP ID='wood_stud_25',T=2780,F=110.98/
&RAMP ID='wood_stud_25',T=2790,F=106.27/
&RAMP ID='wood_stud_25',T=2800,F=101.77/
&RAMP ID='wood_stud_25',T=2810,F=98.62/
&RAMP ID='wood_stud_25',T=2820,F=94.22/
&RAMP ID='wood_stud_25',T=2830,F=91.22/
&RAMP ID='wood_stud_25',T=2840,F=87.97/
&RAMP ID='wood_stud_25',T=2850,F=88.38/
&RAMP ID='wood_stud_25',T=2860,F=87.75/
&RAMP ID='wood_stud_25',T=2870,F=82.80/
&RAMP ID='wood_stud_25',T=2880,F=81.14/
&RAMP ID='wood_stud_25',T=2890,F=80.09/
&RAMP ID='wood_stud_25',T=2900,F=77.58/
&RAMP ID='wood_stud_25',T=2910,F=76.55/
&RAMP ID='wood_stud_25',T=2920,F=76.12/
&RAMP ID='wood_stud_25',T=2930,F=77.82/
&RAMP ID='wood_stud_25',T=2940,F=77.48/
&RAMP ID='wood_stud_25',T=2950,F=77.12/
&RAMP ID='wood_stud_25',T=2960,F=76.27/
&RAMP ID='wood_stud_25',T=2970,F=77.69/
&RAMP ID='wood_stud_25',T=2980,F=78.07/
&RAMP ID='wood_stud_25',T=2990,F=76.33/
&RAMP ID='wood_stud_25',T=3000,F=83.82/

&RAMP ID='wood_stud_50',T=0,F=0.00/
&RAMP ID='wood_stud_50',T=10,F=192.85/
&RAMP ID='wood_stud_50',T=20,F=412.93/
&RAMP ID='wood_stud_50',T=30,F=321.39/
&RAMP ID='wood_stud_50',T=40,F=276.65/
&RAMP ID='wood_stud_50',T=50,F=254.69/
&RAMP ID='wood_stud_50',T=60,F=237.80/
&RAMP ID='wood_stud_50',T=70,F=222.79/
&RAMP ID='wood_stud_50',T=80,F=209.49/
&RAMP ID='wood_stud_50',T=90,F=198.39/
&RAMP ID='wood_stud_50',T=100,F=190.10/
&RAMP ID='wood_stud_50',T=110,F=182.57/
&RAMP ID='wood_stud_50',T=120,F=174.78/
&RAMP ID='wood_stud_50',T=130,F=171.83/
&RAMP ID='wood_stud_50',T=140,F=169.26/
&RAMP ID='wood_stud_50',T=150,F=165.49/
&RAMP ID='wood_stud_50',T=160,F=161.90/
&RAMP ID='wood_stud_50',T=170,F=159.20/
&RAMP ID='wood_stud_50',T=180,F=156.27/
&RAMP ID='wood_stud_50',T=190,F=153.17/
&RAMP ID='wood_stud_50',T=200,F=151.49/
&RAMP ID='wood_stud_50',T=210,F=149.96/
&RAMP ID='wood_stud_50',T=220,F=150.39/
&RAMP ID='wood_stud_50',T=230,F=150.50/
&RAMP ID='wood_stud_50',T=240,F=150.50/
&RAMP ID='wood_stud_50',T=250,F=149.28/
&RAMP ID='wood_stud_50',T=260,F=146.21/
&RAMP ID='wood_stud_50',T=270,F=144.22/
&RAMP ID='wood_stud_50',T=280,F=142.06/
&RAMP ID='wood_stud_50',T=290,F=141.83/
&RAMP ID='wood_stud_50',T=300,F=141.34/
&RAMP ID='wood_stud_50',T=310,F=140.80/
&RAMP ID='wood_stud_50',T=320,F=139.56/
&RAMP ID='wood_stud_50',T=330,F=138.40/
&RAMP ID='wood_stud_50',T=340,F=136.88/
&RAMP ID='wood_stud_50',T=350,F=136.78/
&RAMP ID='wood_stud_50',T=360,F=136.62/
&RAMP ID='wood_stud_50',T=370,F=136.33/
&RAMP ID='wood_stud_50',T=380,F=136.54/
&RAMP ID='wood_stud_50',T=390,F=137.63/
&RAMP ID='wood_stud_50',T=400,F=138.57/
&RAMP ID='wood_stud_50',T=410,F=138.51/
&RAMP ID='wood_stud_50',T=420,F=138.84/
&RAMP ID='wood_stud_50',T=430,F=138.48/
&RAMP ID='wood_stud_50',T=440,F=138.81/
&RAMP ID='wood_stud_50',T=450,F=138.42/
&RAMP ID='wood_stud_50',T=460,F=136.43/
&RAMP ID='wood_stud_50',T=470,F=136.52/
&RAMP ID='wood_stud_50',T=480,F=136.08/
&RAMP ID='wood_stud_50',T=490,F=135.11/
&RAMP ID='wood_stud_50',T=500,F=134.65/
&RAMP ID='wood_stud_50',T=510,F=133.28/
&RAMP ID='wood_stud_50',T=520,F=133.89/
&RAMP ID='wood_stud_50',T=530,F=133.24/
&RAMP ID='wood_stud_50',T=540,F=131.89/
&RAMP ID='wood_stud_50',T=550,F=132.36/
&RAMP ID='wood_stud_50',T=560,F=131.82/
&RAMP ID='wood_stud_50',T=570,F=131.29/
&RAMP ID='wood_stud_50',T=580,F=130.72/
&RAMP ID='wood_stud_50',T=590,F=130.08/
&RAMP ID='wood_stud_50',T=600,F=129.57/
&RAMP ID='wood_stud_50',T=610,F=129.64/
&RAMP ID='wood_stud_50',T=620,F=129.99/
&RAMP ID='wood_stud_50',T=630,F=128.98/
&RAMP ID='wood_stud_50',T=640,F=128.95/
&RAMP ID='wood_stud_50',T=650,F=129.51/
&RAMP ID='wood_stud_50',T=660,F=128.71/
&RAMP ID='wood_stud_50',T=670,F=129.83/
&RAMP ID='wood_stud_50',T=680,F=130.48/
&RAMP ID='wood_stud_50',T=690,F=130.36/
&RAMP ID='wood_stud_50',T=700,F=130.38/
&RAMP ID='wood_stud_50',T=710,F=128.97/
&RAMP ID='wood_stud_50',T=720,F=127.90/
&RAMP ID='wood_stud_50',T=730,F=126.89/
&RAMP ID='wood_stud_50',T=740,F=125.11/
&RAMP ID='wood_stud_50',T=750,F=124.25/
&RAMP ID='wood_stud_50',T=760,F=123.65/
&RAMP ID='wood_stud_50',T=770,F=122.49/
&RAMP ID='wood_stud_50',T=780,F=122.97/
&RAMP ID='wood_stud_50',T=790,F=122.95/
&RAMP ID='wood_stud_50',T=800,F=122.92/
&RAMP ID='wood_stud_50',T=810,F=123.07/
&RAMP ID='wood_stud_50',T=820,F=121.96/
&RAMP ID='wood_stud_50',T=830,F=123.16/
&RAMP ID='wood_stud_50',T=840,F=124.61/
&RAMP ID='wood_stud_50',T=850,F=123.13/
&RAMP ID='wood_stud_50',T=860,F=123.24/
&RAMP ID='wood_stud_50',T=870,F=122.27/
&RAMP ID='wood_stud_50',T=880,F=121.66/
&RAMP ID='wood_stud_50',T=890,F=120.75/
&RAMP ID='wood_stud_50',T=900,F=120.97/
&RAMP ID='wood_stud_50',T=910,F=120.56/
&RAMP ID='wood_stud_50',T=920,F=118.80/
&RAMP ID='wood_stud_50',T=930,F=118.50/
&RAMP ID='wood_stud_50',T=940,F=117.52/
&RAMP ID='wood_stud_50',T=950,F=116.88/
&RAMP ID='wood_stud_50',T=960,F=117.50/
&RAMP ID='wood_stud_50',T=970,F=117.10/
&RAMP ID='wood_stud_50',T=980,F=117.36/
&RAMP ID='wood_stud_50',T=990,F=116.62/
&RAMP ID='wood_stud_50',T=1000,F=117.35/
&RAMP ID='wood_stud_50',T=1010,F=116.32/
&RAMP ID='wood_stud_50',T=1020,F=115.75/
&RAMP ID='wood_stud_50',T=1030,F=116.47/
&RAMP ID='wood_stud_50',T=1040,F=117.42/
&RAMP ID='wood_stud_50',T=1050,F=117.58/
&RAMP ID='wood_stud_50',T=1060,F=118.06/
&RAMP ID='wood_stud_50',T=1070,F=117.35/
&RAMP ID='wood_stud_50',T=1080,F=116.95/
&RAMP ID='wood_stud_50',T=1090,F=114.76/
&RAMP ID='wood_stud_50',T=1100,F=115.46/
&RAMP ID='wood_stud_50',T=1110,F=117.27/
&RAMP ID='wood_stud_50',T=1120,F=117.32/
&RAMP ID='wood_stud_50',T=1130,F=116.49/
&RAMP ID='wood_stud_50',T=1140,F=116.04/
&RAMP ID='wood_stud_50',T=1150,F=115.04/
&RAMP ID='wood_stud_50',T=1160,F=114.45/
&RAMP ID='wood_stud_50',T=1170,F=114.33/
&RAMP ID='wood_stud_50',T=1180,F=113.63/
&RAMP ID='wood_stud_50',T=1190,F=113.89/
&RAMP ID='wood_stud_50',T=1200,F=114.07/
&RAMP ID='wood_stud_50',T=1210,F=114.10/
&RAMP ID='wood_stud_50',T=1220,F=115.62/
&RAMP ID='wood_stud_50',T=1230,F=115.28/
&RAMP ID='wood_stud_50',T=1240,F=114.81/
&RAMP ID='wood_stud_50',T=1250,F=114.83/
&RAMP ID='wood_stud_50',T=1260,F=115.57/
&RAMP ID='wood_stud_50',T=1270,F=114.77/
&RAMP ID='wood_stud_50',T=1280,F=115.21/
&RAMP ID='wood_stud_50',T=1290,F=115.16/
&RAMP ID='wood_stud_50',T=1300,F=114.31/
&RAMP ID='wood_stud_50',T=1310,F=115.50/
&RAMP ID='wood_stud_50',T=1320,F=115.81/
&RAMP ID='wood_stud_50',T=1330,F=116.20/
&RAMP ID='wood_stud_50',T=1340,F=115.30/
&RAMP ID='wood_stud_50',T=1350,F=114.43/
&RAMP ID='wood_stud_50',T=1360,F=115.04/
&RAMP ID='wood_stud_50',T=1370,F=116.32/
&RAMP ID='wood_stud_50',T=1380,F=115.84/
&RAMP ID='wood_stud_50',T=1390,F=116.08/
&RAMP ID='wood_stud_50',T=1400,F=118.51/
&RAMP ID='wood_stud_50',T=1410,F=119.24/
&RAMP ID='wood_stud_50',T=1420,F=119.36/
&RAMP ID='wood_stud_50',T=1430,F=119.35/
&RAMP ID='wood_stud_50',T=1440,F=118.23/
&RAMP ID='wood_stud_50',T=1450,F=118.60/
&RAMP ID='wood_stud_50',T=1460,F=119.97/
&RAMP ID='wood_stud_50',T=1470,F=120.63/
&RAMP ID='wood_stud_50',T=1480,F=121.52/
&RAMP ID='wood_stud_50',T=1490,F=122.02/
&RAMP ID='wood_stud_50',T=1500,F=121.14/
&RAMP ID='wood_stud_50',T=1510,F=122.40/
&RAMP ID='wood_stud_50',T=1520,F=123.86/
&RAMP ID='wood_stud_50',T=1530,F=124.77/
&RAMP ID='wood_stud_50',T=1540,F=124.31/
&RAMP ID='wood_stud_50',T=1550,F=124.11/
&RAMP ID='wood_stud_50',T=1560,F=124.65/
&RAMP ID='wood_stud_50',T=1570,F=125.31/
&RAMP ID='wood_stud_50',T=1580,F=125.35/
&RAMP ID='wood_stud_50',T=1590,F=126.36/
&RAMP ID='wood_stud_50',T=1600,F=126.91/
&RAMP ID='wood_stud_50',T=1610,F=127.17/
&RAMP ID='wood_stud_50',T=1620,F=126.11/
&RAMP ID='wood_stud_50',T=1630,F=126.80/
&RAMP ID='wood_stud_50',T=1640,F=129.47/
&RAMP ID='wood_stud_50',T=1650,F=131.45/
&RAMP ID='wood_stud_50',T=1660,F=133.44/
&RAMP ID='wood_stud_50',T=1670,F=135.32/
&RAMP ID='wood_stud_50',T=1680,F=137.06/
&RAMP ID='wood_stud_50',T=1690,F=138.40/
&RAMP ID='wood_stud_50',T=1700,F=140.98/
&RAMP ID='wood_stud_50',T=1710,F=142.88/
&RAMP ID='wood_stud_50',T=1720,F=144.81/
&RAMP ID='wood_stud_50',T=1730,F=147.84/
&RAMP ID='wood_stud_50',T=1740,F=151.63/
&RAMP ID='wood_stud_50',T=1750,F=153.61/
&RAMP ID='wood_stud_50',T=1760,F=155.63/
&RAMP ID='wood_stud_50',T=1770,F=156.21/
&RAMP ID='wood_stud_50',T=1780,F=158.48/
&RAMP ID='wood_stud_50',T=1790,F=159.77/
&RAMP ID='wood_stud_50',T=1800,F=161.37/
&RAMP ID='wood_stud_50',T=1810,F=161.86/
&RAMP ID='wood_stud_50',T=1820,F=162.78/
&RAMP ID='wood_stud_50',T=1830,F=165.18/
&RAMP ID='wood_stud_50',T=1840,F=166.41/
&RAMP ID='wood_stud_50',T=1850,F=170.85/
&RAMP ID='wood_stud_50',T=1860,F=175.37/
&RAMP ID='wood_stud_50',T=1870,F=177.87/
&RAMP ID='wood_stud_50',T=1880,F=179.39/
&RAMP ID='wood_stud_50',T=1890,F=182.33/
&RAMP ID='wood_stud_50',T=1900,F=183.88/
&RAMP ID='wood_stud_50',T=1910,F=185.21/
&RAMP ID='wood_stud_50',T=1920,F=188.81/
&RAMP ID='wood_stud_50',T=1930,F=194.81/
&RAMP ID='wood_stud_50',T=1940,F=200.88/
&RAMP ID='wood_stud_50',T=1950,F=204.50/
&RAMP ID='wood_stud_50',T=1960,F=208.38/
&RAMP ID='wood_stud_50',T=1970,F=211.24/
&RAMP ID='wood_stud_50',T=1980,F=210.04/
&RAMP ID='wood_stud_50',T=1990,F=204.72/
&RAMP ID='wood_stud_50',T=2000,F=198.16/
&RAMP ID='wood_stud_50',T=2010,F=192.87/
&RAMP ID='wood_stud_50',T=2020,F=188.65/
&RAMP ID='wood_stud_50',T=2030,F=183.90/
&RAMP ID='wood_stud_50',T=2040,F=180.81/
&RAMP ID='wood_stud_50',T=2050,F=176.42/
&RAMP ID='wood_stud_50',T=2060,F=171.73/
&RAMP ID='wood_stud_50',T=2070,F=169.53/
&RAMP ID='wood_stud_50',T=2080,F=164.94/
&RAMP ID='wood_stud_50',T=2090,F=160.87/
&RAMP ID='wood_stud_50',T=2100,F=156.47/
&RAMP ID='wood_stud_50',T=2110,F=152.11/
&RAMP ID='wood_stud_50',T=2120,F=147.49/
&RAMP ID='wood_stud_50',T=2130,F=144.25/
&RAMP ID='wood_stud_50',T=2140,F=140.28/
&RAMP ID='wood_stud_50',T=2150,F=135.99/
&RAMP ID='wood_stud_50',T=2160,F=129.78/
&RAMP ID='wood_stud_50',T=2170,F=121.90/
&RAMP ID='wood_stud_50',T=2180,F=115.49/
&RAMP ID='wood_stud_50',T=2190,F=110.31/
&RAMP ID='wood_stud_50',T=2200,F=105.17/
&RAMP ID='wood_stud_50',T=2210,F=101.12/
&RAMP ID='wood_stud_50',T=2220,F=96.16/
&RAMP ID='wood_stud_50',T=2230,F=91.80/
&RAMP ID='wood_stud_50',T=2240,F=89.12/
&RAMP ID='wood_stud_50',T=2250,F=87.46/
&RAMP ID='wood_stud_50',T=2260,F=84.91/
&RAMP ID='wood_stud_50',T=2270,F=81.97/
&RAMP ID='wood_stud_50',T=2280,F=80.45/
&RAMP ID='wood_stud_50',T=2290,F=81.28/
&RAMP ID='wood_stud_50',T=2300,F=78.30/
&RAMP ID='wood_stud_50',T=2310,F=75.03/
&RAMP ID='wood_stud_50',T=2320,F=74.35/
&RAMP ID='wood_stud_50',T=2330,F=73.79/
&RAMP ID='wood_stud_50',T=2340,F=73.09/
&RAMP ID='wood_stud_50',T=2350,F=71.68/
&RAMP ID='wood_stud_50',T=2360,F=70.01/
&RAMP ID='wood_stud_50',T=2370,F=70.53/
&RAMP ID='wood_stud_50',T=2380,F=69.83/
&RAMP ID='wood_stud_50',T=2390,F=69.34/
&RAMP ID='wood_stud_50',T=2400,F=67.54/
&RAMP ID='wood_stud_50',T=2410,F=67.66/
&RAMP ID='wood_stud_50',T=2420,F=65.25/
&RAMP ID='wood_stud_50',T=2430,F=63.27/
&RAMP ID='wood_stud_50',T=2440,F=62.81/
&RAMP ID='wood_stud_50',T=2450,F=64.45/
&RAMP ID='wood_stud_50',T=2460,F=65.77/
&RAMP ID='wood_stud_50',T=2470,F=65.84/
&RAMP ID='wood_stud_50',T=2480,F=64.25/
&RAMP ID='wood_stud_50',T=2490,F=62.91/
&RAMP ID='wood_stud_50',T=2500,F=61.26/
&RAMP ID='wood_stud_50',T=2510,F=60.77/
&RAMP ID='wood_stud_50',T=2520,F=61.48/
&RAMP ID='wood_stud_50',T=2530,F=61.22/
&RAMP ID='wood_stud_50',T=2540,F=60.53/
&RAMP ID='wood_stud_50',T=2550,F=57.95/
&RAMP ID='wood_stud_50',T=2560,F=60.66/
&RAMP ID='wood_stud_50',T=2570,F=61.75/

&RAMP ID='wood_stud_75',T=0,F=0.00/
&RAMP ID='wood_stud_75',T=10,F=165.93/
&RAMP ID='wood_stud_75',T=20,F=500.57/
&RAMP ID='wood_stud_75',T=30,F=425.56/
&RAMP ID='wood_stud_75',T=40,F=360.75/
&RAMP ID='wood_stud_75',T=50,F=329.20/
&RAMP ID='wood_stud_75',T=60,F=297.00/
&RAMP ID='wood_stud_75',T=70,F=271.73/
&RAMP ID='wood_stud_75',T=80,F=252.40/
&RAMP ID='wood_stud_75',T=90,F=239.48/
&RAMP ID='wood_stud_75',T=100,F=230.72/
&RAMP ID='wood_stud_75',T=110,F=224.38/
&RAMP ID='wood_stud_75',T=120,F=220.34/
&RAMP ID='wood_stud_75',T=130,F=215.66/
&RAMP ID='wood_stud_75',T=140,F=208.24/
&RAMP ID='wood_stud_75',T=150,F=202.12/
&RAMP ID='wood_stud_75',T=160,F=198.26/
&RAMP ID='wood_stud_75',T=170,F=194.25/
&RAMP ID='wood_stud_75',T=180,F=190.40/
&RAMP ID='wood_stud_75',T=190,F=186.98/
&RAMP ID='wood_stud_75',T=200,F=183.34/
&RAMP ID='wood_stud_75',T=210,F=179.81/
&RAMP ID='wood_stud_75',T=220,F=175.40/
&RAMP ID='wood_stud_75',T=230,F=174.02/
&RAMP ID='wood_stud_75',T=240,F=172.45/
&RAMP ID='wood_stud_75',T=250,F=171.01/
&RAMP ID='wood_stud_75',T=260,F=170.21/
&RAMP ID='wood_stud_75',T=270,F=170.47/
&RAMP ID='wood_stud_75',T=280,F=169.61/
&RAMP ID='wood_stud_75',T=290,F=168.33/
&RAMP ID='wood_stud_75',T=300,F=167.08/
&RAMP ID='wood_stud_75',T=310,F=165.80/
&RAMP ID='wood_stud_75',T=320,F=165.41/
&RAMP ID='wood_stud_75',T=330,F=162.97/
&RAMP ID='wood_stud_75',T=340,F=162.59/
&RAMP ID='wood_stud_75',T=350,F=161.08/
&RAMP ID='wood_stud_75',T=360,F=159.90/
&RAMP ID='wood_stud_75',T=370,F=158.82/
&RAMP ID='wood_stud_75',T=380,F=155.58/
&RAMP ID='wood_stud_75',T=390,F=151.93/
&RAMP ID='wood_stud_75',T=400,F=151.32/
&RAMP ID='wood_stud_75',T=410,F=150.56/
&RAMP ID='wood_stud_75',T=420,F=150.07/
&RAMP ID='wood_stud_75',T=430,F=151.25/
&RAMP ID='wood_stud_75',T=440,F=153.26/
&RAMP ID='wood_stud_75',T=450,F=152.72/
&RAMP ID='wood_stud_75',T=460,F=152.44/
&RAMP ID='wood_stud_75',T=470,F=150.88/
&RAMP ID='wood_stud_75',T=480,F=149.30/
&RAMP ID='wood_stud_75',T=490,F=147.20/
&RAMP ID='wood_stud_75',T=500,F=145.50/
&RAMP ID='wood_stud_75',T=510,F=143.10/
&RAMP ID='wood_stud_75',T=520,F=141.41/
&RAMP ID='wood_stud_75',T=530,F=141.69/
&RAMP ID='wood_stud_75',T=540,F=141.53/
&RAMP ID='wood_stud_75',T=550,F=140.52/
&RAMP ID='wood_stud_75',T=560,F=140.79/
&RAMP ID='wood_stud_75',T=570,F=142.76/
&RAMP ID='wood_stud_75',T=580,F=142.91/
&RAMP ID='wood_stud_75',T=590,F=142.19/
&RAMP ID='wood_stud_75',T=600,F=141.83/
&RAMP ID='wood_stud_75',T=610,F=140.43/
&RAMP ID='wood_stud_75',T=620,F=138.55/
&RAMP ID='wood_stud_75',T=630,F=137.35/
&RAMP ID='wood_stud_75',T=640,F=135.39/
&RAMP ID='wood_stud_75',T=650,F=135.88/
&RAMP ID='wood_stud_75',T=660,F=135.86/
&RAMP ID='wood_stud_75',T=670,F=134.70/
&RAMP ID='wood_stud_75',T=680,F=133.23/
&RAMP ID='wood_stud_75',T=690,F=132.63/
&RAMP ID='wood_stud_75',T=700,F=134.37/
&RAMP ID='wood_stud_75',T=710,F=134.64/
&RAMP ID='wood_stud_75',T=720,F=133.73/
&RAMP ID='wood_stud_75',T=730,F=132.53/
&RAMP ID='wood_stud_75',T=740,F=132.67/
&RAMP ID='wood_stud_75',T=750,F=131.38/
&RAMP ID='wood_stud_75',T=760,F=130.28/
&RAMP ID='wood_stud_75',T=770,F=130.35/
&RAMP ID='wood_stud_75',T=780,F=129.36/
&RAMP ID='wood_stud_75',T=790,F=128.06/
&RAMP ID='wood_stud_75',T=800,F=128.02/
&RAMP ID='wood_stud_75',T=810,F=128.06/
&RAMP ID='wood_stud_75',T=820,F=127.45/
&RAMP ID='wood_stud_75',T=830,F=126.14/
&RAMP ID='wood_stud_75',T=840,F=125.63/
&RAMP ID='wood_stud_75',T=850,F=125.90/
&RAMP ID='wood_stud_75',T=860,F=125.77/
&RAMP ID='wood_stud_75',T=870,F=126.22/
&RAMP ID='wood_stud_75',T=880,F=127.42/
&RAMP ID='wood_stud_75',T=890,F=128.22/
&RAMP ID='wood_stud_75',T=900,F=127.82/
&RAMP ID='wood_stud_75',T=910,F=126.80/
&RAMP ID='wood_stud_75',T=920,F=127.11/
&RAMP ID='wood_stud_75',T=930,F=127.39/
&RAMP ID='wood_stud_75',T=940,F=126.62/
&RAMP ID='wood_stud_75',T=950,F=126.28/
&RAMP ID='wood_stud_75',T=960,F=126.87/
&RAMP ID='wood_stud_75',T=970,F=126.31/
&RAMP ID='wood_stud_75',T=980,F=125.71/
&RAMP ID='wood_stud_75',T=990,F=126.07/
&RAMP ID='wood_stud_75',T=1000,F=126.96/
&RAMP ID='wood_stud_75',T=1010,F=126.38/
&RAMP ID='wood_stud_75',T=1020,F=125.00/
&RAMP ID='wood_stud_75',T=1030,F=125.29/
&RAMP ID='wood_stud_75',T=1040,F=126.52/
&RAMP ID='wood_stud_75',T=1050,F=127.45/
&RAMP ID='wood_stud_75',T=1060,F=127.92/
&RAMP ID='wood_stud_75',T=1070,F=128.22/
&RAMP ID='wood_stud_75',T=1080,F=128.80/
&RAMP ID='wood_stud_75',T=1090,F=128.38/
&RAMP ID='wood_stud_75',T=1100,F=128.06/
&RAMP ID='wood_stud_75',T=1110,F=128.27/
&RAMP ID='wood_stud_75',T=1120,F=128.52/
&RAMP ID='wood_stud_75',T=1130,F=128.58/
&RAMP ID='wood_stud_75',T=1140,F=129.35/
&RAMP ID='wood_stud_75',T=1150,F=129.02/
&RAMP ID='wood_stud_75',T=1160,F=128.77/
&RAMP ID='wood_stud_75',T=1170,F=129.48/
&RAMP ID='wood_stud_75',T=1180,F=130.77/
&RAMP ID='wood_stud_75',T=1190,F=130.59/
&RAMP ID='wood_stud_75',T=1200,F=132.36/
&RAMP ID='wood_stud_75',T=1210,F=133.97/
&RAMP ID='wood_stud_75',T=1220,F=134.27/
&RAMP ID='wood_stud_75',T=1230,F=134.88/
&RAMP ID='wood_stud_75',T=1240,F=136.09/
&RAMP ID='wood_stud_75',T=1250,F=138.38/
&RAMP ID='wood_stud_75',T=1260,F=140.55/
&RAMP ID='wood_stud_75',T=1270,F=141.72/
&RAMP ID='wood_stud_75',T=1280,F=140.93/
&RAMP ID='wood_stud_75',T=1290,F=142.01/
&RAMP ID='wood_stud_75',T=1300,F=144.30/
&RAMP ID='wood_stud_75',T=1310,F=145.91/
&RAMP ID='wood_stud_75',T=1320,F=146.28/
&RAMP ID='wood_stud_75',T=1330,F=145.84/
&RAMP ID='wood_stud_75',T=1340,F=148.04/
&RAMP ID='wood_stud_75',T=1350,F=148.70/
&RAMP ID='wood_stud_75',T=1360,F=149.85/
&RAMP ID='wood_stud_75',T=1370,F=152.13/
&RAMP ID='wood_stud_75',T=1380,F=153.25/
&RAMP ID='wood_stud_75',T=1390,F=154.69/
&RAMP ID='wood_stud_75',T=1400,F=155.87/
&RAMP ID='wood_stud_75',T=1410,F=157.91/
&RAMP ID='wood_stud_75',T=1420,F=161.05/
&RAMP ID='wood_stud_75',T=1430,F=163.49/
&RAMP ID='wood_stud_75',T=1440,F=166.97/
&RAMP ID='wood_stud_75',T=1450,F=167.09/
&RAMP ID='wood_stud_75',T=1460,F=169.96/
&RAMP ID='wood_stud_75',T=1470,F=174.27/
&RAMP ID='wood_stud_75',T=1480,F=175.85/
&RAMP ID='wood_stud_75',T=1490,F=177.66/
&RAMP ID='wood_stud_75',T=1500,F=180.43/
&RAMP ID='wood_stud_75',T=1510,F=183.57/
&RAMP ID='wood_stud_75',T=1520,F=187.43/
&RAMP ID='wood_stud_75',T=1530,F=190.42/
&RAMP ID='wood_stud_75',T=1540,F=193.03/
&RAMP ID='wood_stud_75',T=1550,F=195.42/
&RAMP ID='wood_stud_75',T=1560,F=197.05/
&RAMP ID='wood_stud_75',T=1570,F=198.19/
&RAMP ID='wood_stud_75',T=1580,F=201.17/
&RAMP ID='wood_stud_75',T=1590,F=204.05/
&RAMP ID='wood_stud_75',T=1600,F=205.56/
&RAMP ID='wood_stud_75',T=1610,F=204.93/
&RAMP ID='wood_stud_75',T=1620,F=202.83/
&RAMP ID='wood_stud_75',T=1630,F=199.51/
&RAMP ID='wood_stud_75',T=1640,F=195.07/
&RAMP ID='wood_stud_75',T=1650,F=192.04/
&RAMP ID='wood_stud_75',T=1660,F=186.86/
&RAMP ID='wood_stud_75',T=1670,F=181.27/
&RAMP ID='wood_stud_75',T=1680,F=174.62/
&RAMP ID='wood_stud_75',T=1690,F=170.84/
&RAMP ID='wood_stud_75',T=1700,F=168.66/
&RAMP ID='wood_stud_75',T=1710,F=167.43/
&RAMP ID='wood_stud_75',T=1720,F=164.94/
&RAMP ID='wood_stud_75',T=1730,F=160.65/
&RAMP ID='wood_stud_75',T=1740,F=156.57/
&RAMP ID='wood_stud_75',T=1750,F=150.68/
&RAMP ID='wood_stud_75',T=1760,F=147.74/
&RAMP ID='wood_stud_75',T=1770,F=144.31/
&RAMP ID='wood_stud_75',T=1780,F=139.68/
&RAMP ID='wood_stud_75',T=1790,F=137.13/
&RAMP ID='wood_stud_75',T=1800,F=134.76/
&RAMP ID='wood_stud_75',T=1810,F=131.72/
&RAMP ID='wood_stud_75',T=1820,F=130.78/
&RAMP ID='wood_stud_75',T=1830,F=131.02/
&RAMP ID='wood_stud_75',T=1840,F=130.58/
&RAMP ID='wood_stud_75',T=1850,F=128.73/
&RAMP ID='wood_stud_75',T=1860,F=128.54/
&RAMP ID='wood_stud_75',T=1870,F=128.53/
&RAMP ID='wood_stud_75',T=1880,F=128.55/
&RAMP ID='wood_stud_75',T=1890,F=128.04/
&RAMP ID='wood_stud_75',T=1900,F=126.81/
&RAMP ID='wood_stud_75',T=1910,F=127.21/
&RAMP ID='wood_stud_75',T=1920,F=128.30/
&RAMP ID='wood_stud_75',T=1930,F=127.49/
&RAMP ID='wood_stud_75',T=1940,F=126.37/
&RAMP ID='wood_stud_75',T=1950,F=126.46/
&RAMP ID='wood_stud_75',T=1960,F=127.48/
&RAMP ID='wood_stud_75',T=1970,F=127.48/
&RAMP ID='wood_stud_75',T=1980,F=126.47/
&RAMP ID='wood_stud_75',T=1990,F=129.18/
&RAMP ID='wood_stud_75',T=2000,F=127.69/
&RAMP ID='wood_stud_75',T=2010,F=126.63/
&RAMP ID='wood_stud_75',T=2020,F=124.74/
&RAMP ID='wood_stud_75',T=2030,F=133.18/
&RAMP ID='wood_stud_75',T=2040,F=144.28/
&RAMP ID='wood_stud_75',T=2050,F=138.79/
&RAMP ID='wood_stud_75',T=2060,F=134.50/
&RAMP ID='wood_stud_75',T=2070,F=132.60/
&RAMP ID='wood_stud_75',T=2080,F=129.51/
&RAMP ID='wood_stud_75',T=2090,F=124.40/
&RAMP ID='wood_stud_75',T=2100,F=120.54/
&RAMP ID='wood_stud_75',T=2110,F=116.81/
&RAMP ID='wood_stud_75',T=2120,F=112.32/
&RAMP ID='wood_stud_75',T=2130,F=110.35/
&RAMP ID='wood_stud_75',T=2140,F=106.70/
&RAMP ID='wood_stud_75',T=2150,F=113.74/
&RAMP ID='wood_stud_75',T=2160,F=124.29/
&RAMP ID='wood_stud_75',T=2170,F=116.79/
&RAMP ID='wood_stud_75',T=2180,F=111.16/
&RAMP ID='wood_stud_75',T=2190,F=104.75/
&RAMP ID='wood_stud_75',T=2200,F=100.24/
&RAMP ID='wood_stud_75',T=2210,F=97.86/
&RAMP ID='wood_stud_75',T=2220,F=96.66/
&RAMP ID='wood_stud_75',T=2230,F=94.64/
&RAMP ID='wood_stud_75',T=2240,F=90.57/
&RAMP ID='wood_stud_75',T=2250,F=85.96/
&RAMP ID='wood_stud_75',T=2260,F=85.85/
&RAMP ID='wood_stud_75',T=2270,F=81.40/
&RAMP ID='wood_stud_75',T=2280,F=76.44/
&RAMP ID='wood_stud_75',T=2290,F=75.24/
&RAMP ID='wood_stud_75',T=2300,F=74.87/
&RAMP ID='wood_stud_75',T=2310,F=74.34/
&RAMP ID='wood_stud_75',T=2320,F=70.85/
&RAMP ID='wood_stud_75',T=2330,F=68.78/
&RAMP ID='wood_stud_75',T=2340,F=70.24/
&RAMP ID='wood_stud_75',T=2350,F=69.37/
&RAMP ID='wood_stud_75',T=2360,F=66.54/
&RAMP ID='wood_stud_75',T=2370,F=66.08/
&RAMP ID='wood_stud_75',T=2380,F=63.72/
&RAMP ID='wood_stud_75',T=2390,F=64.10/
&RAMP ID='wood_stud_75',T=2400,F=63.80/

&RAMP ID='wood_plank_25',T=0,F=0.00/
&RAMP ID='wood_plank_25',T=5,F=42.13/
&RAMP ID='wood_plank_25',T=10,F=139.72/
&RAMP ID='wood_plank_25',T=15,F=193.94/
&RAMP ID='wood_plank_25',T=20,F=189.25/
&RAMP ID='wood_plank_25',T=25,F=162.36/
&RAMP ID='wood_plank_25',T=30,F=137.71/
&RAMP ID='wood_plank_25',T=35,F=121.30/
&RAMP ID='wood_plank_25',T=40,F=109.27/
&RAMP ID='wood_plank_25',T=45,F=99.57/
&RAMP ID='wood_plank_25',T=50,F=91.49/
&RAMP ID='wood_plank_25',T=55,F=85.66/
&RAMP ID='wood_plank_25',T=60,F=80.83/
&RAMP ID='wood_plank_25',T=65,F=75.48/
&RAMP ID='wood_plank_25',T=70,F=71.05/
&RAMP ID='wood_plank_25',T=75,F=67.75/
&RAMP ID='wood_plank_25',T=80,F=65.61/
&RAMP ID='wood_plank_25',T=85,F=63.79/
&RAMP ID='wood_plank_25',T=90,F=62.47/
&RAMP ID='wood_plank_25',T=95,F=60.69/
&RAMP ID='wood_plank_25',T=100,F=58.95/
&RAMP ID='wood_plank_25',T=105,F=58.13/
&RAMP ID='wood_plank_25',T=110,F=57.30/
&RAMP ID='wood_plank_25',T=115,F=56.14/
&RAMP ID='wood_plank_25',T=120,F=55.62/
&RAMP ID='wood_plank_25',T=125,F=55.58/
&RAMP ID='wood_plank_25',T=130,F=54.99/
&RAMP ID='wood_plank_25',T=135,F=54.05/
&RAMP ID='wood_plank_25',T=140,F=53.48/
&RAMP ID='wood_plank_25',T=145,F=52.90/
&RAMP ID='wood_plank_25',T=150,F=52.62/
&RAMP ID='wood_plank_25',T=155,F=52.12/
&RAMP ID='wood_plank_25',T=160,F=51.66/
&RAMP ID='wood_plank_25',T=165,F=51.41/
&RAMP ID='wood_plank_25',T=170,F=51.08/
&RAMP ID='wood_plank_25',T=175,F=51.01/
&RAMP ID='wood_plank_25',T=180,F=51.09/
&RAMP ID='wood_plank_25',T=185,F=50.94/
&RAMP ID='wood_plank_25',T=190,F=50.17/
&RAMP ID='wood_plank_25',T=195,F=50.76/
&RAMP ID='wood_plank_25',T=200,F=51.09/
&RAMP ID='wood_plank_25',T=205,F=51.23/
&RAMP ID='wood_plank_25',T=210,F=52.04/
&RAMP ID='wood_plank_25',T=215,F=52.11/
&RAMP ID='wood_plank_25',T=220,F=51.65/
&RAMP ID='wood_plank_25',T=225,F=51.75/
&RAMP ID='wood_plank_25',T=230,F=51.78/
&RAMP ID='wood_plank_25',T=235,F=51.91/
&RAMP ID='wood_plank_25',T=240,F=51.64/
&RAMP ID='wood_plank_25',T=245,F=50.93/
&RAMP ID='wood_plank_25',T=250,F=51.07/
&RAMP ID='wood_plank_25',T=255,F=51.79/
&RAMP ID='wood_plank_25',T=260,F=51.83/
&RAMP ID='wood_plank_25',T=265,F=51.56/
&RAMP ID='wood_plank_25',T=270,F=50.64/
&RAMP ID='wood_plank_25',T=275,F=49.84/
&RAMP ID='wood_plank_25',T=280,F=49.35/
&RAMP ID='wood_plank_25',T=285,F=49.03/
&RAMP ID='wood_plank_25',T=290,F=48.52/
&RAMP ID='wood_plank_25',T=295,F=48.56/
&RAMP ID='wood_plank_25',T=300,F=49.84/
&RAMP ID='wood_plank_25',T=305,F=51.18/
&RAMP ID='wood_plank_25',T=310,F=51.66/
&RAMP ID='wood_plank_25',T=315,F=51.57/
&RAMP ID='wood_plank_25',T=320,F=51.01/
&RAMP ID='wood_plank_25',T=325,F=51.26/
&RAMP ID='wood_plank_25',T=330,F=51.28/
&RAMP ID='wood_plank_25',T=335,F=51.11/
&RAMP ID='wood_plank_25',T=340,F=51.07/
&RAMP ID='wood_plank_25',T=345,F=50.77/
&RAMP ID='wood_plank_25',T=350,F=51.05/
&RAMP ID='wood_plank_25',T=355,F=51.32/
&RAMP ID='wood_plank_25',T=360,F=50.83/
&RAMP ID='wood_plank_25',T=365,F=50.10/
&RAMP ID='wood_plank_25',T=370,F=49.98/
&RAMP ID='wood_plank_25',T=375,F=49.85/
&RAMP ID='wood_plank_25',T=380,F=49.84/
&RAMP ID='wood_plank_25',T=385,F=49.88/
&RAMP ID='wood_plank_25',T=390,F=50.26/
&RAMP ID='wood_plank_25',T=395,F=50.43/
&RAMP ID='wood_plank_25',T=400,F=50.61/
&RAMP ID='wood_plank_25',T=405,F=50.09/
&RAMP ID='wood_plank_25',T=410,F=50.02/
&RAMP ID='wood_plank_25',T=415,F=50.30/
&RAMP ID='wood_plank_25',T=420,F=49.72/
&RAMP ID='wood_plank_25',T=425,F=50.03/
&RAMP ID='wood_plank_25',T=430,F=50.69/
&RAMP ID='wood_plank_25',T=435,F=50.77/
&RAMP ID='wood_plank_25',T=440,F=50.13/
&RAMP ID='wood_plank_25',T=445,F=50.44/
&RAMP ID='wood_plank_25',T=450,F=51.13/
&RAMP ID='wood_plank_25',T=455,F=51.48/
&RAMP ID='wood_plank_25',T=460,F=50.74/
&RAMP ID='wood_plank_25',T=465,F=50.87/
&RAMP ID='wood_plank_25',T=470,F=51.17/
&RAMP ID='wood_plank_25',T=475,F=51.36/
&RAMP ID='wood_plank_25',T=480,F=51.96/
&RAMP ID='wood_plank_25',T=485,F=52.81/
&RAMP ID='wood_plank_25',T=490,F=52.93/
&RAMP ID='wood_plank_25',T=495,F=53.71/
&RAMP ID='wood_plank_25',T=500,F=53.84/
&RAMP ID='wood_plank_25',T=505,F=54.09/
&RAMP ID='wood_plank_25',T=510,F=54.80/
&RAMP ID='wood_plank_25',T=515,F=55.07/
&RAMP ID='wood_plank_25',T=520,F=55.85/
&RAMP ID='wood_plank_25',T=525,F=57.05/
&RAMP ID='wood_plank_25',T=530,F=57.53/
&RAMP ID='wood_plank_25',T=535,F=58.13/
&RAMP ID='wood_plank_25',T=540,F=58.79/
&RAMP ID='wood_plank_25',T=545,F=59.27/
&RAMP ID='wood_plank_25',T=550,F=59.36/
&RAMP ID='wood_plank_25',T=555,F=59.51/
&RAMP ID='wood_plank_25',T=560,F=59.43/
&RAMP ID='wood_plank_25',T=565,F=60.57/
&RAMP ID='wood_plank_25',T=570,F=61.09/
&RAMP ID='wood_plank_25',T=575,F=60.71/
&RAMP ID='wood_plank_25',T=580,F=60.13/
&RAMP ID='wood_plank_25',T=585,F=60.49/
&RAMP ID='wood_plank_25',T=590,F=61.28/
&RAMP ID='wood_plank_25',T=595,F=61.45/
&RAMP ID='wood_plank_25',T=600,F=62.36/
&RAMP ID='wood_plank_25',T=605,F=63.28/
&RAMP ID='wood_plank_25',T=610,F=64.01/
&RAMP ID='wood_plank_25',T=615,F=65.07/
&RAMP ID='wood_plank_25',T=620,F=65.29/
&RAMP ID='wood_plank_25',T=625,F=65.12/
&RAMP ID='wood_plank_25',T=630,F=65.55/
&RAMP ID='wood_plank_25',T=635,F=66.46/
&RAMP ID='wood_plank_25',T=640,F=67.47/
&RAMP ID='wood_plank_25',T=645,F=68.59/
&RAMP ID='wood_plank_25',T=650,F=69.88/
&RAMP ID='wood_plank_25',T=655,F=69.95/
&RAMP ID='wood_plank_25',T=660,F=70.57/
&RAMP ID='wood_plank_25',T=665,F=71.11/
&RAMP ID='wood_plank_25',T=670,F=72.35/
&RAMP ID='wood_plank_25',T=675,F=72.95/
&RAMP ID='wood_plank_25',T=680,F=72.80/
&RAMP ID='wood_plank_25',T=685,F=74.10/
&RAMP ID='wood_plank_25',T=690,F=74.65/
&RAMP ID='wood_plank_25',T=695,F=74.68/
&RAMP ID='wood_plank_25',T=700,F=75.32/
&RAMP ID='wood_plank_25',T=705,F=75.94/
&RAMP ID='wood_plank_25',T=710,F=77.54/
&RAMP ID='wood_plank_25',T=715,F=78.48/
&RAMP ID='wood_plank_25',T=720,F=79.06/
&RAMP ID='wood_plank_25',T=725,F=80.46/
&RAMP ID='wood_plank_25',T=730,F=81.45/
&RAMP ID='wood_plank_25',T=735,F=81.66/
&RAMP ID='wood_plank_25',T=740,F=82.42/
&RAMP ID='wood_plank_25',T=745,F=84.12/
&RAMP ID='wood_plank_25',T=750,F=85.53/
&RAMP ID='wood_plank_25',T=755,F=86.39/
&RAMP ID='wood_plank_25',T=760,F=86.48/
&RAMP ID='wood_plank_25',T=765,F=86.78/
&RAMP ID='wood_plank_25',T=770,F=87.06/
&RAMP ID='wood_plank_25',T=775,F=88.16/
&RAMP ID='wood_plank_25',T=780,F=89.38/
&RAMP ID='wood_plank_25',T=785,F=89.18/
&RAMP ID='wood_plank_25',T=790,F=89.32/
&RAMP ID='wood_plank_25',T=795,F=89.21/
&RAMP ID='wood_plank_25',T=800,F=89.63/
&RAMP ID='wood_plank_25',T=805,F=90.84/
&RAMP ID='wood_plank_25',T=810,F=92.32/
&RAMP ID='wood_plank_25',T=815,F=92.43/
&RAMP ID='wood_plank_25',T=820,F=93.15/
&RAMP ID='wood_plank_25',T=825,F=92.70/
&RAMP ID='wood_plank_25',T=830,F=93.07/
&RAMP ID='wood_plank_25',T=835,F=92.75/
&RAMP ID='wood_plank_25',T=840,F=92.68/
&RAMP ID='wood_plank_25',T=845,F=92.60/
&RAMP ID='wood_plank_25',T=850,F=92.69/
&RAMP ID='wood_plank_25',T=855,F=92.71/
&RAMP ID='wood_plank_25',T=860,F=92.64/
&RAMP ID='wood_plank_25',T=865,F=92.36/
&RAMP ID='wood_plank_25',T=870,F=91.53/
&RAMP ID='wood_plank_25',T=875,F=90.64/
&RAMP ID='wood_plank_25',T=880,F=89.68/
&RAMP ID='wood_plank_25',T=885,F=89.92/
&RAMP ID='wood_plank_25',T=890,F=90.20/
&RAMP ID='wood_plank_25',T=895,F=88.74/
&RAMP ID='wood_plank_25',T=900,F=86.71/
&RAMP ID='wood_plank_25',T=905,F=84.60/
&RAMP ID='wood_plank_25',T=910,F=82.44/
&RAMP ID='wood_plank_25',T=915,F=80.87/
&RAMP ID='wood_plank_25',T=920,F=79.09/
&RAMP ID='wood_plank_25',T=925,F=77.80/
&RAMP ID='wood_plank_25',T=930,F=77.01/
&RAMP ID='wood_plank_25',T=935,F=74.67/
&RAMP ID='wood_plank_25',T=940,F=71.64/
&RAMP ID='wood_plank_25',T=945,F=68.98/
&RAMP ID='wood_plank_25',T=950,F=65.42/
&RAMP ID='wood_plank_25',T=955,F=62.39/
&RAMP ID='wood_plank_25',T=960,F=61.20/
&RAMP ID='wood_plank_25',T=965,F=59.32/
&RAMP ID='wood_plank_25',T=970,F=56.01/
&RAMP ID='wood_plank_25',T=975,F=53.97/
&RAMP ID='wood_plank_25',T=980,F=52.45/
&RAMP ID='wood_plank_25',T=985,F=50.22/
&RAMP ID='wood_plank_25',T=990,F=48.85/
&RAMP ID='wood_plank_25',T=995,F=48.24/
&RAMP ID='wood_plank_25',T=1000,F=46.38/
&RAMP ID='wood_plank_25',T=1005,F=43.78/
&RAMP ID='wood_plank_25',T=1010,F=43.95/
&RAMP ID='wood_plank_25',T=1015,F=46.70/
&RAMP ID='wood_plank_25',T=1020,F=47.51/
&RAMP ID='wood_plank_25',T=1025,F=48.13/
&RAMP ID='wood_plank_25',T=1030,F=47.35/
&RAMP ID='wood_plank_25',T=1035,F=45.21/
&RAMP ID='wood_plank_25',T=1040,F=43.03/
&RAMP ID='wood_plank_25',T=1045,F=40.40/
&RAMP ID='wood_plank_25',T=1050,F=39.46/
&RAMP ID='wood_plank_25',T=1055,F=38.53/
&RAMP ID='wood_plank_25',T=1060,F=37.45/
&RAMP ID='wood_plank_25',T=1065,F=35.99/
&RAMP ID='wood_plank_25',T=1070,F=34.95/
&RAMP ID='wood_plank_25',T=1075,F=34.19/
&RAMP ID='wood_plank_25',T=1080,F=32.33/
&RAMP ID='wood_plank_25',T=1085,F=31.30/
&RAMP ID='wood_plank_25',T=1090,F=31.07/
&RAMP ID='wood_plank_25',T=1095,F=30.59/
&RAMP ID='wood_plank_25',T=1100,F=29.89/
&RAMP ID='wood_plank_25',T=1105,F=29.69/
&RAMP ID='wood_plank_25',T=1110,F=28.32/
&RAMP ID='wood_plank_25',T=1115,F=28.02/
&RAMP ID='wood_plank_25',T=1120,F=27.40/
&RAMP ID='wood_plank_25',T=1125,F=27.70/
&RAMP ID='wood_plank_25',T=1130,F=28.34/
&RAMP ID='wood_plank_25',T=1135,F=28.73/
&RAMP ID='wood_plank_25',T=1140,F=28.97/
&RAMP ID='wood_plank_25',T=1145,F=29.24/
&RAMP ID='wood_plank_25',T=1150,F=28.90/
&RAMP ID='wood_plank_25',T=1155,F=28.07/
&RAMP ID='wood_plank_25',T=1160,F=27.54/
&RAMP ID='wood_plank_25',T=1165,F=27.64/
&RAMP ID='wood_plank_25',T=1170,F=26.93/
&RAMP ID='wood_plank_25',T=1175,F=26.21/
&RAMP ID='wood_plank_25',T=1180,F=26.51/
&RAMP ID='wood_plank_25',T=1185,F=28.53/
&RAMP ID='wood_plank_25',T=1190,F=28.48/
&RAMP ID='wood_plank_25',T=1195,F=29.31/
&RAMP ID='wood_plank_25',T=1200,F=30.60/
&RAMP ID='wood_plank_25',T=1205,F=28.18/
&RAMP ID='wood_plank_25',T=1210,F=25.75/
&RAMP ID='wood_plank_25',T=1215,F=24.72/
&RAMP ID='wood_plank_25',T=1220,F=24.16/
&RAMP ID='wood_plank_25',T=1225,F=24.70/
&RAMP ID='wood_plank_25',T=1230,F=25.07/
&RAMP ID='wood_plank_25',T=1235,F=25.45/
&RAMP ID='wood_plank_25',T=1240,F=25.50/
&RAMP ID='wood_plank_25',T=1245,F=25.52/
&RAMP ID='wood_plank_25',T=1250,F=26.26/
&RAMP ID='wood_plank_25',T=1255,F=26.49/
&RAMP ID='wood_plank_25',T=1260,F=25.69/
&RAMP ID='wood_plank_25',T=1265,F=24.79/
&RAMP ID='wood_plank_25',T=1270,F=25.14/
&RAMP ID='wood_plank_25',T=1275,F=24.31/
&RAMP ID='wood_plank_25',T=1280,F=23.70/
&RAMP ID='wood_plank_25',T=1285,F=23.66/

&RAMP ID='wood_plank_50',T=0,F=0.00/
&RAMP ID='wood_plank_50',T=5,F=21.69/
&RAMP ID='wood_plank_50',T=10,F=147.32/
&RAMP ID='wood_plank_50',T=15,F=235.09/
&RAMP ID='wood_plank_50',T=20,F=233.13/
&RAMP ID='wood_plank_50',T=25,F=198.89/
&RAMP ID='wood_plank_50',T=30,F=173.91/
&RAMP ID='wood_plank_50',T=35,F=157.54/
&RAMP ID='wood_plank_50',T=40,F=145.36/
&RAMP ID='wood_plank_50',T=45,F=134.44/
&RAMP ID='wood_plank_50',T=50,F=127.45/
&RAMP ID='wood_plank_50',T=55,F=122.17/
&RAMP ID='wood_plank_50',T=60,F=116.62/
&RAMP ID='wood_plank_50',T=65,F=111.12/
&RAMP ID='wood_plank_50',T=70,F=106.46/
&RAMP ID='wood_plank_50',T=75,F=102.60/
&RAMP ID='wood_plank_50',T=80,F=99.98/
&RAMP ID='wood_plank_50',T=85,F=96.52/
&RAMP ID='wood_plank_50',T=90,F=93.73/
&RAMP ID='wood_plank_50',T=95,F=91.53/
&RAMP ID='wood_plank_50',T=100,F=89.44/
&RAMP ID='wood_plank_50',T=105,F=87.22/
&RAMP ID='wood_plank_50',T=110,F=86.19/
&RAMP ID='wood_plank_50',T=115,F=85.60/
&RAMP ID='wood_plank_50',T=120,F=84.21/
&RAMP ID='wood_plank_50',T=125,F=82.93/
&RAMP ID='wood_plank_50',T=130,F=82.26/
&RAMP ID='wood_plank_50',T=135,F=81.35/
&RAMP ID='wood_plank_50',T=140,F=80.60/
&RAMP ID='wood_plank_50',T=145,F=79.94/
&RAMP ID='wood_plank_50',T=150,F=79.81/
&RAMP ID='wood_plank_50',T=155,F=78.86/
&RAMP ID='wood_plank_50',T=160,F=77.86/
&RAMP ID='wood_plank_50',T=165,F=77.75/
&RAMP ID='wood_plank_50',T=170,F=77.40/
&RAMP ID='wood_plank_50',T=175,F=76.70/
&RAMP ID='wood_plank_50',T=180,F=76.38/
&RAMP ID='wood_plank_50',T=185,F=76.28/
&RAMP ID='wood_plank_50',T=190,F=76.20/
&RAMP ID='wood_plank_50',T=195,F=75.87/
&RAMP ID='wood_plank_50',T=200,F=75.35/
&RAMP ID='wood_plank_50',T=205,F=74.82/
&RAMP ID='wood_plank_50',T=210,F=74.70/
&RAMP ID='wood_plank_50',T=215,F=74.61/
&RAMP ID='wood_plank_50',T=220,F=74.31/
&RAMP ID='wood_plank_50',T=225,F=74.14/
&RAMP ID='wood_plank_50',T=230,F=73.70/
&RAMP ID='wood_plank_50',T=235,F=73.78/
&RAMP ID='wood_plank_50',T=240,F=73.59/
&RAMP ID='wood_plank_50',T=245,F=73.86/
&RAMP ID='wood_plank_50',T=250,F=73.54/
&RAMP ID='wood_plank_50',T=255,F=73.45/
&RAMP ID='wood_plank_50',T=260,F=73.60/
&RAMP ID='wood_plank_50',T=265,F=74.08/
&RAMP ID='wood_plank_50',T=270,F=74.39/
&RAMP ID='wood_plank_50',T=275,F=74.48/
&RAMP ID='wood_plank_50',T=280,F=74.51/
&RAMP ID='wood_plank_50',T=285,F=73.90/
&RAMP ID='wood_plank_50',T=290,F=73.79/
&RAMP ID='wood_plank_50',T=295,F=74.53/
&RAMP ID='wood_plank_50',T=300,F=74.48/
&RAMP ID='wood_plank_50',T=305,F=73.93/
&RAMP ID='wood_plank_50',T=310,F=75.14/
&RAMP ID='wood_plank_50',T=315,F=75.36/
&RAMP ID='wood_plank_50',T=320,F=74.81/
&RAMP ID='wood_plank_50',T=325,F=74.92/
&RAMP ID='wood_plank_50',T=330,F=75.26/
&RAMP ID='wood_plank_50',T=335,F=75.64/
&RAMP ID='wood_plank_50',T=340,F=75.49/
&RAMP ID='wood_plank_50',T=345,F=75.33/
&RAMP ID='wood_plank_50',T=350,F=75.49/
&RAMP ID='wood_plank_50',T=355,F=75.48/
&RAMP ID='wood_plank_50',T=360,F=75.35/
&RAMP ID='wood_plank_50',T=365,F=75.30/
&RAMP ID='wood_plank_50',T=370,F=75.31/
&RAMP ID='wood_plank_50',T=375,F=76.12/
&RAMP ID='wood_plank_50',T=380,F=76.60/
&RAMP ID='wood_plank_50',T=385,F=76.89/
&RAMP ID='wood_plank_50',T=390,F=77.05/
&RAMP ID='wood_plank_50',T=395,F=77.66/
&RAMP ID='wood_plank_50',T=400,F=78.13/
&RAMP ID='wood_plank_50',T=405,F=78.56/
&RAMP ID='wood_plank_50',T=410,F=79.63/
&RAMP ID='wood_plank_50',T=415,F=80.04/
&RAMP ID='wood_plank_50',T=420,F=80.83/
&RAMP ID='wood_plank_50',T=425,F=81.49/
&RAMP ID='wood_plank_50',T=430,F=81.55/
&RAMP ID='wood_plank_50',T=435,F=81.99/
&RAMP ID='wood_plank_50',T=440,F=83.03/
&RAMP ID='wood_plank_50',T=445,F=83.93/
&RAMP ID='wood_plank_50',T=450,F=84.79/
&RAMP ID='wood_plank_50',T=455,F=85.27/
&RAMP ID='wood_plank_50',T=460,F=86.10/
&RAMP ID='wood_plank_50',T=465,F=86.00/
&RAMP ID='wood_plank_50',T=470,F=87.02/
&RAMP ID='wood_plank_50',T=475,F=88.07/
&RAMP ID='wood_plank_50',T=480,F=88.59/
&RAMP ID='wood_plank_50',T=485,F=89.19/
&RAMP ID='wood_plank_50',T=490,F=90.30/
&RAMP ID='wood_plank_50',T=495,F=90.29/
&RAMP ID='wood_plank_50',T=500,F=91.25/
&RAMP ID='wood_plank_50',T=505,F=92.22/
&RAMP ID='wood_plank_50',T=510,F=94.35/
&RAMP ID='wood_plank_50',T=515,F=95.26/
&RAMP ID='wood_plank_50',T=520,F=96.99/
&RAMP ID='wood_plank_50',T=525,F=98.14/
&RAMP ID='wood_plank_50',T=530,F=98.85/
&RAMP ID='wood_plank_50',T=535,F=99.26/
&RAMP ID='wood_plank_50',T=540,F=99.93/
&RAMP ID='wood_plank_50',T=545,F=100.24/
&RAMP ID='wood_plank_50',T=550,F=100.79/
&RAMP ID='wood_plank_50',T=555,F=101.28/
&RAMP ID='wood_plank_50',T=560,F=102.14/
&RAMP ID='wood_plank_50',T=565,F=103.01/
&RAMP ID='wood_plank_50',T=570,F=103.50/
&RAMP ID='wood_plank_50',T=575,F=103.81/
&RAMP ID='wood_plank_50',T=580,F=103.84/
&RAMP ID='wood_plank_50',T=585,F=104.37/
&RAMP ID='wood_plank_50',T=590,F=104.96/
&RAMP ID='wood_plank_50',T=595,F=105.25/
&RAMP ID='wood_plank_50',T=600,F=105.19/
&RAMP ID='wood_plank_50',T=605,F=104.60/
&RAMP ID='wood_plank_50',T=610,F=104.85/
&RAMP ID='wood_plank_50',T=615,F=105.09/
&RAMP ID='wood_plank_50',T=620,F=104.94/
&RAMP ID='wood_plank_50',T=625,F=104.72/
&RAMP ID='wood_plank_50',T=630,F=104.76/
&RAMP ID='wood_plank_50',T=635,F=103.96/
&RAMP ID='wood_plank_50',T=640,F=102.98/
&RAMP ID='wood_plank_50',T=645,F=102.46/
&RAMP ID='wood_plank_50',T=650,F=102.32/
&RAMP ID='wood_plank_50',T=655,F=101.95/
&RAMP ID='wood_plank_50',T=660,F=101.62/
&RAMP ID='wood_plank_50',T=665,F=100.48/
&RAMP ID='wood_plank_50',T=670,F=98.88/
&RAMP ID='wood_plank_50',T=675,F=96.59/
&RAMP ID='wood_plank_50',T=680,F=94.14/
&RAMP ID='wood_plank_50',T=685,F=92.38/
&RAMP ID='wood_plank_50',T=690,F=90.40/
&RAMP ID='wood_plank_50',T=695,F=89.95/
&RAMP ID='wood_plank_50',T=700,F=88.29/
&RAMP ID='wood_plank_50',T=705,F=86.43/
&RAMP ID='wood_plank_50',T=710,F=83.21/
&RAMP ID='wood_plank_50',T=715,F=79.34/
&RAMP ID='wood_plank_50',T=720,F=77.59/
&RAMP ID='wood_plank_50',T=725,F=76.39/
&RAMP ID='wood_plank_50',T=730,F=73.44/
&RAMP ID='wood_plank_50',T=735,F=69.82/
&RAMP ID='wood_plank_50',T=740,F=66.98/
&RAMP ID='wood_plank_50',T=745,F=63.33/
&RAMP ID='wood_plank_50',T=750,F=59.74/
&RAMP ID='wood_plank_50',T=755,F=56.07/
&RAMP ID='wood_plank_50',T=760,F=52.46/
&RAMP ID='wood_plank_50',T=765,F=50.34/
&RAMP ID='wood_plank_50',T=770,F=47.84/
&RAMP ID='wood_plank_50',T=775,F=45.76/
&RAMP ID='wood_plank_50',T=780,F=44.04/
&RAMP ID='wood_plank_50',T=785,F=42.75/
&RAMP ID='wood_plank_50',T=790,F=41.84/
&RAMP ID='wood_plank_50',T=795,F=41.05/
&RAMP ID='wood_plank_50',T=800,F=39.82/
&RAMP ID='wood_plank_50',T=805,F=38.21/
&RAMP ID='wood_plank_50',T=810,F=37.64/
&RAMP ID='wood_plank_50',T=815,F=36.78/
&RAMP ID='wood_plank_50',T=820,F=35.37/
&RAMP ID='wood_plank_50',T=825,F=34.41/
&RAMP ID='wood_plank_50',T=830,F=33.40/
&RAMP ID='wood_plank_50',T=835,F=33.38/
&RAMP ID='wood_plank_50',T=840,F=33.56/
&RAMP ID='wood_plank_50',T=845,F=33.22/
&RAMP ID='wood_plank_50',T=850,F=32.21/
&RAMP ID='wood_plank_50',T=855,F=31.43/
&RAMP ID='wood_plank_50',T=860,F=31.01/
&RAMP ID='wood_plank_50',T=865,F=30.91/
&RAMP ID='wood_plank_50',T=870,F=30.67/
&RAMP ID='wood_plank_50',T=875,F=30.47/
&RAMP ID='wood_plank_50',T=880,F=30.73/
&RAMP ID='wood_plank_50',T=885,F=30.32/
&RAMP ID='wood_plank_50',T=890,F=28.81/
&RAMP ID='wood_plank_50',T=895,F=27.24/
&RAMP ID='wood_plank_50',T=900,F=30.39/
&RAMP ID='wood_plank_50',T=905,F=31.48/
&RAMP ID='wood_plank_50',T=910,F=30.69/
&RAMP ID='wood_plank_50',T=915,F=31.44/
&RAMP ID='wood_plank_50',T=920,F=30.49/
&RAMP ID='wood_plank_50',T=925,F=29.87/
&RAMP ID='wood_plank_50',T=930,F=29.75/
&RAMP ID='wood_plank_50',T=935,F=29.90/

&RAMP ID='wood_plank_75',T=0,F=0.00/
&RAMP ID='wood_plank_75',T=5,F=7.87/
&RAMP ID='wood_plank_75',T=10,F=117.40/
&RAMP ID='wood_plank_75',T=15,F=265.81/
&RAMP ID='wood_plank_75',T=20,F=297.81/
&RAMP ID='wood_plank_75',T=25,F=266.98/
&RAMP ID='wood_plank_75',T=30,F=234.87/
&RAMP ID='wood_plank_75',T=35,F=211.43/
&RAMP ID='wood_plank_75',T=40,F=191.20/
&RAMP ID='wood_plank_75',T=45,F=175.38/
&RAMP ID='wood_plank_75',T=50,F=162.30/
&RAMP ID='wood_plank_75',T=55,F=153.46/
&RAMP ID='wood_plank_75',T=60,F=146.64/
&RAMP ID='wood_plank_75',T=65,F=139.96/
&RAMP ID='wood_plank_75',T=70,F=135.72/
&RAMP ID='wood_plank_75',T=75,F=130.73/
&RAMP ID='wood_plank_75',T=80,F=126.73/
&RAMP ID='wood_plank_75',T=85,F=123.41/
&RAMP ID='wood_plank_75',T=90,F=121.65/
&RAMP ID='wood_plank_75',T=95,F=119.15/
&RAMP ID='wood_plank_75',T=100,F=117.00/
&RAMP ID='wood_plank_75',T=105,F=115.76/
&RAMP ID='wood_plank_75',T=110,F=113.58/
&RAMP ID='wood_plank_75',T=115,F=111.61/
&RAMP ID='wood_plank_75',T=120,F=110.72/
&RAMP ID='wood_plank_75',T=125,F=110.55/
&RAMP ID='wood_plank_75',T=130,F=109.23/
&RAMP ID='wood_plank_75',T=135,F=106.47/
&RAMP ID='wood_plank_75',T=140,F=105.44/
&RAMP ID='wood_plank_75',T=145,F=104.21/
&RAMP ID='wood_plank_75',T=150,F=102.64/
&RAMP ID='wood_plank_75',T=155,F=102.00/
&RAMP ID='wood_plank_75',T=160,F=101.66/
&RAMP ID='wood_plank_75',T=165,F=100.63/
&RAMP ID='wood_plank_75',T=170,F=99.65/
&RAMP ID='wood_plank_75',T=175,F=99.47/
&RAMP ID='wood_plank_75',T=180,F=98.45/
&RAMP ID='wood_plank_75',T=185,F=97.33/
&RAMP ID='wood_plank_75',T=190,F=96.56/
&RAMP ID='wood_plank_75',T=195,F=95.71/
&RAMP ID='wood_plank_75',T=200,F=95.67/
&RAMP ID='wood_plank_75',T=205,F=96.06/
&RAMP ID='wood_plank_75',T=210,F=96.31/
&RAMP ID='wood_plank_75',T=215,F=96.35/
&RAMP ID='wood_plank_75',T=220,F=96.45/
&RAMP ID='wood_plank_75',T=225,F=96.41/
&RAMP ID='wood_plank_75',T=230,F=95.28/
&RAMP ID='wood_plank_75',T=235,F=94.71/
&RAMP ID='wood_plank_75',T=240,F=94.14/
&RAMP ID='wood_plank_75',T=245,F=93.74/
&RAMP ID='wood_plank_75',T=250,F=94.16/
&RAMP ID='wood_plank_75',T=255,F=94.60/
&RAMP ID='wood_plank_75',T=260,F=94.32/
&RAMP ID='wood_plank_75',T=265,F=94.91/
&RAMP ID='wood_plank_75',T=270,F=95.07/
&RAMP ID='wood_plank_75',T=275,F=95.34/
&RAMP ID='wood_plank_75',T=280,F=95.02/
&RAMP ID='wood_plank_75',T=285,F=94.91/
&RAMP ID='wood_plank_75',T=290,F=94.64/
&RAMP ID='wood_plank_75',T=295,F=95.84/
&RAMP ID='wood_plank_75',T=300,F=95.82/
&RAMP ID='wood_plank_75',T=305,F=96.14/
&RAMP ID='wood_plank_75',T=310,F=95.97/
&RAMP ID='wood_plank_75',T=315,F=96.34/
&RAMP ID='wood_plank_75',T=320,F=96.66/
&RAMP ID='wood_plank_75',T=325,F=96.42/
&RAMP ID='wood_plank_75',T=330,F=97.03/
&RAMP ID='wood_plank_75',T=335,F=98.06/
&RAMP ID='wood_plank_75',T=340,F=98.04/
&RAMP ID='wood_plank_75',T=345,F=98.19/
&RAMP ID='wood_plank_75',T=350,F=98.71/
&RAMP ID='wood_plank_75',T=355,F=98.80/
&RAMP ID='wood_plank_75',T=360,F=99.10/
&RAMP ID='wood_plank_75',T=365,F=99.67/
&RAMP ID='wood_plank_75',T=370,F=99.98/
&RAMP ID='wood_plank_75',T=375,F=100.90/
&RAMP ID='wood_plank_75',T=380,F=100.21/
&RAMP ID='wood_plank_75',T=385,F=101.29/
&RAMP ID='wood_plank_75',T=390,F=101.84/
&RAMP ID='wood_plank_75',T=395,F=102.05/
&RAMP ID='wood_plank_75',T=400,F=102.82/
&RAMP ID='wood_plank_75',T=405,F=102.99/
&RAMP ID='wood_plank_75',T=410,F=103.31/
&RAMP ID='wood_plank_75',T=415,F=103.27/
&RAMP ID='wood_plank_75',T=420,F=105.10/
&RAMP ID='wood_plank_75',T=425,F=106.02/
&RAMP ID='wood_plank_75',T=430,F=106.54/
&RAMP ID='wood_plank_75',T=435,F=107.12/
&RAMP ID='wood_plank_75',T=440,F=108.23/
&RAMP ID='wood_plank_75',T=445,F=109.21/
&RAMP ID='wood_plank_75',T=450,F=110.39/
&RAMP ID='wood_plank_75',T=455,F=111.13/
&RAMP ID='wood_plank_75',T=460,F=111.20/
&RAMP ID='wood_plank_75',T=465,F=112.07/
&RAMP ID='wood_plank_75',T=470,F=112.96/
&RAMP ID='wood_plank_75',T=475,F=113.88/
&RAMP ID='wood_plank_75',T=480,F=114.34/
&RAMP ID='wood_plank_75',T=485,F=114.65/
&RAMP ID='wood_plank_75',T=490,F=114.76/
&RAMP ID='wood_plank_75',T=495,F=116.68/
&RAMP ID='wood_plank_75',T=500,F=118.46/
&RAMP ID='wood_plank_75',T=505,F=120.22/
&RAMP ID='wood_plank_75',T=510,F=120.92/
&RAMP ID='wood_plank_75',T=515,F=121.63/
&RAMP ID='wood_plank_75',T=520,F=121.29/
&RAMP ID='wood_plank_75',T=525,F=120.18/
&RAMP ID='wood_plank_75',T=530,F=119.94/
&RAMP ID='wood_plank_75',T=535,F=120.70/
&RAMP ID='wood_plank_75',T=540,F=120.75/
&RAMP ID='wood_plank_75',T=545,F=120.57/
&RAMP ID='wood_plank_75',T=550,F=120.21/
&RAMP ID='wood_plank_75',T=555,F=119.50/
&RAMP ID='wood_plank_75',T=560,F=118.80/
&RAMP ID='wood_plank_75',T=565,F=117.54/
&RAMP ID='wood_plank_75',T=570,F=116.95/
&RAMP ID='wood_plank_75',T=575,F=116.78/
&RAMP ID='wood_plank_75',T=580,F=114.07/
&RAMP ID='wood_plank_75',T=585,F=111.44/
&RAMP ID='wood_plank_75',T=590,F=108.57/
&RAMP ID='wood_plank_75',T=595,F=106.39/
&RAMP ID='wood_plank_75',T=600,F=103.57/
&RAMP ID='wood_plank_75',T=605,F=100.53/
&RAMP ID='wood_plank_75',T=610,F=96.12/
&RAMP ID='wood_plank_75',T=615,F=92.26/
&RAMP ID='wood_plank_75',T=620,F=88.70/
&RAMP ID='wood_plank_75',T=625,F=84.69/
&RAMP ID='wood_plank_75',T=630,F=80.28/
&RAMP ID='wood_plank_75',T=635,F=75.11/
&RAMP ID='wood_plank_75',T=640,F=70.40/
&RAMP ID='wood_plank_75',T=645,F=65.72/
&RAMP ID='wood_plank_75',T=650,F=59.89/
&RAMP ID='wood_plank_75',T=655,F=54.93/
&RAMP ID='wood_plank_75',T=660,F=50.20/
&RAMP ID='wood_plank_75',T=665,F=45.48/
&RAMP ID='wood_plank_75',T=670,F=41.31/
&RAMP ID='wood_plank_75',T=675,F=38.65/
&RAMP ID='wood_plank_75',T=680,F=37.13/
&RAMP ID='wood_plank_75',T=685,F=36.47/
&RAMP ID='wood_plank_75',T=690,F=36.07/
&RAMP ID='wood_plank_75',T=695,F=35.91/
&RAMP ID='wood_plank_75',T=700,F=35.71/
&RAMP ID='wood_plank_75',T=705,F=35.08/
&RAMP ID='wood_plank_75',T=710,F=34.35/
&RAMP ID='wood_plank_75',T=715,F=33.52/
&RAMP ID='wood_plank_75',T=720,F=33.67/
&RAMP ID='wood_plank_75',T=725,F=34.05/
&RAMP ID='wood_plank_75',T=730,F=33.92/
&RAMP ID='wood_plank_75',T=735,F=34.16/
&RAMP ID='wood_plank_75',T=740,F=33.46/
&RAMP ID='wood_plank_75',T=745,F=33.27/
&RAMP ID='wood_plank_75',T=750,F=33.16/
&RAMP ID='wood_plank_75',T=755,F=32.67/
&RAMP ID='wood_plank_75',T=760,F=31.91/
&RAMP ID='wood_plank_75',T=765,F=31.54/
&RAMP ID='wood_plank_75',T=770,F=30.52/
&RAMP ID='wood_plank_75',T=775,F=30.41/
&RAMP ID='wood_plank_75',T=780,F=30.66/
&RAMP ID='wood_plank_75',T=785,F=30.79/
