# Supplementary material for: An Approach for Flux and Thickness Scaling of Cone Calorimeter Data for Predicting the Pyrolysis of Materials
Source: Fire Technol. 2025 Jun 12;61(7):4897–935. doi: 10.1007/s10694-025-01767-1 (PMC12686029; doi:10.1007/s10694-025-01767-1)
Supplement: Supplementary file 12 — Supplementary file12 (FDS 188 kb) [file 10694_2025_1767_MOESM12_ESM.fds]

&HEAD CHID='pallet_burn_3in_kin'/

&MESH ID='Mesh01', IJK=24,24,24, XB=0.0000,1.8288,-1.2192,0.6096,0.0000,1.8288,MULT_ID='M'/
&MULT ID='M',DX=1.8288,I_UPPER=1,DY=1.8288,J_UPPER=1,DZ=1.8288,K_UPPER=1/
&MISC NO_PRESSURE_ZONES=T/
&RADI NUMBER_RADIATION_ANGLES=200/

&TIME T_END=1000/

&REAC ID='WOOD',C=1,H=1.666667,O=0.833333,CO_YIELD=0.008,SOOT_YIELD=0.004,HEAT_OF_COMBUSTION=14660/
&SPEC ID='WATER VAPOR'/

&SURF ID='RibSide',
      MINIMUM_LAYER_THICKNESS=1E-6,
      MATL_ID(1,:)='WOOD','MOISTURE',
      MATL_MASS_FRACTION(1,:)=0.91,0.09,
      THICKNESS=0.038,
      STRETCH_FACTOR=1,
      BURN_AWAY=T,
      COLOR='BURLY WOOD 2'/

&SURF ID='PlankTop',
      MINIMUM_LAYER_THICKNESS=1E-6,
      MATL_ID(1,:)='WOOD','MOISTURE',
      MATL_MASS_FRACTION(1,:)=0.91,0.09,
      THICKNESS=0.019,
      STRETCH_FACTOR=1,
      BURN_AWAY=T,
      COLOR='BURNT SIENNA'/

&SURF ID='ThickWood',
      MINIMUM_LAYER_THICKNESS=1E-6,
      MATL_ID(1,:)='WOOD','MOISTURE',
      MATL_MASS_FRACTION(1,:)=0.91,0.09,
      THICKNESS=0.1016,
      STRETCH_FACTOR=1,
      BURN_AWAY=T,
      COLOR='CHOCOLATE 4'/

&MATL ID                    = 'WOOD'
      EMISSIVITY            = 0.9
      DENSITY               = 408.
      CONDUCTIVITY_RAMP     = 'wood_k'
      SPECIFIC_HEAT_RAMP    = 'wood_cp'
      HEAT_OF_REACTION(1)   = 112.
      A(1)                  = 2.12E11
      E(1)                  = 1.91E5
      N_S(1)                = 1.89
      NU_SPEC(1,1)          = 0.85
      SPEC_ID(1,1)          = 'WOOD'
      NU_MATL(1,1)          = 0.15
      MATL_ID(1,1)          = 'CHAR' /

&MATL ID                = 'MOISTURE'
      DENSITY           = 1000.
      CONDUCTIVITY      = 0.6
      EMISSIVITY        = 0.9
      SPECIFIC_HEAT     = 4.2
      A(1)              = 8.37E12
      E(1)              = 1.21E5
      NU_SPEC           = 1.0
      SPEC_ID           = 'WATER VAPOR'
      HEAT_OF_REACTION  = 2500./

&MATL ID                    = 'CHAR'
      EMISSIVITY            = 0.84
      DENSITY               = 52.5
      CONDUCTIVITY_RAMP     = 'char_k'
      SPECIFIC_HEAT_RAMP    = 'char_cp'
      HEAT_OF_REACTION      = -32000.
      A(1)                  = 3.75
      E(1)                  = 27685.
      N_O2(1)               = 0.68
      GAS_DIFFUSION_DEPTH   = 0.0001
      SPEC_ID               = 'PRODUCTS','AIR',
      NU_SPEC               = 12.58455,-11.58455 /

&RAMP ID = 'wood_k', T = 20,  F = 0.062 /
&RAMP ID = 'wood_k', T = 300, F = 0.151 /

&RAMP ID = 'char_k', T = 20, F = 0.115038 /
&RAMP ID = 'char_k', T = 900, F = 0.187198 /

&RAMP ID = 'wood_cp', T = 30, F = 0.92 /
&RAMP ID = 'wood_cp', T = 230, F = 1.8 /
&RAMP ID = 'wood_cp', T = 800, F = 4.308 /

&RAMP ID = 'char_cp', T = 20., F = 0.6823 /
&RAMP ID = 'char_cp', T = 40., F = 0.7947 /
&RAMP ID = 'char_cp', T = 60., F = 0.8887 /
&RAMP ID = 'char_cp', T = 80., F = 0.9684 /
&RAMP ID = 'char_cp', T = 100., F = 1.0368 /
&RAMP ID = 'char_cp', T = 140., F = 1.1478 /
&RAMP ID = 'char_cp', T = 180., F = 1.2344 /
&RAMP ID = 'char_cp', T = 220., F = 1.3041 /
&RAMP ID = 'char_cp', T = 260., F = 1.3617 /
&RAMP ID = 'char_cp', T = 300., F = 1.4106 /
&RAMP ID = 'char_cp', T = 350., F = 1.4627 /
&RAMP ID = 'char_cp', T = 400., F = 1.5074 /
&RAMP ID = 'char_cp', T = 500., F = 1.5820 /
&RAMP ID = 'char_cp', T = 600., F = 1.6440 /
&RAMP ID = 'char_cp', T = 700., F = 1.6982 /
&RAMP ID = 'char_cp', T = 800., F = 1.7474 /

&MATL ID='GYPSUM',CONDUCTIVITY=0.17,DENSITY=960,SPECIFIC_HEAT=1.1/
&MATL ID='CONCRETE',CONDUCTIVITY=1.6,DENSITY=2400,SPECIFIC_HEAT=0.75/

&SURF ID='WALL',MATL_ID='GYPSUM',THICKNESS=0.01,RGB=200,200,200,DEFAULT=T/
&SURF ID='FLOOR',MATL_ID='GYPSUM',THICKNESS=0.30,RGB=120,120,120/

&OBST ID='Obstruction', XB=0.0000,2.4384,0.0000,2.4384,2.4384,2.5146, SURF_ID='WALL'/

&VENT ID='Z-', SURF_ID='FLOOR', PBZ= 0.0000/
&VENT ID='Y-', SURF_ID='OPEN', PBY=-1.2192/
&VENT ID='X+', SURF_ID='OPEN', PBX= 3.6576/
&VENT ID='Z+', SURF_ID='OPEN', PBZ= 3.6576/
&VENT ID='X-',SURF_ID='OPEN',XB=0.0000,0.0000,-1.2192,0.0000,0.0000,3.6576/
&VENT ID='Y+',SURF_ID='OPEN',XB=2.4384,3.6576,2.4384,2.4384,0.0000,3.6576/
&VENT ID='X-1',SURF_ID='OPEN',XB=0.0000,0.0000,0.0000,2.4384,2.4384,3.6576/
&VENT ID='Y+1',SURF_ID='OPEN',XB=0.0000,2.4384,2.4384,2.4384,2.4384,3.6576/

&OBST ID='Side1', XB=0.0000,0.0762,1.8288,1.9050,1.0668,1.1430, BULK_DENSITY=272.890817213755, SURF_ID6='ThickWood','RibSide','RibSide','ThickWood','ThickWood','ThickWood'/
&OBST ID='Side1', XB=0.0000,0.0762,1.8288,1.9050,1.1430,1.2192, BULK_DENSITY=272.890817213755, SURF_ID6='RibSide','RibSide','RibSide','ThickWood','RibSide','ThickWood'/
&OBST ID='Side1', XB=0.0762,0.1524,1.7526,1.8288,0.6858,0.8382, BULK_DENSITY=272.890817213755, SURF_ID6='RibSide','RibSide','RibSide','ThickWood','ThickWood','RibSide'/
&OBST ID='Side1', XB=0.0762,0.1524,1.7526,1.8288,0.8382,0.9906, BULK_DENSITY=272.890817213755, SURF_ID6='RibSide','ThickWood','RibSide','RibSide','RibSide','ThickWood'/
&OBST ID='Side1', XB=0.1524,0.2286,1.6764,1.7526,0.3048,0.3810, BULK_DENSITY=272.890817213755, SURF_ID6='RibSide','RibSide','RibSide','ThickWood','ThickWood','RibSide'/
&OBST ID='Side1', XB=0.1524,0.2286,1.6764,1.7526,0.3810,0.4572, BULK_DENSITY=272.890817213755, SURF_ID='RibSide'/
&OBST ID='Side1', XB=0.1524,0.2286,1.6764,1.7526,0.4572,0.5334, BULK_DENSITY=272.890817213755, SURF_ID6='RibSide','ThickWood','RibSide','RibSide','RibSide','RibSide'/
&OBST ID='Side1', XB=0.1524,0.2286,1.6764,1.7526,0.5334,0.6096, BULK_DENSITY=272.890817213755, SURF_ID6='RibSide','ThickWood','ThickWood','RibSide','RibSide','ThickWood'/
&OBST ID='Side1', XB=0.2286,0.3048,1.6002,1.6764,0.0000,0.0762, BULK_DENSITY=272.890817213755, SURF_IDS='RibSide','RibSide','ThickWood'/
&OBST ID='Side1', XB=0.2286,0.3048,1.6002,1.6764,0.0762,0.1524, BULK_DENSITY=272.890817213755, SURF_ID6='RibSide','ThickWood','RibSide','RibSide','RibSide','ThickWood'/
&OBST ID='Side1', XB=0.0762,0.1524,1.7907,1.8288,0.9906,1.1430, BULK_DENSITY=272.890817213755, SURF_ID6='ThickWood','ThickWood','ThickWood','RibSide','ThickWood','ThickWood'/
&OBST ID='Side1', XB=0.1524,0.2286,1.7145,1.7526,0.6096,0.6858, BULK_DENSITY=272.890817213755, SURF_ID6='ThickWood','ThickWood','ThickWood','RibSide','ThickWood','ThickWood'/
&OBST ID='Side1', XB=0.2286,0.3048,1.6383,1.6764,0.1524,0.3048, BULK_DENSITY=272.890817213755, SURF_ID6='ThickWood','ThickWood','ThickWood','RibSide','ThickWood','ThickWood'/
&OBST ID='Side1', XB=0.0762,0.1143,1.8288,1.9050,0.9906,1.0668, BULK_DENSITY=272.890817213755, SURF_ID6='ThickWood','RibSide','ThickWood','ThickWood','ThickWood','ThickWood'/
&OBST ID='Side1', XB=0.1524,0.1905,1.7526,1.8288,0.5334,0.6858, BULK_DENSITY=272.890817213755, SURF_ID6='ThickWood','RibSide','ThickWood','ThickWood','ThickWood','ThickWood'/
&OBST ID='Side1', XB=0.2286,0.2667,1.6002,1.6764,0.1524,0.2286, BULK_DENSITY=272.890817213755, SURF_ID6='RibSide','ThickWood','RibSide','RibSide','RibSide','RibSide'/
&OBST ID='Side1', XB=0.2286,0.2667,1.6764,1.7526,0.1524,0.3048, BULK_DENSITY=272.890817213755, SURF_ID6='ThickWood','RibSide','ThickWood','ThickWood','ThickWood','ThickWood'/
&OBST ID='Side1', XB=0.5334,0.6096,2.3622,2.4384,1.0668,1.1430, BULK_DENSITY=272.890817213755, SURF_ID6='ThickWood','RibSide','RibSide','ThickWood','ThickWood','ThickWood'/
&OBST ID='Side1', XB=0.5334,0.6096,2.3622,2.4384,1.1430,1.2192, BULK_DENSITY=272.890817213755, SURF_ID6='ThickWood','RibSide','RibSide','RibSide','ThickWood','ThickWood'/
&OBST ID='Side1', XB=0.6096,0.6858,2.2860,2.3622,0.6858,0.8382, BULK_DENSITY=272.890817213755, SURF_ID6='ThickWood','RibSide','RibSide','RibSide','ThickWood','ThickWood'/
&OBST ID='Side1', XB=0.6096,0.6858,2.2860,2.3622,0.8382,0.9906, BULK_DENSITY=272.890817213755, SURF_ID6='RibSide','RibSide','ThickWood','RibSide','RibSide','ThickWood'/
&OBST ID='Side1', XB=0.6858,0.7620,2.2098,2.2860,0.3048,0.3810, BULK_DENSITY=272.890817213755, SURF_ID6='ThickWood','RibSide','RibSide','RibSide','ThickWood','ThickWood'/
&OBST ID='Side1', XB=0.6858,0.7620,2.2098,2.2860,0.3810,0.4572, BULK_DENSITY=272.890817213755, SURF_ID='RibSide'/
&OBST ID='Side1', XB=0.6858,0.7620,2.2098,2.2860,0.4572,0.5334, BULK_DENSITY=272.890817213755, SURF_ID6='RibSide','RibSide','ThickWood','RibSide','RibSide','RibSide'/
&OBST ID='Side1', XB=0.6858,0.7620,2.2098,2.2860,0.5334,0.6096, BULK_DENSITY=272.890817213755, SURF_ID6='RibSide','ThickWood','ThickWood','RibSide','RibSide','ThickWood'/
&OBST ID='Side1', XB=0.7620,0.8382,2.1336,2.2098,0.0000,0.0762, BULK_DENSITY=272.890817213755, SURF_IDS='RibSide','RibSide','ThickWood'/
&OBST ID='Side1', XB=0.7620,0.8382,2.1336,2.2098,0.0762,0.1524, BULK_DENSITY=272.890817213755, SURF_ID6='RibSide','RibSide','ThickWood','RibSide','RibSide','ThickWood'/
&OBST ID='Side1', XB=0.5334,0.6096,2.3241,2.3622,0.9906,1.0668, BULK_DENSITY=272.890817213755, SURF_ID6='RibSide','RibSide','RibSide','ThickWood','RibSide','RibSide'/
&OBST ID='Side1', XB=0.6096,0.6858,2.2479,2.2860,0.5334,0.6858, BULK_DENSITY=272.890817213755, SURF_ID6='RibSide','RibSide','RibSide','ThickWood','RibSide','RibSide'/
&OBST ID='Side1', XB=0.6858,0.7620,2.1717,2.2098,0.1524,0.3048, BULK_DENSITY=272.890817213755, SURF_ID6='RibSide','RibSide','RibSide','ThickWood','RibSide','RibSide'/
&OBST ID='Side1', XB=0.7620,0.8382,2.1717,2.2098,0.1524,0.2286, BULK_DENSITY=272.890817213755, SURF_ID6='ThickWood','ThickWood','ThickWood','RibSide','ThickWood','ThickWood'/
&OBST ID='Side1', XB=0.6096,0.6477,2.2860,2.3622,0.9906,1.1430, BULK_DENSITY=272.890817213755, SURF_ID6='RibSide','ThickWood','RibSide','RibSide','RibSide','RibSide'/
&OBST ID='Side1', XB=0.6858,0.7239,2.2098,2.2860,0.6096,0.6858, BULK_DENSITY=272.890817213755, SURF_ID6='RibSide','ThickWood','RibSide','RibSide','RibSide','RibSide'/
&OBST ID='Side1', XB=0.7620,0.8001,2.1336,2.2098,0.1524,0.3048, BULK_DENSITY=272.890817213755, SURF_ID6='RibSide','ThickWood','RibSide','RibSide','RibSide','RibSide'/
&OBST ID='Side1', XB=0.3048,0.3810,2.0574,2.1336,0.9144,1.0668, BULK_DENSITY=272.890817213755, SURF_ID6='ThickWood','RibSide','RibSide','RibSide','ThickWood','ThickWood'/
&OBST ID='Side1', XB=0.3048,0.3810,2.0574,2.1336,1.0668,1.2192, BULK_DENSITY=272.890817213755, SURF_ID6='RibSide','RibSide','ThickWood','RibSide','RibSide','ThickWood'/
&OBST ID='Side1', XB=0.3810,0.4572,1.9812,2.0574,0.4572,0.6096, BULK_DENSITY=272.890817213755, SURF_ID6='ThickWood','RibSide','RibSide','RibSide','ThickWood','ThickWood'/
&OBST ID='Side1', XB=0.3810,0.4572,1.9812,2.0574,0.6096,0.7620, BULK_DENSITY=272.890817213755, SURF_ID6='RibSide','RibSide','ThickWood','RibSide','RibSide','ThickWood'/
&OBST ID='Side1', XB=0.4572,0.5334,1.9050,1.9812,0.0762,0.2286, BULK_DENSITY=272.890817213755, SURF_ID6='ThickWood','RibSide','RibSide','RibSide','ThickWood','ThickWood'/
&OBST ID='Side1', XB=0.4572,0.5334,1.9050,1.9812,0.2286,0.3810, BULK_DENSITY=272.890817213755, SURF_ID6='RibSide','RibSide','ThickWood','RibSide','RibSide','ThickWood'/
&OBST ID='Side1', XB=0.2286,0.3048,2.0955,2.1336,1.1430,1.2192, BULK_DENSITY=272.890817213755, SURF_ID6='RibSide','RibSide','RibSide','ThickWood','RibSide','RibSide'/
&OBST ID='Side1', XB=0.3048,0.3810,2.0193,2.0574,0.7620,0.9144, BULK_DENSITY=272.890817213755, SURF_ID6='RibSide','RibSide','RibSide','ThickWood','RibSide','RibSide'/
&OBST ID='Side1', XB=0.3810,0.4572,1.9431,1.9812,0.3810,0.4572, BULK_DENSITY=272.890817213755, SURF_ID6='RibSide','RibSide','RibSide','ThickWood','RibSide','RibSide'/
&OBST ID='Side1', XB=0.4572,0.5334,1.8669,1.9050,0.0000,0.0762, BULK_DENSITY=272.890817213755, SURF_ID6='RibSide','RibSide','RibSide','ThickWood','RibSide','RibSide'/
&OBST ID='Side1', XB=0.3810,0.4191,1.9812,2.0574,0.7620,0.9144, BULK_DENSITY=272.890817213755, SURF_ID6='RibSide','ThickWood','RibSide','RibSide','RibSide','RibSide'/
&OBST ID='Side1', XB=0.4572,0.4953,1.9050,1.9812,0.3810,0.5334, BULK_DENSITY=272.890817213755, SURF_ID6='RibSide','ThickWood','RibSide','RibSide','RibSide','RibSide'/
&OBST ID='Side1', XB=0.5334,0.5715,1.8288,1.9050,0.0000,0.1524, BULK_DENSITY=272.890817213755, SURF_ID6='RibSide','ThickWood','RibSide','RibSide','RibSide','RibSide'/
&OBST ID='Base1', XB=0.2286,0.3048,1.6764,1.7526,0.0000,0.0762, BULK_DENSITY=211.725634045154, SURF_IDS='ThickWood','PlankTop','ThickWood'/
&OBST ID='Base1', XB=0.3048,0.3810,1.7526,1.8288,0.0000,0.0762, BULK_DENSITY=211.725634045154, SURF_IDS='ThickWood','PlankTop','ThickWood'/
&OBST ID='Base1', XB=0.3810,0.4572,1.8288,1.9050,0.0000,0.0762, BULK_DENSITY=211.725634045154, SURF_IDS='ThickWood','PlankTop','ThickWood'/
&OBST ID='Base1', XB=0.4572,0.5334,1.9050,1.9812,0.0000,0.0762, BULK_DENSITY=211.725634045154, SURF_IDS='ThickWood','PlankTop','ThickWood'/
&OBST ID='Base1', XB=0.5334,0.6096,1.9812,2.0574,0.0000,0.0762, BULK_DENSITY=211.725634045154, SURF_IDS='ThickWood','PlankTop','ThickWood'/
&OBST ID='Base1', XB=0.6096,0.6858,2.0574,2.1336,0.0000,0.0762, BULK_DENSITY=211.725634045154, SURF_IDS='ThickWood','PlankTop','ThickWood'/
&OBST ID='Base1', XB=0.6858,0.7620,2.1336,2.2098,0.0000,0.0762, BULK_DENSITY=211.725634045154, SURF_IDS='ThickWood','PlankTop','ThickWood'/
&OBST ID='Base1', XB=0.0000,0.0762,1.8669,1.9050,1.1430,1.2192, BULK_DENSITY=211.725634045154, SURF_ID='PlankTop'/
&OBST ID='Base1', XB=0.0762,0.1524,1.9431,1.9812,1.1430,1.2192, BULK_DENSITY=211.725634045154, SURF_ID='PlankTop'/
&OBST ID='Base1', XB=0.1524,0.2286,2.0193,2.0574,1.1430,1.2192, BULK_DENSITY=211.725634045154, SURF_ID='PlankTop'/
&OBST ID='Base1', XB=0.2286,0.3048,2.0955,2.1336,1.1430,1.2192, BULK_DENSITY=211.725634045154, SURF_ID='PlankTop'/
&OBST ID='Base1', XB=0.3048,0.3810,2.1717,2.2098,1.1430,1.2192, BULK_DENSITY=211.725634045154, SURF_ID='PlankTop'/
&OBST ID='Base1', XB=0.3810,0.4572,2.2479,2.2860,1.1430,1.2192, BULK_DENSITY=211.725634045154, SURF_ID='PlankTop'/
&OBST ID='Base1', XB=0.4572,0.5334,2.3241,2.3622,1.1430,1.2192, BULK_DENSITY=211.725634045154, SURF_ID='PlankTop'/
&OBST ID='Base1', XB=0.0762,0.1143,1.9050,1.9812,1.1430,1.2192, BULK_DENSITY=211.725634045154, SURF_ID='PlankTop'/
&OBST ID='Base1', XB=0.1524,0.1905,1.9812,2.0574,1.1430,1.2192, BULK_DENSITY=211.725634045154, SURF_ID='PlankTop'/
&OBST ID='Base1', XB=0.2286,0.2667,2.0574,2.1336,1.1430,1.2192, BULK_DENSITY=211.725634045154, SURF_ID='PlankTop'/
&OBST ID='Base1', XB=0.3048,0.3429,2.1336,2.2098,1.1430,1.2192, BULK_DENSITY=211.725634045154, SURF_ID='PlankTop'/
&OBST ID='Base1', XB=0.3810,0.4191,2.2098,2.2860,1.1430,1.2192, BULK_DENSITY=211.725634045154, SURF_ID='PlankTop'/
&OBST ID='Base1', XB=0.4572,0.4953,2.2860,2.3622,1.1430,1.2192, BULK_DENSITY=211.725634045154, SURF_ID='PlankTop'/
&OBST ID='Base1', XB=0.5334,0.5715,2.3622,2.4384,1.1430,1.2192, BULK_DENSITY=211.725634045154, SURF_ID='PlankTop'/
&OBST ID='Base1', XB=0.0762,0.1524,1.7526,1.8288,0.6096,0.6858, BULK_DENSITY=211.725634045154, SURF_ID6='ThickWood','PlankTop','ThickWood','PlankTop','PlankTop','ThickWood'/
&OBST ID='Base1', XB=0.1524,0.2286,1.8288,1.9050,0.6096,0.6858, BULK_DENSITY=211.725634045154, SURF_IDS='ThickWood','PlankTop','PlankTop'/
&OBST ID='Base1', XB=0.2286,0.3048,1.9050,1.9812,0.6096,0.6858, BULK_DENSITY=211.725634045154, SURF_IDS='ThickWood','PlankTop','PlankTop'/
&OBST ID='Base1', XB=0.3048,0.3810,1.9812,2.0574,0.6096,0.6858, BULK_DENSITY=211.725634045154, SURF_IDS='ThickWood','PlankTop','PlankTop'/
&OBST ID='Base1', XB=0.3810,0.4572,2.0574,2.1336,0.6096,0.6858, BULK_DENSITY=211.725634045154, SURF_IDS='ThickWood','PlankTop','PlankTop'/
&OBST ID='Base1', XB=0.4572,0.5334,2.1336,2.2098,0.6096,0.6858, BULK_DENSITY=211.725634045154, SURF_IDS='ThickWood','PlankTop','PlankTop'/
&OBST ID='Base1', XB=0.5334,0.6096,2.2098,2.2860,0.6096,0.6858, BULK_DENSITY=211.725634045154, SURF_IDS='ThickWood','PlankTop','PlankTop'/
&OBST ID='Base1', XB=0.6096,0.6858,2.2860,2.3622,0.6096,0.6858, BULK_DENSITY=211.725634045154, SURF_ID6='PlankTop','ThickWood','PlankTop','ThickWood','PlankTop','ThickWood'/
&OBST ID='Base1', XB=0.1524,0.2286,1.7907,1.8288,0.5334,0.6096, BULK_DENSITY=211.725634045154, SURF_ID='PlankTop'/
&OBST ID='Base1', XB=0.2286,0.3048,1.8669,1.9050,0.5334,0.6096, BULK_DENSITY=211.725634045154, SURF_ID='PlankTop'/
&OBST ID='Base1', XB=0.3048,0.3810,1.9431,1.9812,0.5334,0.6096, BULK_DENSITY=211.725634045154, SURF_ID='PlankTop'/
&OBST ID='Base1', XB=0.3810,0.4572,2.0193,2.0574,0.5334,0.6096, BULK_DENSITY=211.725634045154, SURF_ID='PlankTop'/
&OBST ID='Base1', XB=0.4572,0.5334,2.0955,2.1336,0.5334,0.6096, BULK_DENSITY=211.725634045154, SURF_ID='PlankTop'/
&OBST ID='Base1', XB=0.5334,0.6096,2.1717,2.2098,0.5334,0.6096, BULK_DENSITY=211.725634045154, SURF_ID='PlankTop'/
&OBST ID='Base1', XB=0.6096,0.6858,2.2479,2.2860,0.5334,0.6096, BULK_DENSITY=211.725634045154, SURF_ID='PlankTop'/
&OBST ID='Base1', XB=0.1524,0.1905,1.7526,1.8288,0.5334,0.6096, BULK_DENSITY=211.725634045154, SURF_ID='PlankTop'/
&OBST ID='Base1', XB=0.2286,0.2667,1.8288,1.9050,0.5334,0.6096, BULK_DENSITY=211.725634045154, SURF_ID='PlankTop'/
&OBST ID='Base1', XB=0.3048,0.3429,1.9050,1.9812,0.5334,0.6096, BULK_DENSITY=211.725634045154, SURF_ID='PlankTop'/
&OBST ID='Base1', XB=0.3810,0.4191,1.9812,2.0574,0.5334,0.6096, BULK_DENSITY=211.725634045154, SURF_ID='PlankTop'/
&OBST ID='Base1', XB=0.4572,0.4953,2.0574,2.1336,0.5334,0.6096, BULK_DENSITY=211.725634045154, SURF_ID='PlankTop'/
&OBST ID='Base1', XB=0.5334,0.5715,2.1336,2.2098,0.5334,0.6096, BULK_DENSITY=211.725634045154, SURF_ID='PlankTop'/
&OBST ID='Base1', XB=0.6096,0.6477,2.2098,2.2860,0.5334,0.6096, BULK_DENSITY=211.725634045154, SURF_ID='PlankTop'/
&OBST ID='Top1', XB=0.3048,0.3810,1.6002,1.6764,0.0000,0.0762, BULK_DENSITY=214.032013500984, SURF_IDS='PlankTop','PlankTop','ThickWood'/
&OBST ID='Top1', XB=0.3810,0.4572,1.6764,1.7526,0.0000,0.0762, BULK_DENSITY=214.032013500984, SURF_IDS='PlankTop','PlankTop','ThickWood'/
&OBST ID='Top1', XB=0.4572,0.5334,1.7526,1.8288,0.0000,0.0762, BULK_DENSITY=214.032013500984, SURF_IDS='PlankTop','PlankTop','ThickWood'/
&OBST ID='Top1', XB=0.5334,0.6096,1.8288,1.9050,0.0000,0.0762, BULK_DENSITY=214.032013500984, SURF_IDS='PlankTop','PlankTop','ThickWood'/
&OBST ID='Top1', XB=0.6096,0.6858,1.9050,1.9812,0.0000,0.0762, BULK_DENSITY=214.032013500984, SURF_IDS='PlankTop','PlankTop','ThickWood'/
&OBST ID='Top1', XB=0.6858,0.7620,1.9812,2.0574,0.0000,0.0762, BULK_DENSITY=214.032013500984, SURF_IDS='PlankTop','PlankTop','ThickWood'/
&OBST ID='Top1', XB=0.7620,0.8382,2.0574,2.1336,0.0000,0.0762, BULK_DENSITY=214.032013500984, SURF_IDS='PlankTop','PlankTop','ThickWood'/
&OBST ID='Top1', XB=0.2286,0.3048,1.6002,1.6764,0.1524,0.2286, BULK_DENSITY=214.032013500984, SURF_ID6='PlankTop','PlankTop','ThickWood','PlankTop','PlankTop','ThickWood'/
&OBST ID='Top1', XB=0.3048,0.3810,1.6764,1.7526,0.1524,0.2286, BULK_DENSITY=214.032013500984, SURF_IDS='ThickWood','PlankTop','PlankTop'/
&OBST ID='Top1', XB=0.3810,0.4572,1.7526,1.8288,0.1524,0.2286, BULK_DENSITY=214.032013500984, SURF_IDS='ThickWood','PlankTop','PlankTop'/
&OBST ID='Top1', XB=0.4572,0.5334,1.8288,1.9050,0.1524,0.2286, BULK_DENSITY=214.032013500984, SURF_IDS='ThickWood','PlankTop','PlankTop'/
&OBST ID='Top1', XB=0.5334,0.6096,1.9050,1.9812,0.1524,0.2286, BULK_DENSITY=214.032013500984, SURF_IDS='ThickWood','PlankTop','PlankTop'/
&OBST ID='Top1', XB=0.6096,0.6858,1.9812,2.0574,0.1524,0.2286, BULK_DENSITY=214.032013500984, SURF_IDS='ThickWood','PlankTop','PlankTop'/
&OBST ID='Top1', XB=0.6858,0.7620,2.0574,2.1336,0.1524,0.2286, BULK_DENSITY=214.032013500984, SURF_IDS='ThickWood','PlankTop','PlankTop'/
&OBST ID='Top1', XB=0.7620,0.8382,2.1336,2.2098,0.1524,0.2286, BULK_DENSITY=214.032013500984, SURF_ID6='PlankTop','ThickWood','PlankTop','PlankTop','PlankTop','ThickWood'/
&OBST ID='Top1', XB=0.2286,0.3048,1.6764,1.7526,0.3810,0.4191, BULK_DENSITY=214.032013500984, SURF_IDS='ThickWood','PlankTop','PlankTop'/
&OBST ID='Top1', XB=0.3048,0.3810,1.7526,1.8288,0.3810,0.4191, BULK_DENSITY=214.032013500984, SURF_IDS='ThickWood','PlankTop','PlankTop'/
&OBST ID='Top1', XB=0.3810,0.4572,1.8288,1.9050,0.3810,0.4191, BULK_DENSITY=214.032013500984, SURF_IDS='ThickWood','PlankTop','PlankTop'/
&OBST ID='Top1', XB=0.4572,0.5334,1.9050,1.9812,0.3810,0.4191, BULK_DENSITY=214.032013500984, SURF_IDS='ThickWood','PlankTop','PlankTop'/
&OBST ID='Top1', XB=0.5334,0.6096,1.9812,2.0574,0.3810,0.4191, BULK_DENSITY=214.032013500984, SURF_IDS='ThickWood','PlankTop','PlankTop'/
&OBST ID='Top1', XB=0.6096,0.6858,2.0574,2.1336,0.3810,0.4191, BULK_DENSITY=214.032013500984, SURF_IDS='ThickWood','PlankTop','PlankTop'/
&OBST ID='Top1', XB=0.6858,0.7620,2.1336,2.2098,0.3810,0.4191, BULK_DENSITY=214.032013500984, SURF_IDS='ThickWood','PlankTop','PlankTop'/
&OBST ID='Top1', XB=0.2286,0.3048,1.6383,1.6764,0.3048,0.3810, BULK_DENSITY=214.032013500984, SURF_ID='PlankTop'/
&OBST ID='Top1', XB=0.3048,0.3810,1.7145,1.7526,0.3048,0.3810, BULK_DENSITY=214.032013500984, SURF_ID='PlankTop'/
&OBST ID='Top1', XB=0.3810,0.4572,1.7907,1.8288,0.3048,0.3810, BULK_DENSITY=214.032013500984, SURF_ID='PlankTop'/
&OBST ID='Top1', XB=0.4572,0.5334,1.8669,1.9050,0.3048,0.3810, BULK_DENSITY=214.032013500984, SURF_ID='PlankTop'/
&OBST ID='Top1', XB=0.5334,0.6096,1.9431,1.9812,0.3048,0.3810, BULK_DENSITY=214.032013500984, SURF_ID='PlankTop'/
&OBST ID='Top1', XB=0.6096,0.6858,2.0193,2.0574,0.3048,0.3810, BULK_DENSITY=214.032013500984, SURF_ID='PlankTop'/
&OBST ID='Top1', XB=0.6858,0.7620,2.0955,2.1336,0.3048,0.3810, BULK_DENSITY=214.032013500984, SURF_ID='PlankTop'/
&OBST ID='Top1', XB=0.3048,0.3429,1.6764,1.7526,0.3048,0.3810, BULK_DENSITY=214.032013500984, SURF_ID='PlankTop'/
&OBST ID='Top1', XB=0.3810,0.4191,1.7526,1.8288,0.3048,0.3810, BULK_DENSITY=214.032013500984, SURF_ID='PlankTop'/
&OBST ID='Top1', XB=0.4572,0.4953,1.8288,1.9050,0.3048,0.3810, BULK_DENSITY=214.032013500984, SURF_ID='PlankTop'/
&OBST ID='Top1', XB=0.5334,0.5715,1.9050,1.9812,0.3048,0.3810, BULK_DENSITY=214.032013500984, SURF_ID='PlankTop'/
&OBST ID='Top1', XB=0.6096,0.6477,1.9812,2.0574,0.3048,0.3810, BULK_DENSITY=214.032013500984, SURF_ID='PlankTop'/
&OBST ID='Top1', XB=0.6858,0.7239,2.0574,2.1336,0.3048,0.3810, BULK_DENSITY=214.032013500984, SURF_ID='PlankTop'/
&OBST ID='Top1', XB=0.7620,0.8001,2.1336,2.2098,0.3048,0.3810, BULK_DENSITY=214.032013500984, SURF_ID='PlankTop'/
&OBST ID='Top1', XB=0.2286,0.3048,1.6764,1.7526,0.4572,0.4953, BULK_DENSITY=214.032013500984, SURF_IDS='PlankTop','ThickWood','ThickWood'/
&OBST ID='Top1', XB=0.3048,0.3810,1.7526,1.8288,0.4572,0.4953, BULK_DENSITY=214.032013500984, SURF_IDS='PlankTop','ThickWood','ThickWood'/
&OBST ID='Top1', XB=0.3810,0.4572,1.8288,1.9050,0.4572,0.4953, BULK_DENSITY=214.032013500984, SURF_IDS='PlankTop','ThickWood','ThickWood'/
&OBST ID='Top1', XB=0.4572,0.5334,1.9050,1.9812,0.4572,0.4953, BULK_DENSITY=214.032013500984, SURF_IDS='PlankTop','ThickWood','ThickWood'/
&OBST ID='Top1', XB=0.5334,0.6096,1.9812,2.0574,0.4572,0.4953, BULK_DENSITY=214.032013500984, SURF_IDS='PlankTop','ThickWood','ThickWood'/
&OBST ID='Top1', XB=0.6096,0.6858,2.0574,2.1336,0.4572,0.4953, BULK_DENSITY=214.032013500984, SURF_IDS='PlankTop','ThickWood','ThickWood'/
&OBST ID='Top1', XB=0.6858,0.7620,2.1336,2.2098,0.4572,0.4953, BULK_DENSITY=214.032013500984, SURF_IDS='PlankTop','ThickWood','ThickWood'/
&OBST ID='Top1', XB=0.2286,0.3048,1.7145,1.7526,0.4572,0.5334, BULK_DENSITY=214.032013500984, SURF_ID='PlankTop'/
&OBST ID='Top1', XB=0.3048,0.3810,1.7907,1.8288,0.4572,0.5334, BULK_DENSITY=214.032013500984, SURF_ID='PlankTop'/
&OBST ID='Top1', XB=0.3810,0.4572,1.8669,1.9050,0.4572,0.5334, BULK_DENSITY=214.032013500984, SURF_ID='PlankTop'/
&OBST ID='Top1', XB=0.4572,0.5334,1.9431,1.9812,0.4572,0.5334, BULK_DENSITY=214.032013500984, SURF_ID='PlankTop'/
&OBST ID='Top1', XB=0.5334,0.6096,2.0193,2.0574,0.4572,0.5334, BULK_DENSITY=214.032013500984, SURF_ID='PlankTop'/
&OBST ID='Top1', XB=0.6096,0.6858,2.0955,2.1336,0.4572,0.5334, BULK_DENSITY=214.032013500984, SURF_ID='PlankTop'/
&OBST ID='Top1', XB=0.6858,0.7620,2.1717,2.2098,0.4572,0.5334, BULK_DENSITY=214.032013500984, SURF_ID='PlankTop'/
&OBST ID='Top1', XB=0.2286,0.2667,1.6764,1.7526,0.4572,0.5334, BULK_DENSITY=214.032013500984, SURF_ID='PlankTop'/
&OBST ID='Top1', XB=0.3048,0.3429,1.7526,1.8288,0.4572,0.5334, BULK_DENSITY=214.032013500984, SURF_ID='PlankTop'/
&OBST ID='Top1', XB=0.3810,0.4191,1.8288,1.9050,0.4572,0.5334, BULK_DENSITY=214.032013500984, SURF_ID='PlankTop'/
&OBST ID='Top1', XB=0.4572,0.4953,1.9050,1.9812,0.4572,0.5334, BULK_DENSITY=214.032013500984, SURF_ID='PlankTop'/
&OBST ID='Top1', XB=0.5334,0.5715,1.9812,2.0574,0.4572,0.5334, BULK_DENSITY=214.032013500984, SURF_ID='PlankTop'/
&OBST ID='Top1', XB=0.6096,0.6477,2.0574,2.1336,0.4572,0.5334, BULK_DENSITY=214.032013500984, SURF_ID='PlankTop'/
&OBST ID='Top1', XB=0.6858,0.7239,2.1336,2.2098,0.4572,0.5334, BULK_DENSITY=214.032013500984, SURF_ID='PlankTop'/
&OBST ID='Top1', XB=0.1524,0.2286,1.6764,1.7526,0.6096,0.6858, BULK_DENSITY=214.032013500984, SURF_ID6='ThickWood','PlankTop','ThickWood','PlankTop','ThickWood','PlankTop'/
&OBST ID='Top1', XB=0.2286,0.3048,1.7526,1.8288,0.6096,0.6858, BULK_DENSITY=214.032013500984, SURF_IDS='PlankTop','PlankTop','ThickWood'/
&OBST ID='Top1', XB=0.3048,0.3810,1.8288,1.9050,0.6096,0.6858, BULK_DENSITY=214.032013500984, SURF_IDS='PlankTop','PlankTop','ThickWood'/
&OBST ID='Top1', XB=0.3810,0.4572,1.9050,1.9812,0.6096,0.6858, BULK_DENSITY=214.032013500984, SURF_IDS='PlankTop','PlankTop','ThickWood'/
&OBST ID='Top1', XB=0.4572,0.5334,1.9812,2.0574,0.6096,0.6858, BULK_DENSITY=214.032013500984, SURF_IDS='PlankTop','PlankTop','ThickWood'/
&OBST ID='Top1', XB=0.5334,0.6096,2.0574,2.1336,0.6096,0.6858, BULK_DENSITY=214.032013500984, SURF_IDS='PlankTop','PlankTop','ThickWood'/
&OBST ID='Top1', XB=0.6096,0.6858,2.1336,2.2098,0.6096,0.6858, BULK_DENSITY=214.032013500984, SURF_IDS='PlankTop','PlankTop','ThickWood'/
&OBST ID='Top1', XB=0.6858,0.7620,2.2098,2.2860,0.6096,0.6858, BULK_DENSITY=214.032013500984, SURF_ID6='PlankTop','ThickWood','PlankTop','ThickWood','ThickWood','PlankTop'/
&OBST ID='Top1', XB=0.1524,0.2286,1.7145,1.7526,0.6858,0.7620, BULK_DENSITY=214.032013500984, SURF_ID='PlankTop'/
&OBST ID='Top1', XB=0.2286,0.3048,1.7907,1.8288,0.6858,0.7620, BULK_DENSITY=214.032013500984, SURF_ID='PlankTop'/
&OBST ID='Top1', XB=0.3048,0.3810,1.8669,1.9050,0.6858,0.7620, BULK_DENSITY=214.032013500984, SURF_ID='PlankTop'/
&OBST ID='Top1', XB=0.3810,0.4572,1.9431,1.9812,0.6858,0.7620, BULK_DENSITY=214.032013500984, SURF_ID='PlankTop'/
&OBST ID='Top1', XB=0.4572,0.5334,2.0193,2.0574,0.6858,0.7620, BULK_DENSITY=214.032013500984, SURF_ID='PlankTop'/
&OBST ID='Top1', XB=0.5334,0.6096,2.0955,2.1336,0.6858,0.7620, BULK_DENSITY=214.032013500984, SURF_ID='PlankTop'/
&OBST ID='Top1', XB=0.6096,0.6858,2.1717,2.2098,0.6858,0.7620, BULK_DENSITY=214.032013500984, SURF_ID='PlankTop'/
&OBST ID='Top1', XB=0.2286,0.2667,1.7526,1.8288,0.6858,0.7620, BULK_DENSITY=214.032013500984, SURF_ID='PlankTop'/
&OBST ID='Top1', XB=0.3048,0.3429,1.8288,1.9050,0.6858,0.7620, BULK_DENSITY=214.032013500984, SURF_ID='PlankTop'/
&OBST ID='Top1', XB=0.3810,0.4191,1.9050,1.9812,0.6858,0.7620, BULK_DENSITY=214.032013500984, SURF_ID='PlankTop'/
&OBST ID='Top1', XB=0.4572,0.4953,1.9812,2.0574,0.6858,0.7620, BULK_DENSITY=214.032013500984, SURF_ID='PlankTop'/
&OBST ID='Top1', XB=0.5334,0.5715,2.0574,2.1336,0.6858,0.7620, BULK_DENSITY=214.032013500984, SURF_ID='PlankTop'/
&OBST ID='Top1', XB=0.6096,0.6477,2.1336,2.2098,0.6858,0.7620, BULK_DENSITY=214.032013500984, SURF_ID='PlankTop'/
&OBST ID='Top1', XB=0.6858,0.7239,2.2098,2.2860,0.6858,0.7620, BULK_DENSITY=214.032013500984, SURF_ID='PlankTop'/
&OBST ID='Top1', XB=0.1524,0.2286,1.7526,1.8288,0.8382,0.9144, BULK_DENSITY=214.032013500984, SURF_IDS='PlankTop','PlankTop','ThickWood'/
&OBST ID='Top1', XB=0.2286,0.3048,1.8288,1.9050,0.8382,0.9144, BULK_DENSITY=214.032013500984, SURF_IDS='PlankTop','PlankTop','ThickWood'/
&OBST ID='Top1', XB=0.3048,0.3810,1.9050,1.9812,0.8382,0.9144, BULK_DENSITY=214.032013500984, SURF_IDS='PlankTop','PlankTop','ThickWood'/
&OBST ID='Top1', XB=0.3810,0.4572,1.9812,2.0574,0.8382,0.9144, BULK_DENSITY=214.032013500984, SURF_IDS='PlankTop','PlankTop','ThickWood'/
&OBST ID='Top1', XB=0.4572,0.5334,2.0574,2.1336,0.8382,0.9144, BULK_DENSITY=214.032013500984, SURF_IDS='PlankTop','PlankTop','ThickWood'/
&OBST ID='Top1', XB=0.5334,0.6096,2.1336,2.2098,0.8382,0.9144, BULK_DENSITY=214.032013500984, SURF_IDS='PlankTop','PlankTop','ThickWood'/
&OBST ID='Top1', XB=0.6096,0.6858,2.2098,2.2860,0.8382,0.9144, BULK_DENSITY=214.032013500984, SURF_IDS='PlankTop','PlankTop','ThickWood'/
&OBST ID='Top1', XB=0.0762,0.1524,1.7526,1.8288,0.9906,1.0668, BULK_DENSITY=214.032013500984, SURF_ID6='ThickWood','PlankTop','ThickWood','PlankTop','ThickWood','ThickWood'/
&OBST ID='Top1', XB=0.1524,0.2286,1.8288,1.9050,0.9906,1.0668, BULK_DENSITY=214.032013500984, SURF_IDS='ThickWood','PlankTop','ThickWood'/
&OBST ID='Top1', XB=0.2286,0.3048,1.9050,1.9812,0.9906,1.0668, BULK_DENSITY=214.032013500984, SURF_IDS='ThickWood','PlankTop','ThickWood'/
&OBST ID='Top1', XB=0.3048,0.3810,1.9812,2.0574,0.9906,1.0668, BULK_DENSITY=214.032013500984, SURF_IDS='ThickWood','PlankTop','ThickWood'/
&OBST ID='Top1', XB=0.3810,0.4572,2.0574,2.1336,0.9906,1.0668, BULK_DENSITY=214.032013500984, SURF_IDS='ThickWood','PlankTop','ThickWood'/
&OBST ID='Top1', XB=0.4572,0.5334,2.1336,2.2098,0.9906,1.0668, BULK_DENSITY=214.032013500984, SURF_IDS='ThickWood','PlankTop','ThickWood'/
&OBST ID='Top1', XB=0.5334,0.6096,2.2098,2.2860,0.9906,1.0668, BULK_DENSITY=214.032013500984, SURF_IDS='ThickWood','PlankTop','ThickWood'/
&OBST ID='Top1', XB=0.6096,0.6858,2.2860,2.3622,0.9906,1.0668, BULK_DENSITY=214.032013500984, SURF_ID6='PlankTop','ThickWood','PlankTop','ThickWood','ThickWood','ThickWood'/
&OBST ID='Top1', XB=0.0762,0.1524,1.8288,1.9050,1.2192,1.2573, BULK_DENSITY=214.032013500984, SURF_IDS='ThickWood','PlankTop','PlankTop'/
&OBST ID='Top1', XB=0.1524,0.2286,1.9050,1.9812,1.2192,1.2573, BULK_DENSITY=214.032013500984, SURF_IDS='ThickWood','PlankTop','PlankTop'/
&OBST ID='Top1', XB=0.2286,0.3048,1.9812,2.0574,1.2192,1.2573, BULK_DENSITY=214.032013500984, SURF_IDS='ThickWood','PlankTop','PlankTop'/
&OBST ID='Top1', XB=0.3048,0.3810,2.0574,2.1336,1.2192,1.2573, BULK_DENSITY=214.032013500984, SURF_IDS='ThickWood','PlankTop','PlankTop'/
&OBST ID='Top1', XB=0.3810,0.4572,2.1336,2.2098,1.2192,1.2573, BULK_DENSITY=214.032013500984, SURF_IDS='ThickWood','PlankTop','PlankTop'/
&OBST ID='Top1', XB=0.4572,0.5334,2.2098,2.2860,1.2192,1.2573, BULK_DENSITY=214.032013500984, SURF_IDS='ThickWood','PlankTop','PlankTop'/
&OBST ID='Top1', XB=0.5334,0.6096,2.2860,2.3622,1.2192,1.2573, BULK_DENSITY=214.032013500984, SURF_IDS='ThickWood','PlankTop','PlankTop'/
&OBST ID='Top1', XB=0.0762,0.1524,1.7907,1.8288,1.1430,1.2192, BULK_DENSITY=214.032013500984, SURF_ID='PlankTop'/
&OBST ID='Top1', XB=0.1524,0.2286,1.8669,1.9050,1.1430,1.2192, BULK_DENSITY=214.032013500984, SURF_ID='PlankTop'/
&OBST ID='Top1', XB=0.2286,0.3048,1.9431,1.9812,1.1430,1.2192, BULK_DENSITY=214.032013500984, SURF_ID='PlankTop'/
&OBST ID='Top1', XB=0.3048,0.3810,2.0193,2.0574,1.1430,1.2192, BULK_DENSITY=214.032013500984, SURF_ID='PlankTop'/
&OBST ID='Top1', XB=0.3810,0.4572,2.0955,2.1336,1.1430,1.2192, BULK_DENSITY=214.032013500984, SURF_ID='PlankTop'/
&OBST ID='Top1', XB=0.4572,0.5334,2.1717,2.2098,1.1430,1.2192, BULK_DENSITY=214.032013500984, SURF_ID='PlankTop'/
&OBST ID='Top1', XB=0.5334,0.6096,2.2479,2.2860,1.1430,1.2192, BULK_DENSITY=214.032013500984, SURF_ID='PlankTop'/
&OBST ID='Top1', XB=0.1524,0.1905,1.8288,1.9050,1.1430,1.2192, BULK_DENSITY=214.032013500984, SURF_ID='PlankTop'/
&OBST ID='Top1', XB=0.2286,0.2667,1.9050,1.9812,1.1430,1.2192, BULK_DENSITY=214.032013500984, SURF_ID='PlankTop'/
&OBST ID='Top1', XB=0.3048,0.3429,1.9812,2.0574,1.1430,1.2192, BULK_DENSITY=214.032013500984, SURF_ID='PlankTop'/
&OBST ID='Top1', XB=0.3810,0.4191,2.0574,2.1336,1.1430,1.2192, BULK_DENSITY=214.032013500984, SURF_ID='PlankTop'/
&OBST ID='Top1', XB=0.4572,0.4953,2.1336,2.2098,1.1430,1.2192, BULK_DENSITY=214.032013500984, SURF_ID='PlankTop'/
&OBST ID='Top1', XB=0.5334,0.5715,2.2098,2.2860,1.1430,1.2192, BULK_DENSITY=214.032013500984, SURF_ID='PlankTop'/
&OBST ID='Top1', XB=0.6096,0.6477,2.2860,2.3622,1.1430,1.2192, BULK_DENSITY=214.032013500984, SURF_ID='PlankTop'/

&OBST ID='Side2', XB=0.5334,0.6096,1.9812,2.0574,1.0668,1.1430, BULK_DENSITY=280.917017720042, SURF_ID6='ThickWood','RibSide','RibSide','ThickWood','ThickWood','ThickWood'/
&OBST ID='Side2', XB=0.5334,0.6096,1.9812,2.0574,1.1430,1.2192, BULK_DENSITY=280.917017720042, SURF_ID6='RibSide','RibSide','RibSide','ThickWood','RibSide','ThickWood'/
&OBST ID='Side2', XB=0.6096,0.6858,1.8288,1.9050,0.4572,0.6858, BULK_DENSITY=280.917017720042, SURF_ID6='RibSide','RibSide','RibSide','ThickWood','ThickWood','RibSide'/
&OBST ID='Side2', XB=0.6096,0.6858,1.8288,1.9050,0.6858,0.7620, BULK_DENSITY=280.917017720042, SURF_ID6='RibSide','ThickWood','RibSide','RibSide','RibSide','ThickWood'/
&OBST ID='Side2', XB=0.6858,0.7620,1.7526,1.8288,0.0762,0.1524, BULK_DENSITY=280.917017720042, SURF_ID6='ThickWood','RibSide','RibSide','RibSide','ThickWood','ThickWood'/
&OBST ID='Side2', XB=0.6858,0.7620,1.7526,1.8288,0.1524,0.3810, BULK_DENSITY=280.917017720042, SURF_ID6='RibSide','RibSide','ThickWood','RibSide','RibSide','ThickWood'/
&OBST ID='Side2', XB=0.5334,0.6096,1.9431,1.9812,0.9906,1.0668, BULK_DENSITY=280.917017720042, SURF_ID6='RibSide','RibSide','RibSide','ThickWood','RibSide','RibSide'/
&OBST ID='Side2', XB=0.6096,0.6858,1.8669,1.9050,0.7620,0.9906, BULK_DENSITY=280.917017720042, SURF_ID6='ThickWood','ThickWood','ThickWood','RibSide','ThickWood','ThickWood'/
&OBST ID='Side2', XB=0.6858,0.7620,1.7145,1.7526,0.0000,0.0762, BULK_DENSITY=280.917017720042, SURF_ID6='RibSide','RibSide','RibSide','ThickWood','RibSide','RibSide'/
&OBST ID='Side2', XB=0.6096,0.6477,1.9050,1.9812,0.6858,0.7620, BULK_DENSITY=280.917017720042, SURF_ID6='ThickWood','RibSide','ThickWood','ThickWood','ThickWood','ThickWood'/
&OBST ID='Side2', XB=0.6096,0.6477,1.9050,1.9812,0.7620,0.9906, BULK_DENSITY=280.917017720042, SURF_ID='RibSide'/
&OBST ID='Side2', XB=0.6096,0.6477,1.9050,1.9812,0.9906,1.0668, BULK_DENSITY=280.917017720042, SURF_ID6='RibSide','ThickWood','RibSide','RibSide','RibSide','RibSide'/
&OBST ID='Side2', XB=0.6858,0.7239,1.7526,1.8288,0.3810,0.4572, BULK_DENSITY=280.917017720042, SURF_ID6='RibSide','ThickWood','RibSide','RibSide','RibSide','RibSide'/
&OBST ID='Side2', XB=0.6858,0.7239,1.8288,1.9050,0.3810,0.4572, BULK_DENSITY=280.917017720042, SURF_ID6='ThickWood','RibSide','ThickWood','ThickWood','ThickWood','ThickWood'/
&OBST ID='Side2', XB=0.7620,0.8001,1.6764,1.7526,0.0000,0.0762, BULK_DENSITY=280.917017720042, SURF_ID6='RibSide','ThickWood','RibSide','RibSide','RibSide','RibSide'/
&OBST ID='Side2', XB=1.2192,1.2954,2.2860,2.3622,0.7620,0.8382, BULK_DENSITY=280.917017720042, SURF_ID6='ThickWood','RibSide','RibSide','ThickWood','ThickWood','ThickWood'/
&OBST ID='Side2', XB=1.2192,1.2954,2.2860,2.3622,0.8382,1.0668, BULK_DENSITY=280.917017720042, SURF_ID6='RibSide','RibSide','ThickWood','RibSide','RibSide','ThickWood'/
&OBST ID='Side2', XB=1.2954,1.3716,2.1336,2.2098,0.1524,0.2286, BULK_DENSITY=280.917017720042, SURF_ID6='ThickWood','RibSide','RibSide','ThickWood','ThickWood','ThickWood'/
&OBST ID='Side2', XB=1.2954,1.3716,2.1336,2.2098,0.2286,0.3048, BULK_DENSITY=280.917017720042, SURF_ID='RibSide'/
&OBST ID='Side2', XB=1.2954,1.3716,2.1336,2.2098,0.3048,0.4572, BULK_DENSITY=280.917017720042, SURF_ID6='RibSide','RibSide','ThickWood','RibSide','RibSide','ThickWood'/
&OBST ID='Side2', XB=1.1430,1.2192,2.3622,2.4384,1.2192,1.2573, BULK_DENSITY=280.917017720042, SURF_ID='ThickWood'/
&OBST ID='Side2', XB=1.1430,1.2192,2.3241,2.3622,1.1430,1.2192, BULK_DENSITY=280.917017720042, SURF_ID6='RibSide','RibSide','RibSide','ThickWood','RibSide','RibSide'/
&OBST ID='Side2', XB=1.2192,1.2954,2.2479,2.2860,0.5334,0.7620, BULK_DENSITY=280.917017720042, SURF_ID6='RibSide','RibSide','RibSide','ThickWood','RibSide','RibSide'/
&OBST ID='Side2', XB=1.2192,1.2954,2.3241,2.3622,1.0668,1.1430, BULK_DENSITY=280.917017720042, SURF_ID6='ThickWood','ThickWood','ThickWood','RibSide','ThickWood','ThickWood'/
&OBST ID='Side2', XB=1.2954,1.3716,2.0955,2.1336,0.0000,0.1524, BULK_DENSITY=280.917017720042, SURF_ID6='RibSide','RibSide','RibSide','ThickWood','RibSide','RibSide'/
&OBST ID='Side2', XB=1.2954,1.3716,2.1717,2.2098,0.4572,0.5334, BULK_DENSITY=280.917017720042, SURF_ID6='ThickWood','ThickWood','ThickWood','RibSide','ThickWood','ThickWood'/
&OBST ID='Side2', XB=1.2192,1.2573,2.2860,2.3622,1.0668,1.1430, BULK_DENSITY=280.917017720042, SURF_ID6='RibSide','ThickWood','RibSide','RibSide','RibSide','RibSide'/
&OBST ID='Side2', XB=1.2192,1.2573,2.3622,2.4384,1.1430,1.2192, BULK_DENSITY=280.917017720042, SURF_ID6='ThickWood','RibSide','ThickWood','ThickWood','ThickWood','ThickWood'/
&OBST ID='Side2', XB=1.2954,1.3335,2.1336,2.2098,0.4572,0.5334, BULK_DENSITY=280.917017720042, SURF_ID6='RibSide','ThickWood','RibSide','RibSide','RibSide','RibSide'/
&OBST ID='Side2', XB=1.2954,1.3335,2.2098,2.2860,0.4572,0.5334, BULK_DENSITY=280.917017720042, SURF_ID6='ThickWood','RibSide','ThickWood','ThickWood','ThickWood','ThickWood'/
&OBST ID='Side2', XB=1.2954,1.3335,2.2098,2.2860,0.5334,0.7620, BULK_DENSITY=280.917017720042, SURF_ID='RibSide'/
&OBST ID='Side2', XB=1.2954,1.3335,2.2098,2.2860,0.7620,0.8382, BULK_DENSITY=280.917017720042, SURF_ID6='RibSide','ThickWood','RibSide','RibSide','RibSide','RibSide'/
&OBST ID='Side2', XB=1.3716,1.4097,2.0574,2.1336,0.0000,0.0762, BULK_DENSITY=280.917017720042, SURF_ID='RibSide'/
&OBST ID='Side2', XB=1.3716,1.4097,2.0574,2.1336,0.0762,0.1524, BULK_DENSITY=280.917017720042, SURF_ID6='RibSide','ThickWood','RibSide','RibSide','RibSide','RibSide'/
&OBST ID='Side2', XB=0.8382,0.9144,2.1336,2.2098,0.9906,1.0668, BULK_DENSITY=280.917017720042, SURF_ID6='ThickWood','RibSide','RibSide','ThickWood','ThickWood','ThickWood'/
&OBST ID='Side2', XB=0.8382,0.9144,2.1336,2.2098,1.0668,1.2192, BULK_DENSITY=280.917017720042, SURF_ID6='RibSide','RibSide','RibSide','ThickWood','RibSide','ThickWood'/
&OBST ID='Side2', XB=0.9144,0.9906,1.9812,2.0574,0.3810,0.6096, BULK_DENSITY=280.917017720042, SURF_ID6='RibSide','RibSide','RibSide','ThickWood','ThickWood','RibSide'/
&OBST ID='Side2', XB=0.9144,0.9906,1.9812,2.0574,0.6096,0.6858, BULK_DENSITY=280.917017720042, SURF_ID6='RibSide','ThickWood','RibSide','RibSide','RibSide','ThickWood'/
&OBST ID='Side2', XB=0.9906,1.0668,1.9050,1.9812,0.0000,0.0762, BULK_DENSITY=280.917017720042, SURF_ID6='ThickWood','RibSide','RibSide','ThickWood','ThickWood','ThickWood'/
&OBST ID='Side2', XB=0.9906,1.0668,1.9050,1.9812,0.0762,0.2286, BULK_DENSITY=280.917017720042, SURF_ID6='RibSide','RibSide','ThickWood','RibSide','RibSide','RibSide'/
&OBST ID='Side2', XB=0.9906,1.0668,1.9050,1.9812,0.2286,0.3048, BULK_DENSITY=280.917017720042, SURF_ID6='RibSide','ThickWood','ThickWood','RibSide','RibSide','ThickWood'/
&OBST ID='Side2', XB=0.8382,0.9144,2.0955,2.1336,0.9144,0.9906, BULK_DENSITY=280.917017720042, SURF_ID6='RibSide','RibSide','RibSide','ThickWood','RibSide','RibSide'/
&OBST ID='Side2', XB=0.9144,0.9906,2.0193,2.0574,0.6858,0.9144, BULK_DENSITY=280.917017720042, SURF_ID6='ThickWood','ThickWood','ThickWood','RibSide','ThickWood','ThickWood'/
&OBST ID='Side2', XB=0.9906,1.0668,1.9431,1.9812,0.3048,0.3810, BULK_DENSITY=280.917017720042, SURF_ID6='ThickWood','ThickWood','ThickWood','RibSide','ThickWood','ThickWood'/
&OBST ID='Side2', XB=0.9144,0.9525,2.0574,2.1336,0.6096,0.6858, BULK_DENSITY=280.917017720042, SURF_ID6='ThickWood','RibSide','ThickWood','ThickWood','ThickWood','ThickWood'/
&OBST ID='Side2', XB=0.9144,0.9525,2.0574,2.1336,0.6858,0.9144, BULK_DENSITY=280.917017720042, SURF_ID='RibSide'/
&OBST ID='Side2', XB=0.9144,0.9525,2.0574,2.1336,0.9144,0.9906, BULK_DENSITY=280.917017720042, SURF_ID6='RibSide','ThickWood','RibSide','RibSide','RibSide','RibSide'/
&OBST ID='Side2', XB=0.9906,1.0287,1.9050,1.9812,0.3048,0.3810, BULK_DENSITY=280.917017720042, SURF_ID6='RibSide','ThickWood','RibSide','RibSide','RibSide','RibSide'/
&OBST ID='Side2', XB=0.9906,1.0287,1.9812,2.0574,0.3048,0.3810, BULK_DENSITY=280.917017720042, SURF_ID6='ThickWood','RibSide','ThickWood','ThickWood','ThickWood','ThickWood'/
&OBST ID='Base2', XB=0.6858,0.7620,1.7526,1.8288,0.0000,0.0762, BULK_DENSITY=155.444136387582, SURF_ID6='ThickWood','PlankTop','PlankTop','PlankTop','ThickWood','PlankTop'/
&OBST ID='Base2', XB=0.9144,0.9906,1.9050,1.9812,0.0000,0.0762, BULK_DENSITY=155.444136387582, SURF_IDS='ThickWood','PlankTop','PlankTop'/
&OBST ID='Base2', XB=1.0668,1.1430,1.9812,2.0574,0.0000,0.0762, BULK_DENSITY=155.444136387582, SURF_IDS='ThickWood','PlankTop','ThickWood'/
&OBST ID='Base2', XB=1.2192,1.2954,2.0574,2.1336,0.0000,0.0762, BULK_DENSITY=155.444136387582, SURF_IDS='PlankTop','PlankTop','ThickWood'/
&OBST ID='Base2', XB=0.7620,0.8382,1.8288,1.9050,0.0762,0.1143, BULK_DENSITY=155.444136387582, SURF_IDS='ThickWood','PlankTop','PlankTop'/
&OBST ID='Base2', XB=0.8382,0.9144,1.8288,1.9050,0.0000,0.0381, BULK_DENSITY=155.444136387582, SURF_IDS='PlankTop','ThickWood','ThickWood'/
&OBST ID='Base2', XB=1.2954,1.3716,2.1336,2.2098,0.0762,0.1143, BULK_DENSITY=155.444136387582, SURF_IDS='ThickWood','PlankTop','PlankTop'/
&OBST ID='Base2', XB=0.7620,0.8382,1.7907,1.8288,0.0000,0.0762, BULK_DENSITY=155.444136387582, SURF_ID='PlankTop'/
&OBST ID='Base2', XB=0.8382,0.9144,1.8669,1.9050,0.0000,0.0762, BULK_DENSITY=155.444136387582, SURF_ID='PlankTop'/
&OBST ID='Base2', XB=0.9906,1.0668,1.9431,1.9812,0.0000,0.0762, BULK_DENSITY=155.444136387582, SURF_ID='PlankTop'/
&OBST ID='Base2', XB=1.1430,1.2192,2.0193,2.0574,0.0000,0.0762, BULK_DENSITY=155.444136387582, SURF_ID='PlankTop'/
&OBST ID='Base2', XB=1.2954,1.3716,2.0955,2.1336,0.0000,0.0762, BULK_DENSITY=155.444136387582, SURF_ID='PlankTop'/
&OBST ID='Base2', XB=0.8382,0.8763,1.8288,1.9050,0.0000,0.0762, BULK_DENSITY=155.444136387582, SURF_ID='PlankTop'/
&OBST ID='Base2', XB=1.3716,1.4097,2.1336,2.2098,0.0000,0.0762, BULK_DENSITY=155.444136387582, SURF_ID6='PlankTop','ThickWood','PlankTop','PlankTop','PlankTop','PlankTop'/
&OBST ID='Base2', XB=0.6096,0.6858,2.0574,2.1336,1.0668,1.1430, BULK_DENSITY=155.444136387582, SURF_ID6='PlankTop','ThickWood','ThickWood','PlankTop','ThickWood','PlankTop'/
&OBST ID='Base2', XB=0.6096,0.6858,2.0574,2.1336,1.1430,1.2192, BULK_DENSITY=155.444136387582, SURF_ID6='ThickWood','PlankTop','PlankTop','ThickWood','ThickWood','ThickWood'/
&OBST ID='Base2', XB=0.9906,1.0668,2.2860,2.3622,1.1430,1.2192, BULK_DENSITY=155.444136387582, SURF_ID6='ThickWood','PlankTop','PlankTop','ThickWood','PlankTop','ThickWood'/
&OBST ID='Base2', XB=1.1430,1.2192,2.3622,2.4384,1.1430,1.2192, BULK_DENSITY=155.444136387582, SURF_ID6='ThickWood','PlankTop','PlankTop','ThickWood','ThickWood','PlankTop'/
&OBST ID='Base2', XB=0.7620,0.8382,2.1336,2.2098,1.1430,1.1811, BULK_DENSITY=155.444136387582, SURF_IDS='PlankTop','ThickWood','ThickWood'/
&OBST ID='Base2', XB=0.8382,0.9144,2.2098,2.2860,1.1430,1.1811, BULK_DENSITY=155.444136387582, SURF_IDS='ThickWood','PlankTop','PlankTop'/
&OBST ID='Base2', XB=0.9144,0.9906,2.2098,2.2860,1.1430,1.1811, BULK_DENSITY=155.444136387582, SURF_IDS='PlankTop','ThickWood','ThickWood'/
&OBST ID='Base2', XB=0.5334,0.6096,2.0193,2.0574,1.0668,1.1430, BULK_DENSITY=155.444136387582, SURF_ID6='ThickWood','ThickWood','ThickWood','PlankTop','ThickWood','ThickWood'/
&OBST ID='Base2', XB=0.5334,0.6096,2.0193,2.0574,1.1430,1.2192, BULK_DENSITY=155.444136387582, SURF_ID6='PlankTop','PlankTop','PlankTop','ThickWood','PlankTop','PlankTop'/
&OBST ID='Base2', XB=0.6858,0.7620,2.0955,2.1336,1.0668,1.1430, BULK_DENSITY=155.444136387582, SURF_ID6='ThickWood','ThickWood','ThickWood','PlankTop','ThickWood','ThickWood'/
&OBST ID='Base2', XB=0.6858,0.7620,2.0955,2.1336,1.1430,1.2192, BULK_DENSITY=155.444136387582, SURF_ID6='PlankTop','PlankTop','PlankTop','ThickWood','PlankTop','PlankTop'/
&OBST ID='Base2', XB=0.7620,0.9144,2.1717,2.2098,1.0668,1.1430, BULK_DENSITY=155.444136387582, SURF_ID6='ThickWood','ThickWood','ThickWood','PlankTop','ThickWood','ThickWood'/
&OBST ID='Base2', XB=0.7620,0.9144,2.1717,2.2098,1.1430,1.2192, BULK_DENSITY=155.444136387582, SURF_ID6='PlankTop','PlankTop','PlankTop','ThickWood','PlankTop','PlankTop'/
&OBST ID='Base2', XB=0.9144,0.9906,2.2479,2.2860,1.1430,1.2192, BULK_DENSITY=155.444136387582, SURF_ID6='PlankTop','PlankTop','PlankTop','ThickWood','PlankTop','PlankTop'/
&OBST ID='Base2', XB=0.9144,1.0668,2.2479,2.2860,1.0668,1.1430, BULK_DENSITY=155.444136387582, SURF_ID6='ThickWood','ThickWood','ThickWood','PlankTop','ThickWood','ThickWood'/
&OBST ID='Base2', XB=1.0668,1.1430,2.3241,2.3622,1.0668,1.1430, BULK_DENSITY=155.444136387582, SURF_ID6='ThickWood','ThickWood','ThickWood','PlankTop','ThickWood','ThickWood'/
&OBST ID='Base2', XB=1.0668,1.1430,2.3241,2.3622,1.1430,1.2192, BULK_DENSITY=155.444136387582, SURF_ID6='PlankTop','PlankTop','PlankTop','ThickWood','PlankTop','PlankTop'/
&OBST ID='Base2', XB=1.1430,1.2192,2.4003,2.4384,1.0668,1.1430, BULK_DENSITY=155.444136387582, SURF_ID6='ThickWood','ThickWood','ThickWood','PlankTop','ThickWood','ThickWood'/
&OBST ID='Base2', XB=0.7620,0.8001,2.1336,2.2098,1.0668,1.1430, BULK_DENSITY=155.444136387582, SURF_ID6='PlankTop','ThickWood','PlankTop','PlankTop','PlankTop','PlankTop'/
&OBST ID='Base2', XB=0.7620,0.8001,2.1336,2.2098,1.1430,1.2192, BULK_DENSITY=155.444136387582, SURF_ID6='ThickWood','PlankTop','ThickWood','ThickWood','ThickWood','ThickWood'/
&OBST ID='Base2', XB=0.9144,0.9525,2.2098,2.2860,1.0668,1.1430, BULK_DENSITY=155.444136387582, SURF_ID6='PlankTop','ThickWood','PlankTop','PlankTop','PlankTop','PlankTop'/
&OBST ID='Base2', XB=0.9144,0.9525,2.2098,2.2860,1.1430,1.2192, BULK_DENSITY=155.444136387582, SURF_ID6='ThickWood','PlankTop','ThickWood','ThickWood','ThickWood','ThickWood'/
&OBST ID='Base2', XB=1.0668,1.1049,2.2860,2.3622,1.0668,1.1430, BULK_DENSITY=155.444136387582, SURF_ID6='PlankTop','ThickWood','PlankTop','PlankTop','PlankTop','PlankTop'/
&OBST ID='Base2', XB=1.1430,1.1811,2.3622,2.4384,1.0668,1.1430, BULK_DENSITY=155.444136387582, SURF_ID6='PlankTop','ThickWood','PlankTop','PlankTop','PlankTop','PlankTop'/
&OBST ID='Base2', XB=0.6096,0.6858,1.9050,1.9812,0.6096,0.6858, BULK_DENSITY=155.444136387582, SURF_IDS='ThickWood','PlankTop','PlankTop'/
&OBST ID='Base2', XB=0.7620,0.8382,1.9812,2.0574,0.5334,0.6858, BULK_DENSITY=155.444136387582, SURF_ID='PlankTop'/
&OBST ID='Base2', XB=0.9144,0.9906,2.0574,2.1336,0.5334,0.6096, BULK_DENSITY=155.444136387582, SURF_ID='PlankTop'/
&OBST ID='Base2', XB=0.9906,1.0668,2.1336,2.2098,0.6096,0.6858, BULK_DENSITY=155.444136387582, SURF_IDS='ThickWood','PlankTop','PlankTop'/
&OBST ID='Base2', XB=1.0668,1.1430,2.1336,2.2098,0.5334,0.6096, BULK_DENSITY=155.444136387582, SURF_IDS='PlankTop','PlankTop','ThickWood'/
&OBST ID='Base2', XB=1.1430,1.2192,2.2098,2.2860,0.6096,0.6858, BULK_DENSITY=155.444136387582, SURF_IDS='ThickWood','PlankTop','PlankTop'/
&OBST ID='Base2', XB=0.6858,0.7620,1.9050,1.9812,0.5334,0.5715, BULK_DENSITY=155.444136387582, SURF_IDS='PlankTop','ThickWood','ThickWood'/
&OBST ID='Base2', XB=1.2192,1.2954,2.2098,2.2860,0.5334,0.5715, BULK_DENSITY=155.444136387582, SURF_IDS='PlankTop','ThickWood','ThickWood'/
&OBST ID='Base2', XB=0.6096,0.6858,1.8669,1.9050,0.5334,0.6096, BULK_DENSITY=155.444136387582, SURF_ID='PlankTop'/
&OBST ID='Base2', XB=0.6858,0.7620,1.9431,1.9812,0.5334,0.6858, BULK_DENSITY=155.444136387582, SURF_ID='PlankTop'/
&OBST ID='Base2', XB=0.8382,0.9144,2.0193,2.0574,0.5334,0.6858, BULK_DENSITY=155.444136387582, SURF_ID='PlankTop'/
&OBST ID='Base2', XB=0.9144,0.9906,2.0955,2.1336,0.6096,0.6858, BULK_DENSITY=155.444136387582, SURF_ID='PlankTop'/
&OBST ID='Base2', XB=0.9906,1.0668,2.0955,2.1336,0.5334,0.6096, BULK_DENSITY=155.444136387582, SURF_ID='PlankTop'/
&OBST ID='Base2', XB=1.0668,1.1430,2.1717,2.2098,0.6096,0.6858, BULK_DENSITY=155.444136387582, SURF_ID='PlankTop'/
&OBST ID='Base2', XB=1.1430,1.2192,2.1717,2.2098,0.5334,0.6096, BULK_DENSITY=155.444136387582, SURF_ID='PlankTop'/
&OBST ID='Base2', XB=1.2192,1.2954,2.2479,2.2860,0.5334,0.6858, BULK_DENSITY=155.444136387582, SURF_ID='PlankTop'/
&OBST ID='Base2', XB=0.6858,0.7239,1.9050,1.9812,0.5334,0.6096, BULK_DENSITY=155.444136387582, SURF_ID='PlankTop'/
&OBST ID='Base2', XB=0.9144,0.9525,2.0574,2.1336,0.6096,0.6858, BULK_DENSITY=155.444136387582, SURF_ID='PlankTop'/
&OBST ID='Base2', XB=1.2192,1.2573,2.2098,2.2860,0.5334,0.6096, BULK_DENSITY=155.444136387582, SURF_ID='PlankTop'/
&OBST ID='Top2', XB=0.7620,0.8382,1.6764,1.7526,0.0000,0.0762, BULK_DENSITY=225.840676314832, SURF_IDS='PlankTop','PlankTop','ThickWood'/
&OBST ID='Top2', XB=1.1430,1.2192,1.9050,1.9812,0.0000,0.0762, BULK_DENSITY=225.840676314832, SURF_IDS='PlankTop','PlankTop','ThickWood'/
&OBST ID='Top2', XB=1.2954,1.3716,1.9812,2.0574,0.0000,0.0762, BULK_DENSITY=225.840676314832, SURF_IDS='PlankTop','PlankTop','ThickWood'/
&OBST ID='Top2', XB=0.8382,0.9144,1.7526,1.8288,0.0762,0.1143, BULK_DENSITY=225.840676314832, SURF_IDS='ThickWood','PlankTop','PlankTop'/
&OBST ID='Top2', XB=0.9906,1.0668,1.8288,1.9050,0.0762,0.1143, BULK_DENSITY=225.840676314832, SURF_IDS='ThickWood','PlankTop','PlankTop'/
&OBST ID='Top2', XB=0.8382,0.9144,1.7145,1.7526,0.0000,0.0762, BULK_DENSITY=225.840676314832, SURF_ID='PlankTop'/
&OBST ID='Top2', XB=0.9144,1.0668,1.7907,1.8288,0.0000,0.0762, BULK_DENSITY=225.840676314832, SURF_ID='PlankTop'/
&OBST ID='Top2', XB=1.0668,1.1430,1.8669,1.9050,0.0000,0.0762, BULK_DENSITY=225.840676314832, SURF_ID='PlankTop'/
&OBST ID='Top2', XB=1.2192,1.2954,1.9431,1.9812,0.0000,0.0762, BULK_DENSITY=225.840676314832, SURF_ID='PlankTop'/
&OBST ID='Top2', XB=1.3716,1.4478,2.0193,2.0574,0.0000,0.0762, BULK_DENSITY=225.840676314832, SURF_ID6='PlankTop','PlankTop','PlankTop','ThickWood','PlankTop','PlankTop'/
&OBST ID='Top2', XB=0.9144,0.9525,1.7526,1.8288,0.0000,0.0762, BULK_DENSITY=225.840676314832, SURF_ID='PlankTop'/
&OBST ID='Top2', XB=1.0668,1.1049,1.8288,1.9050,0.0000,0.0762, BULK_DENSITY=225.840676314832, SURF_ID='PlankTop'/
&OBST ID='Top2', XB=0.9144,0.9906,1.8288,1.9050,0.1524,0.2286, BULK_DENSITY=225.840676314832, SURF_IDS='ThickWood','PlankTop','PlankTop'/
&OBST ID='Top2', XB=1.0668,1.1430,1.9050,1.9812,0.1524,0.2286, BULK_DENSITY=225.840676314832, SURF_IDS='PlankTop','PlankTop','ThickWood'/
&OBST ID='Top2', XB=1.2192,1.2954,1.9812,2.0574,0.1524,0.2286, BULK_DENSITY=225.840676314832, SURF_IDS='PlankTop','PlankTop','ThickWood'/
&OBST ID='Top2', XB=0.7620,0.8382,1.7526,1.8288,0.2286,0.2667, BULK_DENSITY=225.840676314832, SURF_IDS='ThickWood','PlankTop','PlankTop'/
&OBST ID='Top2', XB=1.1430,1.2192,1.9812,2.0574,0.2286,0.2667, BULK_DENSITY=225.840676314832, SURF_IDS='ThickWood','PlankTop','PlankTop'/
&OBST ID='Top2', XB=1.2954,1.3716,2.0574,2.1336,0.2286,0.2667, BULK_DENSITY=225.840676314832, SURF_IDS='ThickWood','PlankTop','PlankTop'/
&OBST ID='Top2', XB=0.6858,0.7620,1.7145,1.7526,0.1524,0.2286, BULK_DENSITY=225.840676314832, SURF_ID6='ThickWood','ThickWood','ThickWood','PlankTop','ThickWood','ThickWood'/
&OBST ID='Top2', XB=0.7620,0.8382,1.7145,1.7526,0.1524,0.2286, BULK_DENSITY=225.840676314832, SURF_ID='PlankTop'/
&OBST ID='Top2', XB=0.8382,0.9144,1.7907,1.8288,0.1524,0.2286, BULK_DENSITY=225.840676314832, SURF_ID='PlankTop'/
&OBST ID='Top2', XB=0.9906,1.0668,1.8669,1.9050,0.1524,0.2286, BULK_DENSITY=225.840676314832, SURF_ID='PlankTop'/
&OBST ID='Top2', XB=1.1430,1.2192,1.9431,1.9812,0.1524,0.2286, BULK_DENSITY=225.840676314832, SURF_ID='PlankTop'/
&OBST ID='Top2', XB=1.2954,1.3716,2.0193,2.0574,0.1524,0.2286, BULK_DENSITY=225.840676314832, SURF_ID='PlankTop'/
&OBST ID='Top2', XB=0.7620,0.8001,1.6764,1.7526,0.1524,0.2286, BULK_DENSITY=225.840676314832, SURF_ID6='ThickWood','PlankTop','ThickWood','ThickWood','ThickWood','ThickWood'/
&OBST ID='Top2', XB=0.8382,0.8763,1.7526,1.8288,0.1524,0.2286, BULK_DENSITY=225.840676314832, SURF_ID='PlankTop'/
&OBST ID='Top2', XB=1.3716,1.4097,2.0574,2.1336,0.1524,0.2286, BULK_DENSITY=225.840676314832, SURF_ID6='PlankTop','ThickWood','PlankTop','PlankTop','PlankTop','PlankTop'/
&OBST ID='Top2', XB=0.8382,0.9144,1.8288,1.9050,0.3048,0.3810, BULK_DENSITY=225.840676314832, SURF_IDS='ThickWood','PlankTop','PlankTop'/
&OBST ID='Top2', XB=0.9906,1.0668,1.9050,1.9812,0.3048,0.3810, BULK_DENSITY=225.840676314832, SURF_IDS='PlankTop','PlankTop','ThickWood'/
&OBST ID='Top2', XB=1.1430,1.2192,1.9812,2.0574,0.3048,0.3810, BULK_DENSITY=225.840676314832, SURF_IDS='PlankTop','PlankTop','ThickWood'/
&OBST ID='Top2', XB=0.6858,0.7620,1.7526,1.8288,0.3810,0.4191, BULK_DENSITY=225.840676314832, SURF_IDS='ThickWood','PlankTop','PlankTop'/
&OBST ID='Top2', XB=1.0668,1.1430,1.9812,2.0574,0.3810,0.4191, BULK_DENSITY=225.840676314832, SURF_IDS='ThickWood','PlankTop','PlankTop'/
&OBST ID='Top2', XB=1.2192,1.2954,2.0574,2.1336,0.3810,0.4191, BULK_DENSITY=225.840676314832, SURF_IDS='ThickWood','PlankTop','PlankTop'/
&OBST ID='Top2', XB=0.6858,0.7620,1.7145,1.7526,0.3048,0.3810, BULK_DENSITY=225.840676314832, SURF_ID='PlankTop'/
&OBST ID='Top2', XB=0.7620,0.8382,1.7907,1.8288,0.3048,0.3810, BULK_DENSITY=225.840676314832, SURF_ID='PlankTop'/
&OBST ID='Top2', XB=0.9144,0.9906,1.8669,1.9050,0.3048,0.3810, BULK_DENSITY=225.840676314832, SURF_ID='PlankTop'/
&OBST ID='Top2', XB=1.0668,1.1430,1.9431,1.9812,0.3048,0.3810, BULK_DENSITY=225.840676314832, SURF_ID='PlankTop'/
&OBST ID='Top2', XB=1.2192,1.2954,2.0193,2.0574,0.3048,0.3810, BULK_DENSITY=225.840676314832, SURF_ID='PlankTop'/
&OBST ID='Top2', XB=1.2954,1.3716,2.0955,2.1336,0.3048,0.3810, BULK_DENSITY=225.840676314832, SURF_ID='PlankTop'/
&OBST ID='Top2', XB=0.7620,0.8001,1.7526,1.8288,0.3048,0.3810, BULK_DENSITY=225.840676314832, SURF_ID='PlankTop'/
&OBST ID='Top2', XB=1.2954,1.3335,2.0574,2.1336,0.3048,0.3810, BULK_DENSITY=225.840676314832, SURF_ID='PlankTop'/
&OBST ID='Top2', XB=0.7620,0.8382,1.8288,1.9050,0.4572,0.5334, BULK_DENSITY=225.840676314832, SURF_IDS='ThickWood','PlankTop','ThickWood'/
&OBST ID='Top2', XB=0.9144,0.9906,1.9050,1.9812,0.4572,0.5334, BULK_DENSITY=225.840676314832, SURF_IDS='PlankTop','PlankTop','ThickWood'/
&OBST ID='Top2', XB=1.1430,1.2192,2.0574,2.1336,0.4572,0.5334, BULK_DENSITY=225.840676314832, SURF_IDS='ThickWood','PlankTop','PlankTop'/
&OBST ID='Top2', XB=1.2954,1.3716,2.1336,2.2098,0.4572,0.5334, BULK_DENSITY=225.840676314832, SURF_ID6='PlankTop','ThickWood','PlankTop','PlankTop','ThickWood','ThickWood'/
&OBST ID='Top2', XB=0.9906,1.0668,1.9812,2.0574,0.5334,0.5715, BULK_DENSITY=225.840676314832, SURF_IDS='ThickWood','PlankTop','PlankTop'/
&OBST ID='Top2', XB=1.0668,1.1430,1.9812,2.0574,0.4572,0.4953, BULK_DENSITY=225.840676314832, SURF_IDS='PlankTop','ThickWood','ThickWood'/
&OBST ID='Top2', XB=0.6858,0.7620,1.7907,1.8288,0.4572,0.5334, BULK_DENSITY=225.840676314832, SURF_ID='PlankTop'/
&OBST ID='Top2', XB=0.8382,0.9144,1.8669,1.9050,0.4572,0.5334, BULK_DENSITY=225.840676314832, SURF_ID='PlankTop'/
&OBST ID='Top2', XB=0.9906,1.0668,1.9431,1.9812,0.4572,0.5334, BULK_DENSITY=225.840676314832, SURF_ID='PlankTop'/
&OBST ID='Top2', XB=1.0668,1.1430,2.0193,2.0574,0.4572,0.5334, BULK_DENSITY=225.840676314832, SURF_ID='PlankTop'/
&OBST ID='Top2', XB=1.2192,1.2954,2.0955,2.1336,0.4572,0.5334, BULK_DENSITY=225.840676314832, SURF_ID='PlankTop'/
&OBST ID='Top2', XB=0.6858,0.7239,1.7526,1.8288,0.4572,0.5334, BULK_DENSITY=225.840676314832, SURF_ID6='ThickWood','PlankTop','ThickWood','ThickWood','ThickWood','ThickWood'/
&OBST ID='Top2', XB=1.0668,1.1049,1.9812,2.0574,0.4572,0.5334, BULK_DENSITY=225.840676314832, SURF_ID='PlankTop'/
&OBST ID='Top2', XB=0.6858,0.7620,1.8288,1.9050,0.6096,0.6858, BULK_DENSITY=225.840676314832, SURF_IDS='PlankTop','PlankTop','ThickWood'/
&OBST ID='Top2', XB=0.7620,0.8382,1.9050,1.9812,0.6858,0.7620, BULK_DENSITY=225.840676314832, SURF_IDS='ThickWood','PlankTop','PlankTop'/
&OBST ID='Top2', XB=0.8382,0.9144,1.9050,1.9812,0.6096,0.6858, BULK_DENSITY=225.840676314832, SURF_IDS='PlankTop','PlankTop','ThickWood'/
&OBST ID='Top2', XB=0.9144,0.9906,1.9812,2.0574,0.6858,0.7620, BULK_DENSITY=225.840676314832, SURF_IDS='ThickWood','PlankTop','PlankTop'/
&OBST ID='Top2', XB=1.0668,1.1430,2.0574,2.1336,0.6096,0.7620, BULK_DENSITY=225.840676314832, SURF_ID='PlankTop'/
&OBST ID='Top2', XB=1.2192,1.2954,2.1336,2.2098,0.6096,0.6858, BULK_DENSITY=225.840676314832, SURF_IDS='PlankTop','PlankTop','ThickWood'/
&OBST ID='Top2', XB=0.6096,0.6858,1.8288,1.9050,0.7620,0.8001, BULK_DENSITY=225.840676314832, SURF_IDS='ThickWood','PlankTop','PlankTop'/
&OBST ID='Top2', XB=0.9906,1.0668,1.9812,2.0574,0.6096,0.6477, BULK_DENSITY=225.840676314832, SURF_IDS='PlankTop','ThickWood','ThickWood'/
&OBST ID='Top2', XB=1.1430,1.2192,2.1336,2.2098,0.7620,0.8001, BULK_DENSITY=225.840676314832, SURF_IDS='ThickWood','PlankTop','PlankTop'/
&OBST ID='Top2', XB=0.6858,0.7620,1.8669,1.9050,0.6858,0.7620, BULK_DENSITY=225.840676314832, SURF_ID='PlankTop'/
&OBST ID='Top2', XB=0.7620,0.8382,1.8669,1.9050,0.6096,0.6858, BULK_DENSITY=225.840676314832, SURF_ID='PlankTop'/
&OBST ID='Top2', XB=0.8382,0.9144,1.9431,1.9812,0.6858,0.7620, BULK_DENSITY=225.840676314832, SURF_ID='PlankTop'/
&OBST ID='Top2', XB=0.9144,0.9906,1.9431,1.9812,0.6096,0.6858, BULK_DENSITY=225.840676314832, SURF_ID='PlankTop'/
&OBST ID='Top2', XB=0.9906,1.0668,2.0193,2.0574,0.6096,0.7620, BULK_DENSITY=225.840676314832, SURF_ID='PlankTop'/
&OBST ID='Top2', XB=1.1430,1.2192,2.0955,2.1336,0.6096,0.7620, BULK_DENSITY=225.840676314832, SURF_ID='PlankTop'/
&OBST ID='Top2', XB=1.2192,1.2954,2.1717,2.2098,0.6858,0.7620, BULK_DENSITY=225.840676314832, SURF_ID='PlankTop'/
&OBST ID='Top2', XB=0.6858,0.7239,1.8288,1.9050,0.6858,0.7620, BULK_DENSITY=225.840676314832, SURF_ID='PlankTop'/
&OBST ID='Top2', XB=0.9906,1.0287,1.9812,2.0574,0.6096,0.6858, BULK_DENSITY=225.840676314832, SURF_ID='PlankTop'/
&OBST ID='Top2', XB=1.2192,1.2573,2.1336,2.2098,0.6858,0.7620, BULK_DENSITY=225.840676314832, SURF_ID='PlankTop'/

&OBST ID='Top2', XB=0.6858,0.7620,1.9050,1.9812,0.8382,0.9144, BULK_DENSITY=225.840676314832, SURF_IDS='ThickWood','PlankTop','PlankTop'/
&OBST ID='Top2', XB=0.8382,0.9144,1.9812,2.0574,0.8382,0.9144, BULK_DENSITY=225.840676314832, SURF_IDS='PlankTop','PlankTop','ThickWood'/
&OBST ID='Top2', XB=1.2192,1.2954,2.2098,2.2860,0.8382,0.9144, BULK_DENSITY=225.840676314832, SURF_IDS='ThickWood','PlankTop','PlankTop'/
&OBST ID='Top2', XB=0.6096,0.6858,1.8288,1.9050,0.8382,0.8763, BULK_DENSITY=225.840676314832, SURF_IDS='PlankTop','ThickWood','ThickWood'/
&OBST ID='Top2', XB=0.9906,1.0668,2.0574,2.1336,0.8382,0.8763, BULK_DENSITY=225.840676314832, SURF_IDS='PlankTop','ThickWood','ThickWood'/
&OBST ID='Top2', XB=1.0668,1.1430,2.1336,2.2098,0.9144,0.9525, BULK_DENSITY=225.840676314832, SURF_IDS='ThickWood','PlankTop','PlankTop'/
&OBST ID='Top2', XB=0.6096,0.6858,1.8669,1.9050,0.8382,0.9144, BULK_DENSITY=225.840676314832, SURF_ID='PlankTop'/
&OBST ID='Top2', XB=0.7620,0.8382,1.9431,1.9812,0.8382,0.9144, BULK_DENSITY=225.840676314832, SURF_ID='PlankTop'/
&OBST ID='Top2', XB=0.9144,0.9906,2.0193,2.0574,0.8382,0.9144, BULK_DENSITY=225.840676314832, SURF_ID='PlankTop'/
&OBST ID='Top2', XB=0.9906,1.1430,2.0955,2.1336,0.8382,0.9144, BULK_DENSITY=225.840676314832, SURF_ID='PlankTop'/
&OBST ID='Top2', XB=1.1430,1.2192,2.1717,2.2098,0.8382,0.9144, BULK_DENSITY=225.840676314832, SURF_ID='PlankTop'/
&OBST ID='Top2', XB=0.9906,1.0287,2.0574,2.1336,0.8382,0.9144, BULK_DENSITY=225.840676314832, SURF_ID='PlankTop'/
&OBST ID='Top2', XB=1.1430,1.1811,2.1336,2.2098,0.8382,0.9144, BULK_DENSITY=225.840676314832, SURF_ID='PlankTop'/
&OBST ID='Top2', XB=0.6096,0.6858,1.9050,1.9812,0.9906,1.0668, BULK_DENSITY=225.840676314832, SURF_IDS='ThickWood','PlankTop','PlankTop'/
&OBST ID='Top2', XB=0.7620,0.8382,1.9812,2.0574,0.9906,1.0668, BULK_DENSITY=225.840676314832, SURF_IDS='PlankTop','PlankTop','ThickWood'/
&OBST ID='Top2', XB=0.9906,1.0668,2.1336,2.2098,0.9906,1.0668, BULK_DENSITY=225.840676314832, SURF_IDS='ThickWood','PlankTop','PlankTop'/
&OBST ID='Top2', XB=1.1430,1.2192,2.2098,2.2860,0.9906,1.0668, BULK_DENSITY=225.840676314832, SURF_IDS='ThickWood','PlankTop','PlankTop'/
&OBST ID='Top2', XB=0.9144,0.9906,2.0574,2.1336,0.9906,1.0287, BULK_DENSITY=225.840676314832, SURF_IDS='PlankTop','ThickWood','ThickWood'/
&OBST ID='Top2', XB=0.6858,0.7620,1.9431,1.9812,0.9906,1.0668, BULK_DENSITY=225.840676314832, SURF_ID='PlankTop'/
&OBST ID='Top2', XB=0.8382,0.9144,2.0193,2.0574,0.9906,1.0668, BULK_DENSITY=225.840676314832, SURF_ID='PlankTop'/
&OBST ID='Top2', XB=0.9144,0.9906,2.0955,2.1336,0.9906,1.0668, BULK_DENSITY=225.840676314832, SURF_ID='PlankTop'/
&OBST ID='Top2', XB=1.0668,1.1430,2.1717,2.2098,0.9906,1.0668, BULK_DENSITY=225.840676314832, SURF_ID='PlankTop'/
&OBST ID='Top2', XB=1.2192,1.2954,2.2479,2.2860,0.9906,1.0668, BULK_DENSITY=225.840676314832, SURF_ID='PlankTop'/
&OBST ID='Top2', XB=0.9144,0.9525,2.0574,2.1336,0.9906,1.0668, BULK_DENSITY=225.840676314832, SURF_ID='PlankTop'/
&OBST ID='Top2', XB=0.6858,0.7620,1.9812,2.0574,1.1430,1.2192, BULK_DENSITY=225.840676314832, SURF_IDS='PlankTop','PlankTop','ThickWood'/
&OBST ID='Top2', XB=0.9144,0.9906,2.1336,2.2098,1.1430,1.2192, BULK_DENSITY=225.840676314832, SURF_IDS='ThickWood','PlankTop','PlankTop'/
&OBST ID='Top2', XB=1.0668,1.1430,2.2098,2.2860,1.1430,1.2192, BULK_DENSITY=225.840676314832, SURF_IDS='ThickWood','PlankTop','ThickWood'/
&OBST ID='Top2', XB=1.2192,1.2954,2.2860,2.3622,1.1430,1.2192, BULK_DENSITY=225.840676314832, SURF_ID6='PlankTop','ThickWood','PlankTop','ThickWood','ThickWood','PlankTop'/
&OBST ID='Top2', XB=0.7620,0.8382,2.0574,2.1336,1.2192,1.2573, BULK_DENSITY=225.840676314832, SURF_IDS='ThickWood','PlankTop','PlankTop'/
&OBST ID='Top2', XB=0.8382,0.9144,2.0574,2.1336,1.1430,1.1811, BULK_DENSITY=225.840676314832, SURF_IDS='PlankTop','ThickWood','ThickWood'/
&OBST ID='Top2', XB=0.6096,0.6858,1.9431,1.9812,1.1430,1.2192, BULK_DENSITY=225.840676314832, SURF_ID='PlankTop'/
&OBST ID='Top2', XB=0.7620,0.8382,2.0193,2.0574,1.1430,1.2192, BULK_DENSITY=225.840676314832, SURF_ID='PlankTop'/
&OBST ID='Top2', XB=0.8382,0.9144,2.0955,2.1336,1.1430,1.2192, BULK_DENSITY=225.840676314832, SURF_ID='PlankTop'/
&OBST ID='Top2', XB=0.9906,1.0668,2.1717,2.2098,1.1430,1.2192, BULK_DENSITY=225.840676314832, SURF_ID='PlankTop'/
&OBST ID='Top2', XB=1.1430,1.2192,2.2479,2.2860,1.1430,1.2192, BULK_DENSITY=225.840676314832, SURF_ID='PlankTop'/
&OBST ID='Top2', XB=0.6096,0.6477,1.9050,1.9812,1.1430,1.2192, BULK_DENSITY=225.840676314832, SURF_ID6='ThickWood','PlankTop','ThickWood','ThickWood','ThickWood','ThickWood'/

&OBST ID='Side3', XB=0.0762,0.1524,1.1430,1.2192,0.7620,0.8382, BULK_DENSITY=280.917017720042, SURF_ID6='ThickWood','RibSide','RibSide','ThickWood','ThickWood','ThickWood'/
&OBST ID='Side3', XB=0.0762,0.1524,1.1430,1.2192,0.8382,0.9144, BULK_DENSITY=280.917017720042, SURF_ID='RibSide'/
&OBST ID='Side3', XB=0.0762,0.1524,1.1430,1.2192,0.9144,1.0668, BULK_DENSITY=280.917017720042, SURF_ID6='RibSide','ThickWood','RibSide','RibSide','RibSide','ThickWood'/
&OBST ID='Side3', XB=0.2286,0.3048,1.0668,1.1430,0.1524,0.3048, BULK_DENSITY=280.917017720042, SURF_ID6='ThickWood','RibSide','RibSide','RibSide','ThickWood','ThickWood'/
&OBST ID='Side3', XB=0.2286,0.3048,1.0668,1.1430,0.3048,0.3810, BULK_DENSITY=280.917017720042, SURF_ID='RibSide'/
&OBST ID='Side3', XB=0.2286,0.3048,1.0668,1.1430,0.3810,0.4572, BULK_DENSITY=280.917017720042, SURF_ID6='RibSide','ThickWood','ThickWood','RibSide','RibSide','ThickWood'/
&OBST ID='Side3', XB=0.0000,0.0762,1.1811,1.2192,1.0668,1.1430, BULK_DENSITY=280.917017720042, SURF_ID6='RibSide','RibSide','RibSide','ThickWood','RibSide','RibSide'/
&OBST ID='Side3', XB=0.0000,0.0762,1.1811,1.2192,1.1430,1.2192, BULK_DENSITY=280.917017720042, SURF_ID='RibSide'/
&OBST ID='Side3', XB=0.0762,0.1524,1.1811,1.2192,1.0668,1.1430, BULK_DENSITY=280.917017720042, SURF_ID6='ThickWood','ThickWood','ThickWood','RibSide','ThickWood','ThickWood'/
&OBST ID='Side3', XB=0.1524,0.2286,1.1049,1.1430,0.4572,0.5334, BULK_DENSITY=280.917017720042, SURF_ID6='RibSide','RibSide','RibSide','ThickWood','RibSide','RibSide'/
&OBST ID='Side3', XB=0.1524,0.2286,1.1049,1.1430,0.5334,0.6858, BULK_DENSITY=280.917017720042, SURF_ID='RibSide'/
&OBST ID='Side3', XB=0.1524,0.2286,1.1049,1.1430,0.6858,0.8382, BULK_DENSITY=280.917017720042, SURF_ID6='ThickWood','ThickWood','ThickWood','RibSide','ThickWood','ThickWood'/
&OBST ID='Side3', XB=0.2286,0.3048,1.0287,1.0668,0.0762,0.1524, BULK_DENSITY=280.917017720042, SURF_ID6='RibSide','RibSide','RibSide','ThickWood','RibSide','RibSide'/
&OBST ID='Side3', XB=0.3048,0.3810,1.0287,1.0668,0.0000,0.0762, BULK_DENSITY=280.917017720042, SURF_ID='RibSide'/
&OBST ID='Side3', XB=0.3048,0.3810,1.0287,1.0668,0.0762,0.1524, BULK_DENSITY=280.917017720042, SURF_ID6='ThickWood','ThickWood','ThickWood','RibSide','ThickWood','ThickWood'/
&OBST ID='Side3', XB=0.0762,0.1143,1.1430,1.2192,1.0668,1.1430, BULK_DENSITY=280.917017720042, SURF_ID6='RibSide','ThickWood','RibSide','RibSide','RibSide','RibSide'/
&OBST ID='Side3', XB=0.1524,0.1905,1.1430,1.2192,0.6096,0.7620, BULK_DENSITY=280.917017720042, SURF_ID6='ThickWood','RibSide','ThickWood','ThickWood','ThickWood','ThickWood'/
&OBST ID='Side3', XB=0.2286,0.2667,1.0668,1.1430,0.4572,0.6096, BULK_DENSITY=280.917017720042, SURF_ID6='RibSide','ThickWood','RibSide','RibSide','RibSide','RibSide'/
&OBST ID='Side3', XB=0.3048,0.3429,1.0668,1.1430,0.0762,0.1524, BULK_DENSITY=280.917017720042, SURF_ID6='ThickWood','RibSide','ThickWood','ThickWood','ThickWood','ThickWood'/
&OBST ID='Side3', XB=0.3810,0.4572,1.8288,1.9050,1.0668,1.2192, BULK_DENSITY=280.917017720042, SURF_ID6='ThickWood','RibSide','RibSide','RibSide','ThickWood','ThickWood'/
&OBST ID='Side3', XB=0.4572,0.5334,1.7526,1.8288,0.6858,0.7620, BULK_DENSITY=280.917017720042, SURF_ID6='ThickWood','RibSide','RibSide','ThickWood','ThickWood','ThickWood'/
&OBST ID='Side3', XB=0.4572,0.5334,1.7526,1.8288,0.7620,0.9906, BULK_DENSITY=280.917017720042, SURF_ID6='RibSide','ThickWood','RibSide','RibSide','RibSide','ThickWood'/
&OBST ID='Side3', XB=0.6096,0.6858,1.6764,1.7526,0.0762,0.1524, BULK_DENSITY=280.917017720042, SURF_ID6='ThickWood','RibSide','RibSide','RibSide','ThickWood','ThickWood'/
&OBST ID='Side3', XB=0.6096,0.6858,1.6764,1.7526,0.1524,0.2286, BULK_DENSITY=280.917017720042, SURF_ID='RibSide'/
&OBST ID='Side3', XB=0.6096,0.6858,1.6764,1.7526,0.2286,0.3048, BULK_DENSITY=280.917017720042, SURF_ID6='RibSide','ThickWood','RibSide','RibSide','RibSide','RibSide'/
&OBST ID='Side3', XB=0.6096,0.6858,1.6764,1.7526,0.3048,0.3810, BULK_DENSITY=280.917017720042, SURF_ID6='RibSide','ThickWood','ThickWood','RibSide','RibSide','ThickWood'/
&OBST ID='Side3', XB=0.3810,0.4572,1.7907,1.8288,0.9906,1.0668, BULK_DENSITY=280.917017720042, SURF_ID6='RibSide','RibSide','RibSide','ThickWood','RibSide','RibSide'/
&OBST ID='Side3', XB=0.4572,0.5334,1.7907,1.8288,0.9906,1.0668, BULK_DENSITY=280.917017720042, SURF_ID6='ThickWood','ThickWood','ThickWood','RibSide','ThickWood','ThickWood'/
&OBST ID='Side3', XB=0.5334,0.6096,1.7145,1.7526,0.3810,0.4572, BULK_DENSITY=280.917017720042, SURF_ID6='RibSide','RibSide','RibSide','ThickWood','RibSide','RibSide'/
&OBST ID='Side3', XB=0.5334,0.6096,1.7145,1.7526,0.4572,0.6096, BULK_DENSITY=280.917017720042, SURF_ID='RibSide'/
&OBST ID='Side3', XB=0.5334,0.6096,1.7145,1.7526,0.6096,0.6858, BULK_DENSITY=280.917017720042, SURF_ID6='ThickWood','ThickWood','ThickWood','RibSide','ThickWood','ThickWood'/
&OBST ID='Side3', XB=0.6096,0.6858,1.6383,1.6764,0.0000,0.0762, BULK_DENSITY=280.917017720042, SURF_ID6='RibSide','RibSide','RibSide','ThickWood','RibSide','RibSide'/
&OBST ID='Side3', XB=0.6858,0.7620,1.6383,1.6764,0.0000,0.0762, BULK_DENSITY=280.917017720042, SURF_ID6='ThickWood','ThickWood','ThickWood','RibSide','ThickWood','ThickWood'/
&OBST ID='Side3', XB=0.4572,0.4953,1.7526,1.8288,0.9906,1.0668, BULK_DENSITY=280.917017720042, SURF_ID6='RibSide','ThickWood','RibSide','RibSide','RibSide','RibSide'/
&OBST ID='Side3', XB=0.5334,0.5715,1.7526,1.8288,0.4572,0.6858, BULK_DENSITY=280.917017720042, SURF_ID6='ThickWood','RibSide','ThickWood','ThickWood','ThickWood','ThickWood'/
&OBST ID='Side3', XB=0.6096,0.6477,1.6764,1.7526,0.3810,0.4572, BULK_DENSITY=280.917017720042, SURF_ID6='RibSide','ThickWood','RibSide','RibSide','RibSide','RibSide'/
&OBST ID='Side3', XB=0.6858,0.7239,1.6764,1.7526,0.0000,0.0762, BULK_DENSITY=280.917017720042, SURF_ID6='ThickWood','RibSide','ThickWood','ThickWood','ThickWood','ThickWood'/
&OBST ID='Side3', XB=0.2286,0.3048,1.4478,1.5240,0.8382,0.9144, BULK_DENSITY=280.917017720042, SURF_ID6='ThickWood','RibSide','RibSide','ThickWood','ThickWood','ThickWood'/
&OBST ID='Side3', XB=0.2286,0.3048,1.4478,1.5240,0.9144,0.9906, BULK_DENSITY=280.917017720042, SURF_ID='RibSide'/
&OBST ID='Side3', XB=0.2286,0.3048,1.4478,1.5240,0.9906,1.1430, BULK_DENSITY=280.917017720042, SURF_ID6='RibSide','ThickWood','RibSide','RibSide','RibSide','ThickWood'/
&OBST ID='Side3', XB=0.3810,0.4572,1.3716,1.4478,0.2286,0.3810, BULK_DENSITY=280.917017720042, SURF_ID6='ThickWood','RibSide','RibSide','RibSide','ThickWood','ThickWood'/
&OBST ID='Side3', XB=0.3810,0.4572,1.3716,1.4478,0.3810,0.4572, BULK_DENSITY=280.917017720042, SURF_ID6='RibSide','ThickWood','RibSide','RibSide','RibSide','RibSide'/
&OBST ID='Side3', XB=0.3810,0.4572,1.3716,1.4478,0.4572,0.5334, BULK_DENSITY=280.917017720042, SURF_ID6='RibSide','ThickWood','ThickWood','RibSide','RibSide','ThickWood'/
&OBST ID='Side3', XB=0.1524,0.2286,1.4859,1.5240,1.1430,1.2192, BULK_DENSITY=280.917017720042, SURF_ID6='RibSide','RibSide','RibSide','ThickWood','RibSide','RibSide'/
&OBST ID='Side3', XB=0.2286,0.3048,1.4859,1.5240,1.1430,1.2192, BULK_DENSITY=280.917017720042, SURF_ID6='ThickWood','ThickWood','ThickWood','RibSide','ThickWood','ThickWood'/
&OBST ID='Side3', XB=0.3048,0.3810,1.4097,1.4478,0.5334,0.6096, BULK_DENSITY=280.917017720042, SURF_ID6='RibSide','RibSide','RibSide','ThickWood','RibSide','RibSide'/
&OBST ID='Side3', XB=0.3048,0.3810,1.4097,1.4478,0.6096,0.8382, BULK_DENSITY=280.917017720042, SURF_ID='RibSide'/
&OBST ID='Side3', XB=0.3048,0.3810,1.4097,1.4478,0.8382,0.9144, BULK_DENSITY=280.917017720042, SURF_ID6='ThickWood','ThickWood','ThickWood','RibSide','ThickWood','ThickWood'/
&OBST ID='Side3', XB=0.3810,0.4572,1.3335,1.3716,0.1524,0.2286, BULK_DENSITY=280.917017720042, SURF_ID6='RibSide','RibSide','RibSide','ThickWood','RibSide','RibSide'/
&OBST ID='Side3', XB=0.4572,0.5334,1.3335,1.3716,0.0000,0.1524, BULK_DENSITY=280.917017720042, SURF_ID='RibSide'/
&OBST ID='Side3', XB=0.4572,0.5334,1.3335,1.3716,0.1524,0.2286, BULK_DENSITY=280.917017720042, SURF_ID6='ThickWood','ThickWood','ThickWood','RibSide','ThickWood','ThickWood'/
&OBST ID='Side3', XB=0.2286,0.2667,1.4478,1.5240,1.1430,1.2192, BULK_DENSITY=280.917017720042, SURF_ID6='RibSide','ThickWood','RibSide','RibSide','RibSide','RibSide'/
&OBST ID='Side3', XB=0.3048,0.3429,1.4478,1.5240,0.6858,0.8382, BULK_DENSITY=280.917017720042, SURF_ID6='ThickWood','RibSide','ThickWood','ThickWood','ThickWood','ThickWood'/
&OBST ID='Side3', XB=0.3810,0.4191,1.3716,1.4478,0.5334,0.6858, BULK_DENSITY=280.917017720042, SURF_ID6='RibSide','ThickWood','RibSide','RibSide','RibSide','RibSide'/
&OBST ID='Side3', XB=0.4572,0.4953,1.3716,1.4478,0.0762,0.2286, BULK_DENSITY=280.917017720042, SURF_ID6='ThickWood','RibSide','ThickWood','ThickWood','ThickWood','ThickWood'/
&OBST ID='Side3', XB=0.5334,0.5715,1.2954,1.3716,0.0000,0.0762, BULK_DENSITY=280.917017720042, SURF_ID6='RibSide','ThickWood','RibSide','RibSide','RibSide','RibSide'/
&OBST ID='Base3', XB=0.3048,0.3810,1.1430,1.2192,0.0000,0.0762, BULK_DENSITY=153.501084682737, SURF_IDS='PlankTop','PlankTop','ThickWood'/
&OBST ID='Base3', XB=0.3810,0.4572,1.2954,1.3716,0.0000,0.0762, BULK_DENSITY=153.501084682737, SURF_IDS='ThickWood','PlankTop','ThickWood'/
&OBST ID='Base3', XB=0.4572,0.5334,1.4478,1.5240,0.0000,0.0762, BULK_DENSITY=153.501084682737, SURF_IDS='ThickWood','PlankTop','PlankTop'/
&OBST ID='Base3', XB=0.6096,0.6858,1.6764,1.7526,0.0000,0.0762, BULK_DENSITY=153.501084682737, SURF_ID6='PlankTop','PlankTop','PlankTop','ThickWood','ThickWood','PlankTop'/
&OBST ID='Base3', XB=0.2286,0.3048,1.0668,1.1430,0.0762,0.1143, BULK_DENSITY=153.501084682737, SURF_IDS='ThickWood','PlankTop','PlankTop'/
&OBST ID='Base3', XB=0.5334,0.6096,1.5240,1.6002,0.0000,0.0381, BULK_DENSITY=153.501084682737, SURF_IDS='PlankTop','ThickWood','ThickWood'/
&OBST ID='Base3', XB=0.5334,0.6096,1.6002,1.6764,0.0762,0.1143, BULK_DENSITY=153.501084682737, SURF_IDS='ThickWood','PlankTop','PlankTop'/
&OBST ID='Base3', XB=0.2286,0.3048,1.0287,1.0668,0.0000,0.0762, BULK_DENSITY=153.501084682737, SURF_ID6='ThickWood','ThickWood','ThickWood','PlankTop','ThickWood','ThickWood'/
&OBST ID='Base3', XB=0.5334,0.6096,1.5621,1.6002,0.0000,0.0762, BULK_DENSITY=153.501084682737, SURF_ID='PlankTop'/
&OBST ID='Base3', XB=0.3048,0.3429,1.0668,1.1430,0.0000,0.0762, BULK_DENSITY=153.501084682737, SURF_ID='PlankTop'/
&OBST ID='Base3', XB=0.3810,0.4191,1.2192,1.2954,0.0000,0.0762, BULK_DENSITY=153.501084682737, SURF_ID='PlankTop'/
&OBST ID='Base3', XB=0.4572,0.4953,1.3716,1.4478,0.0000,0.0762, BULK_DENSITY=153.501084682737, SURF_ID='PlankTop'/
&OBST ID='Base3', XB=0.5334,0.5715,1.5240,1.6002,0.0000,0.0762, BULK_DENSITY=153.501084682737, SURF_ID='PlankTop'/
&OBST ID='Base3', XB=0.6096,0.6477,1.6002,1.6764,0.0000,0.0762, BULK_DENSITY=153.501084682737, SURF_ID='PlankTop'/
&OBST ID='Base3', XB=0.0762,0.1524,1.3716,1.4478,1.1430,1.2192, BULK_DENSITY=153.501084682737, SURF_ID6='ThickWood','PlankTop','PlankTop','ThickWood','PlankTop','ThickWood'/
&OBST ID='Base3', XB=0.3048,0.3810,1.7526,1.8288,1.1430,1.2192, BULK_DENSITY=153.501084682737, SURF_ID6='ThickWood','PlankTop','PlankTop','ThickWood','ThickWood','PlankTop'/
&OBST ID='Base3', XB=0.0000,0.0762,1.2192,1.2954,1.1430,1.1811, BULK_DENSITY=153.501084682737, SURF_IDS='PlankTop','ThickWood','ThickWood'/
&OBST ID='Base3', XB=0.1524,0.2286,1.5240,1.6002,1.1430,1.1811, BULK_DENSITY=153.501084682737, SURF_IDS='ThickWood','PlankTop','PlankTop'/
&OBST ID='Base3', XB=0.2286,0.3048,1.6002,1.6764,1.1430,1.1811, BULK_DENSITY=153.501084682737, SURF_IDS='PlankTop','ThickWood','ThickWood'/
&OBST ID='Base3', XB=0.0000,0.0762,1.2573,1.2954,1.0668,1.1430, BULK_DENSITY=153.501084682737, SURF_ID6='ThickWood','ThickWood','ThickWood','PlankTop','ThickWood','ThickWood'/
&OBST ID='Base3', XB=0.0000,0.0762,1.2573,1.2954,1.1430,1.2192, BULK_DENSITY=153.501084682737, SURF_ID6='PlankTop','PlankTop','PlankTop','ThickWood','PlankTop','PlankTop'/
&OBST ID='Base3', XB=0.0762,0.1524,1.3335,1.3716,1.0668,1.1430, BULK_DENSITY=153.501084682737, SURF_ID6='ThickWood','ThickWood','ThickWood','PlankTop','ThickWood','ThickWood'/
&OBST ID='Base3', XB=0.1524,0.2286,1.4859,1.5240,1.0668,1.1430, BULK_DENSITY=153.501084682737, SURF_ID6='ThickWood','ThickWood','ThickWood','PlankTop','ThickWood','ThickWood'/
&OBST ID='Base3', XB=0.1524,0.2286,1.4859,1.5240,1.1430,1.2192, BULK_DENSITY=153.501084682737, SURF_ID6='PlankTop','PlankTop','PlankTop','ThickWood','PlankTop','PlankTop'/
&OBST ID='Base3', XB=0.2286,0.3048,1.6383,1.6764,1.0668,1.1430, BULK_DENSITY=153.501084682737, SURF_ID6='ThickWood','ThickWood','ThickWood','PlankTop','ThickWood','ThickWood'/
&OBST ID='Base3', XB=0.2286,0.3048,1.6383,1.6764,1.1430,1.2192, BULK_DENSITY=153.501084682737, SURF_ID6='PlankTop','PlankTop','PlankTop','ThickWood','PlankTop','PlankTop'/
&OBST ID='Base3', XB=0.3048,0.3810,1.7907,1.8288,1.0668,1.1430, BULK_DENSITY=153.501084682737, SURF_ID6='ThickWood','ThickWood','ThickWood','PlankTop','ThickWood','ThickWood'/
&OBST ID='Base3', XB=0.0000,0.0381,1.2192,1.2954,1.0668,1.1430, BULK_DENSITY=153.501084682737, SURF_ID6='PlankTop','ThickWood','PlankTop','PlankTop','PlankTop','PlankTop'/
&OBST ID='Base3', XB=0.0000,0.0381,1.2192,1.2954,1.1430,1.2192, BULK_DENSITY=153.501084682737, SURF_ID6='ThickWood','PlankTop','ThickWood','ThickWood','ThickWood','ThickWood'/
&OBST ID='Base3', XB=0.0762,0.1143,1.2954,1.3716,1.0668,1.1430, BULK_DENSITY=153.501084682737, SURF_ID6='PlankTop','ThickWood','PlankTop','PlankTop','PlankTop','PlankTop'/
&OBST ID='Base3', XB=0.0762,0.1143,1.2954,1.3716,1.1430,1.2192, BULK_DENSITY=153.501084682737, SURF_ID6='ThickWood','PlankTop','ThickWood','ThickWood','ThickWood','ThickWood'/
&OBST ID='Base3', XB=0.1524,0.1905,1.3716,1.5240,1.0668,1.1430, BULK_DENSITY=153.501084682737, SURF_ID6='PlankTop','ThickWood','PlankTop','PlankTop','PlankTop','PlankTop'/
&OBST ID='Base3', XB=0.1524,0.1905,1.4478,1.5240,1.1430,1.2192, BULK_DENSITY=153.501084682737, SURF_ID6='ThickWood','PlankTop','ThickWood','ThickWood','ThickWood','ThickWood'/
&OBST ID='Base3', XB=0.2286,0.2667,1.5240,1.6764,1.0668,1.1430, BULK_DENSITY=153.501084682737, SURF_ID6='PlankTop','ThickWood','PlankTop','PlankTop','PlankTop','PlankTop'/
&OBST ID='Base3', XB=0.2286,0.2667,1.5240,1.6764,1.1430,1.2192, BULK_DENSITY=153.501084682737, SURF_ID6='ThickWood','PlankTop','ThickWood','ThickWood','ThickWood','ThickWood'/
&OBST ID='Base3', XB=0.3048,0.3429,1.6764,1.8288,1.0668,1.1430, BULK_DENSITY=153.501084682737, SURF_ID6='PlankTop','ThickWood','PlankTop','PlankTop','PlankTop','PlankTop'/
&OBST ID='Base3', XB=0.3048,0.3429,1.6764,1.7526,1.1430,1.2192, BULK_DENSITY=153.501084682737, SURF_ID6='ThickWood','PlankTop','ThickWood','ThickWood','ThickWood','ThickWood'/
&OBST ID='Base3', XB=0.3810,0.4191,1.8288,1.9050,1.0668,1.1430, BULK_DENSITY=153.501084682737, SURF_ID6='PlankTop','ThickWood','PlankTop','PlankTop','PlankTop','PlankTop'/
&OBST ID='Base3', XB=0.3810,0.4191,1.8288,1.9050,1.1430,1.2192, BULK_DENSITY=153.501084682737, SURF_ID6='ThickWood','PlankTop','ThickWood','ThickWood','ThickWood','ThickWood'/
&OBST ID='Base3', XB=0.1524,0.2286,1.2192,1.2954,0.6096,0.6858, BULK_DENSITY=153.501084682737, SURF_IDS='ThickWood','PlankTop','PlankTop'/
&OBST ID='Base3', XB=0.2286,0.3048,1.2954,1.3716,0.5334,0.6096, BULK_DENSITY=153.501084682737, SURF_IDS='PlankTop','PlankTop','ThickWood'/
&OBST ID='Base3', XB=0.2286,0.3048,1.3716,1.4478,0.6096,0.6858, BULK_DENSITY=153.501084682737, SURF_IDS='ThickWood','PlankTop','PlankTop'/
&OBST ID='Base3', XB=0.3048,0.3810,1.4478,1.5240,0.5334,0.6096, BULK_DENSITY=153.501084682737, SURF_ID='PlankTop'/
&OBST ID='Base3', XB=0.3810,0.4572,1.6002,1.6764,0.5334,0.6858, BULK_DENSITY=153.501084682737, SURF_ID='PlankTop'/
&OBST ID='Base3', XB=0.4572,0.5334,1.7526,1.8288,0.6096,0.6858, BULK_DENSITY=153.501084682737, SURF_IDS='ThickWood','PlankTop','PlankTop'/
&OBST ID='Base3', XB=0.1524,0.2286,1.1430,1.2192,0.5334,0.5715, BULK_DENSITY=153.501084682737, SURF_IDS='PlankTop','ThickWood','ThickWood'/
&OBST ID='Base3', XB=0.3048,0.3810,1.5240,1.6002,0.6858,0.7239, BULK_DENSITY=153.501084682737, SURF_IDS='ThickWood','PlankTop','PlankTop'/
&OBST ID='Base3', XB=0.4572,0.5334,1.6764,1.7526,0.5334,0.5715, BULK_DENSITY=153.501084682737, SURF_IDS='PlankTop','ThickWood','ThickWood'/
&OBST ID='Base3', XB=0.1524,0.2286,1.1811,1.2192,0.5334,0.6096, BULK_DENSITY=153.501084682737, SURF_ID='PlankTop'/
&OBST ID='Base3', XB=0.3048,0.3810,1.4859,1.5240,0.6096,0.6858, BULK_DENSITY=153.501084682737, SURF_ID='PlankTop'/
&OBST ID='Base3', XB=0.4572,0.5334,1.7145,1.7526,0.5334,0.6096, BULK_DENSITY=153.501084682737, SURF_ID='PlankTop'/
&OBST ID='Base3', XB=0.1524,0.1905,1.1430,1.2192,0.5334,0.6858, BULK_DENSITY=153.501084682737, SURF_ID='PlankTop'/
&OBST ID='Base3', XB=0.2286,0.2667,1.2192,1.2954,0.5334,0.6096, BULK_DENSITY=153.501084682737, SURF_ID='PlankTop'/
&OBST ID='Base3', XB=0.2286,0.2667,1.2954,1.3716,0.6096,0.6858, BULK_DENSITY=153.501084682737, SURF_ID='PlankTop'/
&OBST ID='Base3', XB=0.3048,0.3429,1.3716,1.4478,0.5334,0.6096, BULK_DENSITY=153.501084682737, SURF_ID='PlankTop'/
&OBST ID='Base3', XB=0.3048,0.3429,1.4478,1.5240,0.6096,0.6858, BULK_DENSITY=153.501084682737, SURF_ID='PlankTop'/
&OBST ID='Base3', XB=0.3810,0.4191,1.5240,1.6002,0.5334,0.6858, BULK_DENSITY=153.501084682737, SURF_ID='PlankTop'/
&OBST ID='Base3', XB=0.4572,0.4953,1.6764,1.7526,0.5334,0.6858, BULK_DENSITY=153.501084682737, SURF_ID='PlankTop'/
&OBST ID='Base3', XB=0.5334,0.5715,1.7526,1.8288,0.5334,0.6096, BULK_DENSITY=153.501084682737, SURF_ID='PlankTop'/
&OBST ID='Top3', XB=0.3810,0.4572,1.0668,1.1430,0.0000,0.0762, BULK_DENSITY=228.999287172382, SURF_IDS='PlankTop','PlankTop','ThickWood'/
&OBST ID='Top3', XB=0.4572,0.5334,1.2192,1.2954,0.0000,0.0762, BULK_DENSITY=228.999287172382, SURF_IDS='PlankTop','PlankTop','ThickWood'/
&OBST ID='Top3', XB=0.5334,0.6096,1.3716,1.4478,0.0000,0.0762, BULK_DENSITY=228.999287172382, SURF_IDS='ThickWood','PlankTop','PlankTop'/
&OBST ID='Top3', XB=0.6858,0.7620,1.6002,1.6764,0.0000,0.0762, BULK_DENSITY=228.999287172382, SURF_IDS='PlankTop','PlankTop','ThickWood'/
&OBST ID='Top3', XB=0.3810,0.4572,1.1430,1.2192,0.0762,0.1143, BULK_DENSITY=228.999287172382, SURF_IDS='ThickWood','PlankTop','PlankTop'/
&OBST ID='Top3', XB=0.6096,0.6858,1.5240,1.6002,0.0762,0.1143, BULK_DENSITY=228.999287172382, SURF_IDS='ThickWood','PlankTop','PlankTop'/
&OBST ID='Top3', XB=0.6096,0.6858,1.4859,1.5240,0.0000,0.0762, BULK_DENSITY=228.999287172382, SURF_ID='PlankTop'/
&OBST ID='Top3', XB=0.3810,0.4191,0.9906,1.0668,0.0000,0.0762, BULK_DENSITY=228.999287172382, SURF_ID6='ThickWood','PlankTop','ThickWood','ThickWood','ThickWood','ThickWood'/
&OBST ID='Top3', XB=0.4572,0.4953,1.1430,1.2192,0.0000,0.0762, BULK_DENSITY=228.999287172382, SURF_ID='PlankTop'/
&OBST ID='Top3', XB=0.5334,0.5715,1.2954,1.3716,0.0000,0.0762, BULK_DENSITY=228.999287172382, SURF_ID='PlankTop'/
&OBST ID='Top3', XB=0.6096,0.6477,1.4478,1.5240,0.0000,0.0762, BULK_DENSITY=228.999287172382, SURF_ID='PlankTop'/
&OBST ID='Top3', XB=0.6858,0.7239,1.5240,1.6002,0.0000,0.0762, BULK_DENSITY=228.999287172382, SURF_ID='PlankTop'/
&OBST ID='Top3', XB=0.3810,0.4572,1.1430,1.2192,0.1524,0.2286, BULK_DENSITY=228.999287172382, SURF_IDS='PlankTop','PlankTop','ThickWood'/
&OBST ID='Top3', XB=0.4572,0.5334,1.2954,1.3716,0.1524,0.2286, BULK_DENSITY=228.999287172382, SURF_IDS='PlankTop','PlankTop','ThickWood'/
&OBST ID='Top3', XB=0.5334,0.6096,1.4478,1.5240,0.1524,0.2286, BULK_DENSITY=228.999287172382, SURF_IDS='ThickWood','PlankTop','ThickWood'/
&OBST ID='Top3', XB=0.3048,0.3810,1.0668,1.1430,0.2286,0.2667, BULK_DENSITY=228.999287172382, SURF_IDS='ThickWood','PlankTop','PlankTop'/
&OBST ID='Top3', XB=0.3810,0.4572,1.2192,1.2954,0.2286,0.2667, BULK_DENSITY=228.999287172382, SURF_IDS='ThickWood','PlankTop','PlankTop'/
&OBST ID='Top3', XB=0.6096,0.6858,1.6002,1.6764,0.2286,0.2667, BULK_DENSITY=228.999287172382, SURF_IDS='ThickWood','PlankTop','PlankTop'/
&OBST ID='Top3', XB=0.3048,0.3810,1.0287,1.0668,0.1524,0.2286, BULK_DENSITY=228.999287172382, SURF_ID='PlankTop'/
&OBST ID='Top3', XB=0.6096,0.6858,1.5621,1.6002,0.1524,0.2286, BULK_DENSITY=228.999287172382, SURF_ID='PlankTop'/
&OBST ID='Top3', XB=0.3810,0.4191,1.0668,1.1430,0.1524,0.2286, BULK_DENSITY=228.999287172382, SURF_ID='PlankTop'/
&OBST ID='Top3', XB=0.4572,0.4953,1.2192,1.2954,0.1524,0.2286, BULK_DENSITY=228.999287172382, SURF_ID='PlankTop'/
&OBST ID='Top3', XB=0.5334,0.5715,1.3716,1.4478,0.1524,0.2286, BULK_DENSITY=228.999287172382, SURF_ID='PlankTop'/
&OBST ID='Top3', XB=0.6096,0.6477,1.5240,1.6002,0.1524,0.2286, BULK_DENSITY=228.999287172382, SURF_ID='PlankTop'/
&OBST ID='Top3', XB=0.6858,0.7239,1.6002,1.6764,0.1524,0.2286, BULK_DENSITY=228.999287172382, SURF_ID='PlankTop'/
&OBST ID='Top3', XB=0.3048,0.3810,1.1430,1.2192,0.3048,0.3810, BULK_DENSITY=228.999287172382, SURF_IDS='ThickWood','PlankTop','PlankTop'/
&OBST ID='Top3', XB=0.4572,0.5334,1.3716,1.4478,0.3048,0.3810, BULK_DENSITY=228.999287172382, SURF_IDS='PlankTop','PlankTop','ThickWood'/
&OBST ID='Top3', XB=0.5334,0.6096,1.5240,1.6002,0.3048,0.3810, BULK_DENSITY=228.999287172382, SURF_IDS='ThickWood','PlankTop','ThickWood'/
&OBST ID='Top3', XB=0.3810,0.4572,1.2192,1.2954,0.3048,0.3429, BULK_DENSITY=228.999287172382, SURF_IDS='PlankTop','ThickWood','ThickWood'/
&OBST ID='Top3', XB=0.3810,0.4572,1.2954,1.3716,0.3810,0.4191, BULK_DENSITY=228.999287172382, SURF_IDS='ThickWood','PlankTop','PlankTop'/
&OBST ID='Top3', XB=0.6096,0.6858,1.6764,1.7526,0.3810,0.4191, BULK_DENSITY=228.999287172382, SURF_IDS='ThickWood','PlankTop','PlankTop'/
&OBST ID='Top3', XB=0.3810,0.4572,1.2573,1.2954,0.3048,0.3810, BULK_DENSITY=228.999287172382, SURF_ID='PlankTop'/
&OBST ID='Top3', XB=0.6096,0.6858,1.6383,1.6764,0.3048,0.3810, BULK_DENSITY=228.999287172382, SURF_ID='PlankTop'/
&OBST ID='Top3', XB=0.3048,0.3429,1.0668,1.1430,0.3048,0.3810, BULK_DENSITY=228.999287172382, SURF_ID='PlankTop'/
&OBST ID='Top3', XB=0.3810,0.4191,1.2192,1.2954,0.3048,0.3810, BULK_DENSITY=228.999287172382, SURF_ID='PlankTop'/
&OBST ID='Top3', XB=0.4572,0.4953,1.2954,1.3716,0.3048,0.3810, BULK_DENSITY=228.999287172382, SURF_ID='PlankTop'/
&OBST ID='Top3', XB=0.5334,0.5715,1.4478,1.5240,0.3048,0.3810, BULK_DENSITY=228.999287172382, SURF_ID='PlankTop'/
&OBST ID='Top3', XB=0.6096,0.6477,1.6002,1.6764,0.3048,0.3810, BULK_DENSITY=228.999287172382, SURF_ID='PlankTop'/
&OBST ID='Top3', XB=0.6858,0.7239,1.6764,1.7526,0.3048,0.3810, BULK_DENSITY=228.999287172382, SURF_ID='PlankTop'/
&OBST ID='Top3', XB=0.2286,0.3048,1.0668,1.1430,0.4572,0.5334, BULK_DENSITY=228.999287172382, SURF_IDS='PlankTop','PlankTop','ThickWood'/
&OBST ID='Top3', XB=0.3048,0.3810,1.2192,1.2954,0.4572,0.5334, BULK_DENSITY=228.999287172382, SURF_IDS='ThickWood','PlankTop','PlankTop'/
&OBST ID='Top3', XB=0.4572,0.5334,1.4478,1.5240,0.4572,0.5334, BULK_DENSITY=228.999287172382, SURF_IDS='PlankTop','PlankTop','ThickWood'/
&OBST ID='Top3', XB=0.5334,0.6096,1.6002,1.6764,0.4572,0.5334, BULK_DENSITY=228.999287172382, SURF_IDS='ThickWood','PlankTop','ThickWood'/
&OBST ID='Top3', XB=0.3810,0.4572,1.2954,1.3716,0.4572,0.4953, BULK_DENSITY=228.999287172382, SURF_IDS='PlankTop','ThickWood','ThickWood'/
&OBST ID='Top3', XB=0.3810,0.4572,1.3716,1.4478,0.5334,0.5715, BULK_DENSITY=228.999287172382, SURF_IDS='ThickWood','PlankTop','PlankTop'/
&OBST ID='Top3', XB=0.3810,0.4572,1.3335,1.3716,0.4572,0.5334, BULK_DENSITY=228.999287172382, SURF_ID='PlankTop'/
&OBST ID='Top3', XB=0.3048,0.3429,1.1430,1.2192,0.4572,0.5334, BULK_DENSITY=228.999287172382, SURF_ID='PlankTop'/
&OBST ID='Top3', XB=0.3810,0.4191,1.2954,1.3716,0.4572,0.5334, BULK_DENSITY=228.999287172382, SURF_ID='PlankTop'/
&OBST ID='Top3', XB=0.4572,0.4953,1.3716,1.4478,0.4572,0.5334, BULK_DENSITY=228.999287172382, SURF_ID='PlankTop'/
&OBST ID='Top3', XB=0.5334,0.5715,1.5240,1.6002,0.4572,0.5334, BULK_DENSITY=228.999287172382, SURF_ID='PlankTop'/
&OBST ID='Top3', XB=0.6096,0.6477,1.6764,1.7526,0.4572,0.5334, BULK_DENSITY=228.999287172382, SURF_ID='PlankTop'/
&OBST ID='Top3', XB=0.2286,0.3048,1.1430,1.2192,0.6096,0.6858, BULK_DENSITY=228.999287172382, SURF_IDS='PlankTop','PlankTop','ThickWood'/
&OBST ID='Top3', XB=0.3048,0.3810,1.2954,1.3716,0.6096,0.6858, BULK_DENSITY=228.999287172382, SURF_ID='PlankTop'/
&OBST ID='Top3', XB=0.3810,0.4572,1.4478,1.5240,0.6858,0.7620, BULK_DENSITY=228.999287172382, SURF_ID='PlankTop'/
&OBST ID='Top3', XB=0.4572,0.5334,1.5240,1.6002,0.6096,0.6858, BULK_DENSITY=228.999287172382, SURF_IDS='PlankTop','PlankTop','ThickWood'/
&OBST ID='Top3', XB=0.4572,0.5334,1.6002,1.6764,0.6858,0.7620, BULK_DENSITY=228.999287172382, SURF_IDS='ThickWood','PlankTop','PlankTop'/
&OBST ID='Top3', XB=0.5334,0.6096,1.6764,1.7526,0.6096,0.6858, BULK_DENSITY=228.999287172382, SURF_IDS='PlankTop','PlankTop','ThickWood'/
&OBST ID='Top3', XB=0.2286,0.3048,1.2192,1.2954,0.7620,0.8001, BULK_DENSITY=228.999287172382, SURF_IDS='ThickWood','PlankTop','PlankTop'/
&OBST ID='Top3', XB=0.1524,0.2286,1.1049,1.1430,0.6858,0.7620, BULK_DENSITY=228.999287172382, SURF_ID6='ThickWood','ThickWood','ThickWood','PlankTop','ThickWood','ThickWood'/
&OBST ID='Top3', XB=0.2286,0.3048,1.1811,1.2192,0.6858,0.7620, BULK_DENSITY=228.999287172382, SURF_ID='PlankTop'/
&OBST ID='Top3', XB=0.3048,0.3810,1.3335,1.3716,0.6858,0.7620, BULK_DENSITY=228.999287172382, SURF_ID='PlankTop'/
&OBST ID='Top3', XB=0.3810,0.4572,1.4097,1.4478,0.6096,0.6858, BULK_DENSITY=228.999287172382, SURF_ID='PlankTop'/
&OBST ID='Top3', XB=0.5334,0.6096,1.7145,1.7526,0.6858,0.7620, BULK_DENSITY=228.999287172382, SURF_ID6='PlankTop','PlankTop','PlankTop','ThickWood','PlankTop','PlankTop'/
&OBST ID='Top3', XB=0.2286,0.2667,1.0668,1.1430,0.6096,0.6858, BULK_DENSITY=228.999287172382, SURF_ID6='ThickWood','PlankTop','ThickWood','ThickWood','ThickWood','ThickWood'/
&OBST ID='Top3', XB=0.2286,0.2667,1.1430,1.2192,0.6858,0.7620, BULK_DENSITY=228.999287172382, SURF_ID='PlankTop'/
&OBST ID='Top3', XB=0.3048,0.3429,1.2192,1.2954,0.6096,0.7620, BULK_DENSITY=228.999287172382, SURF_ID='PlankTop'/
&OBST ID='Top3', XB=0.3048,0.3429,1.2954,1.3716,0.6858,0.7620, BULK_DENSITY=228.999287172382, SURF_ID='PlankTop'/
&OBST ID='Top3', XB=0.3810,0.4191,1.3716,1.4478,0.6096,0.7620, BULK_DENSITY=228.999287172382, SURF_ID='PlankTop'/
&OBST ID='Top3', XB=0.4572,0.4953,1.4478,1.5240,0.6096,0.6858, BULK_DENSITY=228.999287172382, SURF_ID='PlankTop'/
&OBST ID='Top3', XB=0.4572,0.4953,1.5240,1.6002,0.6858,0.7620, BULK_DENSITY=228.999287172382, SURF_ID='PlankTop'/
&OBST ID='Top3', XB=0.5334,0.5715,1.6002,1.6764,0.6096,0.6858, BULK_DENSITY=228.999287172382, SURF_ID='PlankTop'/
&OBST ID='Top3', XB=0.5334,0.5715,1.6764,1.7526,0.6858,0.7620, BULK_DENSITY=228.999287172382, SURF_ID='PlankTop'/
&OBST ID='Top3', XB=0.1524,0.2286,1.1430,1.2192,0.8382,0.9144, BULK_DENSITY=228.999287172382, SURF_IDS='ThickWood','PlankTop','ThickWood'/
&OBST ID='Top3', XB=0.2286,0.3048,1.2954,1.3716,0.8382,0.9144, BULK_DENSITY=228.999287172382, SURF_IDS='ThickWood','PlankTop','PlankTop'/
&OBST ID='Top3', XB=0.3810,0.4572,1.5240,1.6002,0.8382,0.9144, BULK_DENSITY=228.999287172382, SURF_IDS='PlankTop','PlankTop','ThickWood'/
&OBST ID='Top3', XB=0.4572,0.5334,1.6764,1.7526,0.8382,0.9144, BULK_DENSITY=228.999287172382, SURF_IDS='ThickWood','PlankTop','PlankTop'/
&OBST ID='Top3', XB=0.3048,0.3810,1.3716,1.4478,0.8382,0.8763, BULK_DENSITY=228.999287172382, SURF_IDS='PlankTop','ThickWood','ThickWood'/
&OBST ID='Top3', XB=0.3048,0.3810,1.4478,1.5240,0.9144,0.9525, BULK_DENSITY=228.999287172382, SURF_IDS='ThickWood','PlankTop','PlankTop'/
&OBST ID='Top3', XB=0.3048,0.3810,1.4097,1.4478,0.8382,0.9144, BULK_DENSITY=228.999287172382, SURF_ID='PlankTop'/
&OBST ID='Top3', XB=0.2286,0.2667,1.2192,1.2954,0.8382,0.9144, BULK_DENSITY=228.999287172382, SURF_ID='PlankTop'/
&OBST ID='Top3', XB=0.3048,0.3429,1.3716,1.4478,0.8382,0.9144, BULK_DENSITY=228.999287172382, SURF_ID='PlankTop'/
&OBST ID='Top3', XB=0.3810,0.4191,1.4478,1.5240,0.8382,0.9144, BULK_DENSITY=228.999287172382, SURF_ID='PlankTop'/
&OBST ID='Top3', XB=0.4572,0.4953,1.6002,1.6764,0.8382,0.9144, BULK_DENSITY=228.999287172382, SURF_ID='PlankTop'/
&OBST ID='Top3', XB=0.5334,0.5715,1.7526,1.8288,0.8382,0.9144, BULK_DENSITY=228.999287172382, SURF_ID6='PlankTop','ThickWood','PlankTop','PlankTop','PlankTop','PlankTop'/
&OBST ID='Top3', XB=0.1524,0.2286,1.2192,1.2954,0.9906,1.0668, BULK_DENSITY=228.999287172382, SURF_IDS='ThickWood','PlankTop','ThickWood'/
&OBST ID='Top3', XB=0.2286,0.3048,1.3716,1.4478,0.9906,1.0668, BULK_DENSITY=228.999287172382, SURF_IDS='ThickWood','PlankTop','PlankTop'/
&OBST ID='Top3', XB=0.3810,0.4572,1.6002,1.6764,0.9906,1.0668, BULK_DENSITY=228.999287172382, SURF_IDS='PlankTop','PlankTop','ThickWood'/
&OBST ID='Top3', XB=0.4572,0.5334,1.7526,1.8288,0.9906,1.0668, BULK_DENSITY=228.999287172382, SURF_IDS='ThickWood','PlankTop','PlankTop'/
&OBST ID='Top3', XB=0.3048,0.3810,1.4478,1.5240,0.9906,1.0287, BULK_DENSITY=228.999287172382, SURF_IDS='PlankTop','ThickWood','ThickWood'/
&OBST ID='Top3', XB=0.3048,0.3810,1.5240,1.6002,1.0668,1.1049, BULK_DENSITY=228.999287172382, SURF_IDS='ThickWood','PlankTop','PlankTop'/
&OBST ID='Top3', XB=0.3048,0.3810,1.4859,1.5240,0.9906,1.0668, BULK_DENSITY=228.999287172382, SURF_ID='PlankTop'/
&OBST ID='Top3', XB=0.1524,0.1905,1.1430,1.2192,0.9906,1.0668, BULK_DENSITY=228.999287172382, SURF_ID='PlankTop'/
&OBST ID='Top3', XB=0.2286,0.2667,1.2954,1.3716,0.9906,1.0668, BULK_DENSITY=228.999287172382, SURF_ID='PlankTop'/
&OBST ID='Top3', XB=0.3048,0.3429,1.4478,1.5240,0.9906,1.0668, BULK_DENSITY=228.999287172382, SURF_ID='PlankTop'/
&OBST ID='Top3', XB=0.3810,0.4191,1.5240,1.6002,0.9906,1.0668, BULK_DENSITY=228.999287172382, SURF_ID='PlankTop'/
&OBST ID='Top3', XB=0.4572,0.4953,1.6764,1.7526,0.9906,1.0668, BULK_DENSITY=228.999287172382, SURF_ID='PlankTop'/
&OBST ID='Top3', XB=0.1524,0.2286,1.2954,1.3716,1.1430,1.2192, BULK_DENSITY=228.999287172382, SURF_IDS='ThickWood','PlankTop','ThickWood'/
&OBST ID='Top3', XB=0.2286,0.3048,1.4478,1.5240,1.1430,1.2192, BULK_DENSITY=228.999287172382, SURF_IDS='ThickWood','PlankTop','PlankTop'/
&OBST ID='Top3', XB=0.3810,0.4572,1.6764,1.7526,1.1430,1.2192, BULK_DENSITY=228.999287172382, SURF_IDS='PlankTop','PlankTop','ThickWood'/
&OBST ID='Top3', XB=0.0762,0.1524,1.1430,1.2192,1.1430,1.1811, BULK_DENSITY=228.999287172382, SURF_IDS='PlankTop','ThickWood','ThickWood'/
&OBST ID='Top3', XB=0.3048,0.3810,1.5240,1.6002,1.1430,1.1811, BULK_DENSITY=228.999287172382, SURF_IDS='PlankTop','ThickWood','ThickWood'/
&OBST ID='Top3', XB=0.3048,0.3810,1.6002,1.6764,1.2192,1.2573, BULK_DENSITY=228.999287172382, SURF_IDS='ThickWood','PlankTop','PlankTop'/
&OBST ID='Top3', XB=0.0762,0.1524,1.1811,1.2192,1.1430,1.2192, BULK_DENSITY=228.999287172382, SURF_ID='PlankTop'/
&OBST ID='Top3', XB=0.3048,0.3810,1.5621,1.6002,1.1430,1.2192, BULK_DENSITY=228.999287172382, SURF_ID='PlankTop'/
&OBST ID='Top3', XB=0.0762,0.1143,1.1430,1.2192,1.1430,1.2192, BULK_DENSITY=228.999287172382, SURF_ID6='ThickWood','PlankTop','ThickWood','ThickWood','ThickWood','ThickWood'/
&OBST ID='Top3', XB=0.1524,0.1905,1.2192,1.2954,1.1430,1.2192, BULK_DENSITY=228.999287172382, SURF_ID='PlankTop'/
&OBST ID='Top3', XB=0.2286,0.2667,1.3716,1.4478,1.1430,1.2192, BULK_DENSITY=228.999287172382, SURF_ID='PlankTop'/
&OBST ID='Top3', XB=0.3048,0.3429,1.5240,1.6002,1.1430,1.2192, BULK_DENSITY=228.999287172382, SURF_ID='PlankTop'/
&OBST ID='Top3', XB=0.3810,0.4191,1.6002,1.6764,1.1430,1.2192, BULK_DENSITY=228.999287172382, SURF_ID='PlankTop'/
&OBST ID='Top3', XB=0.4572,0.4953,1.7526,1.8288,1.1430,1.2192, BULK_DENSITY=228.999287172382, SURF_ID='PlankTop'/

&OBST ID='Side4', XB=0.4572,0.5334,1.3716,1.4478,1.0668,1.1430, BULK_DENSITY=275.514767379272, SURF_ID6='RibSide','RibSide','RibSide','ThickWood','ThickWood','RibSide'/
&OBST ID='Side4', XB=0.4572,0.5334,1.3716,1.4478,1.1430,1.2192, BULK_DENSITY=275.514767379272, SURF_IDS='ThickWood','RibSide','RibSide'/
&OBST ID='Side4', XB=0.5334,0.6096,1.2954,1.3716,0.6858,0.7620, BULK_DENSITY=275.514767379272, SURF_ID6='RibSide','RibSide','RibSide','ThickWood','ThickWood','RibSide'/
&OBST ID='Side4', XB=0.5334,0.6096,1.2954,1.3716,0.7620,0.8382, BULK_DENSITY=275.514767379272, SURF_ID='RibSide'/
&OBST ID='Side4', XB=0.5334,0.6096,1.2954,1.3716,0.8382,0.9144, BULK_DENSITY=275.514767379272, SURF_ID6='RibSide','ThickWood','RibSide','RibSide','RibSide','ThickWood'/
&OBST ID='Side4', XB=0.6096,0.6858,1.2192,1.2954,0.2286,0.3048, BULK_DENSITY=275.514767379272, SURF_ID6='ThickWood','RibSide','RibSide','ThickWood','ThickWood','ThickWood'/
&OBST ID='Side4', XB=0.6096,0.6858,1.2192,1.2954,0.3048,0.3810, BULK_DENSITY=275.514767379272, SURF_ID6='RibSide','RibSide','RibSide','ThickWood','RibSide','RibSide'/
&OBST ID='Side4', XB=0.6096,0.6858,1.2192,1.2954,0.3810,0.4572, BULK_DENSITY=275.514767379272, SURF_ID='RibSide'/
&OBST ID='Side4', XB=0.6096,0.6858,1.2192,1.2954,0.4572,0.5334, BULK_DENSITY=275.514767379272, SURF_ID6='RibSide','ThickWood','RibSide','RibSide','RibSide','ThickWood'/
&OBST ID='Side4', XB=0.6858,0.7620,1.1430,1.2192,0.0000,0.1524, BULK_DENSITY=275.514767379272, SURF_ID6='RibSide','ThickWood','RibSide','RibSide','ThickWood','ThickWood'/
&OBST ID='Side4', XB=0.5334,0.6096,1.2573,1.2954,0.6096,0.6858, BULK_DENSITY=275.514767379272, SURF_ID6='RibSide','RibSide','RibSide','ThickWood','RibSide','RibSide'/
&OBST ID='Side4', XB=0.5334,0.6096,1.3335,1.3716,0.9144,1.0668, BULK_DENSITY=275.514767379272, SURF_ID6='ThickWood','ThickWood','ThickWood','RibSide','ThickWood','ThickWood'/
&OBST ID='Side4', XB=0.6096,0.6858,1.2573,1.2954,0.5334,0.6858, BULK_DENSITY=275.514767379272, SURF_ID6='ThickWood','ThickWood','ThickWood','RibSide','ThickWood','ThickWood'/
&OBST ID='Side4', XB=0.6858,0.7620,1.1811,1.2192,0.1524,0.3048, BULK_DENSITY=275.514767379272, SURF_ID6='ThickWood','ThickWood','ThickWood','RibSide','ThickWood','ThickWood'/
&OBST ID='Side4', XB=0.5334,0.5715,1.2954,1.3716,0.9144,0.9906, BULK_DENSITY=275.514767379272, SURF_ID6='RibSide','ThickWood','RibSide','RibSide','RibSide','RibSide'/
&OBST ID='Side4', XB=0.5334,0.5715,1.3716,1.4478,0.9144,1.0668, BULK_DENSITY=275.514767379272, SURF_ID6='ThickWood','RibSide','ThickWood','ThickWood','ThickWood','ThickWood'/
&OBST ID='Side4', XB=0.6096,0.6477,1.2954,1.3716,0.5334,0.6858, BULK_DENSITY=275.514767379272, SURF_ID6='ThickWood','RibSide','ThickWood','ThickWood','ThickWood','ThickWood'/
&OBST ID='Side4', XB=0.6858,0.7239,1.2192,1.2954,0.1524,0.2286, BULK_DENSITY=275.514767379272, SURF_ID6='ThickWood','RibSide','ThickWood','ThickWood','ThickWood','ThickWood'/
&OBST ID='Side4', XB=0.9906,1.0668,1.9050,1.9812,1.0668,1.2192, BULK_DENSITY=275.514767379272, SURF_ID6='ThickWood','RibSide','RibSide','RibSide','ThickWood','ThickWood'/
&OBST ID='Side4', XB=1.0668,1.1430,1.8288,1.9050,0.6858,0.7620, BULK_DENSITY=275.514767379272, SURF_ID6='ThickWood','RibSide','RibSide','RibSide','ThickWood','ThickWood'/
&OBST ID='Side4', XB=1.0668,1.1430,1.8288,1.9050,0.7620,0.8382, BULK_DENSITY=275.514767379272, SURF_ID='RibSide'/
&OBST ID='Side4', XB=1.0668,1.1430,1.8288,1.9050,0.8382,0.9144, BULK_DENSITY=275.514767379272, SURF_ID6='RibSide','RibSide','ThickWood','RibSide','RibSide','ThickWood'/
&OBST ID='Side4', XB=1.1430,1.2192,1.7526,1.8288,0.2286,0.3810, BULK_DENSITY=275.514767379272, SURF_ID6='ThickWood','RibSide','RibSide','RibSide','ThickWood','ThickWood'/
&OBST ID='Side4', XB=1.1430,1.2192,1.7526,1.8288,0.3810,0.5334, BULK_DENSITY=275.514767379272, SURF_ID6='RibSide','RibSide','ThickWood','RibSide','RibSide','ThickWood'/
&OBST ID='Side4', XB=1.2192,1.2954,1.6764,1.7526,0.0000,0.1524, BULK_DENSITY=275.514767379272, SURF_ID6='RibSide','RibSide','ThickWood','RibSide','ThickWood','ThickWood'/
&OBST ID='Side4', XB=0.9906,1.0668,1.8669,1.9050,0.9144,1.0668, BULK_DENSITY=275.514767379272, SURF_ID6='RibSide','RibSide','RibSide','ThickWood','RibSide','RibSide'/
&OBST ID='Side4', XB=1.0668,1.1430,1.7907,1.8288,0.5334,0.6858, BULK_DENSITY=275.514767379272, SURF_ID6='RibSide','RibSide','RibSide','ThickWood','RibSide','RibSide'/
&OBST ID='Side4', XB=1.0668,1.1430,1.8669,1.9050,0.9144,0.9906, BULK_DENSITY=275.514767379272, SURF_ID6='ThickWood','ThickWood','ThickWood','RibSide','ThickWood','ThickWood'/
&OBST ID='Side4', XB=1.1430,1.2192,1.7145,1.7526,0.1524,0.2286, BULK_DENSITY=275.514767379272, SURF_ID6='RibSide','RibSide','RibSide','ThickWood','RibSide','RibSide'/
&OBST ID='Side4', XB=1.0668,1.1049,1.8288,1.9050,0.9144,1.0668, BULK_DENSITY=275.514767379272, SURF_ID6='RibSide','ThickWood','RibSide','RibSide','RibSide','RibSide'/
&OBST ID='Side4', XB=1.1430,1.1811,1.7526,1.8288,0.5334,0.6858, BULK_DENSITY=275.514767379272, SURF_ID6='RibSide','ThickWood','RibSide','RibSide','RibSide','RibSide'/
&OBST ID='Side4', XB=1.2192,1.2573,1.6764,1.7526,0.1524,0.3048, BULK_DENSITY=275.514767379272, SURF_ID6='RibSide','ThickWood','RibSide','RibSide','RibSide','RibSide'/
&OBST ID='Side4', XB=0.6858,0.7620,1.6383,1.6764,1.1430,1.2192, BULK_DENSITY=275.514767379272, SURF_ID6='RibSide','RibSide','RibSide','ThickWood','RibSide','RibSide'/
&OBST ID='Side4', XB=0.7620,0.8382,1.5621,1.6002,0.6858,0.8382, BULK_DENSITY=275.514767379272, SURF_ID6='RibSide','RibSide','RibSide','ThickWood','RibSide','RibSide'/
&OBST ID='Side4', XB=0.7620,0.8382,1.5621,1.6002,0.8382,0.9906, BULK_DENSITY=275.514767379272, SURF_ID='RibSide'/
&OBST ID='Side4', XB=0.7620,0.8382,1.5621,1.6002,0.9906,1.1430, BULK_DENSITY=275.514767379272, SURF_ID6='ThickWood','ThickWood','ThickWood','RibSide','ThickWood','ThickWood'/
&OBST ID='Side4', XB=0.8382,0.9144,1.4859,1.5240,0.3048,0.4572, BULK_DENSITY=275.514767379272, SURF_ID6='RibSide','RibSide','RibSide','ThickWood','RibSide','RibSide'/
&OBST ID='Side4', XB=0.8382,0.9144,1.4859,1.5240,0.4572,0.6096, BULK_DENSITY=275.514767379272, SURF_ID='RibSide'/
&OBST ID='Side4', XB=0.8382,0.9144,1.4859,1.5240,0.6096,0.7620, BULK_DENSITY=275.514767379272, SURF_ID6='ThickWood','ThickWood','ThickWood','RibSide','ThickWood','ThickWood'/
&OBST ID='Side4', XB=0.9144,0.9906,1.4097,1.4478,0.0000,0.0762, BULK_DENSITY=275.514767379272, SURF_ID6='RibSide','RibSide','RibSide','ThickWood','RibSide','RibSide'/
&OBST ID='Side4', XB=0.9144,0.9906,1.4097,1.4478,0.0762,0.2286, BULK_DENSITY=275.514767379272, SURF_ID='RibSide'/
&OBST ID='Side4', XB=0.9144,0.9906,1.4097,1.4478,0.2286,0.3048, BULK_DENSITY=275.514767379272, SURF_ID6='ThickWood','ThickWood','ThickWood','RibSide','ThickWood','ThickWood'/
&OBST ID='Side4', XB=0.7620,0.8001,1.6002,1.6764,0.8382,0.9906, BULK_DENSITY=275.514767379272, SURF_ID6='ThickWood','RibSide','ThickWood','ThickWood','ThickWood','ThickWood'/
&OBST ID='Side4', XB=0.7620,0.8001,1.6002,1.6764,0.9906,1.1430, BULK_DENSITY=275.514767379272, SURF_ID='RibSide'/
&OBST ID='Side4', XB=0.7620,0.8001,1.6002,1.6764,1.1430,1.2192, BULK_DENSITY=275.514767379272, SURF_ID6='RibSide','ThickWood','RibSide','RibSide','RibSide','RibSide'/
&OBST ID='Side4', XB=0.8382,0.8763,1.5240,1.6002,0.4572,0.6096, BULK_DENSITY=275.514767379272, SURF_ID6='ThickWood','RibSide','ThickWood','ThickWood','ThickWood','ThickWood'/
&OBST ID='Side4', XB=0.8382,0.8763,1.5240,1.6002,0.6096,0.7620, BULK_DENSITY=275.514767379272, SURF_ID='RibSide'/
&OBST ID='Side4', XB=0.8382,0.8763,1.5240,1.6002,0.7620,0.9144, BULK_DENSITY=275.514767379272, SURF_ID6='RibSide','ThickWood','RibSide','RibSide','RibSide','RibSide'/
&OBST ID='Side4', XB=0.9144,0.9525,1.4478,1.5240,0.0762,0.2286, BULK_DENSITY=275.514767379272, SURF_ID6='ThickWood','RibSide','ThickWood','ThickWood','ThickWood','ThickWood'/
&OBST ID='Side4', XB=0.9144,0.9525,1.4478,1.5240,0.2286,0.3810, BULK_DENSITY=275.514767379272, SURF_ID='RibSide'/
&OBST ID='Side4', XB=0.9144,0.9525,1.4478,1.5240,0.3810,0.5334, BULK_DENSITY=275.514767379272, SURF_ID6='RibSide','ThickWood','RibSide','RibSide','RibSide','RibSide'/
&OBST ID='Side4', XB=0.9906,1.0287,1.3716,1.4478,0.0000,0.0762, BULK_DENSITY=275.514767379272, SURF_ID6='RibSide','ThickWood','RibSide','RibSide','RibSide','RibSide'/
&OBST ID='Base4', XB=0.6858,0.7620,1.2192,1.2954,0.0000,0.0762, BULK_DENSITY=204.668112910316, SURF_IDS='PlankTop','PlankTop','ThickWood'/
&OBST ID='Base4', XB=0.7620,0.8382,1.2954,1.3716,0.0000,0.0762, BULK_DENSITY=204.668112910316, SURF_IDS='PlankTop','PlankTop','ThickWood'/
&OBST ID='Base4', XB=0.8382,0.9144,1.3716,1.4478,0.0000,0.0762, BULK_DENSITY=204.668112910316, SURF_IDS='PlankTop','PlankTop','ThickWood'/
&OBST ID='Base4', XB=0.9144,0.9906,1.4478,1.5240,0.0000,0.0762, BULK_DENSITY=204.668112910316, SURF_IDS='PlankTop','PlankTop','ThickWood'/
&OBST ID='Base4', XB=0.9906,1.0668,1.5240,1.6002,0.0000,0.0762, BULK_DENSITY=204.668112910316, SURF_IDS='PlankTop','PlankTop','ThickWood'/
&OBST ID='Base4', XB=1.0668,1.1430,1.6002,1.6764,0.0000,0.0762, BULK_DENSITY=204.668112910316, SURF_IDS='PlankTop','PlankTop','ThickWood'/
&OBST ID='Base4', XB=1.1430,1.2192,1.6764,1.7526,0.0000,0.0762, BULK_DENSITY=204.668112910316, SURF_IDS='PlankTop','PlankTop','ThickWood'/
&OBST ID='Base4', XB=0.4572,0.5334,1.4478,1.5240,1.1430,1.2192, BULK_DENSITY=204.668112910316, SURF_IDS='ThickWood','PlankTop','PlankTop'/
&OBST ID='Base4', XB=0.5334,0.6096,1.5240,1.6002,1.1430,1.2192, BULK_DENSITY=204.668112910316, SURF_IDS='ThickWood','PlankTop','PlankTop'/
&OBST ID='Base4', XB=0.6096,0.6858,1.6002,1.6764,1.1430,1.2192, BULK_DENSITY=204.668112910316, SURF_IDS='ThickWood','PlankTop','PlankTop'/
&OBST ID='Base4', XB=0.6858,0.7620,1.6764,1.7526,1.1430,1.2192, BULK_DENSITY=204.668112910316, SURF_IDS='ThickWood','PlankTop','PlankTop'/
&OBST ID='Base4', XB=0.7620,0.8382,1.7526,1.8288,1.1430,1.2192, BULK_DENSITY=204.668112910316, SURF_IDS='ThickWood','PlankTop','PlankTop'/
&OBST ID='Base4', XB=0.8382,0.9144,1.8288,1.9050,1.1430,1.2192, BULK_DENSITY=204.668112910316, SURF_IDS='ThickWood','PlankTop','PlankTop'/
&OBST ID='Base4', XB=0.9144,0.9906,1.9050,1.9812,1.1430,1.2192, BULK_DENSITY=204.668112910316, SURF_IDS='ThickWood','PlankTop','PlankTop'/
&OBST ID='Base4', XB=0.5334,0.6096,1.2954,1.3716,0.5334,0.6096, BULK_DENSITY=204.668112910316, SURF_ID6='PlankTop','PlankTop','ThickWood','PlankTop','PlankTop','PlankTop'/
&OBST ID='Base4', XB=0.5334,0.6096,1.2954,1.3716,0.6096,0.6858, BULK_DENSITY=204.668112910316, SURF_ID6='ThickWood','PlankTop','PlankTop','PlankTop','ThickWood','PlankTop'/
&OBST ID='Base4', XB=0.6096,0.6858,1.3716,1.4478,0.5334,0.6858, BULK_DENSITY=204.668112910316, SURF_ID='PlankTop'/
&OBST ID='Base4', XB=0.6858,0.7620,1.4478,1.5240,0.5334,0.6858, BULK_DENSITY=204.668112910316, SURF_ID='PlankTop'/
&OBST ID='Base4', XB=0.7620,0.8382,1.5240,1.6002,0.5334,0.6858, BULK_DENSITY=204.668112910316, SURF_ID='PlankTop'/
&OBST ID='Base4', XB=0.8382,0.9144,1.6002,1.6764,0.5334,0.6858, BULK_DENSITY=204.668112910316, SURF_ID='PlankTop'/
&OBST ID='Base4', XB=0.9144,0.9906,1.6764,1.7526,0.5334,0.6858, BULK_DENSITY=204.668112910316, SURF_ID='PlankTop'/
&OBST ID='Base4', XB=0.9906,1.0668,1.7526,1.8288,0.5334,0.6858, BULK_DENSITY=204.668112910316, SURF_ID='PlankTop'/
&OBST ID='Base4', XB=1.0668,1.1430,1.8288,1.9050,0.5334,0.6858, BULK_DENSITY=204.668112910316, SURF_ID6='PlankTop','ThickWood','PlankTop','ThickWood','PlankTop','PlankTop'/
&OBST ID='Top4', XB=0.7620,0.8382,1.1430,1.2192,0.0000,0.0762, BULK_DENSITY=203.396882395345, SURF_IDS='PlankTop','PlankTop','ThickWood'/
&OBST ID='Top4', XB=0.8382,0.9144,1.2192,1.2954,0.0000,0.0762, BULK_DENSITY=203.396882395345, SURF_IDS='PlankTop','PlankTop','ThickWood'/
&OBST ID='Top4', XB=0.9144,0.9906,1.2954,1.3716,0.0000,0.0762, BULK_DENSITY=203.396882395345, SURF_IDS='PlankTop','PlankTop','ThickWood'/
&OBST ID='Top4', XB=0.9906,1.0668,1.3716,1.4478,0.0000,0.0762, BULK_DENSITY=203.396882395345, SURF_IDS='PlankTop','PlankTop','ThickWood'/
&OBST ID='Top4', XB=1.0668,1.1430,1.4478,1.5240,0.0000,0.0762, BULK_DENSITY=203.396882395345, SURF_IDS='PlankTop','PlankTop','ThickWood'/
&OBST ID='Top4', XB=1.1430,1.2192,1.5240,1.6002,0.0000,0.0762, BULK_DENSITY=203.396882395345, SURF_IDS='PlankTop','PlankTop','ThickWood'/
&OBST ID='Top4', XB=1.2192,1.2954,1.6002,1.6764,0.0000,0.0762, BULK_DENSITY=203.396882395345, SURF_IDS='PlankTop','PlankTop','ThickWood'/
&OBST ID='Top4', XB=0.6858,0.7620,1.1430,1.2192,0.1524,0.2286, BULK_DENSITY=203.396882395345, SURF_ID6='ThickWood','PlankTop','ThickWood','PlankTop','ThickWood','PlankTop'/
&OBST ID='Top4', XB=0.7620,0.8382,1.2192,1.2954,0.1524,0.2286, BULK_DENSITY=203.396882395345, SURF_IDS='PlankTop','PlankTop','ThickWood'/
&OBST ID='Top4', XB=0.8382,0.9144,1.2954,1.3716,0.1524,0.2286, BULK_DENSITY=203.396882395345, SURF_IDS='PlankTop','PlankTop','ThickWood'/
&OBST ID='Top4', XB=0.9144,0.9906,1.3716,1.4478,0.1524,0.2286, BULK_DENSITY=203.396882395345, SURF_IDS='PlankTop','PlankTop','ThickWood'/
&OBST ID='Top4', XB=0.9906,1.0668,1.4478,1.5240,0.1524,0.2286, BULK_DENSITY=203.396882395345, SURF_IDS='PlankTop','PlankTop','ThickWood'/
&OBST ID='Top4', XB=1.0668,1.1430,1.5240,1.6002,0.1524,0.2286, BULK_DENSITY=203.396882395345, SURF_IDS='PlankTop','PlankTop','ThickWood'/
&OBST ID='Top4', XB=1.1430,1.2192,1.6002,1.6764,0.1524,0.2286, BULK_DENSITY=203.396882395345, SURF_IDS='PlankTop','PlankTop','ThickWood'/
&OBST ID='Top4', XB=1.2192,1.2954,1.6764,1.7526,0.1524,0.2286, BULK_DENSITY=203.396882395345, SURF_ID6='PlankTop','ThickWood','PlankTop','ThickWood','ThickWood','PlankTop'/
&OBST ID='Top4', XB=0.6858,0.7620,1.2192,1.2954,0.3810,0.4191, BULK_DENSITY=203.396882395345, SURF_IDS='ThickWood','PlankTop','PlankTop'/
&OBST ID='Top4', XB=0.7620,0.8382,1.2954,1.3716,0.3810,0.4191, BULK_DENSITY=203.396882395345, SURF_IDS='ThickWood','PlankTop','PlankTop'/
&OBST ID='Top4', XB=0.8382,0.9144,1.3716,1.4478,0.3810,0.4191, BULK_DENSITY=203.396882395345, SURF_IDS='ThickWood','PlankTop','PlankTop'/
&OBST ID='Top4', XB=0.9144,0.9906,1.4478,1.5240,0.3810,0.4191, BULK_DENSITY=203.396882395345, SURF_IDS='ThickWood','PlankTop','PlankTop'/
&OBST ID='Top4', XB=0.9906,1.0668,1.5240,1.6002,0.3810,0.4191, BULK_DENSITY=203.396882395345, SURF_IDS='ThickWood','PlankTop','PlankTop'/
&OBST ID='Top4', XB=1.0668,1.1430,1.6002,1.6764,0.3810,0.4191, BULK_DENSITY=203.396882395345, SURF_IDS='ThickWood','PlankTop','PlankTop'/
&OBST ID='Top4', XB=1.1430,1.2192,1.6764,1.7526,0.3810,0.4191, BULK_DENSITY=203.396882395345, SURF_IDS='ThickWood','PlankTop','PlankTop'/
&OBST ID='Top4', XB=0.6858,0.7620,1.1811,1.2192,0.3048,0.3810, BULK_DENSITY=203.396882395345, SURF_ID='PlankTop'/
&OBST ID='Top4', XB=0.7620,0.8382,1.2573,1.2954,0.3048,0.3810, BULK_DENSITY=203.396882395345, SURF_ID='PlankTop'/
&OBST ID='Top4', XB=0.8382,0.9144,1.3335,1.3716,0.3048,0.3810, BULK_DENSITY=203.396882395345, SURF_ID='PlankTop'/
&OBST ID='Top4', XB=0.9144,0.9906,1.4097,1.4478,0.3048,0.3810, BULK_DENSITY=203.396882395345, SURF_ID='PlankTop'/
&OBST ID='Top4', XB=0.9906,1.0668,1.4859,1.5240,0.3048,0.3810, BULK_DENSITY=203.396882395345, SURF_ID='PlankTop'/
&OBST ID='Top4', XB=1.0668,1.1430,1.5621,1.6002,0.3048,0.3810, BULK_DENSITY=203.396882395345, SURF_ID='PlankTop'/
&OBST ID='Top4', XB=1.1430,1.2192,1.6383,1.6764,0.3048,0.3810, BULK_DENSITY=203.396882395345, SURF_ID='PlankTop'/
&OBST ID='Top4', XB=0.7620,0.8001,1.2192,1.2954,0.3048,0.3810, BULK_DENSITY=203.396882395345, SURF_ID='PlankTop'/
&OBST ID='Top4', XB=0.8382,0.8763,1.2954,1.3716,0.3048,0.3810, BULK_DENSITY=203.396882395345, SURF_ID='PlankTop'/
&OBST ID='Top4', XB=0.9144,0.9525,1.3716,1.4478,0.3048,0.3810, BULK_DENSITY=203.396882395345, SURF_ID='PlankTop'/
&OBST ID='Top4', XB=0.9906,1.0287,1.4478,1.5240,0.3048,0.3810, BULK_DENSITY=203.396882395345, SURF_ID='PlankTop'/
&OBST ID='Top4', XB=1.0668,1.1049,1.5240,1.6002,0.3048,0.3810, BULK_DENSITY=203.396882395345, SURF_ID='PlankTop'/
&OBST ID='Top4', XB=1.1430,1.1811,1.6002,1.6764,0.3048,0.3810, BULK_DENSITY=203.396882395345, SURF_ID='PlankTop'/
&OBST ID='Top4', XB=1.2192,1.2573,1.6764,1.7526,0.3048,0.3810, BULK_DENSITY=203.396882395345, SURF_ID='PlankTop'/
&OBST ID='Top4', XB=0.6858,0.7620,1.2573,1.2954,0.4572,0.5334, BULK_DENSITY=203.396882395345, SURF_ID='PlankTop'/
&OBST ID='Top4', XB=0.7620,0.8382,1.3335,1.3716,0.4572,0.5334, BULK_DENSITY=203.396882395345, SURF_ID='PlankTop'/
&OBST ID='Top4', XB=0.8382,0.9144,1.4097,1.4478,0.4572,0.5334, BULK_DENSITY=203.396882395345, SURF_ID='PlankTop'/
&OBST ID='Top4', XB=0.9144,0.9906,1.4859,1.5240,0.4572,0.5334, BULK_DENSITY=203.396882395345, SURF_ID='PlankTop'/
&OBST ID='Top4', XB=0.9906,1.0668,1.5621,1.6002,0.4572,0.5334, BULK_DENSITY=203.396882395345, SURF_ID='PlankTop'/
&OBST ID='Top4', XB=1.0668,1.1430,1.6383,1.6764,0.4572,0.5334, BULK_DENSITY=203.396882395345, SURF_ID='PlankTop'/
&OBST ID='Top4', XB=1.1430,1.2192,1.7145,1.7526,0.4572,0.5334, BULK_DENSITY=203.396882395345, SURF_ID='PlankTop'/
&OBST ID='Top4', XB=0.6858,0.7239,1.2192,1.2954,0.4572,0.5334, BULK_DENSITY=203.396882395345, SURF_ID='PlankTop'/
&OBST ID='Top4', XB=0.7620,0.8001,1.2954,1.3716,0.4572,0.5334, BULK_DENSITY=203.396882395345, SURF_ID='PlankTop'/
&OBST ID='Top4', XB=0.8382,0.8763,1.3716,1.4478,0.4572,0.5334, BULK_DENSITY=203.396882395345, SURF_ID='PlankTop'/
&OBST ID='Top4', XB=0.9144,0.9525,1.4478,1.5240,0.4572,0.5334, BULK_DENSITY=203.396882395345, SURF_ID='PlankTop'/
&OBST ID='Top4', XB=0.9906,1.0287,1.5240,1.6002,0.4572,0.5334, BULK_DENSITY=203.396882395345, SURF_ID='PlankTop'/
&OBST ID='Top4', XB=1.0668,1.1049,1.6002,1.6764,0.4572,0.5334, BULK_DENSITY=203.396882395345, SURF_ID='PlankTop'/
&OBST ID='Top4', XB=1.1430,1.1811,1.6764,1.7526,0.4572,0.5334, BULK_DENSITY=203.396882395345, SURF_ID='PlankTop'/
&OBST ID='Top4', XB=0.6096,0.6858,1.2192,1.2954,0.6096,0.6477, BULK_DENSITY=203.396882395345, SURF_IDS='PlankTop','ThickWood','ThickWood'/
&OBST ID='Top4', XB=0.6096,0.6858,1.2954,1.3716,0.7620,0.8001, BULK_DENSITY=203.396882395345, SURF_IDS='ThickWood','PlankTop','PlankTop'/
&OBST ID='Top4', XB=0.6858,0.7620,1.2954,1.3716,0.6096,0.6477, BULK_DENSITY=203.396882395345, SURF_IDS='PlankTop','ThickWood','ThickWood'/
&OBST ID='Top4', XB=0.6858,0.7620,1.3716,1.4478,0.7620,0.8001, BULK_DENSITY=203.396882395345, SURF_IDS='ThickWood','PlankTop','PlankTop'/
&OBST ID='Top4', XB=0.7620,0.8382,1.3716,1.4478,0.6096,0.6477, BULK_DENSITY=203.396882395345, SURF_IDS='PlankTop','ThickWood','ThickWood'/
&OBST ID='Top4', XB=0.7620,0.8382,1.4478,1.5240,0.7620,0.8001, BULK_DENSITY=203.396882395345, SURF_IDS='ThickWood','PlankTop','PlankTop'/
&OBST ID='Top4', XB=0.8382,0.9144,1.4478,1.5240,0.6096,0.6477, BULK_DENSITY=203.396882395345, SURF_IDS='PlankTop','ThickWood','ThickWood'/
&OBST ID='Top4', XB=0.8382,0.9144,1.5240,1.6002,0.7620,0.8001, BULK_DENSITY=203.396882395345, SURF_IDS='ThickWood','PlankTop','PlankTop'/
&OBST ID='Top4', XB=0.9144,0.9906,1.5240,1.6002,0.6096,0.6477, BULK_DENSITY=203.396882395345, SURF_IDS='PlankTop','ThickWood','ThickWood'/
&OBST ID='Top4', XB=0.9144,0.9906,1.6002,1.6764,0.7620,0.8001, BULK_DENSITY=203.396882395345, SURF_IDS='ThickWood','PlankTop','PlankTop'/
&OBST ID='Top4', XB=0.9906,1.0668,1.6002,1.6764,0.6096,0.6477, BULK_DENSITY=203.396882395345, SURF_IDS='PlankTop','ThickWood','ThickWood'/
&OBST ID='Top4', XB=0.9906,1.0668,1.6764,1.7526,0.7620,0.8001, BULK_DENSITY=203.396882395345, SURF_IDS='ThickWood','PlankTop','PlankTop'/
&OBST ID='Top4', XB=1.0668,1.1430,1.6764,1.7526,0.6096,0.6477, BULK_DENSITY=203.396882395345, SURF_IDS='PlankTop','ThickWood','ThickWood'/
&OBST ID='Top4', XB=1.0668,1.1430,1.7526,1.8288,0.7620,0.8001, BULK_DENSITY=203.396882395345, SURF_IDS='ThickWood','PlankTop','PlankTop'/
&OBST ID='Top4', XB=1.1430,1.2192,1.7526,1.8288,0.6096,0.6477, BULK_DENSITY=203.396882395345, SURF_IDS='PlankTop','ThickWood','ThickWood'/
&OBST ID='Top4', XB=0.6096,0.6858,1.2573,1.2954,0.6096,0.7620, BULK_DENSITY=203.396882395345, SURF_ID='PlankTop'/
&OBST ID='Top4', XB=0.6858,0.7620,1.3335,1.3716,0.6096,0.7620, BULK_DENSITY=203.396882395345, SURF_ID='PlankTop'/
&OBST ID='Top4', XB=0.7620,0.8382,1.4097,1.4478,0.6096,0.7620, BULK_DENSITY=203.396882395345, SURF_ID='PlankTop'/
&OBST ID='Top4', XB=0.8382,0.9144,1.4859,1.5240,0.6096,0.7620, BULK_DENSITY=203.396882395345, SURF_ID='PlankTop'/
&OBST ID='Top4', XB=0.9144,0.9906,1.5621,1.6002,0.6096,0.7620, BULK_DENSITY=203.396882395345, SURF_ID='PlankTop'/
&OBST ID='Top4', XB=0.9906,1.0668,1.6383,1.6764,0.6096,0.7620, BULK_DENSITY=203.396882395345, SURF_ID='PlankTop'/
&OBST ID='Top4', XB=1.0668,1.1430,1.7145,1.7526,0.6096,0.7620, BULK_DENSITY=203.396882395345, SURF_ID='PlankTop'/
&OBST ID='Top4', XB=1.1430,1.2192,1.7907,1.8288,0.6096,0.6858, BULK_DENSITY=203.396882395345, SURF_ID6='PlankTop','PlankTop','PlankTop','ThickWood','PlankTop','PlankTop'/
&OBST ID='Top4', XB=0.6096,0.6477,1.2192,1.2954,0.6096,0.6858, BULK_DENSITY=203.396882395345, SURF_ID6='ThickWood','PlankTop','ThickWood','ThickWood','ThickWood','ThickWood'/
&OBST ID='Top4', XB=0.6858,0.7239,1.2954,1.3716,0.6096,0.7620, BULK_DENSITY=203.396882395345, SURF_ID='PlankTop'/
&OBST ID='Top4', XB=0.7620,0.8001,1.3716,1.4478,0.6096,0.7620, BULK_DENSITY=203.396882395345, SURF_ID='PlankTop'/
&OBST ID='Top4', XB=0.8382,0.8763,1.4478,1.5240,0.6096,0.7620, BULK_DENSITY=203.396882395345, SURF_ID='PlankTop'/
&OBST ID='Top4', XB=0.9144,0.9525,1.5240,1.6002,0.6096,0.7620, BULK_DENSITY=203.396882395345, SURF_ID='PlankTop'/
&OBST ID='Top4', XB=0.9906,1.0287,1.6002,1.6764,0.6096,0.7620, BULK_DENSITY=203.396882395345, SURF_ID='PlankTop'/
&OBST ID='Top4', XB=1.0668,1.1049,1.6764,1.7526,0.6096,0.7620, BULK_DENSITY=203.396882395345, SURF_ID='PlankTop'/
&OBST ID='Top4', XB=1.1430,1.1811,1.7526,1.8288,0.6096,0.7620, BULK_DENSITY=203.396882395345, SURF_ID='PlankTop'/
&OBST ID='Top4', XB=0.6096,0.6858,1.2954,1.3716,0.8382,0.8763, BULK_DENSITY=203.396882395345, SURF_IDS='PlankTop','ThickWood','ThickWood'/
&OBST ID='Top4', XB=0.6858,0.7620,1.3716,1.4478,0.8382,0.8763, BULK_DENSITY=203.396882395345, SURF_IDS='PlankTop','ThickWood','ThickWood'/
&OBST ID='Top4', XB=0.7620,0.8382,1.4478,1.5240,0.8382,0.8763, BULK_DENSITY=203.396882395345, SURF_IDS='PlankTop','ThickWood','ThickWood'/
&OBST ID='Top4', XB=0.8382,0.9144,1.5240,1.6002,0.8382,0.8763, BULK_DENSITY=203.396882395345, SURF_IDS='PlankTop','ThickWood','ThickWood'/
&OBST ID='Top4', XB=0.9144,0.9906,1.6002,1.6764,0.8382,0.8763, BULK_DENSITY=203.396882395345, SURF_IDS='PlankTop','ThickWood','ThickWood'/
&OBST ID='Top4', XB=0.9906,1.0668,1.6764,1.7526,0.8382,0.8763, BULK_DENSITY=203.396882395345, SURF_IDS='PlankTop','ThickWood','ThickWood'/
&OBST ID='Top4', XB=1.0668,1.1430,1.7526,1.8288,0.8382,0.8763, BULK_DENSITY=203.396882395345, SURF_IDS='PlankTop','ThickWood','ThickWood'/
&OBST ID='Top4', XB=0.6096,0.6858,1.3335,1.3716,0.8382,0.9144, BULK_DENSITY=203.396882395345, SURF_ID='PlankTop'/
&OBST ID='Top4', XB=0.6858,0.7620,1.4097,1.4478,0.8382,0.9144, BULK_DENSITY=203.396882395345, SURF_ID='PlankTop'/
&OBST ID='Top4', XB=0.7620,0.8382,1.4859,1.5240,0.8382,0.9144, BULK_DENSITY=203.396882395345, SURF_ID='PlankTop'/
&OBST ID='Top4', XB=0.8382,0.9144,1.5621,1.6002,0.8382,0.9144, BULK_DENSITY=203.396882395345, SURF_ID='PlankTop'/
&OBST ID='Top4', XB=0.9144,0.9906,1.6383,1.6764,0.8382,0.9144, BULK_DENSITY=203.396882395345, SURF_ID='PlankTop'/
&OBST ID='Top4', XB=0.9906,1.0668,1.7145,1.7526,0.8382,0.9144, BULK_DENSITY=203.396882395345, SURF_ID='PlankTop'/
&OBST ID='Top4', XB=1.0668,1.1430,1.7907,1.8288,0.8382,0.9144, BULK_DENSITY=203.396882395345, SURF_ID='PlankTop'/
&OBST ID='Top4', XB=0.6096,0.6477,1.2954,1.3716,0.8382,0.9144, BULK_DENSITY=203.396882395345, SURF_ID='PlankTop'/
&OBST ID='Top4', XB=0.6858,0.7239,1.3716,1.4478,0.8382,0.9144, BULK_DENSITY=203.396882395345, SURF_ID='PlankTop'/
&OBST ID='Top4', XB=0.7620,0.8001,1.4478,1.5240,0.8382,0.9144, BULK_DENSITY=203.396882395345, SURF_ID='PlankTop'/
&OBST ID='Top4', XB=0.8382,0.8763,1.5240,1.6002,0.8382,0.9144, BULK_DENSITY=203.396882395345, SURF_ID='PlankTop'/
&OBST ID='Top4', XB=0.9144,0.9525,1.6002,1.6764,0.8382,0.9144, BULK_DENSITY=203.396882395345, SURF_ID='PlankTop'/
&OBST ID='Top4', XB=0.9906,1.0287,1.6764,1.7526,0.8382,0.9144, BULK_DENSITY=203.396882395345, SURF_ID='PlankTop'/
&OBST ID='Top4', XB=1.0668,1.1049,1.7526,1.8288,0.8382,0.9144, BULK_DENSITY=203.396882395345, SURF_ID='PlankTop'/
&OBST ID='Top4', XB=0.5334,0.6096,1.2954,1.3716,0.9906,1.0668, BULK_DENSITY=203.396882395345, SURF_ID6='ThickWood','PlankTop','ThickWood','PlankTop','ThickWood','PlankTop'/
&OBST ID='Top4', XB=0.6096,0.6858,1.3716,1.4478,0.9906,1.0668, BULK_DENSITY=203.396882395345, SURF_IDS='PlankTop','PlankTop','ThickWood'/
&OBST ID='Top4', XB=0.6858,0.7620,1.4478,1.5240,0.9906,1.0668, BULK_DENSITY=203.396882395345, SURF_IDS='PlankTop','PlankTop','ThickWood'/
&OBST ID='Top4', XB=0.7620,0.8382,1.5240,1.6002,0.9906,1.0668, BULK_DENSITY=203.396882395345, SURF_IDS='PlankTop','PlankTop','ThickWood'/
&OBST ID='Top4', XB=0.8382,0.9144,1.6002,1.6764,0.9906,1.0668, BULK_DENSITY=203.396882395345, SURF_IDS='PlankTop','PlankTop','ThickWood'/
&OBST ID='Top4', XB=0.9144,0.9906,1.6764,1.7526,0.9906,1.0668, BULK_DENSITY=203.396882395345, SURF_IDS='PlankTop','PlankTop','ThickWood'/
&OBST ID='Top4', XB=0.9906,1.0668,1.7526,1.8288,0.9906,1.0668, BULK_DENSITY=203.396882395345, SURF_IDS='PlankTop','PlankTop','ThickWood'/
&OBST ID='Top4', XB=1.0668,1.1430,1.8288,1.9050,0.9906,1.0668, BULK_DENSITY=203.396882395345, SURF_ID6='PlankTop','ThickWood','PlankTop','ThickWood','ThickWood','PlankTop'/
&OBST ID='Top4', XB=0.5334,0.6096,1.3716,1.4478,1.1430,1.2192, BULK_DENSITY=203.396882395345, SURF_IDS='ThickWood','PlankTop','PlankTop'/
&OBST ID='Top4', XB=0.6096,0.6858,1.4478,1.5240,1.1430,1.2192, BULK_DENSITY=203.396882395345, SURF_IDS='ThickWood','PlankTop','PlankTop'/
&OBST ID='Top4', XB=0.6858,0.7620,1.5240,1.6002,1.1430,1.2192, BULK_DENSITY=203.396882395345, SURF_IDS='ThickWood','PlankTop','PlankTop'/
&OBST ID='Top4', XB=0.7620,0.8382,1.6002,1.6764,1.1430,1.2192, BULK_DENSITY=203.396882395345, SURF_IDS='ThickWood','PlankTop','PlankTop'/
&OBST ID='Top4', XB=0.8382,0.9144,1.6764,1.7526,1.1430,1.2192, BULK_DENSITY=203.396882395345, SURF_IDS='ThickWood','PlankTop','PlankTop'/
&OBST ID='Top4', XB=0.9144,0.9906,1.7526,1.8288,1.1430,1.2192, BULK_DENSITY=203.396882395345, SURF_IDS='ThickWood','PlankTop','PlankTop'/
&OBST ID='Top4', XB=0.9906,1.0668,1.8288,1.9050,1.1430,1.2192, BULK_DENSITY=203.396882395345, SURF_IDS='ThickWood','PlankTop','PlankTop'/

&OBST ID='Side5', XB=0.0762,0.1524,1.5240,1.6002,1.9050,1.9812, BULK_DENSITY=270.316375541927, SURF_IDS='RibSide','ThickWood','RibSide'/
&OBST ID='Side5', XB=0.1524,0.2286,1.6002,1.6764,1.9050,1.9812, BULK_DENSITY=270.316375541927, SURF_IDS='RibSide','ThickWood','RibSide'/
&OBST ID='Side5', XB=0.2286,0.3048,1.6764,1.7526,1.9050,1.9812, BULK_DENSITY=270.316375541927, SURF_IDS='RibSide','ThickWood','RibSide'/
&OBST ID='Side5', XB=0.3048,0.3810,1.7526,1.8288,1.9050,1.9812, BULK_DENSITY=270.316375541927, SURF_IDS='RibSide','ThickWood','RibSide'/
&OBST ID='Side5', XB=0.3810,0.4572,1.8288,1.9050,1.9050,1.9812, BULK_DENSITY=270.316375541927, SURF_IDS='RibSide','ThickWood','RibSide'/
&OBST ID='Side5', XB=0.4572,0.5334,1.9050,1.9812,1.9050,1.9812, BULK_DENSITY=270.316375541927, SURF_IDS='RibSide','ThickWood','RibSide'/
&OBST ID='Side5', XB=0.5334,0.6096,1.9812,2.0574,1.9050,1.9812, BULK_DENSITY=270.316375541927, SURF_IDS='RibSide','ThickWood','RibSide'/
&OBST ID='Side5', XB=0.6096,0.6858,2.0574,2.1336,1.9050,1.9812, BULK_DENSITY=270.316375541927, SURF_IDS='RibSide','ThickWood','RibSide'/
&OBST ID='Side5', XB=0.6858,0.7620,2.1336,2.2098,1.9050,1.9812, BULK_DENSITY=270.316375541927, SURF_IDS='RibSide','ThickWood','RibSide'/
&OBST ID='Side5', XB=0.7620,0.8382,2.2098,2.2860,1.9050,1.9812, BULK_DENSITY=270.316375541927, SURF_IDS='RibSide','ThickWood','RibSide'/
&OBST ID='Side5', XB=0.8382,0.9144,2.2860,2.3622,1.9050,1.9812, BULK_DENSITY=270.316375541927, SURF_IDS='RibSide','ThickWood','RibSide'/
&OBST ID='Side5', XB=0.0000,0.0762,1.5240,1.6002,1.9812,2.0193, BULK_DENSITY=270.316375541927, SURF_IDS='RibSide','ThickWood','ThickWood'/
&OBST ID='Side5', XB=0.0762,0.1524,1.6002,1.6764,1.9812,2.0193, BULK_DENSITY=270.316375541927, SURF_IDS='RibSide','ThickWood','ThickWood'/
&OBST ID='Side5', XB=0.1524,0.2286,1.6764,1.7526,1.9812,2.0193, BULK_DENSITY=270.316375541927, SURF_IDS='RibSide','ThickWood','ThickWood'/
&OBST ID='Side5', XB=0.2286,0.3048,1.7526,1.8288,1.9812,2.0193, BULK_DENSITY=270.316375541927, SURF_IDS='RibSide','ThickWood','ThickWood'/
&OBST ID='Side5', XB=0.3048,0.3810,1.8288,1.9050,1.9812,2.0193, BULK_DENSITY=270.316375541927, SURF_IDS='RibSide','ThickWood','ThickWood'/
&OBST ID='Side5', XB=0.3810,0.4572,1.9050,1.9812,1.9812,2.0193, BULK_DENSITY=270.316375541927, SURF_IDS='RibSide','ThickWood','ThickWood'/
&OBST ID='Side5', XB=0.4572,0.5334,1.9812,2.0574,1.9812,2.0193, BULK_DENSITY=270.316375541927, SURF_IDS='RibSide','ThickWood','ThickWood'/
&OBST ID='Side5', XB=0.5334,0.6096,2.0574,2.1336,1.9812,2.0193, BULK_DENSITY=270.316375541927, SURF_IDS='RibSide','ThickWood','ThickWood'/
&OBST ID='Side5', XB=0.6096,0.6858,2.1336,2.2098,1.9812,2.0193, BULK_DENSITY=270.316375541927, SURF_IDS='RibSide','ThickWood','ThickWood'/
&OBST ID='Side5', XB=0.6858,0.7620,2.2098,2.2860,1.9812,2.0193, BULK_DENSITY=270.316375541927, SURF_IDS='RibSide','ThickWood','ThickWood'/
&OBST ID='Side5', XB=0.7620,0.8382,2.2860,2.3622,1.9812,2.0193, BULK_DENSITY=270.316375541927, SURF_IDS='RibSide','ThickWood','ThickWood'/
&OBST ID='Side5', XB=0.8382,0.9144,2.3622,2.4384,1.9812,2.0193, BULK_DENSITY=270.316375541927, SURF_IDS='RibSide','ThickWood','ThickWood'/
&OBST ID='Side5', XB=0.0000,0.0762,1.4859,1.5240,1.9050,1.9812, BULK_DENSITY=270.316375541927, SURF_ID='ThickWood'/
&OBST ID='Side5', XB=0.9144,0.9525,2.3622,2.4384,1.9050,1.9812, BULK_DENSITY=270.316375541927, SURF_ID='ThickWood'/
&OBST ID='Side5', XB=0.1524,0.2286,1.3716,1.4478,1.2192,1.2954, BULK_DENSITY=270.316375541927, SURF_IDS='RibSide','ThickWood','RibSide'/
&OBST ID='Side5', XB=0.2286,0.3048,1.4478,1.5240,1.2192,1.2954, BULK_DENSITY=270.316375541927, SURF_IDS='RibSide','ThickWood','RibSide'/
&OBST ID='Side5', XB=0.3048,0.3810,1.5240,1.6002,1.2192,1.2954, BULK_DENSITY=270.316375541927, SURF_IDS='RibSide','ThickWood','RibSide'/
&OBST ID='Side5', XB=0.3810,0.4572,1.6002,1.6764,1.2192,1.2954, BULK_DENSITY=270.316375541927, SURF_IDS='RibSide','ThickWood','RibSide'/
&OBST ID='Side5', XB=0.4572,0.5334,1.6764,1.7526,1.2192,1.2954, BULK_DENSITY=270.316375541927, SURF_IDS='RibSide','ThickWood','RibSide'/
&OBST ID='Side5', XB=0.5334,0.6096,1.7526,1.8288,1.2192,1.2954, BULK_DENSITY=270.316375541927, SURF_IDS='RibSide','ThickWood','RibSide'/
&OBST ID='Side5', XB=0.6096,0.6858,1.8288,1.9050,1.2192,1.2954, BULK_DENSITY=270.316375541927, SURF_IDS='RibSide','ThickWood','RibSide'/
&OBST ID='Side5', XB=0.6858,0.7620,1.9050,1.9812,1.2192,1.2954, BULK_DENSITY=270.316375541927, SURF_IDS='RibSide','ThickWood','RibSide'/
&OBST ID='Side5', XB=0.7620,0.8382,1.9812,2.0574,1.2192,1.2954, BULK_DENSITY=270.316375541927, SURF_IDS='RibSide','ThickWood','RibSide'/
&OBST ID='Side5', XB=0.8382,0.9144,2.0574,2.1336,1.2192,1.2954, BULK_DENSITY=270.316375541927, SURF_IDS='RibSide','ThickWood','RibSide'/
&OBST ID='Side5', XB=0.9144,0.9906,2.1336,2.2098,1.2192,1.2954, BULK_DENSITY=270.316375541927, SURF_IDS='RibSide','ThickWood','RibSide'/
&OBST ID='Side5', XB=0.9906,1.0668,2.2098,2.2860,1.2192,1.2954, BULK_DENSITY=270.316375541927, SURF_IDS='RibSide','ThickWood','RibSide'/
&OBST ID='Side5', XB=0.0762,0.1524,1.4478,1.5240,1.6002,1.6383, BULK_DENSITY=270.316375541927, SURF_ID='RibSide'/
&OBST ID='Side5', XB=0.1524,0.2286,1.4478,1.5240,1.6002,1.6383, BULK_DENSITY=270.316375541927, SURF_IDS='ThickWood','RibSide','RibSide'/
&OBST ID='Side5', XB=0.1524,0.2286,1.5240,1.6002,1.6002,1.6383, BULK_DENSITY=270.316375541927, SURF_ID='RibSide'/
&OBST ID='Side5', XB=0.2286,0.3048,1.5240,1.6002,1.6002,1.6383, BULK_DENSITY=270.316375541927, SURF_IDS='ThickWood','RibSide','RibSide'/
&OBST ID='Side5', XB=0.2286,0.3048,1.6002,1.6764,1.6002,1.6383, BULK_DENSITY=270.316375541927, SURF_ID='RibSide'/
&OBST ID='Side5', XB=0.3048,0.3810,1.6002,1.6764,1.6002,1.6383, BULK_DENSITY=270.316375541927, SURF_IDS='ThickWood','RibSide','RibSide'/
&OBST ID='Side5', XB=0.3048,0.3810,1.6764,1.7526,1.6002,1.6383, BULK_DENSITY=270.316375541927, SURF_ID='RibSide'/
&OBST ID='Side5', XB=0.3810,0.4572,1.6764,1.7526,1.6002,1.6383, BULK_DENSITY=270.316375541927, SURF_IDS='ThickWood','RibSide','RibSide'/
&OBST ID='Side5', XB=0.3810,0.4572,1.7526,1.8288,1.6002,1.6383, BULK_DENSITY=270.316375541927, SURF_ID='RibSide'/
&OBST ID='Side5', XB=0.4572,0.5334,1.7526,1.8288,1.6002,1.6383, BULK_DENSITY=270.316375541927, SURF_IDS='ThickWood','RibSide','RibSide'/
&OBST ID='Side5', XB=0.4572,0.5334,1.8288,1.9050,1.6002,1.6383, BULK_DENSITY=270.316375541927, SURF_ID='RibSide'/
&OBST ID='Side5', XB=0.5334,0.6096,1.8288,1.9050,1.6002,1.6383, BULK_DENSITY=270.316375541927, SURF_IDS='ThickWood','RibSide','RibSide'/
&OBST ID='Side5', XB=0.5334,0.6096,1.9050,1.9812,1.6002,1.6383, BULK_DENSITY=270.316375541927, SURF_ID='RibSide'/
&OBST ID='Side5', XB=0.6096,0.6858,1.9050,1.9812,1.6002,1.6383, BULK_DENSITY=270.316375541927, SURF_IDS='ThickWood','RibSide','RibSide'/
&OBST ID='Side5', XB=0.6096,0.6858,1.9812,2.0574,1.6002,1.6383, BULK_DENSITY=270.316375541927, SURF_ID='RibSide'/
&OBST ID='Side5', XB=0.6858,0.7620,1.9812,2.0574,1.6002,1.6383, BULK_DENSITY=270.316375541927, SURF_IDS='ThickWood','RibSide','RibSide'/
&OBST ID='Side5', XB=0.6858,0.7620,2.0574,2.1336,1.6002,1.6383, BULK_DENSITY=270.316375541927, SURF_ID='RibSide'/
&OBST ID='Side5', XB=0.7620,0.8382,2.0574,2.1336,1.6002,1.6383, BULK_DENSITY=270.316375541927, SURF_IDS='ThickWood','RibSide','RibSide'/
&OBST ID='Side5', XB=0.7620,0.8382,2.1336,2.2098,1.6002,1.6383, BULK_DENSITY=270.316375541927, SURF_ID='RibSide'/
&OBST ID='Side5', XB=0.8382,0.9144,2.1336,2.2098,1.6002,1.6383, BULK_DENSITY=270.316375541927, SURF_IDS='ThickWood','RibSide','RibSide'/
&OBST ID='Side5', XB=0.8382,0.9144,2.2098,2.2860,1.6002,1.6383, BULK_DENSITY=270.316375541927, SURF_ID='RibSide'/
&OBST ID='Side5', XB=0.9144,0.9906,2.2098,2.2860,1.6002,1.6383, BULK_DENSITY=270.316375541927, SURF_IDS='ThickWood','RibSide','RibSide'/
&OBST ID='Side5', XB=0.9144,0.9906,2.2860,2.3622,1.6002,1.6383, BULK_DENSITY=270.316375541927, SURF_ID='RibSide'/
&OBST ID='Side5', XB=0.0762,0.1524,1.4097,1.4478,1.6002,1.6764, BULK_DENSITY=270.316375541927, SURF_ID6='ThickWood','ThickWood','ThickWood','RibSide','ThickWood','ThickWood'/
&OBST ID='Side5', XB=0.1524,0.2286,1.4859,1.5240,1.6002,1.6764, BULK_DENSITY=270.316375541927, SURF_ID6='ThickWood','ThickWood','ThickWood','RibSide','ThickWood','ThickWood'/
&OBST ID='Side5', XB=0.2286,0.3048,1.5621,1.6002,1.6002,1.6764, BULK_DENSITY=270.316375541927, SURF_ID6='ThickWood','ThickWood','ThickWood','RibSide','ThickWood','ThickWood'/
&OBST ID='Side5', XB=0.3048,0.3810,1.6383,1.6764,1.6002,1.6764, BULK_DENSITY=270.316375541927, SURF_ID6='ThickWood','ThickWood','ThickWood','RibSide','ThickWood','ThickWood'/
&OBST ID='Side5', XB=0.3810,0.4572,1.7145,1.7526,1.6002,1.6764, BULK_DENSITY=270.316375541927, SURF_ID6='ThickWood','ThickWood','ThickWood','RibSide','ThickWood','ThickWood'/
&OBST ID='Side5', XB=0.4572,0.5334,1.7907,1.8288,1.6002,1.6764, BULK_DENSITY=270.316375541927, SURF_ID6='ThickWood','ThickWood','ThickWood','RibSide','ThickWood','ThickWood'/
&OBST ID='Side5', XB=0.5334,0.6096,1.8669,1.9050,1.6002,1.6764, BULK_DENSITY=270.316375541927, SURF_ID6='ThickWood','ThickWood','ThickWood','RibSide','ThickWood','ThickWood'/
&OBST ID='Side5', XB=0.6096,0.6858,1.9431,1.9812,1.6002,1.6764, BULK_DENSITY=270.316375541927, SURF_ID6='ThickWood','ThickWood','ThickWood','RibSide','ThickWood','ThickWood'/
&OBST ID='Side5', XB=0.6858,0.7620,2.0193,2.0574,1.6002,1.6764, BULK_DENSITY=270.316375541927, SURF_ID6='ThickWood','ThickWood','ThickWood','RibSide','ThickWood','ThickWood'/
&OBST ID='Side5', XB=0.7620,0.8382,2.0955,2.1336,1.6002,1.6764, BULK_DENSITY=270.316375541927, SURF_ID6='ThickWood','ThickWood','ThickWood','RibSide','ThickWood','ThickWood'/
&OBST ID='Side5', XB=0.8382,0.9144,2.1717,2.2098,1.6002,1.6764, BULK_DENSITY=270.316375541927, SURF_ID6='ThickWood','ThickWood','ThickWood','RibSide','ThickWood','ThickWood'/
&OBST ID='Side5', XB=0.9144,0.9906,2.2479,2.2860,1.6002,1.6764, BULK_DENSITY=270.316375541927, SURF_ID6='ThickWood','ThickWood','ThickWood','RibSide','ThickWood','ThickWood'/
&OBST ID='Side5', XB=0.1524,0.1905,1.4478,1.5240,1.6002,1.6764, BULK_DENSITY=270.316375541927, SURF_ID6='RibSide','ThickWood','RibSide','RibSide','RibSide','RibSide'/
&OBST ID='Side5', XB=0.2286,0.2667,1.5240,1.6002,1.6002,1.6764, BULK_DENSITY=270.316375541927, SURF_ID6='RibSide','ThickWood','RibSide','RibSide','RibSide','RibSide'/
&OBST ID='Side5', XB=0.3048,0.3429,1.6002,1.6764,1.6002,1.6764, BULK_DENSITY=270.316375541927, SURF_ID6='RibSide','ThickWood','RibSide','RibSide','RibSide','RibSide'/
&OBST ID='Side5', XB=0.3810,0.4191,1.6764,1.7526,1.6002,1.6764, BULK_DENSITY=270.316375541927, SURF_ID6='RibSide','ThickWood','RibSide','RibSide','RibSide','RibSide'/
&OBST ID='Side5', XB=0.4572,0.4953,1.7526,1.8288,1.6002,1.6764, BULK_DENSITY=270.316375541927, SURF_ID6='RibSide','ThickWood','RibSide','RibSide','RibSide','RibSide'/
&OBST ID='Side5', XB=0.5334,0.5715,1.8288,1.9050,1.6002,1.6764, BULK_DENSITY=270.316375541927, SURF_ID6='RibSide','ThickWood','RibSide','RibSide','RibSide','RibSide'/
&OBST ID='Side5', XB=0.6096,0.6477,1.9050,1.9812,1.6002,1.6764, BULK_DENSITY=270.316375541927, SURF_ID6='RibSide','ThickWood','RibSide','RibSide','RibSide','RibSide'/
&OBST ID='Side5', XB=0.6858,0.7239,1.9812,2.0574,1.6002,1.6764, BULK_DENSITY=270.316375541927, SURF_ID6='RibSide','ThickWood','RibSide','RibSide','RibSide','RibSide'/
&OBST ID='Side5', XB=0.7620,0.8001,2.0574,2.1336,1.6002,1.6764, BULK_DENSITY=270.316375541927, SURF_ID6='RibSide','ThickWood','RibSide','RibSide','RibSide','RibSide'/
&OBST ID='Side5', XB=0.8382,0.8763,2.1336,2.2098,1.6002,1.6764, BULK_DENSITY=270.316375541927, SURF_ID6='RibSide','ThickWood','RibSide','RibSide','RibSide','RibSide'/
&OBST ID='Side5', XB=0.9144,0.9525,2.2098,2.2860,1.6002,1.6764, BULK_DENSITY=270.316375541927, SURF_ID6='RibSide','ThickWood','RibSide','RibSide','RibSide','RibSide'/
&OBST ID='Base5', XB=0.0000,0.0762,1.5240,1.6002,1.8288,1.9050, BULK_DENSITY=172.958968656605, SURF_ID='PlankTop'/
&OBST ID='Base5', XB=0.0000,0.0762,1.5240,1.6002,1.9050,1.9812, BULK_DENSITY=172.958968656605, SURF_ID6='ThickWood','PlankTop','PlankTop','PlankTop','ThickWood','PlankTop'/
&OBST ID='Base5', XB=0.0762,0.1524,1.4478,1.5240,1.4478,1.5240, BULK_DENSITY=172.958968656605, SURF_ID='PlankTop'/
&OBST ID='Base5', XB=0.0762,0.1524,1.5240,1.6002,1.6764,1.7526, BULK_DENSITY=172.958968656605, SURF_ID6='PlankTop','ThickWood','PlankTop','ThickWood','PlankTop','PlankTop'/
&OBST ID='Base5', XB=0.1524,0.2286,1.4478,1.5240,1.2192,1.3716, BULK_DENSITY=172.958968656605, SURF_ID6='PlankTop','ThickWood','PlankTop','ThickWood','PlankTop','PlankTop'/
&OBST ID='Base5', XB=0.0000,0.0762,1.4859,1.5240,1.7526,1.8288, BULK_DENSITY=172.958968656605, SURF_ID6='ThickWood','ThickWood','ThickWood','PlankTop','ThickWood','ThickWood'/
&OBST ID='Base5', XB=0.0762,0.1524,1.4097,1.4478,1.3716,1.4478, BULK_DENSITY=172.958968656605, SURF_ID6='ThickWood','ThickWood','ThickWood','PlankTop','ThickWood','ThickWood'/
&OBST ID='Base5', XB=0.0762,0.1524,1.4859,1.5240,1.5240,1.6764, BULK_DENSITY=172.958968656605, SURF_ID='PlankTop'/
&OBST ID='Base5', XB=0.0762,0.1143,1.4478,1.5240,1.5240,1.6002, BULK_DENSITY=172.958968656605, SURF_ID6='ThickWood','PlankTop','ThickWood','ThickWood','ThickWood','ThickWood'/
&OBST ID='Base5', XB=0.0762,0.1143,1.5240,1.6002,1.7526,1.8288, BULK_DENSITY=172.958968656605, SURF_ID='PlankTop'/
&OBST ID='Base5', XB=0.1524,0.1905,1.4478,1.5240,1.3716,1.4478, BULK_DENSITY=172.958968656605, SURF_ID='PlankTop'/
&OBST ID='Base5', XB=0.8382,0.9144,2.2860,2.3622,1.6764,1.7526, BULK_DENSITY=172.958968656605, SURF_ID6='ThickWood','PlankTop','PlankTop','PlankTop','PlankTop','PlankTop'/
&OBST ID='Base5', XB=0.8382,0.9144,2.3622,2.4384,1.8288,1.9050, BULK_DENSITY=172.958968656605, SURF_ID6='PlankTop','ThickWood','PlankTop','PlankTop','PlankTop','PlankTop'/
&OBST ID='Base5', XB=0.8382,0.9144,2.3622,2.4384,1.9050,1.9812, BULK_DENSITY=172.958968656605, SURF_ID6='PlankTop','PlankTop','PlankTop','ThickWood','PlankTop','PlankTop'/
&OBST ID='Base5', XB=0.9144,0.9906,2.2098,2.2860,1.2192,1.2954, BULK_DENSITY=172.958968656605, SURF_ID6='PlankTop','PlankTop','ThickWood','PlankTop','PlankTop','PlankTop'/
&OBST ID='Base5', XB=0.9144,0.9906,2.2098,2.2860,1.2954,1.3716, BULK_DENSITY=172.958968656605, SURF_ID6='ThickWood','PlankTop','PlankTop','PlankTop','ThickWood','PlankTop'/
&OBST ID='Base5', XB=0.9144,0.9906,2.2860,2.3622,1.4478,1.5240, BULK_DENSITY=172.958968656605, SURF_ID6='PlankTop','ThickWood','PlankTop','PlankTop','PlankTop','PlankTop'/
&OBST ID='Base5', XB=0.8382,0.9144,2.2479,2.2860,1.6002,1.6764, BULK_DENSITY=172.958968656605, SURF_ID6='ThickWood','ThickWood','ThickWood','PlankTop','ThickWood','ThickWood'/
&OBST ID='Base5', XB=0.8382,0.9144,2.3241,2.3622,1.7526,1.8288, BULK_DENSITY=172.958968656605, SURF_ID='PlankTop'/
&OBST ID='Base5', XB=0.9144,0.9906,2.2479,2.2860,1.3716,1.4478, BULK_DENSITY=172.958968656605, SURF_ID='PlankTop'/
&OBST ID='Base5', XB=0.9144,0.9906,2.3241,2.3622,1.5240,1.6002, BULK_DENSITY=172.958968656605, SURF_ID6='PlankTop','PlankTop','PlankTop','ThickWood','PlankTop','PlankTop'/
&OBST ID='Base5', XB=0.9144,0.9525,2.2860,2.3622,1.5240,1.6764, BULK_DENSITY=172.958968656605, SURF_ID='PlankTop'/
&OBST ID='Base5', XB=0.9906,1.0287,2.2860,2.3622,1.3716,1.4478, BULK_DENSITY=172.958968656605, SURF_ID6='PlankTop','ThickWood','PlankTop','PlankTop','PlankTop','PlankTop'/
&OBST ID='Base5', XB=0.3810,0.4572,1.9050,1.9812,1.8288,1.9812, BULK_DENSITY=172.958968656605, SURF_ID='PlankTop'/
&OBST ID='Base5', XB=0.4572,0.5334,1.8288,1.9050,1.4478,1.5240, BULK_DENSITY=172.958968656605, SURF_ID='PlankTop'/
&OBST ID='Base5', XB=0.4572,0.5334,1.9050,1.9812,1.6764,1.7526, BULK_DENSITY=172.958968656605, SURF_ID='PlankTop'/
&OBST ID='Base5', XB=0.4572,0.5334,1.9812,2.0574,1.8288,1.9050, BULK_DENSITY=172.958968656605, SURF_ID6='PlankTop','ThickWood','PlankTop','PlankTop','PlankTop','PlankTop'/
&OBST ID='Base5', XB=0.4572,0.5334,1.9812,2.0574,1.9050,1.9812, BULK_DENSITY=172.958968656605, SURF_ID6='PlankTop','PlankTop','PlankTop','ThickWood','PlankTop','PlankTop'/
&OBST ID='Base5', XB=0.5334,0.6096,1.8288,1.9050,1.2192,1.3716, BULK_DENSITY=172.958968656605, SURF_ID='PlankTop'/
&OBST ID='Base5', XB=0.5334,0.6096,1.9050,1.9812,1.4478,1.5240, BULK_DENSITY=172.958968656605, SURF_ID='PlankTop'/
&OBST ID='Base5', XB=0.3810,0.4572,1.8669,1.9050,1.7526,1.8288, BULK_DENSITY=172.958968656605, SURF_ID6='ThickWood','ThickWood','ThickWood','PlankTop','ThickWood','ThickWood'/
&OBST ID='Base5', XB=0.4572,0.5334,1.7907,1.8288,1.3716,1.4478, BULK_DENSITY=172.958968656605, SURF_ID6='ThickWood','ThickWood','ThickWood','PlankTop','ThickWood','ThickWood'/
&OBST ID='Base5', XB=0.4572,0.5334,1.8669,1.9050,1.5240,1.6764, BULK_DENSITY=172.958968656605, SURF_ID='PlankTop'/
&OBST ID='Base5', XB=0.4572,0.5334,1.9431,1.9812,1.7526,1.8288, BULK_DENSITY=172.958968656605, SURF_ID='PlankTop'/
&OBST ID='Base5', XB=0.5334,0.6096,1.8669,1.9050,1.3716,1.4478, BULK_DENSITY=172.958968656605, SURF_ID='PlankTop'/
&OBST ID='Base5', XB=0.5334,0.6096,1.9431,1.9812,1.5240,1.6002, BULK_DENSITY=172.958968656605, SURF_ID6='PlankTop','PlankTop','PlankTop','ThickWood','PlankTop','PlankTop'/
&OBST ID='Base5', XB=0.4572,0.4953,1.8288,1.9050,1.5240,1.6764, BULK_DENSITY=172.958968656605, SURF_ID6='ThickWood','PlankTop','ThickWood','ThickWood','ThickWood','ThickWood'/
&OBST ID='Base5', XB=0.4572,0.4953,1.9050,1.9812,1.7526,1.8288, BULK_DENSITY=172.958968656605, SURF_ID='PlankTop'/
&OBST ID='Base5', XB=0.5334,0.5715,1.8288,1.9050,1.3716,1.4478, BULK_DENSITY=172.958968656605, SURF_ID='PlankTop'/
&OBST ID='Base5', XB=0.5334,0.5715,1.9050,1.9812,1.5240,1.6764, BULK_DENSITY=172.958968656605, SURF_ID='PlankTop'/
&OBST ID='Base5', XB=0.5334,0.5715,1.9812,2.0574,1.7526,1.8288, BULK_DENSITY=172.958968656605, SURF_ID6='PlankTop','ThickWood','PlankTop','PlankTop','PlankTop','PlankTop'/
&OBST ID='Base5', XB=0.6096,0.6477,1.9050,1.9812,1.3716,1.4478, BULK_DENSITY=172.958968656605, SURF_ID6='PlankTop','ThickWood','PlankTop','PlankTop','PlankTop','PlankTop'/
&OBST ID='Top5', XB=0.0762,0.1524,1.4478,1.5240,1.8288,1.9050, BULK_DENSITY=194.922012295539, SURF_ID='PlankTop'/
&OBST ID='Top5', XB=0.1524,0.2286,1.3716,1.4478,1.4478,1.5240, BULK_DENSITY=194.922012295539, SURF_ID='PlankTop'/
&OBST ID='Top5', XB=0.1524,0.2286,1.4478,1.5240,1.6002,1.7526, BULK_DENSITY=194.922012295539, SURF_ID6='PlankTop','ThickWood','PlankTop','ThickWood','PlankTop','PlankTop'/
&OBST ID='Top5', XB=0.2286,0.3048,1.3716,1.4478,1.2192,1.2954, BULK_DENSITY=194.922012295539, SURF_ID6='PlankTop','ThickWood','PlankTop','ThickWood','ThickWood','PlankTop'/
&OBST ID='Top5', XB=0.2286,0.3048,1.5240,1.6002,1.6002,1.7526, BULK_DENSITY=194.922012295539, SURF_ID='PlankTop'/
&OBST ID='Top5', XB=0.3048,0.3810,1.4478,1.5240,1.2192,1.2954, BULK_DENSITY=194.922012295539, SURF_IDS='PlankTop','PlankTop','ThickWood'/
&OBST ID='Top5', XB=0.0762,0.1524,1.4097,1.4478,1.7526,1.8288, BULK_DENSITY=194.922012295539, SURF_ID6='ThickWood','ThickWood','ThickWood','PlankTop','ThickWood','ThickWood'/
&OBST ID='Top5', XB=0.0762,0.1524,1.4859,1.5240,1.9050,1.9812, BULK_DENSITY=194.922012295539, SURF_ID='PlankTop'/
&OBST ID='Top5', XB=0.1524,0.2286,1.3335,1.3716,1.3716,1.4478, BULK_DENSITY=194.922012295539, SURF_ID6='ThickWood','ThickWood','ThickWood','PlankTop','ThickWood','ThickWood'/
&OBST ID='Top5', XB=0.1524,0.2286,1.4097,1.4478,1.5240,1.6002, BULK_DENSITY=194.922012295539, SURF_ID='PlankTop'/
&OBST ID='Top5', XB=0.1524,0.2286,1.5621,1.6002,1.9050,1.9812, BULK_DENSITY=194.922012295539, SURF_ID6='ThickWood','ThickWood','ThickWood','PlankTop','ThickWood','ThickWood'/
&OBST ID='Top5', XB=0.2286,0.3048,1.4097,1.4478,1.2954,1.3716, BULK_DENSITY=194.922012295539, SURF_ID6='PlankTop','PlankTop','PlankTop','ThickWood','PlankTop','PlankTop'/
&OBST ID='Top5', XB=0.2286,0.3048,1.4859,1.5240,1.5240,1.6002, BULK_DENSITY=194.922012295539, SURF_ID6='ThickWood','ThickWood','ThickWood','PlankTop','ThickWood','ThickWood'/
&OBST ID='Top5', XB=0.2286,0.3048,1.5621,1.6002,1.7526,1.8288, BULK_DENSITY=194.922012295539, SURF_ID='PlankTop'/
&OBST ID='Top5', XB=0.2286,0.3048,1.5621,1.6002,1.8288,1.9050, BULK_DENSITY=194.922012295539, SURF_ID6='PlankTop','PlankTop','PlankTop','ThickWood','PlankTop','PlankTop'/
&OBST ID='Top5', XB=0.3048,0.3810,1.4859,1.5240,1.2954,1.3716, BULK_DENSITY=194.922012295539, SURF_ID='PlankTop'/
&OBST ID='Top5', XB=0.3048,0.3810,1.4859,1.5240,1.3716,1.5240, BULK_DENSITY=194.922012295539, SURF_ID6='PlankTop','PlankTop','PlankTop','ThickWood','PlankTop','PlankTop'/
&OBST ID='Top5', XB=0.0762,0.1143,1.4478,1.5240,1.9050,1.9812, BULK_DENSITY=194.922012295539, SURF_ID6='ThickWood','PlankTop','ThickWood','ThickWood','ThickWood','ThickWood'/
&OBST ID='Top5', XB=0.1524,0.1905,1.3716,1.4478,1.5240,1.6002, BULK_DENSITY=194.922012295539, SURF_ID6='ThickWood','PlankTop','ThickWood','ThickWood','ThickWood','ThickWood'/
&OBST ID='Top5', XB=0.1524,0.1905,1.4478,1.5240,1.7526,1.8288, BULK_DENSITY=194.922012295539, SURF_ID='PlankTop'/
&OBST ID='Top5', XB=0.2286,0.2667,1.3716,1.4478,1.2954,1.4478, BULK_DENSITY=194.922012295539, SURF_ID='PlankTop'/
&OBST ID='Top5', XB=0.2286,0.2667,1.5240,1.6002,1.7526,1.8288, BULK_DENSITY=194.922012295539, SURF_ID6='ThickWood','PlankTop','ThickWood','ThickWood','ThickWood','ThickWood'/
&OBST ID='Top5', XB=0.2286,0.2667,1.6002,1.6764,1.9050,1.9812, BULK_DENSITY=194.922012295539, SURF_ID6='PlankTop','ThickWood','PlankTop','PlankTop','PlankTop','PlankTop'/
&OBST ID='Top5', XB=0.3048,0.3429,1.4478,1.5240,1.2954,1.3716, BULK_DENSITY=194.922012295539, SURF_ID='PlankTop'/
&OBST ID='Top5', XB=0.3048,0.3429,1.4478,1.5240,1.3716,1.4478, BULK_DENSITY=194.922012295539, SURF_ID6='ThickWood','PlankTop','ThickWood','ThickWood','ThickWood','ThickWood'/
&OBST ID='Top5', XB=0.3048,0.3429,1.5240,1.6002,1.4478,1.6002, BULK_DENSITY=194.922012295539, SURF_ID6='PlankTop','ThickWood','PlankTop','PlankTop','PlankTop','PlankTop'/
&OBST ID='Top5', XB=0.3048,0.3810,1.6764,1.7526,1.8288,1.9050, BULK_DENSITY=194.922012295539, SURF_ID='PlankTop'/
&OBST ID='Top5', XB=0.3810,0.4572,1.6002,1.6764,1.4478,1.5240, BULK_DENSITY=194.922012295539, SURF_ID='PlankTop'/
&OBST ID='Top5', XB=0.3048,0.3810,1.6383,1.6764,1.6764,1.7526, BULK_DENSITY=194.922012295539, SURF_ID6='ThickWood','ThickWood','ThickWood','PlankTop','ThickWood','ThickWood'/
&OBST ID='Top5', XB=0.3048,0.3810,1.6383,1.6764,1.7526,1.8288, BULK_DENSITY=194.922012295539, SURF_ID='PlankTop'/
&OBST ID='Top5', XB=0.3048,0.3810,1.7145,1.7526,1.9050,1.9812, BULK_DENSITY=194.922012295539, SURF_ID='PlankTop'/
&OBST ID='Top5', XB=0.3810,0.4572,1.5621,1.6002,1.2954,1.3716, BULK_DENSITY=194.922012295539, SURF_ID6='ThickWood','ThickWood','ThickWood','PlankTop','ThickWood','ThickWood'/
&OBST ID='Top5', XB=0.3810,0.4572,1.5621,1.6002,1.3716,1.4478, BULK_DENSITY=194.922012295539, SURF_ID='PlankTop'/
&OBST ID='Top5', XB=0.3810,0.4572,1.6383,1.6764,1.5240,1.6002, BULK_DENSITY=194.922012295539, SURF_ID='PlankTop'/
&OBST ID='Top5', XB=0.3810,0.4572,1.6383,1.6764,1.6002,1.6764, BULK_DENSITY=194.922012295539, SURF_ID6='PlankTop','PlankTop','PlankTop','ThickWood','PlankTop','PlankTop'/
&OBST ID='Top5', XB=0.4572,0.5334,1.5621,1.6002,1.2192,1.2954, BULK_DENSITY=194.922012295539, SURF_ID6='PlankTop','PlankTop','PlankTop','ThickWood','PlankTop','PlankTop'/
&OBST ID='Top5', XB=0.3048,0.3429,1.6764,1.7526,1.9050,1.9812, BULK_DENSITY=194.922012295539, SURF_ID='PlankTop'/
&OBST ID='Top5', XB=0.3810,0.4191,1.6002,1.6764,1.5240,1.6002, BULK_DENSITY=194.922012295539, SURF_ID='PlankTop'/
&OBST ID='Top5', XB=0.3810,0.4191,1.6002,1.6764,1.6002,1.6764, BULK_DENSITY=194.922012295539, SURF_ID6='ThickWood','PlankTop','ThickWood','ThickWood','ThickWood','ThickWood'/
&OBST ID='Top5', XB=0.3810,0.4191,1.6764,1.7526,1.6764,1.8288, BULK_DENSITY=194.922012295539, SURF_ID6='PlankTop','ThickWood','PlankTop','PlankTop','PlankTop','PlankTop'/
&OBST ID='Top5', XB=0.4572,0.4953,1.5240,1.6002,1.2192,1.2954, BULK_DENSITY=194.922012295539, SURF_ID6='ThickWood','PlankTop','ThickWood','ThickWood','ThickWood','ThickWood'/
&OBST ID='Top5', XB=0.4572,0.4953,1.6002,1.6764,1.2954,1.3716, BULK_DENSITY=194.922012295539, SURF_ID6='PlankTop','ThickWood','PlankTop','PlankTop','PlankTop','PlankTop'/
&OBST ID='Top5', XB=0.4572,0.4953,1.6002,1.6764,1.3716,1.4478, BULK_DENSITY=194.922012295539, SURF_ID='PlankTop'/
&OBST ID='Top5', XB=0.4572,0.5334,1.7526,1.8288,1.6002,1.7526, BULK_DENSITY=194.922012295539, SURF_ID='PlankTop'/
&OBST ID='Top5', XB=0.5334,0.6096,1.6764,1.7526,1.2192,1.2954, BULK_DENSITY=194.922012295539, SURF_IDS='PlankTop','PlankTop','ThickWood'/
&OBST ID='Top5', XB=0.5334,0.6096,1.8288,1.9050,1.6002,1.6764, BULK_DENSITY=194.922012295539, SURF_ID6='PlankTop','PlankTop','ThickWood','PlankTop','PlankTop','PlankTop'/
&OBST ID='Top5', XB=0.5334,0.6096,1.8288,1.9050,1.6764,1.7526, BULK_DENSITY=194.922012295539, SURF_ID6='ThickWood','PlankTop','ThickWood','PlankTop','ThickWood','PlankTop'/
&OBST ID='Top5', XB=0.5334,0.6096,1.9050,1.9812,1.8288,1.9050, BULK_DENSITY=194.922012295539, SURF_ID='PlankTop'/
&OBST ID='Top5', XB=0.6096,0.6858,1.7526,1.8288,1.2192,1.2954, BULK_DENSITY=194.922012295539, SURF_ID6='ThickWood','PlankTop','ThickWood','PlankTop','ThickWood','PlankTop'/
&OBST ID='Top5', XB=0.6096,0.6858,1.8288,1.9050,1.4478,1.5240, BULK_DENSITY=194.922012295539, SURF_ID='PlankTop'/
&OBST ID='Top5', XB=0.6096,0.6858,1.9050,1.9812,1.6002,1.7526, BULK_DENSITY=194.922012295539, SURF_ID='PlankTop'/
&OBST ID='Top5', XB=0.6858,0.7620,1.8288,1.9050,1.2192,1.2954, BULK_DENSITY=194.922012295539, SURF_IDS='PlankTop','PlankTop','ThickWood'/
&OBST ID='Top5', XB=0.3810,0.4572,1.7907,1.8288,1.8288,1.9812, BULK_DENSITY=194.922012295539, SURF_ID6='ThickWood','ThickWood','ThickWood','PlankTop','ThickWood','ThickWood'/
&OBST ID='Top5', XB=0.4572,0.5334,1.7145,1.7526,1.4478,1.5240, BULK_DENSITY=194.922012295539, SURF_ID6='ThickWood','ThickWood','ThickWood','PlankTop','ThickWood','ThickWood'/
&OBST ID='Top5', XB=0.4572,0.5334,1.7145,1.7526,1.5240,1.6002, BULK_DENSITY=194.922012295539, SURF_ID='PlankTop'/
&OBST ID='Top5', XB=0.4572,0.5334,1.7907,1.8288,1.7526,1.8288, BULK_DENSITY=194.922012295539, SURF_ID6='PlankTop','PlankTop','PlankTop','ThickWood','PlankTop','PlankTop'/
&OBST ID='Top5', XB=0.5334,0.6096,1.7145,1.7526,1.2954,1.4478, BULK_DENSITY=194.922012295539, SURF_ID6='PlankTop','PlankTop','PlankTop','ThickWood','PlankTop','PlankTop'/
&OBST ID='Top5', XB=0.5334,0.6096,1.8669,1.9050,1.7526,1.8288, BULK_DENSITY=194.922012295539, SURF_ID='PlankTop'/
&OBST ID='Top5', XB=0.5334,0.6096,1.9431,1.9812,1.9050,1.9812, BULK_DENSITY=194.922012295539, SURF_ID='PlankTop'/
&OBST ID='Top5', XB=0.6096,0.6858,1.7907,1.8288,1.2954,1.4478, BULK_DENSITY=194.922012295539, SURF_ID='PlankTop'/
&OBST ID='Top5', XB=0.6096,0.6858,1.8669,1.9050,1.5240,1.6002, BULK_DENSITY=194.922012295539, SURF_ID='PlankTop'/
&OBST ID='Top5', XB=0.6096,0.6858,1.9431,1.9812,1.7526,1.9050, BULK_DENSITY=194.922012295539, SURF_ID6='PlankTop','PlankTop','PlankTop','ThickWood','PlankTop','PlankTop'/
&OBST ID='Top5', XB=0.6858,0.7620,1.8669,1.9050,1.2954,1.3716, BULK_DENSITY=194.922012295539, SURF_ID='PlankTop'/
&OBST ID='Top5', XB=0.6858,0.7620,1.8669,1.9050,1.3716,1.4478, BULK_DENSITY=194.922012295539, SURF_ID6='PlankTop','PlankTop','PlankTop','ThickWood','PlankTop','PlankTop'/
&OBST ID='Top5', XB=0.4572,0.4953,1.7526,1.8288,1.7526,1.8288, BULK_DENSITY=194.922012295539, SURF_ID='PlankTop'/
&OBST ID='Top5', XB=0.4572,0.4953,1.7526,1.8288,1.8288,1.9050, BULK_DENSITY=194.922012295539, SURF_ID6='ThickWood','PlankTop','ThickWood','ThickWood','ThickWood','ThickWood'/
&OBST ID='Top5', XB=0.4572,0.4953,1.8288,1.9050,1.9050,1.9812, BULK_DENSITY=194.922012295539, SURF_ID6='PlankTop','ThickWood','PlankTop','PlankTop','PlankTop','PlankTop'/
&OBST ID='Top5', XB=0.5334,0.5715,1.6764,1.7526,1.2954,1.4478, BULK_DENSITY=194.922012295539, SURF_ID='PlankTop'/
&OBST ID='Top5', XB=0.5334,0.5715,1.6764,1.7526,1.4478,1.5240, BULK_DENSITY=194.922012295539, SURF_ID6='ThickWood','PlankTop','ThickWood','ThickWood','ThickWood','ThickWood'/
&OBST ID='Top5', XB=0.5334,0.5715,1.7526,1.8288,1.5240,1.6002, BULK_DENSITY=194.922012295539, SURF_ID6='PlankTop','ThickWood','PlankTop','PlankTop','PlankTop','PlankTop'/
&OBST ID='Top5', XB=0.5334,0.5715,1.9050,1.9812,1.9050,1.9812, BULK_DENSITY=194.922012295539, SURF_ID='PlankTop'/
&OBST ID='Top5', XB=0.6096,0.6477,1.7526,1.8288,1.2954,1.3716, BULK_DENSITY=194.922012295539, SURF_ID6='ThickWood','PlankTop','ThickWood','ThickWood','ThickWood','ThickWood'/
&OBST ID='Top5', XB=0.6096,0.6477,1.8288,1.9050,1.5240,1.6002, BULK_DENSITY=194.922012295539, SURF_ID='PlankTop'/
&OBST ID='Top5', XB=0.6096,0.6477,1.9050,1.9812,1.7526,1.8288, BULK_DENSITY=194.922012295539, SURF_ID='PlankTop'/
&OBST ID='Top5', XB=0.6096,0.6477,1.9812,2.0574,1.9050,1.9812, BULK_DENSITY=194.922012295539, SURF_ID6='PlankTop','ThickWood','PlankTop','PlankTop','PlankTop','PlankTop'/
&OBST ID='Top5', XB=0.6858,0.7239,1.8288,1.9050,1.2954,1.4478, BULK_DENSITY=194.922012295539, SURF_ID='PlankTop'/
&OBST ID='Top5', XB=0.6858,0.7239,1.9050,1.9812,1.5240,1.6002, BULK_DENSITY=194.922012295539, SURF_ID6='PlankTop','ThickWood','PlankTop','PlankTop','PlankTop','PlankTop'/
&OBST ID='Top5', XB=0.6858,0.7620,2.0574,2.1336,1.8288,1.9050, BULK_DENSITY=194.922012295539, SURF_ID='PlankTop'/
&OBST ID='Top5', XB=0.7620,0.8382,1.9812,2.0574,1.4478,1.5240, BULK_DENSITY=194.922012295539, SURF_ID='PlankTop'/
&OBST ID='Top5', XB=0.7620,0.8382,2.1336,2.2098,1.8288,1.9050, BULK_DENSITY=194.922012295539, SURF_ID6='ThickWood','PlankTop','ThickWood','PlankTop','PlankTop','PlankTop'/
&OBST ID='Top5', XB=0.8382,0.9144,2.0574,2.1336,1.4478,1.5240, BULK_DENSITY=194.922012295539, SURF_ID6='ThickWood','PlankTop','ThickWood','PlankTop','PlankTop','PlankTop'/
&OBST ID='Top5', XB=0.8382,0.9144,2.1336,2.2098,1.6002,1.6764, BULK_DENSITY=194.922012295539, SURF_ID6='PlankTop','ThickWood','PlankTop','PlankTop','PlankTop','PlankTop'/
&OBST ID='Top5', XB=0.8382,0.9144,2.1336,2.2098,1.6764,1.7526, BULK_DENSITY=194.922012295539, SURF_ID='PlankTop'/
&OBST ID='Top5', XB=0.9144,0.9906,2.0574,2.1336,1.2192,1.2954, BULK_DENSITY=194.922012295539, SURF_IDS='PlankTop','PlankTop','ThickWood'/
&OBST ID='Top5', XB=0.9144,0.9906,2.2098,2.2860,1.6002,1.6764, BULK_DENSITY=194.922012295539, SURF_ID6='PlankTop','PlankTop','ThickWood','PlankTop','PlankTop','PlankTop'/
&OBST ID='Top5', XB=0.9144,0.9906,2.2098,2.2860,1.6764,1.7526, BULK_DENSITY=194.922012295539, SURF_ID6='ThickWood','PlankTop','PlankTop','PlankTop','ThickWood','PlankTop'/
&OBST ID='Top5', XB=0.9144,0.9906,2.2860,2.3622,1.8288,1.9050, BULK_DENSITY=194.922012295539, SURF_ID6='PlankTop','ThickWood','PlankTop','PlankTop','PlankTop','PlankTop'/
&OBST ID='Top5', XB=0.9906,1.0668,2.1336,2.2098,1.2192,1.2954, BULK_DENSITY=194.922012295539, SURF_ID6='PlankTop','PlankTop','ThickWood','PlankTop','ThickWood','PlankTop'/
&OBST ID='Top5', XB=0.9906,1.0668,2.2098,2.2860,1.4478,1.5240, BULK_DENSITY=194.922012295539, SURF_ID6='PlankTop','ThickWood','PlankTop','ThickWood','PlankTop','PlankTop'/
&OBST ID='Top5', XB=0.6858,0.7620,2.0193,2.0574,1.6764,1.7526, BULK_DENSITY=194.922012295539, SURF_ID6='ThickWood','ThickWood','ThickWood','PlankTop','ThickWood','ThickWood'/
&OBST ID='Top5', XB=0.6858,0.7620,2.0193,2.0574,1.7526,1.8288, BULK_DENSITY=194.922012295539, SURF_ID='PlankTop'/
&OBST ID='Top5', XB=0.6858,0.7620,2.0955,2.1336,1.9050,1.9812, BULK_DENSITY=194.922012295539, SURF_ID='PlankTop'/
&OBST ID='Top5', XB=0.7620,0.8382,1.9431,1.9812,1.2954,1.3716, BULK_DENSITY=194.922012295539, SURF_ID6='ThickWood','ThickWood','ThickWood','PlankTop','ThickWood','ThickWood'/
&OBST ID='Top5', XB=0.7620,0.8382,1.9431,1.9812,1.3716,1.4478, BULK_DENSITY=194.922012295539, SURF_ID='PlankTop'/
&OBST ID='Top5', XB=0.7620,0.8382,2.0193,2.0574,1.5240,1.6764, BULK_DENSITY=194.922012295539, SURF_ID6='PlankTop','PlankTop','PlankTop','ThickWood','PlankTop','PlankTop'/
&OBST ID='Top5', XB=0.7620,0.8382,2.1717,2.2098,1.9050,1.9812, BULK_DENSITY=194.922012295539, SURF_ID='PlankTop'/
&OBST ID='Top5', XB=0.8382,0.9144,2.0955,2.1336,1.5240,1.6002, BULK_DENSITY=194.922012295539, SURF_ID='PlankTop'/
&OBST ID='Top5', XB=0.8382,0.9144,2.1717,2.2098,1.7526,1.8288, BULK_DENSITY=194.922012295539, SURF_ID6='PlankTop','PlankTop','PlankTop','ThickWood','PlankTop','PlankTop'/
&OBST ID='Top5', XB=0.9144,0.9906,2.0955,2.1336,1.2954,1.4478, BULK_DENSITY=194.922012295539, SURF_ID6='PlankTop','PlankTop','PlankTop','ThickWood','PlankTop','PlankTop'/
&OBST ID='Top5', XB=0.9144,0.9906,2.2479,2.2860,1.7526,1.8288, BULK_DENSITY=194.922012295539, SURF_ID='PlankTop'/
&OBST ID='Top5', XB=0.9144,0.9906,2.3241,2.3622,1.9050,1.9812, BULK_DENSITY=194.922012295539, SURF_ID6='PlankTop','PlankTop','PlankTop','ThickWood','PlankTop','PlankTop'/
&OBST ID='Top5', XB=0.9906,1.0668,2.1717,2.2098,1.2954,1.4478, BULK_DENSITY=194.922012295539, SURF_ID='PlankTop'/
&OBST ID='Top5', XB=0.9906,1.0668,2.2479,2.2860,1.5240,1.6002, BULK_DENSITY=194.922012295539, SURF_ID6='PlankTop','PlankTop','PlankTop','ThickWood','PlankTop','PlankTop'/
&OBST ID='Top5', XB=0.6858,0.7239,2.0574,2.1336,1.9050,1.9812, BULK_DENSITY=194.922012295539, SURF_ID='PlankTop'/
&OBST ID='Top5', XB=0.7620,0.8001,1.9812,2.0574,1.5240,1.6002, BULK_DENSITY=194.922012295539, SURF_ID='PlankTop'/
&OBST ID='Top5', XB=0.7620,0.8001,1.9812,2.0574,1.6002,1.6764, BULK_DENSITY=194.922012295539, SURF_ID6='ThickWood','PlankTop','ThickWood','ThickWood','ThickWood','ThickWood'/
&OBST ID='Top5', XB=0.7620,0.8001,2.0574,2.1336,1.7526,1.8288, BULK_DENSITY=194.922012295539, SURF_ID6='PlankTop','ThickWood','PlankTop','PlankTop','PlankTop','PlankTop'/
&OBST ID='Top5', XB=0.8382,0.8763,1.9050,1.9812,1.2192,1.2954, BULK_DENSITY=194.922012295539, SURF_ID6='ThickWood','PlankTop','ThickWood','ThickWood','ThickWood','ThickWood'/
&OBST ID='Top5', XB=0.8382,0.8763,1.9812,2.0574,1.2954,1.4478, BULK_DENSITY=194.922012295539, SURF_ID6='PlankTop','ThickWood','PlankTop','PlankTop','PlankTop','PlankTop'/
&OBST ID='Top5', XB=0.8382,0.8763,2.1336,2.2098,1.7526,1.8288, BULK_DENSITY=194.922012295539, SURF_ID='PlankTop'/
&OBST ID='Top5', XB=0.9144,0.9525,2.0574,2.1336,1.2954,1.4478, BULK_DENSITY=194.922012295539, SURF_ID='PlankTop'/
&OBST ID='Top5', XB=0.9144,0.9525,2.1336,2.2098,1.5240,1.6002, BULK_DENSITY=194.922012295539, SURF_ID6='PlankTop','ThickWood','PlankTop','PlankTop','PlankTop','PlankTop'/
&OBST ID='Top5', XB=0.9144,0.9525,2.2860,2.3622,1.9050,1.9812, BULK_DENSITY=194.922012295539, SURF_ID='PlankTop'/
&OBST ID='Top5', XB=0.9906,1.0287,2.1336,2.2098,1.2954,1.3716, BULK_DENSITY=194.922012295539, SURF_ID6='ThickWood','PlankTop','ThickWood','ThickWood','ThickWood','ThickWood'/
&OBST ID='Top5', XB=0.9906,1.0287,2.2098,2.2860,1.5240,1.6002, BULK_DENSITY=194.922012295539, SURF_ID='PlankTop'/
&OBST ID='Top5', XB=1.0668,1.1049,2.2098,2.2860,1.3716,1.4478, BULK_DENSITY=194.922012295539, SURF_ID6='PlankTop','ThickWood','PlankTop','PlankTop','PlankTop','PlankTop'/

&OBST ID='Side6', XB=0.2286,0.3048,1.3716,1.4478,1.9050,1.9812, BULK_DENSITY=270.316375541928, SURF_IDS='RibSide','ThickWood','RibSide'/
&OBST ID='Side6', XB=0.3048,0.3810,1.4478,1.5240,1.9050,1.9812, BULK_DENSITY=270.316375541928, SURF_IDS='RibSide','ThickWood','RibSide'/
&OBST ID='Side6', XB=0.3810,0.4572,1.5240,1.6002,1.9050,1.9812, BULK_DENSITY=270.316375541928, SURF_IDS='RibSide','ThickWood','RibSide'/
&OBST ID='Side6', XB=0.4572,0.5334,1.6002,1.6764,1.9050,1.9812, BULK_DENSITY=270.316375541928, SURF_IDS='RibSide','ThickWood','RibSide'/
&OBST ID='Side6', XB=0.5334,0.6096,1.6764,1.7526,1.9050,1.9812, BULK_DENSITY=270.316375541928, SURF_IDS='RibSide','ThickWood','RibSide'/
&OBST ID='Side6', XB=0.6096,0.6858,1.7526,1.8288,1.9050,1.9812, BULK_DENSITY=270.316375541928, SURF_IDS='RibSide','ThickWood','RibSide'/
&OBST ID='Side6', XB=0.6858,0.7620,1.8288,1.9050,1.9050,1.9812, BULK_DENSITY=270.316375541928, SURF_IDS='RibSide','ThickWood','RibSide'/
&OBST ID='Side6', XB=0.7620,0.8382,1.9050,1.9812,1.9050,1.9812, BULK_DENSITY=270.316375541928, SURF_IDS='RibSide','ThickWood','RibSide'/
&OBST ID='Side6', XB=0.8382,0.9144,1.9812,2.0574,1.9050,1.9812, BULK_DENSITY=270.316375541928, SURF_IDS='RibSide','ThickWood','RibSide'/
&OBST ID='Side6', XB=0.9144,0.9906,2.0574,2.1336,1.9050,1.9812, BULK_DENSITY=270.316375541928, SURF_IDS='RibSide','ThickWood','RibSide'/
&OBST ID='Side6', XB=0.9906,1.0668,2.1336,2.2098,1.9050,1.9812, BULK_DENSITY=270.316375541928, SURF_IDS='RibSide','ThickWood','RibSide'/
&OBST ID='Side6', XB=0.1524,0.2286,1.3716,1.4478,1.9812,2.0193, BULK_DENSITY=270.316375541928, SURF_IDS='RibSide','ThickWood','ThickWood'/
&OBST ID='Side6', XB=0.2286,0.3048,1.4478,1.5240,1.9812,2.0193, BULK_DENSITY=270.316375541928, SURF_IDS='RibSide','ThickWood','ThickWood'/
&OBST ID='Side6', XB=0.3048,0.3810,1.5240,1.6002,1.9812,2.0193, BULK_DENSITY=270.316375541928, SURF_IDS='RibSide','ThickWood','ThickWood'/
&OBST ID='Side6', XB=0.3810,0.4572,1.6002,1.6764,1.9812,2.0193, BULK_DENSITY=270.316375541928, SURF_IDS='RibSide','ThickWood','ThickWood'/
&OBST ID='Side6', XB=0.4572,0.5334,1.6764,1.7526,1.9812,2.0193, BULK_DENSITY=270.316375541928, SURF_IDS='RibSide','ThickWood','ThickWood'/
&OBST ID='Side6', XB=0.5334,0.6096,1.7526,1.8288,1.9812,2.0193, BULK_DENSITY=270.316375541928, SURF_IDS='RibSide','ThickWood','ThickWood'/
&OBST ID='Side6', XB=0.6096,0.6858,1.8288,1.9050,1.9812,2.0193, BULK_DENSITY=270.316375541928, SURF_IDS='RibSide','ThickWood','ThickWood'/
&OBST ID='Side6', XB=0.6858,0.7620,1.9050,1.9812,1.9812,2.0193, BULK_DENSITY=270.316375541928, SURF_IDS='RibSide','ThickWood','ThickWood'/
&OBST ID='Side6', XB=0.7620,0.8382,1.9812,2.0574,1.9812,2.0193, BULK_DENSITY=270.316375541928, SURF_IDS='RibSide','ThickWood','ThickWood'/
&OBST ID='Side6', XB=0.8382,0.9144,2.0574,2.1336,1.9812,2.0193, BULK_DENSITY=270.316375541928, SURF_IDS='RibSide','ThickWood','ThickWood'/
&OBST ID='Side6', XB=0.9144,0.9906,2.1336,2.2098,1.9812,2.0193, BULK_DENSITY=270.316375541928, SURF_IDS='RibSide','ThickWood','ThickWood'/
&OBST ID='Side6', XB=0.9906,1.0668,2.2098,2.2860,1.9812,2.0193, BULK_DENSITY=270.316375541928, SURF_IDS='RibSide','ThickWood','ThickWood'/
&OBST ID='Side6', XB=0.1524,0.2286,1.3335,1.3716,1.9050,1.9812, BULK_DENSITY=270.316375541928, SURF_ID='ThickWood'/
&OBST ID='Side6', XB=1.0668,1.1049,2.2098,2.2860,1.9050,1.9812, BULK_DENSITY=270.316375541928, SURF_ID='ThickWood'/
&OBST ID='Side6', XB=0.3048,0.3810,1.2192,1.2954,1.2192,1.2954, BULK_DENSITY=270.316375541928, SURF_IDS='RibSide','ThickWood','RibSide'/
&OBST ID='Side6', XB=0.3810,0.4572,1.2954,1.3716,1.2192,1.2954, BULK_DENSITY=270.316375541928, SURF_IDS='RibSide','ThickWood','RibSide'/
&OBST ID='Side6', XB=0.4572,0.5334,1.3716,1.4478,1.2192,1.2954, BULK_DENSITY=270.316375541928, SURF_IDS='RibSide','ThickWood','RibSide'/
&OBST ID='Side6', XB=0.5334,0.6096,1.4478,1.5240,1.2192,1.2954, BULK_DENSITY=270.316375541928, SURF_IDS='RibSide','ThickWood','RibSide'/
&OBST ID='Side6', XB=0.6096,0.6858,1.5240,1.6002,1.2192,1.2954, BULK_DENSITY=270.316375541928, SURF_IDS='RibSide','ThickWood','RibSide'/
&OBST ID='Side6', XB=0.6858,0.7620,1.6002,1.6764,1.2192,1.2954, BULK_DENSITY=270.316375541928, SURF_IDS='RibSide','ThickWood','RibSide'/
&OBST ID='Side6', XB=0.7620,0.8382,1.6764,1.7526,1.2192,1.2954, BULK_DENSITY=270.316375541928, SURF_IDS='RibSide','ThickWood','RibSide'/
&OBST ID='Side6', XB=0.8382,0.9144,1.7526,1.8288,1.2192,1.2954, BULK_DENSITY=270.316375541928, SURF_IDS='RibSide','ThickWood','RibSide'/
&OBST ID='Side6', XB=0.9144,0.9906,1.8288,1.9050,1.2192,1.2954, BULK_DENSITY=270.316375541928, SURF_IDS='RibSide','ThickWood','RibSide'/
&OBST ID='Side6', XB=0.9906,1.0668,1.9050,1.9812,1.2192,1.2954, BULK_DENSITY=270.316375541928, SURF_IDS='RibSide','ThickWood','RibSide'/
&OBST ID='Side6', XB=1.0668,1.1430,1.9812,2.0574,1.2192,1.2954, BULK_DENSITY=270.316375541928, SURF_IDS='RibSide','ThickWood','RibSide'/
&OBST ID='Side6', XB=1.1430,1.2192,2.0574,2.1336,1.2192,1.2954, BULK_DENSITY=270.316375541928, SURF_IDS='RibSide','ThickWood','RibSide'/
&OBST ID='Side6', XB=0.2286,0.3048,1.2954,1.3716,1.6002,1.6383, BULK_DENSITY=270.316375541928, SURF_ID='RibSide'/
&OBST ID='Side6', XB=0.3048,0.3810,1.2954,1.3716,1.6002,1.6383, BULK_DENSITY=270.316375541928, SURF_IDS='ThickWood','RibSide','RibSide'/
&OBST ID='Side6', XB=0.3048,0.3810,1.3716,1.4478,1.6002,1.6383, BULK_DENSITY=270.316375541928, SURF_ID='RibSide'/
&OBST ID='Side6', XB=0.3810,0.4572,1.3716,1.4478,1.6002,1.6383, BULK_DENSITY=270.316375541928, SURF_IDS='ThickWood','RibSide','RibSide'/
&OBST ID='Side6', XB=0.3810,0.4572,1.4478,1.5240,1.6002,1.6383, BULK_DENSITY=270.316375541928, SURF_ID='RibSide'/
&OBST ID='Side6', XB=0.4572,0.5334,1.4478,1.5240,1.6002,1.6383, BULK_DENSITY=270.316375541928, SURF_IDS='ThickWood','RibSide','RibSide'/
&OBST ID='Side6', XB=0.4572,0.5334,1.5240,1.6002,1.6002,1.6383, BULK_DENSITY=270.316375541928, SURF_ID='RibSide'/
&OBST ID='Side6', XB=0.5334,0.6096,1.5240,1.6002,1.6002,1.6383, BULK_DENSITY=270.316375541928, SURF_IDS='ThickWood','RibSide','RibSide'/
&OBST ID='Side6', XB=0.5334,0.6096,1.6002,1.6764,1.6002,1.6383, BULK_DENSITY=270.316375541928, SURF_ID='RibSide'/
&OBST ID='Side6', XB=0.6096,0.6858,1.6002,1.6764,1.6002,1.6383, BULK_DENSITY=270.316375541928, SURF_IDS='ThickWood','RibSide','RibSide'/
&OBST ID='Side6', XB=0.6096,0.6858,1.6764,1.7526,1.6002,1.6383, BULK_DENSITY=270.316375541928, SURF_ID='RibSide'/
&OBST ID='Side6', XB=0.6858,0.7620,1.6764,1.7526,1.6002,1.6383, BULK_DENSITY=270.316375541928, SURF_IDS='ThickWood','RibSide','RibSide'/
&OBST ID='Side6', XB=0.6858,0.7620,1.7526,1.8288,1.6002,1.6383, BULK_DENSITY=270.316375541928, SURF_ID='RibSide'/
&OBST ID='Side6', XB=0.7620,0.8382,1.7526,1.8288,1.6002,1.6383, BULK_DENSITY=270.316375541928, SURF_IDS='ThickWood','RibSide','RibSide'/
&OBST ID='Side6', XB=0.7620,0.8382,1.8288,1.9050,1.6002,1.6383, BULK_DENSITY=270.316375541928, SURF_ID='RibSide'/
&OBST ID='Side6', XB=0.8382,0.9144,1.8288,1.9050,1.6002,1.6383, BULK_DENSITY=270.316375541928, SURF_IDS='ThickWood','RibSide','RibSide'/
&OBST ID='Side6', XB=0.8382,0.9144,1.9050,1.9812,1.6002,1.6383, BULK_DENSITY=270.316375541928, SURF_ID='RibSide'/
&OBST ID='Side6', XB=0.9144,0.9906,1.9050,1.9812,1.6002,1.6383, BULK_DENSITY=270.316375541928, SURF_IDS='ThickWood','RibSide','RibSide'/
&OBST ID='Side6', XB=0.9144,0.9906,1.9812,2.0574,1.6002,1.6383, BULK_DENSITY=270.316375541928, SURF_ID='RibSide'/
&OBST ID='Side6', XB=0.9906,1.0668,1.9812,2.0574,1.6002,1.6383, BULK_DENSITY=270.316375541928, SURF_IDS='ThickWood','RibSide','RibSide'/
&OBST ID='Side6', XB=0.9906,1.0668,2.0574,2.1336,1.6002,1.6383, BULK_DENSITY=270.316375541928, SURF_ID='RibSide'/
&OBST ID='Side6', XB=1.0668,1.1430,2.0574,2.1336,1.6002,1.6383, BULK_DENSITY=270.316375541928, SURF_IDS='ThickWood','RibSide','RibSide'/
&OBST ID='Side6', XB=1.0668,1.1430,2.1336,2.2098,1.6002,1.6383, BULK_DENSITY=270.316375541928, SURF_ID='RibSide'/
&OBST ID='Side6', XB=0.2286,0.3048,1.2573,1.2954,1.6002,1.6764, BULK_DENSITY=270.316375541928, SURF_ID6='ThickWood','ThickWood','ThickWood','RibSide','ThickWood','ThickWood'/
&OBST ID='Side6', XB=0.3048,0.3810,1.3335,1.3716,1.6002,1.6764, BULK_DENSITY=270.316375541928, SURF_ID6='ThickWood','ThickWood','ThickWood','RibSide','ThickWood','ThickWood'/
&OBST ID='Side6', XB=0.3810,0.4572,1.4097,1.4478,1.6002,1.6764, BULK_DENSITY=270.316375541928, SURF_ID6='ThickWood','ThickWood','ThickWood','RibSide','ThickWood','ThickWood'/
&OBST ID='Side6', XB=0.4572,0.5334,1.4859,1.5240,1.6002,1.6764, BULK_DENSITY=270.316375541928, SURF_ID6='ThickWood','ThickWood','ThickWood','RibSide','ThickWood','ThickWood'/
&OBST ID='Side6', XB=0.5334,0.6096,1.5621,1.6002,1.6002,1.6764, BULK_DENSITY=270.316375541928, SURF_ID6='ThickWood','ThickWood','ThickWood','RibSide','ThickWood','ThickWood'/
&OBST ID='Side6', XB=0.6096,0.6858,1.6383,1.6764,1.6002,1.6764, BULK_DENSITY=270.316375541928, SURF_ID6='ThickWood','ThickWood','ThickWood','RibSide','ThickWood','ThickWood'/
&OBST ID='Side6', XB=0.6858,0.7620,1.7145,1.7526,1.6002,1.6764, BULK_DENSITY=270.316375541928, SURF_ID6='ThickWood','ThickWood','ThickWood','RibSide','ThickWood','ThickWood'/
&OBST ID='Side6', XB=0.7620,0.8382,1.7907,1.8288,1.6002,1.6764, BULK_DENSITY=270.316375541928, SURF_ID6='ThickWood','ThickWood','ThickWood','RibSide','ThickWood','ThickWood'/
&OBST ID='Side6', XB=0.8382,0.9144,1.8669,1.9050,1.6002,1.6764, BULK_DENSITY=270.316375541928, SURF_ID6='ThickWood','ThickWood','ThickWood','RibSide','ThickWood','ThickWood'/
&OBST ID='Side6', XB=0.9144,0.9906,1.9431,1.9812,1.6002,1.6764, BULK_DENSITY=270.316375541928, SURF_ID6='ThickWood','ThickWood','ThickWood','RibSide','ThickWood','ThickWood'/
&OBST ID='Side6', XB=0.9906,1.0668,2.0193,2.0574,1.6002,1.6764, BULK_DENSITY=270.316375541928, SURF_ID6='ThickWood','ThickWood','ThickWood','RibSide','ThickWood','ThickWood'/
&OBST ID='Side6', XB=1.0668,1.1430,2.0955,2.1336,1.6002,1.6764, BULK_DENSITY=270.316375541928, SURF_ID6='ThickWood','ThickWood','ThickWood','RibSide','ThickWood','ThickWood'/
&OBST ID='Side6', XB=0.3048,0.3429,1.2954,1.3716,1.6002,1.6764, BULK_DENSITY=270.316375541928, SURF_ID6='RibSide','ThickWood','RibSide','RibSide','RibSide','RibSide'/
&OBST ID='Side6', XB=0.3810,0.4191,1.3716,1.4478,1.6002,1.6764, BULK_DENSITY=270.316375541928, SURF_ID6='RibSide','ThickWood','RibSide','RibSide','RibSide','RibSide'/
&OBST ID='Side6', XB=0.4572,0.4953,1.4478,1.5240,1.6002,1.6764, BULK_DENSITY=270.316375541928, SURF_ID6='RibSide','ThickWood','RibSide','RibSide','RibSide','RibSide'/
&OBST ID='Side6', XB=0.5334,0.5715,1.5240,1.6002,1.6002,1.6764, BULK_DENSITY=270.316375541928, SURF_ID6='RibSide','ThickWood','RibSide','RibSide','RibSide','RibSide'/
&OBST ID='Side6', XB=0.6096,0.6477,1.6002,1.6764,1.6002,1.6764, BULK_DENSITY=270.316375541928, SURF_ID6='RibSide','ThickWood','RibSide','RibSide','RibSide','RibSide'/
&OBST ID='Side6', XB=0.6858,0.7239,1.6764,1.7526,1.6002,1.6764, BULK_DENSITY=270.316375541928, SURF_ID6='RibSide','ThickWood','RibSide','RibSide','RibSide','RibSide'/
&OBST ID='Side6', XB=0.7620,0.8001,1.7526,1.8288,1.6002,1.6764, BULK_DENSITY=270.316375541928, SURF_ID6='RibSide','ThickWood','RibSide','RibSide','RibSide','RibSide'/
&OBST ID='Side6', XB=0.8382,0.8763,1.8288,1.9050,1.6002,1.6764, BULK_DENSITY=270.316375541928, SURF_ID6='RibSide','ThickWood','RibSide','RibSide','RibSide','RibSide'/
&OBST ID='Side6', XB=0.9144,0.9525,1.9050,1.9812,1.6002,1.6764, BULK_DENSITY=270.316375541928, SURF_ID6='RibSide','ThickWood','RibSide','RibSide','RibSide','RibSide'/
&OBST ID='Side6', XB=0.9906,1.0287,1.9812,2.0574,1.6002,1.6764, BULK_DENSITY=270.316375541928, SURF_ID6='RibSide','ThickWood','RibSide','RibSide','RibSide','RibSide'/
&OBST ID='Side6', XB=1.0668,1.1049,2.0574,2.1336,1.6002,1.6764, BULK_DENSITY=270.316375541928, SURF_ID6='RibSide','ThickWood','RibSide','RibSide','RibSide','RibSide'/
&OBST ID='Base6', XB=0.1524,0.2286,1.3716,1.4478,1.8288,1.9050, BULK_DENSITY=172.958968656605, SURF_ID='PlankTop'/
&OBST ID='Base6', XB=0.1524,0.2286,1.3716,1.4478,1.9050,1.9812, BULK_DENSITY=172.958968656605, SURF_ID6='ThickWood','PlankTop','PlankTop','PlankTop','ThickWood','PlankTop'/
&OBST ID='Base6', XB=0.2286,0.3048,1.2954,1.3716,1.4478,1.5240, BULK_DENSITY=172.958968656605, SURF_ID='PlankTop'/
&OBST ID='Base6', XB=0.2286,0.3048,1.3716,1.4478,1.6764,1.7526, BULK_DENSITY=172.958968656605, SURF_ID6='PlankTop','ThickWood','PlankTop','ThickWood','PlankTop','PlankTop'/
&OBST ID='Base6', XB=0.3048,0.3810,1.2954,1.3716,1.2192,1.3716, BULK_DENSITY=172.958968656605, SURF_ID6='PlankTop','ThickWood','PlankTop','ThickWood','PlankTop','PlankTop'/
&OBST ID='Base6', XB=0.1524,0.2286,1.3335,1.3716,1.7526,1.8288, BULK_DENSITY=172.958968656605, SURF_ID6='ThickWood','ThickWood','ThickWood','PlankTop','ThickWood','ThickWood'/
&OBST ID='Base6', XB=0.2286,0.3048,1.2573,1.2954,1.3716,1.4478, BULK_DENSITY=172.958968656605, SURF_ID6='ThickWood','ThickWood','ThickWood','PlankTop','ThickWood','ThickWood'/
&OBST ID='Base6', XB=0.2286,0.3048,1.3335,1.3716,1.5240,1.6764, BULK_DENSITY=172.958968656605, SURF_ID='PlankTop'/
&OBST ID='Base6', XB=0.2286,0.2667,1.2954,1.3716,1.5240,1.6002, BULK_DENSITY=172.958968656605, SURF_ID6='ThickWood','PlankTop','ThickWood','ThickWood','ThickWood','ThickWood'/
&OBST ID='Base6', XB=0.2286,0.2667,1.3716,1.4478,1.7526,1.8288, BULK_DENSITY=172.958968656605, SURF_ID='PlankTop'/
&OBST ID='Base6', XB=0.3048,0.3429,1.2954,1.3716,1.3716,1.4478, BULK_DENSITY=172.958968656605, SURF_ID='PlankTop'/
&OBST ID='Base6', XB=0.9906,1.0668,2.1336,2.2098,1.6764,1.7526, BULK_DENSITY=172.958968656605, SURF_ID6='ThickWood','PlankTop','PlankTop','PlankTop','PlankTop','PlankTop'/
&OBST ID='Base6', XB=0.9906,1.0668,2.2098,2.2860,1.8288,1.9050, BULK_DENSITY=172.958968656605, SURF_ID6='PlankTop','ThickWood','PlankTop','PlankTop','PlankTop','PlankTop'/
&OBST ID='Base6', XB=0.9906,1.0668,2.2098,2.2860,1.9050,1.9812, BULK_DENSITY=172.958968656605, SURF_ID6='PlankTop','PlankTop','PlankTop','ThickWood','PlankTop','PlankTop'/
&OBST ID='Base6', XB=1.0668,1.1430,2.0574,2.1336,1.2192,1.2954, BULK_DENSITY=172.958968656605, SURF_ID6='PlankTop','PlankTop','ThickWood','PlankTop','PlankTop','PlankTop'/
&OBST ID='Base6', XB=1.0668,1.1430,2.0574,2.1336,1.2954,1.3716, BULK_DENSITY=172.958968656605, SURF_ID6='ThickWood','PlankTop','PlankTop','PlankTop','ThickWood','PlankTop'/
&OBST ID='Base6', XB=1.0668,1.1430,2.1336,2.2098,1.4478,1.5240, BULK_DENSITY=172.958968656605, SURF_ID6='PlankTop','ThickWood','PlankTop','PlankTop','PlankTop','PlankTop'/
&OBST ID='Base6', XB=0.9906,1.0668,2.0955,2.1336,1.6002,1.6764, BULK_DENSITY=172.958968656605, SURF_ID6='ThickWood','ThickWood','ThickWood','PlankTop','ThickWood','ThickWood'/
&OBST ID='Base6', XB=0.9906,1.0668,2.1717,2.2098,1.7526,1.8288, BULK_DENSITY=172.958968656605, SURF_ID='PlankTop'/
&OBST ID='Base6', XB=1.0668,1.1430,2.0955,2.1336,1.3716,1.4478, BULK_DENSITY=172.958968656605, SURF_ID='PlankTop'/
&OBST ID='Base6', XB=1.0668,1.1430,2.1717,2.2098,1.5240,1.6002, BULK_DENSITY=172.958968656605, SURF_ID6='PlankTop','PlankTop','PlankTop','ThickWood','PlankTop','PlankTop'/
&OBST ID='Base6', XB=1.0668,1.1049,2.1336,2.2098,1.5240,1.6764, BULK_DENSITY=172.958968656605, SURF_ID='PlankTop'/
&OBST ID='Base6', XB=1.1430,1.1811,2.1336,2.2098,1.3716,1.4478, BULK_DENSITY=172.958968656605, SURF_ID6='PlankTop','ThickWood','PlankTop','PlankTop','PlankTop','PlankTop'/
&OBST ID='Base6', XB=0.5334,0.6096,1.7526,1.8288,1.8288,1.9812, BULK_DENSITY=172.958968656605, SURF_ID='PlankTop'/
&OBST ID='Base6', XB=0.6096,0.6858,1.6764,1.7526,1.4478,1.5240, BULK_DENSITY=172.958968656605, SURF_ID='PlankTop'/
&OBST ID='Base6', XB=0.6096,0.6858,1.7526,1.8288,1.6764,1.7526, BULK_DENSITY=172.958968656605, SURF_ID='PlankTop'/
&OBST ID='Base6', XB=0.6096,0.6858,1.8288,1.9050,1.8288,1.9050, BULK_DENSITY=172.958968656605, SURF_ID6='PlankTop','ThickWood','PlankTop','PlankTop','PlankTop','PlankTop'/
&OBST ID='Base6', XB=0.6096,0.6858,1.8288,1.9050,1.9050,1.9812, BULK_DENSITY=172.958968656605, SURF_ID6='PlankTop','PlankTop','PlankTop','ThickWood','PlankTop','PlankTop'/
&OBST ID='Base6', XB=0.6858,0.7620,1.6764,1.7526,1.2192,1.3716, BULK_DENSITY=172.958968656605, SURF_ID='PlankTop'/
&OBST ID='Base6', XB=0.6858,0.7620,1.7526,1.8288,1.4478,1.5240, BULK_DENSITY=172.958968656605, SURF_ID='PlankTop'/
&OBST ID='Base6', XB=0.5334,0.6096,1.7145,1.7526,1.7526,1.8288, BULK_DENSITY=172.958968656605, SURF_ID6='ThickWood','ThickWood','ThickWood','PlankTop','ThickWood','ThickWood'/
&OBST ID='Base6', XB=0.6096,0.6858,1.6383,1.6764,1.3716,1.4478, BULK_DENSITY=172.958968656605, SURF_ID6='ThickWood','ThickWood','ThickWood','PlankTop','ThickWood','ThickWood'/
&OBST ID='Base6', XB=0.6096,0.6858,1.7145,1.7526,1.5240,1.6764, BULK_DENSITY=172.958968656605, SURF_ID='PlankTop'/
&OBST ID='Base6', XB=0.6096,0.6858,1.7907,1.8288,1.7526,1.8288, BULK_DENSITY=172.958968656605, SURF_ID='PlankTop'/
&OBST ID='Base6', XB=0.6858,0.7620,1.7145,1.7526,1.3716,1.4478, BULK_DENSITY=172.958968656605, SURF_ID='PlankTop'/
&OBST ID='Base6', XB=0.6858,0.7620,1.7907,1.8288,1.5240,1.6002, BULK_DENSITY=172.958968656605, SURF_ID6='PlankTop','PlankTop','PlankTop','ThickWood','PlankTop','PlankTop'/
&OBST ID='Base6', XB=0.6096,0.6477,1.6764,1.7526,1.5240,1.6764, BULK_DENSITY=172.958968656605, SURF_ID6='ThickWood','PlankTop','ThickWood','ThickWood','ThickWood','ThickWood'/
&OBST ID='Base6', XB=0.6096,0.6477,1.7526,1.8288,1.7526,1.8288, BULK_DENSITY=172.958968656605, SURF_ID='PlankTop'/
&OBST ID='Base6', XB=0.6858,0.7239,1.6764,1.7526,1.3716,1.4478, BULK_DENSITY=172.958968656605, SURF_ID='PlankTop'/
&OBST ID='Base6', XB=0.6858,0.7239,1.7526,1.8288,1.5240,1.6764, BULK_DENSITY=172.958968656605, SURF_ID='PlankTop'/
&OBST ID='Base6', XB=0.6858,0.7239,1.8288,1.9050,1.7526,1.8288, BULK_DENSITY=172.958968656605, SURF_ID6='PlankTop','ThickWood','PlankTop','PlankTop','PlankTop','PlankTop'/
&OBST ID='Base6', XB=0.7620,0.8001,1.7526,1.8288,1.3716,1.4478, BULK_DENSITY=172.958968656605, SURF_ID6='PlankTop','ThickWood','PlankTop','PlankTop','PlankTop','PlankTop'/
&OBST ID='Top6', XB=0.2286,0.3048,1.2954,1.3716,1.8288,1.9050, BULK_DENSITY=194.922012295539, SURF_ID='PlankTop'/
&OBST ID='Top6', XB=0.3048,0.3810,1.2192,1.2954,1.4478,1.5240, BULK_DENSITY=194.922012295539, SURF_ID='PlankTop'/
&OBST ID='Top6', XB=0.3048,0.3810,1.2954,1.3716,1.6002,1.7526, BULK_DENSITY=194.922012295539, SURF_ID6='PlankTop','ThickWood','PlankTop','ThickWood','PlankTop','PlankTop'/
&OBST ID='Top6', XB=0.3810,0.4572,1.2192,1.2954,1.2192,1.2954, BULK_DENSITY=194.922012295539, SURF_ID6='PlankTop','ThickWood','PlankTop','ThickWood','ThickWood','PlankTop'/
&OBST ID='Top6', XB=0.3810,0.4572,1.3716,1.4478,1.6002,1.7526, BULK_DENSITY=194.922012295539, SURF_ID='PlankTop'/
&OBST ID='Top6', XB=0.4572,0.5334,1.2954,1.3716,1.2192,1.2954, BULK_DENSITY=194.922012295539, SURF_IDS='PlankTop','PlankTop','ThickWood'/
&OBST ID='Top6', XB=0.2286,0.3048,1.2573,1.2954,1.7526,1.8288, BULK_DENSITY=194.922012295539, SURF_ID6='ThickWood','ThickWood','ThickWood','PlankTop','ThickWood','ThickWood'/
&OBST ID='Top6', XB=0.2286,0.3048,1.3335,1.3716,1.9050,1.9812, BULK_DENSITY=194.922012295539, SURF_ID='PlankTop'/
&OBST ID='Top6', XB=0.3048,0.3810,1.1811,1.2192,1.3716,1.4478, BULK_DENSITY=194.922012295539, SURF_ID6='ThickWood','ThickWood','ThickWood','PlankTop','ThickWood','ThickWood'/
&OBST ID='Top6', XB=0.3048,0.3810,1.2573,1.2954,1.5240,1.6002, BULK_DENSITY=194.922012295539, SURF_ID='PlankTop'/
&OBST ID='Top6', XB=0.3048,0.3810,1.4097,1.4478,1.9050,1.9812, BULK_DENSITY=194.922012295539, SURF_ID6='ThickWood','ThickWood','ThickWood','PlankTop','ThickWood','ThickWood'/
&OBST ID='Top6', XB=0.3810,0.4572,1.2573,1.2954,1.2954,1.3716, BULK_DENSITY=194.922012295539, SURF_ID6='PlankTop','PlankTop','PlankTop','ThickWood','PlankTop','PlankTop'/
&OBST ID='Top6', XB=0.3810,0.4572,1.3335,1.3716,1.5240,1.6002, BULK_DENSITY=194.922012295539, SURF_ID6='ThickWood','ThickWood','ThickWood','PlankTop','ThickWood','ThickWood'/
&OBST ID='Top6', XB=0.3810,0.4572,1.4097,1.4478,1.7526,1.8288, BULK_DENSITY=194.922012295539, SURF_ID='PlankTop'/
&OBST ID='Top6', XB=0.3810,0.4572,1.4097,1.4478,1.8288,1.9050, BULK_DENSITY=194.922012295539, SURF_ID6='PlankTop','PlankTop','PlankTop','ThickWood','PlankTop','PlankTop'/
&OBST ID='Top6', XB=0.4572,0.5334,1.3335,1.3716,1.2954,1.3716, BULK_DENSITY=194.922012295539, SURF_ID='PlankTop'/
&OBST ID='Top6', XB=0.4572,0.5334,1.3335,1.3716,1.3716,1.5240, BULK_DENSITY=194.922012295539, SURF_ID6='PlankTop','PlankTop','PlankTop','ThickWood','PlankTop','PlankTop'/
&OBST ID='Top6', XB=0.2286,0.2667,1.2954,1.3716,1.9050,1.9812, BULK_DENSITY=194.922012295539, SURF_ID6='ThickWood','PlankTop','ThickWood','ThickWood','ThickWood','ThickWood'/
&OBST ID='Top6', XB=0.3048,0.3429,1.2192,1.2954,1.5240,1.6002, BULK_DENSITY=194.922012295539, SURF_ID6='ThickWood','PlankTop','ThickWood','ThickWood','ThickWood','ThickWood'/
&OBST ID='Top6', XB=0.3048,0.3429,1.2954,1.3716,1.7526,1.8288, BULK_DENSITY=194.922012295539, SURF_ID='PlankTop'/
&OBST ID='Top6', XB=0.3810,0.4191,1.2192,1.2954,1.2954,1.4478, BULK_DENSITY=194.922012295539, SURF_ID='PlankTop'/
&OBST ID='Top6', XB=0.3810,0.4191,1.3716,1.4478,1.7526,1.8288, BULK_DENSITY=194.922012295539, SURF_ID6='ThickWood','PlankTop','ThickWood','ThickWood','ThickWood','ThickWood'/
&OBST ID='Top6', XB=0.3810,0.4191,1.4478,1.5240,1.9050,1.9812, BULK_DENSITY=194.922012295539, SURF_ID6='PlankTop','ThickWood','PlankTop','PlankTop','PlankTop','PlankTop'/
&OBST ID='Top6', XB=0.4572,0.4953,1.2954,1.3716,1.2954,1.3716, BULK_DENSITY=194.922012295539, SURF_ID='PlankTop'/
&OBST ID='Top6', XB=0.4572,0.4953,1.2954,1.3716,1.3716,1.4478, BULK_DENSITY=194.922012295539, SURF_ID6='ThickWood','PlankTop','ThickWood','ThickWood','ThickWood','ThickWood'/
&OBST ID='Top6', XB=0.4572,0.4953,1.3716,1.4478,1.4478,1.6002, BULK_DENSITY=194.922012295539, SURF_ID6='PlankTop','ThickWood','PlankTop','PlankTop','PlankTop','PlankTop'/
&OBST ID='Top6', XB=0.4572,0.5334,1.5240,1.6002,1.8288,1.9050, BULK_DENSITY=194.922012295539, SURF_ID='PlankTop'/
&OBST ID='Top6', XB=0.5334,0.6096,1.4478,1.5240,1.4478,1.5240, BULK_DENSITY=194.922012295539, SURF_ID='PlankTop'/
&OBST ID='Top6', XB=0.4572,0.5334,1.4859,1.5240,1.6764,1.7526, BULK_DENSITY=194.922012295539, SURF_ID6='ThickWood','ThickWood','ThickWood','PlankTop','ThickWood','ThickWood'/
&OBST ID='Top6', XB=0.4572,0.5334,1.4859,1.5240,1.7526,1.8288, BULK_DENSITY=194.922012295539, SURF_ID='PlankTop'/
&OBST ID='Top6', XB=0.4572,0.5334,1.5621,1.6002,1.9050,1.9812, BULK_DENSITY=194.922012295539, SURF_ID='PlankTop'/
&OBST ID='Top6', XB=0.5334,0.6096,1.4097,1.4478,1.2954,1.3716, BULK_DENSITY=194.922012295539, SURF_ID6='ThickWood','ThickWood','ThickWood','PlankTop','ThickWood','ThickWood'/
&OBST ID='Top6', XB=0.5334,0.6096,1.4097,1.4478,1.3716,1.4478, BULK_DENSITY=194.922012295539, SURF_ID='PlankTop'/
&OBST ID='Top6', XB=0.5334,0.6096,1.4859,1.5240,1.5240,1.6002, BULK_DENSITY=194.922012295539, SURF_ID='PlankTop'/
&OBST ID='Top6', XB=0.5334,0.6096,1.4859,1.5240,1.6002,1.6764, BULK_DENSITY=194.922012295539, SURF_ID6='PlankTop','PlankTop','PlankTop','ThickWood','PlankTop','PlankTop'/
&OBST ID='Top6', XB=0.6096,0.6858,1.4097,1.4478,1.2192,1.2954, BULK_DENSITY=194.922012295539, SURF_ID6='PlankTop','PlankTop','PlankTop','ThickWood','PlankTop','PlankTop'/
&OBST ID='Top6', XB=0.4572,0.4953,1.5240,1.6002,1.9050,1.9812, BULK_DENSITY=194.922012295539, SURF_ID='PlankTop'/
&OBST ID='Top6', XB=0.5334,0.5715,1.4478,1.5240,1.5240,1.6002, BULK_DENSITY=194.922012295539, SURF_ID='PlankTop'/
&OBST ID='Top6', XB=0.5334,0.5715,1.4478,1.5240,1.6002,1.6764, BULK_DENSITY=194.922012295539, SURF_ID6='ThickWood','PlankTop','ThickWood','ThickWood','ThickWood','ThickWood'/
&OBST ID='Top6', XB=0.5334,0.5715,1.5240,1.6002,1.6764,1.8288, BULK_DENSITY=194.922012295539, SURF_ID6='PlankTop','ThickWood','PlankTop','PlankTop','PlankTop','PlankTop'/
&OBST ID='Top6', XB=0.6096,0.6477,1.3716,1.4478,1.2192,1.2954, BULK_DENSITY=194.922012295539, SURF_ID6='ThickWood','PlankTop','ThickWood','ThickWood','ThickWood','ThickWood'/
&OBST ID='Top6', XB=0.6096,0.6477,1.4478,1.5240,1.2954,1.3716, BULK_DENSITY=194.922012295539, SURF_ID6='PlankTop','ThickWood','PlankTop','PlankTop','PlankTop','PlankTop'/
&OBST ID='Top6', XB=0.6096,0.6477,1.4478,1.5240,1.3716,1.4478, BULK_DENSITY=194.922012295539, SURF_ID='PlankTop'/
&OBST ID='Top6', XB=0.6096,0.6858,1.6002,1.6764,1.6002,1.7526, BULK_DENSITY=194.922012295539, SURF_ID='PlankTop'/
&OBST ID='Top6', XB=0.6858,0.7620,1.5240,1.6002,1.2192,1.2954, BULK_DENSITY=194.922012295539, SURF_IDS='PlankTop','PlankTop','ThickWood'/
&OBST ID='Top6', XB=0.6858,0.7620,1.6764,1.7526,1.6002,1.6764, BULK_DENSITY=194.922012295539, SURF_ID6='PlankTop','PlankTop','ThickWood','PlankTop','PlankTop','PlankTop'/
&OBST ID='Top6', XB=0.6858,0.7620,1.6764,1.7526,1.6764,1.7526, BULK_DENSITY=194.922012295539, SURF_ID6='ThickWood','PlankTop','ThickWood','PlankTop','ThickWood','PlankTop'/
&OBST ID='Top6', XB=0.6858,0.7620,1.7526,1.8288,1.8288,1.9050, BULK_DENSITY=194.922012295539, SURF_ID='PlankTop'/
&OBST ID='Top6', XB=0.7620,0.8382,1.6002,1.6764,1.2192,1.2954, BULK_DENSITY=194.922012295539, SURF_ID6='ThickWood','PlankTop','ThickWood','PlankTop','ThickWood','PlankTop'/
&OBST ID='Top6', XB=0.7620,0.8382,1.6764,1.7526,1.4478,1.5240, BULK_DENSITY=194.922012295539, SURF_ID='PlankTop'/
&OBST ID='Top6', XB=0.7620,0.8382,1.7526,1.8288,1.6002,1.7526, BULK_DENSITY=194.922012295539, SURF_ID='PlankTop'/
&OBST ID='Top6', XB=0.8382,0.9144,1.6764,1.7526,1.2192,1.2954, BULK_DENSITY=194.922012295539, SURF_IDS='PlankTop','PlankTop','ThickWood'/
&OBST ID='Top6', XB=0.5334,0.6096,1.6383,1.6764,1.8288,1.9812, BULK_DENSITY=194.922012295539, SURF_ID6='ThickWood','ThickWood','ThickWood','PlankTop','ThickWood','ThickWood'/
&OBST ID='Top6', XB=0.6096,0.6858,1.5621,1.6002,1.4478,1.5240, BULK_DENSITY=194.922012295539, SURF_ID6='ThickWood','ThickWood','ThickWood','PlankTop','ThickWood','ThickWood'/
&OBST ID='Top6', XB=0.6096,0.6858,1.5621,1.6002,1.5240,1.6002, BULK_DENSITY=194.922012295539, SURF_ID='PlankTop'/
&OBST ID='Top6', XB=0.6096,0.6858,1.6383,1.6764,1.7526,1.8288, BULK_DENSITY=194.922012295539, SURF_ID6='PlankTop','PlankTop','PlankTop','ThickWood','PlankTop','PlankTop'/
&OBST ID='Top6', XB=0.6858,0.7620,1.5621,1.6002,1.2954,1.4478, BULK_DENSITY=194.922012295539, SURF_ID6='PlankTop','PlankTop','PlankTop','ThickWood','PlankTop','PlankTop'/
&OBST ID='Top6', XB=0.6858,0.7620,1.7145,1.7526,1.7526,1.8288, BULK_DENSITY=194.922012295539, SURF_ID='PlankTop'/
&OBST ID='Top6', XB=0.6858,0.7620,1.7907,1.8288,1.9050,1.9812, BULK_DENSITY=194.922012295539, SURF_ID='PlankTop'/
&OBST ID='Top6', XB=0.7620,0.8382,1.6383,1.6764,1.2954,1.4478, BULK_DENSITY=194.922012295539, SURF_ID='PlankTop'/
&OBST ID='Top6', XB=0.7620,0.8382,1.7145,1.7526,1.5240,1.6002, BULK_DENSITY=194.922012295539, SURF_ID='PlankTop'/
&OBST ID='Top6', XB=0.7620,0.8382,1.7907,1.8288,1.7526,1.9050, BULK_DENSITY=194.922012295539, SURF_ID6='PlankTop','PlankTop','PlankTop','ThickWood','PlankTop','PlankTop'/
&OBST ID='Top6', XB=0.8382,0.9144,1.7145,1.7526,1.2954,1.3716, BULK_DENSITY=194.922012295539, SURF_ID='PlankTop'/
&OBST ID='Top6', XB=0.8382,0.9144,1.7145,1.7526,1.3716,1.4478, BULK_DENSITY=194.922012295539, SURF_ID6='PlankTop','PlankTop','PlankTop','ThickWood','PlankTop','PlankTop'/
&OBST ID='Top6', XB=0.6096,0.6477,1.6002,1.6764,1.7526,1.8288, BULK_DENSITY=194.922012295539, SURF_ID='PlankTop'/
&OBST ID='Top6', XB=0.6096,0.6477,1.6002,1.6764,1.8288,1.9050, BULK_DENSITY=194.922012295539, SURF_ID6='ThickWood','PlankTop','ThickWood','ThickWood','ThickWood','ThickWood'/
&OBST ID='Top6', XB=0.6096,0.6477,1.6764,1.7526,1.9050,1.9812, BULK_DENSITY=194.922012295539, SURF_ID6='PlankTop','ThickWood','PlankTop','PlankTop','PlankTop','PlankTop'/
&OBST ID='Top6', XB=0.6858,0.7239,1.5240,1.6002,1.2954,1.4478, BULK_DENSITY=194.922012295539, SURF_ID='PlankTop'/
&OBST ID='Top6', XB=0.6858,0.7239,1.5240,1.6002,1.4478,1.5240, BULK_DENSITY=194.922012295539, SURF_ID6='ThickWood','PlankTop','ThickWood','ThickWood','ThickWood','ThickWood'/
&OBST ID='Top6', XB=0.6858,0.7239,1.6002,1.6764,1.5240,1.6002, BULK_DENSITY=194.922012295539, SURF_ID6='PlankTop','ThickWood','PlankTop','PlankTop','PlankTop','PlankTop'/
&OBST ID='Top6', XB=0.6858,0.7239,1.7526,1.8288,1.9050,1.9812, BULK_DENSITY=194.922012295539, SURF_ID='PlankTop'/
&OBST ID='Top6', XB=0.7620,0.8001,1.6002,1.6764,1.2954,1.3716, BULK_DENSITY=194.922012295539, SURF_ID6='ThickWood','PlankTop','ThickWood','ThickWood','ThickWood','ThickWood'/
&OBST ID='Top6', XB=0.7620,0.8001,1.6764,1.7526,1.5240,1.6002, BULK_DENSITY=194.922012295539, SURF_ID='PlankTop'/
&OBST ID='Top6', XB=0.7620,0.8001,1.7526,1.8288,1.7526,1.8288, BULK_DENSITY=194.922012295539, SURF_ID='PlankTop'/
&OBST ID='Top6', XB=0.7620,0.8001,1.8288,1.9050,1.9050,1.9812, BULK_DENSITY=194.922012295539, SURF_ID6='PlankTop','ThickWood','PlankTop','PlankTop','PlankTop','PlankTop'/
&OBST ID='Top6', XB=0.8382,0.8763,1.6764,1.7526,1.2954,1.4478, BULK_DENSITY=194.922012295539, SURF_ID='PlankTop'/
&OBST ID='Top6', XB=0.8382,0.8763,1.7526,1.8288,1.5240,1.6002, BULK_DENSITY=194.922012295539, SURF_ID6='PlankTop','ThickWood','PlankTop','PlankTop','PlankTop','PlankTop'/
&OBST ID='Top6', XB=0.8382,0.9144,1.9050,1.9812,1.8288,1.9050, BULK_DENSITY=194.922012295539, SURF_ID='PlankTop'/
&OBST ID='Top6', XB=0.9144,0.9906,1.8288,1.9050,1.4478,1.5240, BULK_DENSITY=194.922012295539, SURF_ID='PlankTop'/
&OBST ID='Top6', XB=0.9144,0.9906,1.9812,2.0574,1.8288,1.9050, BULK_DENSITY=194.922012295539, SURF_ID6='ThickWood','PlankTop','ThickWood','PlankTop','PlankTop','PlankTop'/
&OBST ID='Top6', XB=0.9906,1.0668,1.9050,1.9812,1.4478,1.5240, BULK_DENSITY=194.922012295539, SURF_ID6='ThickWood','PlankTop','ThickWood','PlankTop','PlankTop','PlankTop'/
&OBST ID='Top6', XB=0.9906,1.0668,1.9812,2.0574,1.6002,1.6764, BULK_DENSITY=194.922012295539, SURF_ID6='PlankTop','ThickWood','PlankTop','PlankTop','PlankTop','PlankTop'/
&OBST ID='Top6', XB=0.9906,1.0668,1.9812,2.0574,1.6764,1.7526, BULK_DENSITY=194.922012295539, SURF_ID='PlankTop'/
&OBST ID='Top6', XB=1.0668,1.1430,1.9050,1.9812,1.2192,1.2954, BULK_DENSITY=194.922012295539, SURF_IDS='PlankTop','PlankTop','ThickWood'/
&OBST ID='Top6', XB=1.0668,1.1430,2.0574,2.1336,1.6002,1.6764, BULK_DENSITY=194.922012295539, SURF_ID6='PlankTop','PlankTop','ThickWood','PlankTop','PlankTop','PlankTop'/
&OBST ID='Top6', XB=1.0668,1.1430,2.0574,2.1336,1.6764,1.7526, BULK_DENSITY=194.922012295539, SURF_ID6='ThickWood','PlankTop','PlankTop','PlankTop','ThickWood','PlankTop'/
&OBST ID='Top6', XB=1.0668,1.1430,2.1336,2.2098,1.8288,1.9050, BULK_DENSITY=194.922012295539, SURF_ID6='PlankTop','ThickWood','PlankTop','PlankTop','PlankTop','PlankTop'/
&OBST ID='Top6', XB=1.1430,1.2192,1.9812,2.0574,1.2192,1.2954, BULK_DENSITY=194.922012295539, SURF_ID6='PlankTop','PlankTop','ThickWood','PlankTop','ThickWood','PlankTop'/
&OBST ID='Top6', XB=1.1430,1.2192,2.0574,2.1336,1.4478,1.5240, BULK_DENSITY=194.922012295539, SURF_ID6='PlankTop','ThickWood','PlankTop','ThickWood','PlankTop','PlankTop'/
&OBST ID='Top6', XB=0.8382,0.9144,1.8669,1.9050,1.6764,1.7526, BULK_DENSITY=194.922012295539, SURF_ID6='ThickWood','ThickWood','ThickWood','PlankTop','ThickWood','ThickWood'/
&OBST ID='Top6', XB=0.8382,0.9144,1.8669,1.9050,1.7526,1.8288, BULK_DENSITY=194.922012295539, SURF_ID='PlankTop'/
&OBST ID='Top6', XB=0.8382,0.9144,1.9431,1.9812,1.9050,1.9812, BULK_DENSITY=194.922012295539, SURF_ID='PlankTop'/
&OBST ID='Top6', XB=0.9144,0.9906,1.7907,1.8288,1.2954,1.3716, BULK_DENSITY=194.922012295539, SURF_ID6='ThickWood','ThickWood','ThickWood','PlankTop','ThickWood','ThickWood'/
&OBST ID='Top6', XB=0.9144,0.9906,1.7907,1.8288,1.3716,1.4478, BULK_DENSITY=194.922012295539, SURF_ID='PlankTop'/
&OBST ID='Top6', XB=0.9144,0.9906,1.8669,1.9050,1.5240,1.6764, BULK_DENSITY=194.922012295539, SURF_ID6='PlankTop','PlankTop','PlankTop','ThickWood','PlankTop','PlankTop'/
&OBST ID='Top6', XB=0.9144,0.9906,2.0193,2.0574,1.9050,1.9812, BULK_DENSITY=194.922012295539, SURF_ID='PlankTop'/
&OBST ID='Top6', XB=0.9906,1.0668,1.9431,1.9812,1.5240,1.6002, BULK_DENSITY=194.922012295539, SURF_ID='PlankTop'/
&OBST ID='Top6', XB=0.9906,1.0668,2.0193,2.0574,1.7526,1.8288, BULK_DENSITY=194.922012295539, SURF_ID6='PlankTop','PlankTop','PlankTop','ThickWood','PlankTop','PlankTop'/
&OBST ID='Top6', XB=1.0668,1.1430,1.9431,1.9812,1.2954,1.4478, BULK_DENSITY=194.922012295539, SURF_ID6='PlankTop','PlankTop','PlankTop','ThickWood','PlankTop','PlankTop'/
&OBST ID='Top6', XB=1.0668,1.1430,2.0955,2.1336,1.7526,1.8288, BULK_DENSITY=194.922012295539, SURF_ID='PlankTop'/
&OBST ID='Top6', XB=1.0668,1.1430,2.1717,2.2098,1.9050,1.9812, BULK_DENSITY=194.922012295539, SURF_ID6='PlankTop','PlankTop','PlankTop','ThickWood','PlankTop','PlankTop'/
&OBST ID='Top6', XB=1.1430,1.2192,2.0193,2.0574,1.2954,1.4478, BULK_DENSITY=194.922012295539, SURF_ID='PlankTop'/
&OBST ID='Top6', XB=1.1430,1.2192,2.0955,2.1336,1.5240,1.6002, BULK_DENSITY=194.922012295539, SURF_ID6='PlankTop','PlankTop','PlankTop','ThickWood','PlankTop','PlankTop'/
&OBST ID='Top6', XB=0.8382,0.8763,1.9050,1.9812,1.9050,1.9812, BULK_DENSITY=194.922012295539, SURF_ID='PlankTop'/
&OBST ID='Top6', XB=0.9144,0.9525,1.8288,1.9050,1.5240,1.6002, BULK_DENSITY=194.922012295539, SURF_ID='PlankTop'/
&OBST ID='Top6', XB=0.9144,0.9525,1.8288,1.9050,1.6002,1.6764, BULK_DENSITY=194.922012295539, SURF_ID6='ThickWood','PlankTop','ThickWood','ThickWood','ThickWood','ThickWood'/
&OBST ID='Top6', XB=0.9144,0.9525,1.9050,1.9812,1.7526,1.8288, BULK_DENSITY=194.922012295539, SURF_ID6='PlankTop','ThickWood','PlankTop','PlankTop','PlankTop','PlankTop'/
&OBST ID='Top6', XB=0.9906,1.0287,1.7526,1.8288,1.2192,1.2954, BULK_DENSITY=194.922012295539, SURF_ID6='ThickWood','PlankTop','ThickWood','ThickWood','ThickWood','ThickWood'/
&OBST ID='Top6', XB=0.9906,1.0287,1.8288,1.9050,1.2954,1.4478, BULK_DENSITY=194.922012295539, SURF_ID6='PlankTop','ThickWood','PlankTop','PlankTop','PlankTop','PlankTop'/
&OBST ID='Top6', XB=0.9906,1.0287,1.9812,2.0574,1.7526,1.8288, BULK_DENSITY=194.922012295539, SURF_ID='PlankTop'/
&OBST ID='Top6', XB=1.0668,1.1049,1.9050,1.9812,1.2954,1.4478, BULK_DENSITY=194.922012295539, SURF_ID='PlankTop'/
&OBST ID='Top6', XB=1.0668,1.1049,1.9812,2.0574,1.5240,1.6002, BULK_DENSITY=194.922012295539, SURF_ID6='PlankTop','ThickWood','PlankTop','PlankTop','PlankTop','PlankTop'/
&OBST ID='Top6', XB=1.0668,1.1049,2.1336,2.2098,1.9050,1.9812, BULK_DENSITY=194.922012295539, SURF_ID='PlankTop'/
&OBST ID='Top6', XB=1.1430,1.1811,1.9812,2.0574,1.2954,1.3716, BULK_DENSITY=194.922012295539, SURF_ID6='ThickWood','PlankTop','ThickWood','ThickWood','ThickWood','ThickWood'/
&OBST ID='Top6', XB=1.1430,1.1811,2.0574,2.1336,1.5240,1.6002, BULK_DENSITY=194.922012295539, SURF_ID='PlankTop'/
&OBST ID='Top6', XB=1.2192,1.2573,2.0574,2.1336,1.3716,1.4478, BULK_DENSITY=194.922012295539, SURF_ID6='PlankTop','ThickWood','PlankTop','PlankTop','PlankTop','PlankTop'/

&PART ID='IGNITE',SURF_ID='EXCELSIOR',AGE=900,STATIC=T/
&SURF ID='EXCELSIOR',GEOMETRY='SPHERICAL',THICKNESS=0.001,HRRPUA=77008,RAMP_Q='IGNITE'/

&RAMP ID='IGNITE', T=0, F=0.0000/
&RAMP ID='IGNITE', T=50, F=1.0000/
&RAMP ID='IGNITE', T=75, F=0.8521/
&RAMP ID='IGNITE', T=100, F=0.7261/
&RAMP ID='IGNITE', T=125, F=0.6187/
&RAMP ID='IGNITE', T=150, F=0.5272/
&RAMP ID='IGNITE', T=175, F=0.4492/
&RAMP ID='IGNITE', T=200, F=0.3828/
&RAMP ID='IGNITE', T=225, F=0.3262/
&RAMP ID='IGNITE', T=250, F=0.2779/
&RAMP ID='IGNITE', T=275, F=0.2368/
&RAMP ID='IGNITE', T=300, F=0.2018/
&RAMP ID='IGNITE', T=325, F=0.1720/
&RAMP ID='IGNITE', T=350, F=0.1465/
&RAMP ID='IGNITE', T=375, F=0.1249/
&RAMP ID='IGNITE', T=400, F=0.1064/
&RAMP ID='IGNITE', T=425, F=0.0907/
&RAMP ID='IGNITE', T=450, F=0.0773/
&RAMP ID='IGNITE', T=475, F=0.0658/
&RAMP ID='IGNITE', T=500, F=0.0561/
&RAMP ID='IGNITE', T=525, F=0.0478/
&RAMP ID='IGNITE', T=550, F=0.0407/
&RAMP ID='IGNITE', T=575, F=0.0347/
&RAMP ID='IGNITE', T=600, F=0.0296/
&RAMP ID='IGNITE', T=625, F=0.0252/
&RAMP ID='IGNITE', T=650, F=0.0215/
&RAMP ID='IGNITE', T=675, F=0.0183/
&RAMP ID='IGNITE', T=700, F=0.0156/
&RAMP ID='IGNITE', T=725, F=0.0133/
&RAMP ID='IGNITE', T=750, F=0.0113/
&RAMP ID='IGNITE', T=775, F=0.0096/
&RAMP ID='IGNITE', T=800, F=0.0082/
&RAMP ID='IGNITE', T=825, F=0.0070/
&RAMP ID='IGNITE', T=850, F=0.0060/
&RAMP ID='IGNITE', T=875, F=0.0051/
&RAMP ID='IGNITE', T=900, F=0.0000/

&INIT XB=0.0000,0.9906,1.4478,2.4384,0.0000,0.6096,PART_ID='IGNITE',N_PARTICLES_PER_CELL=1/

&BNDF QUANTITY='WALL TEMPERATURE',CELL_CENTERED=T/
&BNDF QUANTITY='BURNING RATE',CELL_CENTERED=T/
&BNDF QUANTITY='INCIDENT HEAT FLUX',CELL_CENTERED=T/

&SLCF QUANTITY='HRRPUV',PBX=0.3048,CELL_CENTERED=T/
&SLCF QUANTITY='EXTINCTION',PBX=0.3048,CELL_CENTERED=T/
&SLCF QUANTITY='MASS FRACTION',SPEC_ID='OXYGEN',PBX=0.3048,CELL_CENTERED=T/
&SLCF QUANTITY='MASS FRACTION',SPEC_ID='WOOD',PBX=0.3048,CELL_CENTERED=T/
&SLCF QUANTITY='TEMPERATURE',PBX=0.3048,CELL_CENTERED=T/
&SLCF QUANTITY='TEMPERATURE',PBY=2.4384,CELL_CENTERED=T/
&SLCF QUANTITY='TEMPERATURE',PBZ=2.4,CELL_CENTERED=T/
&SLCF QUANTITY='TEMPERATURE',PBZ=1.2,CELL_CENTERED=T/
