# Supplementary material for: An Approach for Flux and Thickness Scaling of Cone Calorimeter Data for Predicting the Pyrolysis of Materials
Source: Fire Technol. 2025 Jun 12;61(7):4897–935. doi: 10.1007/s10694-025-01767-1 (PMC12686029; doi:10.1007/s10694-025-01767-1)
Supplement: Supplementary file 13 — Supplementary file13 (FDS 412 kb) [file 10694_2025_1767_MOESM13_ESM.fds]

cone.fds
Generated by PyroSim - Version 2023.2.0816
Nov 21, 2023, 8:05:40 AM

&HEAD CHID='pmma_DBI'/
&TIME T_END=450/
&DUMP NFRAMES=900/

&RADI NUMBER_RADIATION_ANGLES=300,TIME_STEP_INCREMENT=5,ANGLE_INCREMENT=5/

&MESH ID='Mesh01', IJK=32,32,38, XB=-0.16,-0.08,-0.16,-0.08,-0.03,0.065,MULT_ID='M'/
&MULT ID='M',DX=0.08,DY=0.08,DZ=0.095,I_UPPER=3,J_UPPER=3,K_UPPER=3/

&MISC SIMULATION_MODE='LES',SUPPRESSION=F/

&SPEC ID='MMA', FORMULA='C5O2H8', RADCAL_ID='MMA', RAMP_CP='MMA CP'/
&RAMP ID='MMA CP',T=113.5,F=1.476/ https://www.chemeo.com/cid/57-301-4/Methyl-methacrylate
&RAMP ID='MMA CP',T=299.6,F=1.903/

&REAC ID='MMA', FUEL='MMA',SOOT_YIELD=0.018,CO_YIELD=0.007,HEAT_OF_COMBUSTION=24190,AUTO_IGNITION_TEMPERATURE=270/

&SURF ID='CONE',TMP_FRONT=787.66, COLOR='RED'/

&MATL ID='KPM',
      DENSITY = 64.,
      SPECIFIC_HEAT_RAMP = 'KPM_CP',
      CONDUCTIVITY_RAMP = 'KPM_K',
      EMISSIVITY = 0.92/

&MATL ID='PMMA1',
      DENSITY=1181.6,
      CONDUCTIVITY_RAMP='PMMA K',
      SPECIFIC_HEAT_RAMP='PMMA C',
      N_REACTIONS=1,
      N_S(1)=1.03,
      A(1)=6.31E8,
      E(1)=133200.,
      HEAT_OF_REACTION(1)=983,
      SPEC_ID='MMA',
      NU_SPEC=1,
      EMISSIVITY = 1.0/

&MATL ID='AL',
      DENSITY = 2700.,
      SPECIFIC_HEAT = 0.89,
      CONDUCTIVITY = 100.,
      EMISSIVITY = 0.3/

&SURF ID='SAMPLE',
      COLOR='WHITE',
      MATL_ID='PMMA1','KPM','AL',
      THICKNESS=0.006091,0.026,0.00635,
      STRETCH_FACTOR=1,1,1,
      BLOWING=T/

&RAMP ID='PMMA C', T=35, F=1.800/
&RAMP ID='PMMA C', T=40, F=1.700/
&RAMP ID='PMMA C', T=100, F=1.600/
&RAMP ID='PMMA C', T=140, F=1.400/

&RAMP ID='PMMA K', T=19.90, F=0.17331/
&RAMP ID='PMMA K', T=24.90, F=0.17384/
&RAMP ID='PMMA K', T=29.80, F=0.17402/
&RAMP ID='PMMA K', T=34.70, F=0.17448/
&RAMP ID='PMMA K', T=39.60, F=0.17609/
&RAMP ID='PMMA K', T=44.60, F=0.17784/
&RAMP ID='PMMA K', T=49.50, F=0.17862/
&RAMP ID='PMMA K', T=54.40, F=0.17821/
&RAMP ID='PMMA K', T=59.30, F=0.17775/
&RAMP ID='PMMA K', T=64.20, F=0.17770/

&RAMP ID='KPM_CP', T= 26.85, F=0.756/
&RAMP ID='KPM_CP', T=126.85, F=0.881/
&RAMP ID='KPM_CP', T=226.85, F=0.965/
&RAMP ID='KPM_CP', T=326.85, F=1.027/
&RAMP ID='KPM_CP', T=426.85, F=1.082/
&RAMP ID='KPM_CP', T=526.85, F=1.142/
&RAMP ID='KPM_CP', T=626.85, F=1.084/
&RAMP ID='KPM_CP', T=726.85, F=1.099/

&RAMP ID='KPM_K', T= 200, F=0.06/
&RAMP ID='KPM_K', T= 400, F=0.11/
&RAMP ID='KPM_K', T= 600, F=0.15/
&RAMP ID='KPM_K', T= 800, F=0.24/
&RAMP ID='KPM_K', T=1000, F=0.36/

&SLCF QUANTITY='TEMPERATURE',PBY=0,CELL_CENTERED=T/
&SLCF QUANTITY='VELOCITY',PBY=0,CELL_CENTERED=T/
&SLCF QUANTITY='HRRPUV',PBY=0,CELL_CENTERED=T/

&BNDF QUANTITY='NET HEAT FLUX',CELL_CENTERED=T/
&BNDF QUANTITY='BURNING RATE',CELL_CENTERED=T/

&DEVC XB=-0.05,0.05,-0.05,0.05,0,0,QUANTITY='NET HEAT FLUX',ID='NHFA',SPATIAL_STATISTIC='MEAN',IOR=3/
&DEVC XB=-0.05,0.05,-0.05,0.05,0,0,QUANTITY='INCIDENT HEAT FLUX',ID='IHFA',SPATIAL_STATISTIC='MEAN',IOR=3/
&DEVC XB=-0.05,0.05,-0.05,0.05,0,0,QUANTITY='CONVECTIVE HEAT FLUX',ID='CHFA',SPATIAL_STATISTIC='MEAN',IOR=3/
&DEVC XB=-0.05,0.05,-0.05,0.05,0,0,QUANTITY='HEAT TRANSFER COEFFICIENT',ID='HTCA',SPATIAL_STATISTIC='MEAN',IOR=3/
&DEVC XB=-0.05,0.05,-0.05,0.05,0,0,QUANTITY='BURNING RATE',ID='BRA',SPATIAL_STATISTIC='MEAN',IOR=3/
&DEVC XB=-0.05,0.05,-0.05,0.05,0,0,QUANTITY='HRRPUA',ID='HRRPUA',SPATIAL_STATISTIC='MEAN',IOR=3/
&DEVC XB=-0.05,0.05,-0.05,0.05,0,0,QUANTITY='GAS TEMPERATURE',ID='GTA',SPATIAL_STATISTIC='MEAN',IOR=3/
&DEVC XB=-0.05,0.05,-0.05,0.05,0,0,QUANTITY='WALL TEMPERATURE',ID='WTA',SPATIAL_STATISTIC='MEAN',IOR=3/
&DEVC XB=-0.05,0.05,-0.05,0.05,0,0,QUANTITY='BACK WALL TEMPERATURE',ID='BTA',SPATIAL_STATISTIC='MEAN',IOR=3/

&OBST ID='Sample Holder', XB=-0.0525,0.0525,-0.0525,0.0525,-0.03,0.00, SURF_ID='INERT'/
&OBST ID='Cone', XB=-0.09,-0.0875,-1.0E-2,0.01,0.025,0.0275, SURF_ID='CONE'/
&OBST ID='Cone', XB=-0.0875,-0.085,-0.0225,-0.015,0.025,0.0275, SURF_ID='CONE'/
&OBST ID='Cone', XB=-0.0875,-0.085,0.015,0.0225,0.025,0.0275, SURF_ID='CONE'/
&OBST ID='Cone', XB=-0.0875,-0.085,-0.015,0.015,0.025,0.03, SURF_ID='CONE'/
&OBST ID='Cone', XB=-0.085,-0.0825,-0.03,-0.025,0.025,0.0275, SURF_ID='CONE'/
&OBST ID='Cone', XB=-0.085,-0.0825,0.025,0.03,0.025,0.0275, SURF_ID='CONE'/
&OBST ID='Cone', XB=-0.085,-0.0825,-0.025,-0.02,0.025,0.03, SURF_ID='CONE'/
&OBST ID='Cone', XB=-0.085,-0.0825,0.02,0.025,0.025,0.03, SURF_ID='CONE'/
&OBST ID='Cone', XB=-0.085,-0.0825,-0.02,-0.0125,0.025,0.0325, SURF_ID='CONE'/
&OBST ID='Cone', XB=-0.085,-0.0825,0.0125,0.02,0.025,0.0325, SURF_ID='CONE'/
&OBST ID='Cone', XB=-0.085,-0.0825,-0.0125,0.0125,0.025,0.035, SURF_ID='CONE'/
&OBST ID='Cone', XB=-0.0825,-0.08,-0.0375,-0.0325,0.025,0.0275, SURF_ID='CONE'/
&OBST ID='Cone', XB=-0.0825,-0.08,0.0325,0.0375,0.025,0.0275, SURF_ID='CONE'/
&OBST ID='Cone', XB=-0.0825,-0.08,-0.0325,-0.0275,0.025,0.03, SURF_ID='CONE'/
&OBST ID='Cone', XB=-0.0825,-0.08,0.0275,0.0325,0.025,0.03, SURF_ID='CONE'/
&OBST ID='Cone', XB=-0.0825,-0.08,-0.0275,-0.025,0.025,0.0325, SURF_ID='CONE'/
&OBST ID='Cone', XB=-0.0825,-0.08,0.025,0.0275,0.025,0.0325, SURF_ID='CONE'/
&OBST ID='Cone', XB=-0.0825,-0.08,-0.025,-0.0175,0.025,0.035, SURF_ID='CONE'/
&OBST ID='Cone', XB=-0.0825,-0.08,0.0175,0.025,0.025,0.035, SURF_ID='CONE'/
&OBST ID='Cone', XB=-0.0825,-0.08,-0.0175,-7.5E-3,0.025,0.0375, SURF_ID='CONE'/
&OBST ID='Cone', XB=-0.0825,-0.08,7.5E-3,0.0175,0.025,0.0375, SURF_ID='CONE'/
&OBST ID='Cone', XB=-0.0825,-0.08,-7.5E-3,7.5E-3,0.025,0.04, SURF_ID='CONE'/
&OBST ID='Cone', XB=-0.08,-0.0775,-0.0425,-0.0375,0.025,0.0275, SURF_ID='CONE'/
&OBST ID='Cone', XB=-0.08,-0.0775,0.0375,0.0425,0.025,0.0275, SURF_ID='CONE'/
&OBST ID='Cone', XB=-0.08,-0.0775,-0.0375,-0.035,0.025,0.03, SURF_ID='CONE'/
&OBST ID='Cone', XB=-0.08,-0.0775,0.035,0.0375,0.025,0.03, SURF_ID='CONE'/
&OBST ID='Cone', XB=-0.08,-0.0775,-0.035,-0.03,0.025,0.0325, SURF_ID='CONE'/
&OBST ID='Cone', XB=-0.08,-0.0775,0.03,0.035,0.025,0.0325, SURF_ID='CONE'/
&OBST ID='Cone', XB=-0.08,-0.0775,-0.03,-0.0275,0.025,0.035, SURF_ID='CONE'/
&OBST ID='Cone', XB=-0.08,-0.0775,0.0275,0.03,0.025,0.035, SURF_ID='CONE'/
&OBST ID='Cone', XB=-0.08,-0.0775,-0.0275,-0.0225,0.025,0.0375, SURF_ID='CONE'/
&OBST ID='Cone', XB=-0.08,-0.0775,0.0225,0.0275,0.025,0.0375, SURF_ID='CONE'/
&OBST ID='Cone', XB=-0.08,-0.0775,-0.0225,-0.015,0.025,0.04, SURF_ID='CONE'/
&OBST ID='Cone', XB=-0.08,-0.0775,0.015,0.0225,0.025,0.04, SURF_ID='CONE'/
&OBST ID='Cone', XB=-0.08,-0.0775,-0.015,-7.5E-3,0.025,0.0425, SURF_ID='CONE'/
&OBST ID='Cone', XB=-0.08,-0.0775,7.5E-3,0.015,0.025,0.0425, SURF_ID='CONE'/
&OBST ID='Cone', XB=-0.08,-0.0775,-7.5E-3,7.5E-3,0.0275,0.0425, SURF_ID='CONE'/
&OBST ID='Cone', XB=-0.0775,-0.075,-0.0475,-0.0425,0.025,0.0275, SURF_ID='CONE'/
&OBST ID='Cone', XB=-0.0775,-0.075,0.0425,0.0475,0.025,0.0275, SURF_ID='CONE'/
&OBST ID='Cone', XB=-0.0775,-0.075,-0.0425,-0.04,0.025,0.03, SURF_ID='CONE'/
&OBST ID='Cone', XB=-0.0775,-0.075,0.04,0.0425,0.025,0.03, SURF_ID='CONE'/
&OBST ID='Cone', XB=-0.0775,-0.075,-0.04,-0.0375,0.025,0.0325, SURF_ID='CONE'/
&OBST ID='Cone', XB=-0.0775,-0.075,0.0375,0.04,0.025,0.0325, SURF_ID='CONE'/
&OBST ID='Cone', XB=-0.0775,-0.075,-0.0375,-0.0325,0.025,0.035, SURF_ID='CONE'/
&OBST ID='Cone', XB=-0.0775,-0.075,0.0325,0.0375,0.025,0.035, SURF_ID='CONE'/
&OBST ID='Cone', XB=-0.0775,-0.075,-0.0325,-0.03,0.025,0.0375, SURF_ID='CONE'/
&OBST ID='Cone', XB=-0.0775,-0.075,0.03,0.0325,0.025,0.0375, SURF_ID='CONE'/
&OBST ID='Cone', XB=-0.0775,-0.075,-0.03,-0.025,0.025,0.04, SURF_ID='CONE'/
&OBST ID='Cone', XB=-0.0775,-0.075,0.025,0.03,0.025,0.04, SURF_ID='CONE'/
&OBST ID='Cone', XB=-0.0775,-0.075,-0.025,-0.0225,0.025,0.0425, SURF_ID='CONE'/
&OBST ID='Cone', XB=-0.0775,-0.075,0.0225,0.025,0.025,0.0425, SURF_ID='CONE'/
&OBST ID='Cone', XB=-0.0775,-0.075,-0.0225,-0.0175,0.0275,0.0425, SURF_ID='CONE'/
&OBST ID='Cone', XB=-0.0775,-0.075,0.0175,0.0225,0.0275,0.0425, SURF_ID='CONE'/
&OBST ID='Cone', XB=-0.0775,-0.075,-0.0175,-0.015,0.0275,0.045, SURF_ID='CONE'/
&OBST ID='Cone', XB=-0.0775,-0.075,0.015,0.0175,0.0275,0.045, SURF_ID='CONE'/
&OBST ID='Cone', XB=-0.0775,-0.075,-0.015,-0.0125,0.03,0.045, SURF_ID='CONE'/
&OBST ID='Cone', XB=-0.0775,-0.075,0.0125,0.015,0.03,0.045, SURF_ID='CONE'/
&OBST ID='Cone', XB=-0.0775,-0.075,-0.0125,0.0125,0.03,0.0475, SURF_ID='CONE'/
&OBST ID='Cone', XB=-0.075,-0.0725,-0.05,-0.0475,0.025,0.0275, SURF_ID='CONE'/
&OBST ID='Cone', XB=-0.075,-0.0725,0.0475,0.05,0.025,0.0275, SURF_ID='CONE'/
&OBST ID='Cone', XB=-0.075,-0.0725,-0.0475,-0.045,0.025,0.03, SURF_ID='CONE'/
&OBST ID='Cone', XB=-0.075,-0.0725,0.045,0.0475,0.025,0.03, SURF_ID='CONE'/
&OBST ID='Cone', XB=-0.075,-0.0725,-0.045,-0.0425,0.025,0.0325, SURF_ID='CONE'/
&OBST ID='Cone', XB=-0.075,-0.0725,0.0425,0.045,0.025,0.0325, SURF_ID='CONE'/
&OBST ID='Cone', XB=-0.075,-0.0725,-0.0425,-0.0375,0.025,0.035, SURF_ID='CONE'/
&OBST ID='Cone', XB=-0.075,-0.0725,0.0375,0.0425,0.025,0.035, SURF_ID='CONE'/
&OBST ID='Cone', XB=-0.075,-0.0725,-0.0375,-0.035,0.025,0.0375, SURF_ID='CONE'/
&OBST ID='Cone', XB=-0.075,-0.0725,0.035,0.0375,0.025,0.0375, SURF_ID='CONE'/
&OBST ID='Cone', XB=-0.075,-0.0725,-0.035,-0.03,0.025,0.04, SURF_ID='CONE'/
&OBST ID='Cone', XB=-0.075,-0.0725,0.03,0.035,0.025,0.04, SURF_ID='CONE'/
&OBST ID='Cone', XB=-0.075,-0.0725,-0.03,-0.0275,0.0275,0.0425, SURF_ID='CONE'/
&OBST ID='Cone', XB=-0.075,-0.0725,0.0275,0.03,0.0275,0.0425, SURF_ID='CONE'/
&OBST ID='Cone', XB=-0.075,-0.0725,-0.0275,-0.025,0.0275,0.045, SURF_ID='CONE'/
&OBST ID='Cone', XB=-0.075,-0.0725,0.025,0.0275,0.0275,0.045, SURF_ID='CONE'/
&OBST ID='Cone', XB=-0.075,-0.0725,-0.025,-0.0225,0.03,0.045, SURF_ID='CONE'/
&OBST ID='Cone', XB=-0.075,-0.0725,0.0225,0.025,0.03,0.045, SURF_ID='CONE'/
&OBST ID='Cone', XB=-0.075,-0.0725,-0.0225,-0.02,0.03,0.0475, SURF_ID='CONE'/
&OBST ID='Cone', XB=-0.075,-0.0725,0.02,0.0225,0.03,0.0475, SURF_ID='CONE'/
&OBST ID='Cone', XB=-0.075,-0.0725,-0.02,-0.015,0.0325,0.0475, SURF_ID='CONE'/
&OBST ID='Cone', XB=-0.075,-0.0725,0.015,0.02,0.0325,0.0475, SURF_ID='CONE'/
&OBST ID='Cone', XB=-0.075,-0.0725,-0.015,-0.0125,0.0325,0.05, SURF_ID='CONE'/
&OBST ID='Cone', XB=-0.075,-0.0725,0.0125,0.015,0.0325,0.05, SURF_ID='CONE'/
&OBST ID='Cone', XB=-0.075,-0.0725,-0.0125,-5.0E-3,0.035,0.05, SURF_ID='CONE'/
&OBST ID='Cone', XB=-0.075,-0.0725,5.0E-3,0.0125,0.035,0.05, SURF_ID='CONE'/
&OBST ID='Cone', XB=-0.075,-0.0725,-5.0E-3,5.0E-3,0.035,0.0525, SURF_ID='CONE'/
&OBST ID='Cone', XB=-0.0725,-0.07,-0.0525,-0.05,0.025,0.0275, SURF_ID='CONE'/
&OBST ID='Cone', XB=-0.0725,-0.07,0.05,0.0525,0.025,0.0275, SURF_ID='CONE'/
&OBST ID='Cone', XB=-0.0725,-0.07,-0.05,-0.0475,0.025,0.03, SURF_ID='CONE'/
&OBST ID='Cone', XB=-0.0725,-0.07,0.0475,0.05,0.025,0.03, SURF_ID='CONE'/
&OBST ID='Cone', XB=-0.0725,-0.07,-0.0475,-0.045,0.025,0.0325, SURF_ID='CONE'/
&OBST ID='Cone', XB=-0.0725,-0.07,0.045,0.0475,0.025,0.0325, SURF_ID='CONE'/
&OBST ID='Cone', XB=-0.0725,-0.07,-0.045,-0.0425,0.025,0.035, SURF_ID='CONE'/
&OBST ID='Cone', XB=-0.0725,-0.07,0.0425,0.045,0.025,0.035, SURF_ID='CONE'/
&OBST ID='Cone', XB=-0.0725,-0.07,-0.0425,-0.04,0.025,0.0375, SURF_ID='CONE'/
&OBST ID='Cone', XB=-0.0725,-0.07,0.04,0.0425,0.025,0.0375, SURF_ID='CONE'/
&OBST ID='Cone', XB=-0.0725,-0.07,-0.04,-0.0375,0.025,0.04, SURF_ID='CONE'/
&OBST ID='Cone', XB=-0.0725,-0.07,0.0375,0.04,0.025,0.04, SURF_ID='CONE'/
&OBST ID='Cone', XB=-0.0725,-0.07,-0.0375,-0.035,0.025,0.0425, SURF_ID='CONE'/
&OBST ID='Cone', XB=-0.0725,-0.07,0.035,0.0375,0.025,0.0425, SURF_ID='CONE'/
&OBST ID='Cone', XB=-0.0725,-0.07,-0.035,-0.0325,0.0275,0.0425, SURF_ID='CONE'/
&OBST ID='Cone', XB=-0.0725,-0.07,0.0325,0.035,0.0275,0.0425, SURF_ID='CONE'/
&OBST ID='Cone', XB=-0.0725,-0.07,-0.0325,-0.03,0.0275,0.045, SURF_ID='CONE'/
&OBST ID='Cone', XB=-0.0725,-0.07,0.03,0.0325,0.0275,0.045, SURF_ID='CONE'/
&OBST ID='Cone', XB=-0.0725,-0.07,-0.03,-0.0275,0.03,0.0475, SURF_ID='CONE'/
&OBST ID='Cone', XB=-0.0725,-0.07,0.0275,0.03,0.03,0.0475, SURF_ID='CONE'/
&OBST ID='Cone', XB=-0.0725,-0.07,-0.0275,-0.025,0.0325,0.0475, SURF_ID='CONE'/
&OBST ID='Cone', XB=-0.0725,-0.07,0.025,0.0275,0.0325,0.0475, SURF_ID='CONE'/
&OBST ID='Cone', XB=-0.0725,-0.07,-0.025,-0.0225,0.0325,0.05, SURF_ID='CONE'/
&OBST ID='Cone', XB=-0.0725,-0.07,0.0225,0.025,0.0325,0.05, SURF_ID='CONE'/
&OBST ID='Cone', XB=-0.0725,-0.07,-0.0225,-0.02,0.035,0.05, SURF_ID='CONE'/
&OBST ID='Cone', XB=-0.0725,-0.07,0.02,0.0225,0.035,0.05, SURF_ID='CONE'/
&OBST ID='Cone', XB=-0.0725,-0.07,-0.02,-0.0175,0.035,0.0525, SURF_ID='CONE'/
&OBST ID='Cone', XB=-0.0725,-0.07,0.0175,0.02,0.035,0.0525, SURF_ID='CONE'/
&OBST ID='Cone', XB=-0.0725,-0.07,-0.0175,-0.0125,0.0375,0.0525, SURF_ID='CONE'/
&OBST ID='Cone', XB=-0.0725,-0.07,0.0125,0.0175,0.0375,0.0525, SURF_ID='CONE'/
&OBST ID='Cone', XB=-0.0725,-0.07,-0.0125,-7.5E-3,0.0375,0.055, SURF_ID='CONE'/
&OBST ID='Cone', XB=-0.0725,-0.07,7.5E-3,0.0125,0.0375,0.055, SURF_ID='CONE'/
&OBST ID='Cone', XB=-0.0725,-0.07,-7.5E-3,7.5E-3,0.04,0.055, SURF_ID='CONE'/
&OBST ID='Cone', XB=-0.07,-0.0675,-0.0575,-0.055,0.025,0.0275, SURF_ID='CONE'/
&OBST ID='Cone', XB=-0.07,-0.0675,0.055,0.0575,0.025,0.0275, SURF_ID='CONE'/
&OBST ID='Cone', XB=-0.07,-0.0675,-0.055,-0.0525,0.025,0.03, SURF_ID='CONE'/
&OBST ID='Cone', XB=-0.07,-0.0675,0.0525,0.055,0.025,0.03, SURF_ID='CONE'/
&OBST ID='Cone', XB=-0.07,-0.0675,-0.0525,-0.05,0.025,0.0325, SURF_ID='CONE'/
&OBST ID='Cone', XB=-0.07,-0.0675,0.05,0.0525,0.025,0.0325, SURF_ID='CONE'/
&OBST ID='Cone', XB=-0.07,-0.0675,-0.05,-0.0475,0.025,0.035, SURF_ID='CONE'/
&OBST ID='Cone', XB=-0.07,-0.0675,0.0475,0.05,0.025,0.035, SURF_ID='CONE'/
&OBST ID='Cone', XB=-0.07,-0.0675,-0.0475,-0.045,0.025,0.0375, SURF_ID='CONE'/
&OBST ID='Cone', XB=-0.07,-0.0675,0.045,0.0475,0.025,0.0375, SURF_ID='CONE'/
&OBST ID='Cone', XB=-0.07,-0.0675,-0.045,-0.04,0.025,0.04, SURF_ID='CONE'/
&OBST ID='Cone', XB=-0.07,-0.0675,0.04,0.045,0.025,0.04, SURF_ID='CONE'/
&OBST ID='Cone', XB=-0.07,-0.0675,-0.04,-0.0375,0.0275,0.0425, SURF_ID='CONE'/
&OBST ID='Cone', XB=-0.07,-0.0675,0.0375,0.04,0.0275,0.0425, SURF_ID='CONE'/
&OBST ID='Cone', XB=-0.07,-0.0675,-0.0375,-0.035,0.03,0.045, SURF_ID='CONE'/
&OBST ID='Cone', XB=-0.07,-0.0675,0.035,0.0375,0.03,0.045, SURF_ID='CONE'/
&OBST ID='Cone', XB=-0.07,-0.0675,-0.035,-0.0325,0.03,0.0475, SURF_ID='CONE'/
&OBST ID='Cone', XB=-0.07,-0.0675,0.0325,0.035,0.03,0.0475, SURF_ID='CONE'/
&OBST ID='Cone', XB=-0.07,-0.0675,-0.0325,-0.03,0.0325,0.0475, SURF_ID='CONE'/
&OBST ID='Cone', XB=-0.07,-0.0675,0.03,0.0325,0.0325,0.0475, SURF_ID='CONE'/
&OBST ID='Cone', XB=-0.07,-0.0675,-0.03,-0.0275,0.035,0.05, SURF_ID='CONE'/
&OBST ID='Cone', XB=-0.07,-0.0675,0.0275,0.03,0.035,0.05, SURF_ID='CONE'/
&OBST ID='Cone', XB=-0.07,-0.0675,-0.0275,-0.025,0.035,0.0525, SURF_ID='CONE'/
&OBST ID='Cone', XB=-0.07,-0.0675,0.025,0.0275,0.035,0.0525, SURF_ID='CONE'/
&OBST ID='Cone', XB=-0.07,-0.0675,-0.025,-0.0225,0.0375,0.0525, SURF_ID='CONE'/
&OBST ID='Cone', XB=-0.07,-0.0675,0.0225,0.025,0.0375,0.0525, SURF_ID='CONE'/
&OBST ID='Cone', XB=-0.07,-0.0675,-0.0225,-0.02,0.0375,0.055, SURF_ID='CONE'/
&OBST ID='Cone', XB=-0.07,-0.0675,0.02,0.0225,0.0375,0.055, SURF_ID='CONE'/
&OBST ID='Cone', XB=-0.07,-0.0675,-0.02,-0.0175,0.04,0.055, SURF_ID='CONE'/
&OBST ID='Cone', XB=-0.07,-0.0675,0.0175,0.02,0.04,0.055, SURF_ID='CONE'/
&OBST ID='Cone', XB=-0.07,-0.0675,-0.0175,-0.0125,0.04,0.0575, SURF_ID='CONE'/
&OBST ID='Cone', XB=-0.07,-0.0675,0.0125,0.0175,0.04,0.0575, SURF_ID='CONE'/
&OBST ID='Cone', XB=-0.07,-0.0675,-0.0125,-7.5E-3,0.0425,0.0575, SURF_ID='CONE'/
&OBST ID='Cone', XB=-0.07,-0.0675,7.5E-3,0.0125,0.0425,0.0575, SURF_ID='CONE'/
&OBST ID='Cone', XB=-0.07,-0.0675,-7.5E-3,7.5E-3,0.0425,0.06, SURF_ID='CONE'/
&OBST ID='Cone', XB=-0.0675,-0.065,-0.06,-0.0575,0.025,0.0275, SURF_ID='CONE'/
&OBST ID='Cone', XB=-0.0675,-0.065,0.0575,0.06,0.025,0.0275, SURF_ID='CONE'/
&OBST ID='Cone', XB=-0.0675,-0.065,-0.0575,-0.055,0.025,0.03, SURF_ID='CONE'/
&OBST ID='Cone', XB=-0.0675,-0.065,0.055,0.0575,0.025,0.03, SURF_ID='CONE'/
&OBST ID='Cone', XB=-0.0675,-0.065,-0.055,-0.0525,0.025,0.0325, SURF_ID='CONE'/
&OBST ID='Cone', XB=-0.0675,-0.065,0.0525,0.055,0.025,0.0325, SURF_ID='CONE'/
&OBST ID='Cone', XB=-0.0675,-0.065,-0.0525,-0.05,0.025,0.035, SURF_ID='CONE'/
&OBST ID='Cone', XB=-0.0675,-0.065,0.05,0.0525,0.025,0.035, SURF_ID='CONE'/
&OBST ID='Cone', XB=-0.0675,-0.065,-0.05,-0.0475,0.025,0.0375, SURF_ID='CONE'/
&OBST ID='Cone', XB=-0.0675,-0.065,0.0475,0.05,0.025,0.0375, SURF_ID='CONE'/
&OBST ID='Cone', XB=-0.0675,-0.065,-0.0475,-0.045,0.025,0.04, SURF_ID='CONE'/
&OBST ID='Cone', XB=-0.0675,-0.065,0.045,0.0475,0.025,0.04, SURF_ID='CONE'/
&OBST ID='Cone', XB=-0.0675,-0.065,-0.045,-0.0425,0.025,0.0425, SURF_ID='CONE'/
&OBST ID='Cone', XB=-0.0675,-0.065,0.0425,0.045,0.025,0.0425, SURF_ID='CONE'/
&OBST ID='Cone', XB=-0.0675,-0.065,-0.0425,-0.04,0.0275,0.045, SURF_ID='CONE'/
&OBST ID='Cone', XB=-0.0675,-0.065,0.04,0.0425,0.0275,0.045, SURF_ID='CONE'/
&OBST ID='Cone', XB=-0.0675,-0.065,-0.04,-0.0375,0.03,0.0475, SURF_ID='CONE'/
&OBST ID='Cone', XB=-0.0675,-0.065,0.0375,0.04,0.03,0.0475, SURF_ID='CONE'/
&OBST ID='Cone', XB=-0.0675,-0.065,-0.0375,-0.035,0.0325,0.0475, SURF_ID='CONE'/
&OBST ID='Cone', XB=-0.0675,-0.065,0.035,0.0375,0.0325,0.0475, SURF_ID='CONE'/
&OBST ID='Cone', XB=-0.0675,-0.065,-0.035,-0.0325,0.035,0.05, SURF_ID='CONE'/
&OBST ID='Cone', XB=-0.0675,-0.065,0.0325,0.035,0.035,0.05, SURF_ID='CONE'/
&OBST ID='Cone', XB=-0.0675,-0.065,-0.0325,-0.03,0.035,0.0525, SURF_ID='CONE'/
&OBST ID='Cone', XB=-0.0675,-0.065,0.03,0.0325,0.035,0.0525, SURF_ID='CONE'/
&OBST ID='Cone', XB=-0.0675,-0.065,-0.03,-0.0275,0.0375,0.055, SURF_ID='CONE'/
&OBST ID='Cone', XB=-0.0675,-0.065,0.0275,0.03,0.0375,0.055, SURF_ID='CONE'/
&OBST ID='Cone', XB=-0.0675,-0.065,-0.0275,-0.025,0.04,0.055, SURF_ID='CONE'/
&OBST ID='Cone', XB=-0.0675,-0.065,0.025,0.0275,0.04,0.055, SURF_ID='CONE'/
&OBST ID='Cone', XB=-0.0675,-0.065,-0.025,-0.0225,0.04,0.0575, SURF_ID='CONE'/
&OBST ID='Cone', XB=-0.0675,-0.065,0.0225,0.025,0.04,0.0575, SURF_ID='CONE'/
&OBST ID='Cone', XB=-0.0675,-0.065,-0.0225,-0.02,0.0425,0.0575, SURF_ID='CONE'/
&OBST ID='Cone', XB=-0.0675,-0.065,0.02,0.0225,0.0425,0.0575, SURF_ID='CONE'/
&OBST ID='Cone', XB=-0.0675,-0.065,-0.02,-0.0175,0.0425,0.06, SURF_ID='CONE'/
&OBST ID='Cone', XB=-0.0675,-0.065,0.0175,0.02,0.0425,0.06, SURF_ID='CONE'/
&OBST ID='Cone', XB=-0.0675,-0.065,-0.0175,-0.015,0.045,0.06, SURF_ID='CONE'/
&OBST ID='Cone', XB=-0.0675,-0.065,0.015,0.0175,0.045,0.06, SURF_ID='CONE'/
&OBST ID='Cone', XB=-0.0675,-0.065,-0.015,-1.0E-2,0.045,0.0625, SURF_ID='CONE'/
&OBST ID='Cone', XB=-0.0675,-0.065,0.01,0.015,0.045,0.0625, SURF_ID='CONE'/
&OBST ID='Cone', XB=-0.0675,-0.065,-1.0E-2,0.01,0.0475,0.0625, SURF_ID='CONE'/
&OBST ID='Cone', XB=-0.065,-0.0625,-0.0625,-0.06,0.025,0.0275, SURF_ID='CONE'/
&OBST ID='Cone', XB=-0.065,-0.0625,0.06,0.0625,0.025,0.0275, SURF_ID='CONE'/
&OBST ID='Cone', XB=-0.065,-0.0625,-0.06,-0.0575,0.025,0.03, SURF_ID='CONE'/
&OBST ID='Cone', XB=-0.065,-0.0625,0.0575,0.06,0.025,0.03, SURF_ID='CONE'/
&OBST ID='Cone', XB=-0.065,-0.0625,-0.0575,-0.055,0.025,0.0325, SURF_ID='CONE'/
&OBST ID='Cone', XB=-0.065,-0.0625,0.055,0.0575,0.025,0.0325, SURF_ID='CONE'/
&OBST ID='Cone', XB=-0.065,-0.0625,-0.055,-0.0525,0.025,0.035, SURF_ID='CONE'/
&OBST ID='Cone', XB=-0.065,-0.0625,0.0525,0.055,0.025,0.035, SURF_ID='CONE'/
&OBST ID='Cone', XB=-0.065,-0.0625,-0.0525,-0.05,0.025,0.0375, SURF_ID='CONE'/
&OBST ID='Cone', XB=-0.065,-0.0625,0.05,0.0525,0.025,0.0375, SURF_ID='CONE'/
&OBST ID='Cone', XB=-0.065,-0.0625,-0.05,-0.0475,0.025,0.04, SURF_ID='CONE'/
&OBST ID='Cone', XB=-0.065,-0.0625,0.0475,0.05,0.025,0.04, SURF_ID='CONE'/
&OBST ID='Cone', XB=-0.065,-0.0625,-0.0475,-0.045,0.0275,0.0425, SURF_ID='CONE'/
&OBST ID='Cone', XB=-0.065,-0.0625,0.045,0.0475,0.0275,0.0425, SURF_ID='CONE'/
&OBST ID='Cone', XB=-0.065,-0.0625,-0.045,-0.0425,0.03,0.045, SURF_ID='CONE'/
&OBST ID='Cone', XB=-0.065,-0.0625,0.0425,0.045,0.03,0.045, SURF_ID='CONE'/
&OBST ID='Cone', XB=-0.065,-0.0625,-0.0425,-0.04,0.0325,0.0475, SURF_ID='CONE'/
&OBST ID='Cone', XB=-0.065,-0.0625,0.04,0.0425,0.0325,0.0475, SURF_ID='CONE'/
&OBST ID='Cone', XB=-0.065,-0.0625,-0.04,-0.0375,0.035,0.05, SURF_ID='CONE'/
&OBST ID='Cone', XB=-0.065,-0.0625,0.0375,0.04,0.035,0.05, SURF_ID='CONE'/
&OBST ID='Cone', XB=-0.065,-0.0625,-0.0375,-0.035,0.035,0.0525, SURF_ID='CONE'/
&OBST ID='Cone', XB=-0.065,-0.0625,0.035,0.0375,0.035,0.0525, SURF_ID='CONE'/
&OBST ID='Cone', XB=-0.065,-0.0625,-0.035,-0.0325,0.0375,0.055, SURF_ID='CONE'/
&OBST ID='Cone', XB=-0.065,-0.0625,0.0325,0.035,0.0375,0.055, SURF_ID='CONE'/
&OBST ID='Cone', XB=-0.065,-0.0625,-0.0325,-0.03,0.04,0.055, SURF_ID='CONE'/
&OBST ID='Cone', XB=-0.065,-0.0625,0.03,0.0325,0.04,0.055, SURF_ID='CONE'/
&OBST ID='Cone', XB=-0.065,-0.0625,-0.03,-0.0275,0.0425,0.0575, SURF_ID='CONE'/
&OBST ID='Cone', XB=-0.065,-0.0625,0.0275,0.03,0.0425,0.0575, SURF_ID='CONE'/
&OBST ID='Cone', XB=-0.065,-0.0625,-0.0275,-0.025,0.0425,0.06, SURF_ID='CONE'/
&OBST ID='Cone', XB=-0.065,-0.0625,0.025,0.0275,0.0425,0.06, SURF_ID='CONE'/
&OBST ID='Cone', XB=-0.065,-0.0625,-0.025,-0.0225,0.045,0.06, SURF_ID='CONE'/
&OBST ID='Cone', XB=-0.065,-0.0625,0.0225,0.025,0.045,0.06, SURF_ID='CONE'/
&OBST ID='Cone', XB=-0.065,-0.0625,-0.0225,-0.02,0.045,0.0625, SURF_ID='CONE'/
&OBST ID='Cone', XB=-0.065,-0.0625,0.02,0.0225,0.045,0.0625, SURF_ID='CONE'/
&OBST ID='Cone', XB=-0.065,-0.0625,-0.02,-0.0175,0.0475,0.0625, SURF_ID='CONE'/
&OBST ID='Cone', XB=-0.065,-0.0625,0.0175,0.02,0.0475,0.0625, SURF_ID='CONE'/
&OBST ID='Cone', XB=-0.065,-0.0625,-0.0175,-0.015,0.0475,0.065, SURF_ID='CONE'/
&OBST ID='Cone', XB=-0.065,-0.0625,0.015,0.0175,0.0475,0.065, SURF_ID='CONE'/
&OBST ID='Cone', XB=-0.065,-0.0625,-0.015,-0.0125,0.05,0.065, SURF_ID='CONE'/
&OBST ID='Cone', XB=-0.065,-0.0625,0.0125,0.015,0.05,0.065, SURF_ID='CONE'/
&OBST ID='Cone', XB=-0.065,-0.0625,-0.0125,-5.0E-3,0.05,0.0675, SURF_ID='CONE'/
&OBST ID='Cone', XB=-0.065,-0.0625,5.0E-3,0.0125,0.05,0.0675, SURF_ID='CONE'/
&OBST ID='Cone', XB=-0.065,-0.0625,-5.0E-3,5.0E-3,0.0525,0.0675, SURF_ID='CONE'/
&OBST ID='Cone', XB=-0.0625,-0.06,-0.065,-0.0625,0.025,0.0275, SURF_ID='CONE'/
&OBST ID='Cone', XB=-0.0625,-0.06,0.0625,0.065,0.025,0.0275, SURF_ID='CONE'/
&OBST ID='Cone', XB=-0.0625,-0.06,-0.0625,-0.06,0.025,0.03, SURF_ID='CONE'/
&OBST ID='Cone', XB=-0.0625,-0.06,0.06,0.0625,0.025,0.03, SURF_ID='CONE'/
&OBST ID='Cone', XB=-0.0625,-0.06,-0.06,-0.0575,0.025,0.0325, SURF_ID='CONE'/
&OBST ID='Cone', XB=-0.0625,-0.06,0.0575,0.06,0.025,0.0325, SURF_ID='CONE'/
&OBST ID='Cone', XB=-0.0625,-0.06,-0.0575,-0.055,0.025,0.035, SURF_ID='CONE'/
&OBST ID='Cone', XB=-0.0625,-0.06,0.055,0.0575,0.025,0.035, SURF_ID='CONE'/
&OBST ID='Cone', XB=-0.0625,-0.06,-0.055,-0.0525,0.025,0.04, SURF_ID='CONE'/
&OBST ID='Cone', XB=-0.0625,-0.06,0.0525,0.055,0.025,0.04, SURF_ID='CONE'/
&OBST ID='Cone', XB=-0.0625,-0.06,-0.0525,-0.05,0.025,0.0425, SURF_ID='CONE'/
&OBST ID='Cone', XB=-0.0625,-0.06,0.05,0.0525,0.025,0.0425, SURF_ID='CONE'/
&OBST ID='Cone', XB=-0.0625,-0.06,-0.05,-0.0475,0.0275,0.045, SURF_ID='CONE'/
&OBST ID='Cone', XB=-0.0625,-0.06,0.0475,0.05,0.0275,0.045, SURF_ID='CONE'/
&OBST ID='Cone', XB=-0.0625,-0.06,-0.0475,-0.045,0.03,0.0475, SURF_ID='CONE'/
&OBST ID='Cone', XB=-0.0625,-0.06,0.045,0.0475,0.03,0.0475, SURF_ID='CONE'/
&OBST ID='Cone', XB=-0.0625,-0.06,-0.045,-0.0425,0.0325,0.05, SURF_ID='CONE'/
&OBST ID='Cone', XB=-0.0625,-0.06,0.0425,0.045,0.0325,0.05, SURF_ID='CONE'/
&OBST ID='Cone', XB=-0.0625,-0.06,-0.0425,-0.04,0.035,0.0525, SURF_ID='CONE'/
&OBST ID='Cone', XB=-0.0625,-0.06,0.04,0.0425,0.035,0.0525, SURF_ID='CONE'/
&OBST ID='Cone', XB=-0.0625,-0.06,-0.04,-0.0375,0.0375,0.0525, SURF_ID='CONE'/
&OBST ID='Cone', XB=-0.0625,-0.06,0.0375,0.04,0.0375,0.0525, SURF_ID='CONE'/
&OBST ID='Cone', XB=-0.0625,-0.06,-0.0375,-0.035,0.04,0.055, SURF_ID='CONE'/
&OBST ID='Cone', XB=-0.0625,-0.06,0.035,0.0375,0.04,0.055, SURF_ID='CONE'/
&OBST ID='Cone', XB=-0.0625,-0.06,-0.035,-0.0325,0.0425,0.0575, SURF_ID='CONE'/
&OBST ID='Cone', XB=-0.0625,-0.06,0.0325,0.035,0.0425,0.0575, SURF_ID='CONE'/
&OBST ID='Cone', XB=-0.0625,-0.06,-0.0325,-0.03,0.0425,0.06, SURF_ID='CONE'/
&OBST ID='Cone', XB=-0.0625,-0.06,0.03,0.0325,0.0425,0.06, SURF_ID='CONE'/
&OBST ID='Cone', XB=-0.0625,-0.06,-0.03,-0.0275,0.045,0.0625, SURF_ID='CONE'/
&OBST ID='Cone', XB=-0.0625,-0.06,0.0275,0.03,0.045,0.0625, SURF_ID='CONE'/
&OBST ID='Cone', XB=-0.0625,-0.06,-0.0275,-0.025,0.0475,0.0625, SURF_ID='CONE'/
&OBST ID='Cone', XB=-0.0625,-0.06,0.025,0.0275,0.0475,0.0625, SURF_ID='CONE'/
&OBST ID='Cone', XB=-0.0625,-0.06,-0.025,-0.0225,0.0475,0.065, SURF_ID='CONE'/
&OBST ID='Cone', XB=-0.0625,-0.06,0.0225,0.025,0.0475,0.065, SURF_ID='CONE'/
&OBST ID='Cone', XB=-0.0625,-0.06,-0.0225,-0.02,0.05,0.065, SURF_ID='CONE'/
&OBST ID='Cone', XB=-0.0625,-0.06,0.02,0.0225,0.05,0.065, SURF_ID='CONE'/
&OBST ID='Cone', XB=-0.0625,-0.06,-0.02,-0.0175,0.05,0.0675, SURF_ID='CONE'/
&OBST ID='Cone', XB=-0.0625,-0.06,0.0175,0.02,0.05,0.0675, SURF_ID='CONE'/
&OBST ID='Cone', XB=-0.0625,-0.06,-0.0175,-0.015,0.0525,0.0675, SURF_ID='CONE'/
&OBST ID='Cone', XB=-0.0625,-0.06,0.015,0.0175,0.0525,0.0675, SURF_ID='CONE'/
&OBST ID='Cone', XB=-0.0625,-0.06,-0.015,-0.0125,0.0525,0.07, SURF_ID='CONE'/
&OBST ID='Cone', XB=-0.0625,-0.06,0.0125,0.015,0.0525,0.07, SURF_ID='CONE'/
&OBST ID='Cone', XB=-0.0625,-0.06,-0.0125,-5.0E-3,0.055,0.07, SURF_ID='CONE'/
&OBST ID='Cone', XB=-0.0625,-0.06,5.0E-3,0.0125,0.055,0.07, SURF_ID='CONE'/
&OBST ID='Cone', XB=-0.0625,-0.06,-5.0E-3,5.0E-3,0.055,0.0725, SURF_ID='CONE'/
&OBST ID='Cone', XB=-0.06,-0.0575,-0.0675,-0.065,0.025,0.0275, SURF_ID='CONE'/
&OBST ID='Cone', XB=-0.06,-0.0575,0.065,0.0675,0.025,0.0275, SURF_ID='CONE'/
&OBST ID='Cone', XB=-0.06,-0.0575,-0.065,-0.0625,0.025,0.03, SURF_ID='CONE'/
&OBST ID='Cone', XB=-0.06,-0.0575,0.0625,0.065,0.025,0.03, SURF_ID='CONE'/
&OBST ID='Cone', XB=-0.06,-0.0575,-0.0625,-0.06,0.025,0.0325, SURF_ID='CONE'/
&OBST ID='Cone', XB=-0.06,-0.0575,0.06,0.0625,0.025,0.0325, SURF_ID='CONE'/
&OBST ID='Cone', XB=-0.06,-0.0575,-0.06,-0.0575,0.025,0.0375, SURF_ID='CONE'/
&OBST ID='Cone', XB=-0.06,-0.0575,0.0575,0.06,0.025,0.0375, SURF_ID='CONE'/
&OBST ID='Cone', XB=-0.06,-0.0575,-0.0575,-0.055,0.025,0.04, SURF_ID='CONE'/
&OBST ID='Cone', XB=-0.06,-0.0575,0.055,0.0575,0.025,0.04, SURF_ID='CONE'/
&OBST ID='Cone', XB=-0.06,-0.0575,-0.055,-0.0525,0.025,0.0425, SURF_ID='CONE'/
&OBST ID='Cone', XB=-0.06,-0.0575,0.0525,0.055,0.025,0.0425, SURF_ID='CONE'/
&OBST ID='Cone', XB=-0.06,-0.0575,-0.0525,-0.05,0.0275,0.045, SURF_ID='CONE'/
&OBST ID='Cone', XB=-0.06,-0.0575,0.05,0.0525,0.0275,0.045, SURF_ID='CONE'/
&OBST ID='Cone', XB=-0.06,-0.0575,-0.05,-0.0475,0.03,0.0475, SURF_ID='CONE'/
&OBST ID='Cone', XB=-0.06,-0.0575,0.0475,0.05,0.03,0.0475, SURF_ID='CONE'/
&OBST ID='Cone', XB=-0.06,-0.0575,-0.0475,-0.045,0.0325,0.05, SURF_ID='CONE'/
&OBST ID='Cone', XB=-0.06,-0.0575,0.045,0.0475,0.0325,0.05, SURF_ID='CONE'/
&OBST ID='Cone', XB=-0.06,-0.0575,-0.045,-0.0425,0.035,0.0525, SURF_ID='CONE'/
&OBST ID='Cone', XB=-0.06,-0.0575,0.0425,0.045,0.035,0.0525, SURF_ID='CONE'/
&OBST ID='Cone', XB=-0.06,-0.0575,-0.0425,-0.04,0.0375,0.055, SURF_ID='CONE'/
&OBST ID='Cone', XB=-0.06,-0.0575,0.04,0.0425,0.0375,0.055, SURF_ID='CONE'/
&OBST ID='Cone', XB=-0.06,-0.0575,-0.04,-0.0375,0.04,0.0575, SURF_ID='CONE'/
&OBST ID='Cone', XB=-0.06,-0.0575,0.0375,0.04,0.04,0.0575, SURF_ID='CONE'/
&OBST ID='Cone', XB=-0.06,-0.0575,-0.0375,-0.035,0.0425,0.06, SURF_ID='CONE'/
&OBST ID='Cone', XB=-0.06,-0.0575,0.035,0.0375,0.0425,0.06, SURF_ID='CONE'/
&OBST ID='Cone', XB=-0.06,-0.0575,-0.035,-0.0325,0.045,0.06, SURF_ID='CONE'/
&OBST ID='Cone', XB=-0.06,-0.0575,0.0325,0.035,0.045,0.06, SURF_ID='CONE'/
&OBST ID='Cone', XB=-0.06,-0.0575,-0.0325,-0.03,0.0475,0.0625, SURF_ID='CONE'/
&OBST ID='Cone', XB=-0.06,-0.0575,0.03,0.0325,0.0475,0.0625, SURF_ID='CONE'/
&OBST ID='Cone', XB=-0.06,-0.0575,-0.03,-0.0275,0.05,0.065, SURF_ID='CONE'/
&OBST ID='Cone', XB=-0.06,-0.0575,0.0275,0.03,0.05,0.065, SURF_ID='CONE'/
&OBST ID='Cone', XB=-0.06,-0.0575,-0.0275,-0.025,0.05,0.0675, SURF_ID='CONE'/
&OBST ID='Cone', XB=-0.06,-0.0575,0.025,0.0275,0.05,0.0675, SURF_ID='CONE'/
&OBST ID='Cone', XB=-0.06,-0.0575,-0.025,-0.0225,0.0525,0.0675, SURF_ID='CONE'/
&OBST ID='Cone', XB=-0.06,-0.0575,0.0225,0.025,0.0525,0.0675, SURF_ID='CONE'/
&OBST ID='Cone', XB=-0.06,-0.0575,-0.0225,-0.02,0.0525,0.07, SURF_ID='CONE'/
&OBST ID='Cone', XB=-0.06,-0.0575,0.02,0.0225,0.0525,0.07, SURF_ID='CONE'/
&OBST ID='Cone', XB=-0.06,-0.0575,-0.02,-0.0175,0.055,0.07, SURF_ID='CONE'/
&OBST ID='Cone', XB=-0.06,-0.0575,0.0175,0.02,0.055,0.07, SURF_ID='CONE'/
&OBST ID='Cone', XB=-0.06,-0.0575,-0.0175,-0.015,0.055,0.0725, SURF_ID='CONE'/
&OBST ID='Cone', XB=-0.06,-0.0575,0.015,0.0175,0.055,0.0725, SURF_ID='CONE'/
&OBST ID='Cone', XB=-0.06,-0.0575,-0.015,-0.0125,0.0575,0.0725, SURF_ID='CONE'/
&OBST ID='Cone', XB=-0.06,-0.0575,0.0125,0.015,0.0575,0.0725, SURF_ID='CONE'/
&OBST ID='Cone', XB=-0.06,-0.0575,-0.0125,-7.5E-3,0.0575,0.075, SURF_ID='CONE'/
&OBST ID='Cone', XB=-0.06,-0.0575,7.5E-3,0.0125,0.0575,0.075, SURF_ID='CONE'/
&OBST ID='Cone', XB=-0.06,-0.0575,-7.5E-3,7.5E-3,0.06,0.075, SURF_ID='CONE'/
&OBST ID='Cone', XB=-0.0575,-0.055,-0.07,-0.0675,0.025,0.0275, SURF_ID='CONE'/
&OBST ID='Cone', XB=-0.0575,-0.055,0.0675,0.07,0.025,0.0275, SURF_ID='CONE'/
&OBST ID='Cone', XB=-0.0575,-0.055,-0.0675,-0.065,0.025,0.03, SURF_ID='CONE'/
&OBST ID='Cone', XB=-0.0575,-0.055,0.065,0.0675,0.025,0.03, SURF_ID='CONE'/
&OBST ID='Cone', XB=-0.0575,-0.055,-0.065,-0.0625,0.025,0.0325, SURF_ID='CONE'/
&OBST ID='Cone', XB=-0.0575,-0.055,0.0625,0.065,0.025,0.0325, SURF_ID='CONE'/
&OBST ID='Cone', XB=-0.0575,-0.055,-0.0625,-0.06,0.025,0.035, SURF_ID='CONE'/
&OBST ID='Cone', XB=-0.0575,-0.055,0.06,0.0625,0.025,0.035, SURF_ID='CONE'/
&OBST ID='Cone', XB=-0.0575,-0.055,-0.06,-0.0575,0.025,0.04, SURF_ID='CONE'/
&OBST ID='Cone', XB=-0.0575,-0.055,0.0575,0.06,0.025,0.04, SURF_ID='CONE'/
&OBST ID='Cone', XB=-0.0575,-0.055,-0.0575,-0.055,0.025,0.0425, SURF_ID='CONE'/
&OBST ID='Cone', XB=-0.0575,-0.055,0.055,0.0575,0.025,0.0425, SURF_ID='CONE'/
&OBST ID='Cone', XB=-0.0575,-0.055,-0.055,-0.0525,0.0275,0.045, SURF_ID='CONE'/
&OBST ID='Cone', XB=-0.0575,-0.055,0.0525,0.055,0.0275,0.045, SURF_ID='CONE'/
&OBST ID='Cone', XB=-0.0575,-0.055,-0.0525,-0.05,0.0325,0.0475, SURF_ID='CONE'/
&OBST ID='Cone', XB=-0.0575,-0.055,0.05,0.0525,0.0325,0.0475, SURF_ID='CONE'/
&OBST ID='Cone', XB=-0.0575,-0.055,-0.05,-0.0475,0.035,0.05, SURF_ID='CONE'/
&OBST ID='Cone', XB=-0.0575,-0.055,0.0475,0.05,0.035,0.05, SURF_ID='CONE'/
&OBST ID='Cone', XB=-0.0575,-0.055,-0.0475,-0.045,0.0375,0.0525, SURF_ID='CONE'/
&OBST ID='Cone', XB=-0.0575,-0.055,0.045,0.0475,0.0375,0.0525, SURF_ID='CONE'/
&OBST ID='Cone', XB=-0.0575,-0.055,-0.045,-0.0425,0.04,0.055, SURF_ID='CONE'/
&OBST ID='Cone', XB=-0.0575,-0.055,0.0425,0.045,0.04,0.055, SURF_ID='CONE'/
&OBST ID='Cone', XB=-0.0575,-0.055,-0.0425,-0.04,0.0425,0.0575, SURF_ID='CONE'/
&OBST ID='Cone', XB=-0.0575,-0.055,0.04,0.0425,0.0425,0.0575, SURF_ID='CONE'/
&OBST ID='Cone', XB=-0.0575,-0.055,-0.04,-0.0375,0.045,0.06, SURF_ID='CONE'/
&OBST ID='Cone', XB=-0.0575,-0.055,0.0375,0.04,0.045,0.06, SURF_ID='CONE'/
&OBST ID='Cone', XB=-0.0575,-0.055,-0.0375,-0.035,0.0475,0.0625, SURF_ID='CONE'/
&OBST ID='Cone', XB=-0.0575,-0.055,0.035,0.0375,0.0475,0.0625, SURF_ID='CONE'/
&OBST ID='Cone', XB=-0.0575,-0.055,-0.035,-0.0325,0.0475,0.065, SURF_ID='CONE'/
&OBST ID='Cone', XB=-0.0575,-0.055,0.0325,0.035,0.0475,0.065, SURF_ID='CONE'/
&OBST ID='Cone', XB=-0.0575,-0.055,-0.0325,-0.03,0.05,0.0675, SURF_ID='CONE'/
&OBST ID='Cone', XB=-0.0575,-0.055,0.03,0.0325,0.05,0.0675, SURF_ID='CONE'/
&OBST ID='Cone', XB=-0.0575,-0.055,-0.03,-0.0275,0.0525,0.0675, SURF_ID='CONE'/
&OBST ID='Cone', XB=-0.0575,-0.055,0.0275,0.03,0.0525,0.0675, SURF_ID='CONE'/
&OBST ID='Cone', XB=-0.0575,-0.055,-0.0275,-0.025,0.055,0.07, SURF_ID='CONE'/
&OBST ID='Cone', XB=-0.0575,-0.055,0.025,0.0275,0.055,0.07, SURF_ID='CONE'/
&OBST ID='Cone', XB=-0.0575,-0.055,-0.025,-0.0225,0.055,0.0725, SURF_ID='CONE'/
&OBST ID='Cone', XB=-0.0575,-0.055,0.0225,0.025,0.055,0.0725, SURF_ID='CONE'/
&OBST ID='Cone', XB=-0.0575,-0.055,-0.0225,-0.02,0.0575,0.0725, SURF_ID='CONE'/
&OBST ID='Cone', XB=-0.0575,-0.055,0.02,0.0225,0.0575,0.0725, SURF_ID='CONE'/
&OBST ID='Cone', XB=-0.0575,-0.055,-0.02,-0.0175,0.0575,0.075, SURF_ID='CONE'/
&OBST ID='Cone', XB=-0.0575,-0.055,0.0175,0.02,0.0575,0.075, SURF_ID='CONE'/
&OBST ID='Cone', XB=-0.0575,-0.055,-0.0175,-0.0125,0.06,0.0775, SURF_ID='CONE'/
&OBST ID='Cone', XB=-0.0575,-0.055,0.0125,0.0175,0.06,0.0775, SURF_ID='CONE'/
&OBST ID='Cone', XB=-0.0575,-0.055,-0.0125,-1.0E-2,0.0625,0.0775, SURF_ID='CONE'/
&OBST ID='Cone', XB=-0.0575,-0.055,0.01,0.0125,0.0625,0.0775, SURF_ID='CONE'/
&OBST ID='Cone', XB=-0.0575,-0.055,-1.0E-2,0.01,0.0625,0.08, SURF_ID='CONE'/
&OBST ID='Cone', XB=-0.055,-0.0525,-0.07,-0.0675,0.025,0.03, SURF_ID='CONE'/
&OBST ID='Cone', XB=-0.055,-0.0525,0.0675,0.07,0.025,0.03, SURF_ID='CONE'/
&OBST ID='Cone', XB=-0.055,-0.0525,-0.0675,-0.065,0.025,0.0325, SURF_ID='CONE'/
&OBST ID='Cone', XB=-0.055,-0.0525,0.065,0.0675,0.025,0.0325, SURF_ID='CONE'/
&OBST ID='Cone', XB=-0.055,-0.0525,-0.065,-0.0625,0.025,0.035, SURF_ID='CONE'/
&OBST ID='Cone', XB=-0.055,-0.0525,0.0625,0.065,0.025,0.035, SURF_ID='CONE'/
&OBST ID='Cone', XB=-0.055,-0.0525,-0.0625,-0.06,0.025,0.04, SURF_ID='CONE'/
&OBST ID='Cone', XB=-0.055,-0.0525,0.06,0.0625,0.025,0.04, SURF_ID='CONE'/
&OBST ID='Cone', XB=-0.055,-0.0525,-0.06,-0.0575,0.025,0.0425, SURF_ID='CONE'/
&OBST ID='Cone', XB=-0.055,-0.0525,0.0575,0.06,0.025,0.0425, SURF_ID='CONE'/
&OBST ID='Cone', XB=-0.055,-0.0525,-0.0575,-0.055,0.0275,0.045, SURF_ID='CONE'/
&OBST ID='Cone', XB=-0.055,-0.0525,0.055,0.0575,0.0275,0.045, SURF_ID='CONE'/
&OBST ID='Cone', XB=-0.055,-0.0525,-0.055,-0.0525,0.0325,0.0475, SURF_ID='CONE'/
&OBST ID='Cone', XB=-0.055,-0.0525,0.0525,0.055,0.0325,0.0475, SURF_ID='CONE'/
&OBST ID='Cone', XB=-0.055,-0.0525,-0.0525,-0.05,0.035,0.05, SURF_ID='CONE'/
&OBST ID='Cone', XB=-0.055,-0.0525,0.05,0.0525,0.035,0.05, SURF_ID='CONE'/
&OBST ID='Cone', XB=-0.055,-0.0525,-0.05,-0.0475,0.0375,0.0525, SURF_ID='CONE'/
&OBST ID='Cone', XB=-0.055,-0.0525,0.0475,0.05,0.0375,0.0525, SURF_ID='CONE'/
&OBST ID='Cone', XB=-0.055,-0.0525,-0.0475,-0.045,0.04,0.055, SURF_ID='CONE'/
&OBST ID='Cone', XB=-0.055,-0.0525,0.045,0.0475,0.04,0.055, SURF_ID='CONE'/
&OBST ID='Cone', XB=-0.055,-0.0525,-0.045,-0.0425,0.0425,0.06, SURF_ID='CONE'/
&OBST ID='Cone', XB=-0.055,-0.0525,0.0425,0.045,0.0425,0.06, SURF_ID='CONE'/
&OBST ID='Cone', XB=-0.055,-0.0525,-0.0425,-0.04,0.045,0.06, SURF_ID='CONE'/
&OBST ID='Cone', XB=-0.055,-0.0525,0.04,0.0425,0.045,0.06, SURF_ID='CONE'/
&OBST ID='Cone', XB=-0.055,-0.0525,-0.04,-0.0375,0.0475,0.0625, SURF_ID='CONE'/
&OBST ID='Cone', XB=-0.055,-0.0525,0.0375,0.04,0.0475,0.0625, SURF_ID='CONE'/
&OBST ID='Cone', XB=-0.055,-0.0525,-0.0375,-0.035,0.05,0.065, SURF_ID='CONE'/
&OBST ID='Cone', XB=-0.055,-0.0525,0.035,0.0375,0.05,0.065, SURF_ID='CONE'/
&OBST ID='Cone', XB=-0.055,-0.0525,-0.035,-0.0325,0.0525,0.0675, SURF_ID='CONE'/
&OBST ID='Cone', XB=-0.055,-0.0525,0.0325,0.035,0.0525,0.0675, SURF_ID='CONE'/
&OBST ID='Cone', XB=-0.055,-0.0525,-0.0325,-0.03,0.055,0.07, SURF_ID='CONE'/
&OBST ID='Cone', XB=-0.055,-0.0525,0.03,0.0325,0.055,0.07, SURF_ID='CONE'/
&OBST ID='Cone', XB=-0.055,-0.0525,-0.03,-0.0275,0.055,0.0725, SURF_ID='CONE'/
&OBST ID='Cone', XB=-0.055,-0.0525,0.0275,0.03,0.055,0.0725, SURF_ID='CONE'/
&OBST ID='Cone', XB=-0.055,-0.0525,-0.0275,-0.025,0.0575,0.075, SURF_ID='CONE'/
&OBST ID='Cone', XB=-0.055,-0.0525,0.025,0.0275,0.0575,0.075, SURF_ID='CONE'/
&OBST ID='Cone', XB=-0.055,-0.0525,-0.025,-0.0225,0.06,0.075, SURF_ID='CONE'/
&OBST ID='Cone', XB=-0.055,-0.0525,0.0225,0.025,0.06,0.075, SURF_ID='CONE'/
&OBST ID='Cone', XB=-0.055,-0.0525,-0.0225,-0.02,0.06,0.0775, SURF_ID='CONE'/
&OBST ID='Cone', XB=-0.055,-0.0525,0.02,0.0225,0.06,0.0775, SURF_ID='CONE'/
&OBST ID='Cone', XB=-0.055,-0.0525,-0.02,-0.0175,0.0625,0.08, SURF_ID='CONE'/
&OBST ID='Cone', XB=-0.055,-0.0525,0.0175,0.02,0.0625,0.08, SURF_ID='CONE'/
&OBST ID='Cone', XB=-0.055,-0.0525,-0.0175,-0.015,0.065,0.08, SURF_ID='CONE'/
&OBST ID='Cone', XB=-0.055,-0.0525,0.015,0.0175,0.065,0.08, SURF_ID='CONE'/
&OBST ID='Cone', XB=-0.055,-0.0525,-0.015,-1.0E-2,0.065,0.0825, SURF_ID='CONE'/
&OBST ID='Cone', XB=-0.055,-0.0525,0.01,0.015,0.065,0.0825, SURF_ID='CONE'/
&OBST ID='Cone', XB=-0.055,-0.0525,-1.0E-2,-5.0E-3,0.0675,0.0825, SURF_ID='CONE'/
&OBST ID='Cone', XB=-0.055,-0.0525,5.0E-3,0.01,0.0675,0.0825, SURF_ID='CONE'/
&OBST ID='Cone', XB=-0.055,-0.0525,-5.0E-3,5.0E-3,0.0675,0.085, SURF_ID='CONE'/
&OBST ID='Cone', XB=-0.0525,-0.05,-0.0725,-0.07,0.025,0.0275, SURF_ID='CONE'/
&OBST ID='Cone', XB=-0.0525,-0.05,0.07,0.0725,0.025,0.0275, SURF_ID='CONE'/
&OBST ID='Cone', XB=-0.0525,-0.05,-0.07,-0.0675,0.025,0.0325, SURF_ID='CONE'/
&OBST ID='Cone', XB=-0.0525,-0.05,0.0675,0.07,0.025,0.0325, SURF_ID='CONE'/
&OBST ID='Cone', XB=-0.0525,-0.05,-0.0675,-0.065,0.025,0.035, SURF_ID='CONE'/
&OBST ID='Cone', XB=-0.0525,-0.05,0.065,0.0675,0.025,0.035, SURF_ID='CONE'/
&OBST ID='Cone', XB=-0.0525,-0.05,-0.065,-0.0625,0.025,0.0375, SURF_ID='CONE'/
&OBST ID='Cone', XB=-0.0525,-0.05,0.0625,0.065,0.025,0.0375, SURF_ID='CONE'/
&OBST ID='Cone', XB=-0.0525,-0.05,-0.0625,-0.06,0.025,0.0425, SURF_ID='CONE'/
&OBST ID='Cone', XB=-0.0525,-0.05,0.06,0.0625,0.025,0.0425, SURF_ID='CONE'/
&OBST ID='Cone', XB=-0.0525,-0.05,-0.06,-0.0575,0.0275,0.045, SURF_ID='CONE'/
&OBST ID='Cone', XB=-0.0525,-0.05,0.0575,0.06,0.0275,0.045, SURF_ID='CONE'/
&OBST ID='Cone', XB=-0.0525,-0.05,-0.0575,-0.055,0.0325,0.0475, SURF_ID='CONE'/
&OBST ID='Cone', XB=-0.0525,-0.05,0.055,0.0575,0.0325,0.0475, SURF_ID='CONE'/
&OBST ID='Cone', XB=-0.0525,-0.05,-0.055,-0.0525,0.035,0.05, SURF_ID='CONE'/
&OBST ID='Cone', XB=-0.0525,-0.05,0.0525,0.055,0.035,0.05, SURF_ID='CONE'/
&OBST ID='Cone', XB=-0.0525,-0.05,-0.0525,-0.05,0.0375,0.0525, SURF_ID='CONE'/
&OBST ID='Cone', XB=-0.0525,-0.05,0.05,0.0525,0.0375,0.0525, SURF_ID='CONE'/
&OBST ID='Cone', XB=-0.0525,-0.05,-0.05,-0.0475,0.04,0.0575, SURF_ID='CONE'/
&OBST ID='Cone', XB=-0.0525,-0.05,0.0475,0.05,0.04,0.0575, SURF_ID='CONE'/
&OBST ID='Cone', XB=-0.0525,-0.05,-0.0475,-0.045,0.0425,0.06, SURF_ID='CONE'/
&OBST ID='Cone', XB=-0.0525,-0.05,0.045,0.0475,0.0425,0.06, SURF_ID='CONE'/
&OBST ID='Cone', XB=-0.0525,-0.05,-0.045,-0.0425,0.045,0.0625, SURF_ID='CONE'/
&OBST ID='Cone', XB=-0.0525,-0.05,0.0425,0.045,0.045,0.0625, SURF_ID='CONE'/
&OBST ID='Cone', XB=-0.0525,-0.05,-0.0425,-0.04,0.0475,0.065, SURF_ID='CONE'/
&OBST ID='Cone', XB=-0.0525,-0.05,0.04,0.0425,0.0475,0.065, SURF_ID='CONE'/
&OBST ID='Cone', XB=-0.0525,-0.05,-0.04,-0.0375,0.05,0.0675, SURF_ID='CONE'/
&OBST ID='Cone', XB=-0.0525,-0.05,0.0375,0.04,0.05,0.0675, SURF_ID='CONE'/
&OBST ID='Cone', XB=-0.0525,-0.05,-0.0375,-0.035,0.0525,0.07, SURF_ID='CONE'/
&OBST ID='Cone', XB=-0.0525,-0.05,0.035,0.0375,0.0525,0.07, SURF_ID='CONE'/
&OBST ID='Cone', XB=-0.0525,-0.05,-0.035,-0.0325,0.055,0.0725, SURF_ID='CONE'/
&OBST ID='Cone', XB=-0.0525,-0.05,0.0325,0.035,0.055,0.0725, SURF_ID='CONE'/
&OBST ID='Cone', XB=-0.0525,-0.05,-0.0325,-0.03,0.0575,0.075, SURF_ID='CONE'/
&OBST ID='Cone', XB=-0.0525,-0.05,0.03,0.0325,0.0575,0.075, SURF_ID='CONE'/
&OBST ID='Cone', XB=-0.0525,-0.05,-0.03,-0.0275,0.06,0.075, SURF_ID='CONE'/
&OBST ID='Cone', XB=-0.0525,-0.05,0.0275,0.03,0.06,0.075, SURF_ID='CONE'/
&OBST ID='Cone', XB=-0.0525,-0.05,-0.0275,-0.025,0.0625,0.0775, SURF_ID='CONE'/
&OBST ID='Cone', XB=-0.0525,-0.05,0.025,0.0275,0.0625,0.0775, SURF_ID='CONE'/
&OBST ID='Cone', XB=-0.0525,-0.05,-0.025,-0.0225,0.0625,0.08, SURF_ID='CONE'/
&OBST ID='Cone', XB=-0.0525,-0.05,0.0225,0.025,0.0625,0.08, SURF_ID='CONE'/
&OBST ID='Cone', XB=-0.0525,-0.05,-0.0225,-0.02,0.065,0.0825, SURF_ID='CONE'/
&OBST ID='Cone', XB=-0.0525,-0.05,0.02,0.0225,0.065,0.0825, SURF_ID='CONE'/
&OBST ID='Cone', XB=-0.0525,-0.05,-0.02,-0.0175,0.0675,0.0825, SURF_ID='CONE'/
&OBST ID='Cone', XB=-0.0525,-0.05,0.0175,0.02,0.0675,0.0825, SURF_ID='CONE'/
&OBST ID='Cone', XB=-0.0525,-0.05,-0.0175,-0.015,0.0675,0.085, SURF_ID='CONE'/
&OBST ID='Cone', XB=-0.0525,-0.05,0.015,0.0175,0.0675,0.085, SURF_ID='CONE'/
&OBST ID='Cone', XB=-0.0525,-0.05,-0.015,-1.0E-2,0.07,0.085, SURF_ID='CONE'/
&OBST ID='Cone', XB=-0.0525,-0.05,0.01,0.015,0.07,0.085, SURF_ID='CONE'/
&OBST ID='Cone', XB=-0.0525,-0.05,-1.0E-2,-5.0E-3,0.07,0.0875, SURF_ID='CONE'/
&OBST ID='Cone', XB=-0.0525,-0.05,5.0E-3,0.01,0.07,0.0875, SURF_ID='CONE'/
&OBST ID='Cone', XB=-0.0525,-0.05,-5.0E-3,5.0E-3,0.0725,0.0875, SURF_ID='CONE'/
&OBST ID='Cone', XB=-0.05,-0.0475,-0.075,-0.0725,0.025,0.0275, SURF_ID='CONE'/
&OBST ID='Cone', XB=-0.05,-0.0475,0.0725,0.075,0.025,0.0275, SURF_ID='CONE'/
&OBST ID='Cone', XB=-0.05,-0.0475,-0.0725,-0.07,0.025,0.03, SURF_ID='CONE'/
&OBST ID='Cone', XB=-0.05,-0.0475,0.07,0.0725,0.025,0.03, SURF_ID='CONE'/
&OBST ID='Cone', XB=-0.05,-0.0475,-0.07,-0.0675,0.025,0.035, SURF_ID='CONE'/
&OBST ID='Cone', XB=-0.05,-0.0475,0.0675,0.07,0.025,0.035, SURF_ID='CONE'/
&OBST ID='Cone', XB=-0.05,-0.0475,-0.0675,-0.065,0.025,0.0375, SURF_ID='CONE'/
&OBST ID='Cone', XB=-0.05,-0.0475,0.065,0.0675,0.025,0.0375, SURF_ID='CONE'/
&OBST ID='Cone', XB=-0.05,-0.0475,-0.065,-0.0625,0.025,0.04, SURF_ID='CONE'/
&OBST ID='Cone', XB=-0.05,-0.0475,0.0625,0.065,0.025,0.04, SURF_ID='CONE'/
&OBST ID='Cone', XB=-0.05,-0.0475,-0.0625,-0.06,0.0275,0.045, SURF_ID='CONE'/
&OBST ID='Cone', XB=-0.05,-0.0475,0.06,0.0625,0.0275,0.045, SURF_ID='CONE'/
&OBST ID='Cone', XB=-0.05,-0.0475,-0.06,-0.0575,0.03,0.0475, SURF_ID='CONE'/
&OBST ID='Cone', XB=-0.05,-0.0475,0.0575,0.06,0.03,0.0475, SURF_ID='CONE'/
&OBST ID='Cone', XB=-0.05,-0.0475,-0.0575,-0.055,0.035,0.05, SURF_ID='CONE'/
&OBST ID='Cone', XB=-0.05,-0.0475,0.055,0.0575,0.035,0.05, SURF_ID='CONE'/
&OBST ID='Cone', XB=-0.05,-0.0475,-0.055,-0.0525,0.0375,0.0525, SURF_ID='CONE'/
&OBST ID='Cone', XB=-0.05,-0.0475,0.0525,0.055,0.0375,0.0525, SURF_ID='CONE'/
&OBST ID='Cone', XB=-0.05,-0.0475,-0.0525,-0.05,0.04,0.0575, SURF_ID='CONE'/
&OBST ID='Cone', XB=-0.05,-0.0475,0.05,0.0525,0.04,0.0575, SURF_ID='CONE'/
&OBST ID='Cone', XB=-0.05,-0.0475,-0.05,-0.0475,0.0425,0.06, SURF_ID='CONE'/
&OBST ID='Cone', XB=-0.05,-0.0475,0.0475,0.05,0.0425,0.06, SURF_ID='CONE'/
&OBST ID='Cone', XB=-0.05,-0.0475,-0.0475,-0.045,0.045,0.0625, SURF_ID='CONE'/
&OBST ID='Cone', XB=-0.05,-0.0475,0.045,0.0475,0.045,0.0625, SURF_ID='CONE'/
&OBST ID='Cone', XB=-0.05,-0.0475,-0.045,-0.0425,0.0475,0.065, SURF_ID='CONE'/
&OBST ID='Cone', XB=-0.05,-0.0475,0.0425,0.045,0.0475,0.065, SURF_ID='CONE'/
&OBST ID='Cone', XB=-0.05,-0.0475,-0.0425,-0.04,0.0525,0.0675, SURF_ID='CONE'/
&OBST ID='Cone', XB=-0.05,-0.0475,0.04,0.0425,0.0525,0.0675, SURF_ID='CONE'/
&OBST ID='Cone', XB=-0.05,-0.0475,-0.04,-0.0375,0.055,0.07, SURF_ID='CONE'/
&OBST ID='Cone', XB=-0.05,-0.0475,0.0375,0.04,0.055,0.07, SURF_ID='CONE'/
&OBST ID='Cone', XB=-0.05,-0.0475,-0.0375,-0.035,0.0575,0.0725, SURF_ID='CONE'/
&OBST ID='Cone', XB=-0.05,-0.0475,0.035,0.0375,0.0575,0.0725, SURF_ID='CONE'/
&OBST ID='Cone', XB=-0.05,-0.0475,-0.035,-0.0325,0.0575,0.075, SURF_ID='CONE'/
&OBST ID='Cone', XB=-0.05,-0.0475,0.0325,0.035,0.0575,0.075, SURF_ID='CONE'/
&OBST ID='Cone', XB=-0.05,-0.0475,-0.0325,-0.03,0.06,0.0775, SURF_ID='CONE'/
&OBST ID='Cone', XB=-0.05,-0.0475,0.03,0.0325,0.06,0.0775, SURF_ID='CONE'/
&OBST ID='Cone', XB=-0.05,-0.0475,-0.03,-0.0275,0.0625,0.08, SURF_ID='CONE'/
&OBST ID='Cone', XB=-0.05,-0.0475,0.0275,0.03,0.0625,0.08, SURF_ID='CONE'/
&OBST ID='Cone', XB=-0.05,-0.0475,-0.0275,-0.025,0.065,0.0825, SURF_ID='CONE'/
&OBST ID='Cone', XB=-0.05,-0.0475,0.025,0.0275,0.065,0.0825, SURF_ID='CONE'/
&OBST ID='Cone', XB=-0.05,-0.0475,-0.025,-0.0225,0.0675,0.0825, SURF_ID='CONE'/
&OBST ID='Cone', XB=-0.05,-0.0475,0.0225,0.025,0.0675,0.0825, SURF_ID='CONE'/
&OBST ID='Cone', XB=-0.05,-0.0475,-0.0225,-0.02,0.0675,0.085, SURF_ID='CONE'/
&OBST ID='Cone', XB=-0.05,-0.0475,0.02,0.0225,0.0675,0.085, SURF_ID='CONE'/
&OBST ID='Cone', XB=-0.05,-0.0475,-0.02,-0.0175,0.07,0.0875, SURF_ID='CONE'/
&OBST ID='Cone', XB=-0.05,-0.0475,0.0175,0.02,0.07,0.0875, SURF_ID='CONE'/
&OBST ID='Cone', XB=-0.05,-0.0475,-0.0175,-0.015,0.0725,0.0875, SURF_ID='CONE'/
&OBST ID='Cone', XB=-0.05,-0.0475,0.015,0.0175,0.0725,0.0875, SURF_ID='CONE'/
&OBST ID='Cone', XB=-0.05,-0.0475,-0.015,-1.0E-2,0.0725,0.09, SURF_ID='CONE'/
&OBST ID='Cone', XB=-0.05,-0.0475,0.01,0.015,0.0725,0.09, SURF_ID='CONE'/
&OBST ID='Cone', XB=-0.05,-0.0475,-1.0E-2,0.01,0.075,0.09, SURF_ID='CONE'/
&OBST ID='Cone', XB=-0.0475,-0.045,-0.075,-0.0725,0.025,0.03, SURF_ID='CONE'/
&OBST ID='Cone', XB=-0.0475,-0.045,0.0725,0.075,0.025,0.03, SURF_ID='CONE'/
&OBST ID='Cone', XB=-0.0475,-0.045,-0.0725,-0.07,0.025,0.0325, SURF_ID='CONE'/
&OBST ID='Cone', XB=-0.0475,-0.045,0.07,0.0725,0.025,0.0325, SURF_ID='CONE'/
&OBST ID='Cone', XB=-0.0475,-0.045,-0.07,-0.0675,0.025,0.0375, SURF_ID='CONE'/
&OBST ID='Cone', XB=-0.0475,-0.045,0.0675,0.07,0.025,0.0375, SURF_ID='CONE'/
&OBST ID='Cone', XB=-0.0475,-0.045,-0.0675,-0.065,0.025,0.04, SURF_ID='CONE'/
&OBST ID='Cone', XB=-0.0475,-0.045,0.065,0.0675,0.025,0.04, SURF_ID='CONE'/
&OBST ID='Cone', XB=-0.0475,-0.045,-0.065,-0.0625,0.0275,0.0425, SURF_ID='CONE'/
&OBST ID='Cone', XB=-0.0475,-0.045,0.0625,0.065,0.0275,0.0425, SURF_ID='CONE'/
&OBST ID='Cone', XB=-0.0475,-0.045,-0.0625,-0.06,0.03,0.0475, SURF_ID='CONE'/
&OBST ID='Cone', XB=-0.0475,-0.045,0.06,0.0625,0.03,0.0475, SURF_ID='CONE'/
&OBST ID='Cone', XB=-0.0475,-0.045,-0.06,-0.0575,0.0325,0.05, SURF_ID='CONE'/
&OBST ID='Cone', XB=-0.0475,-0.045,0.0575,0.06,0.0325,0.05, SURF_ID='CONE'/
&OBST ID='Cone', XB=-0.0475,-0.045,-0.0575,-0.055,0.0375,0.0525, SURF_ID='CONE'/
&OBST ID='Cone', XB=-0.0475,-0.045,0.055,0.0575,0.0375,0.0525, SURF_ID='CONE'/
&OBST ID='Cone', XB=-0.0475,-0.045,-0.055,-0.0525,0.04,0.055, SURF_ID='CONE'/
&OBST ID='Cone', XB=-0.0475,-0.045,0.0525,0.055,0.04,0.055, SURF_ID='CONE'/
&OBST ID='Cone', XB=-0.0475,-0.045,-0.0525,-0.05,0.0425,0.06, SURF_ID='CONE'/
&OBST ID='Cone', XB=-0.0475,-0.045,0.05,0.0525,0.0425,0.06, SURF_ID='CONE'/
&OBST ID='Cone', XB=-0.0475,-0.045,-0.05,-0.0475,0.045,0.0625, SURF_ID='CONE'/
&OBST ID='Cone', XB=-0.0475,-0.045,0.0475,0.05,0.045,0.0625, SURF_ID='CONE'/
&OBST ID='Cone', XB=-0.0475,-0.045,-0.0475,-0.045,0.05,0.065, SURF_ID='CONE'/
&OBST ID='Cone', XB=-0.0475,-0.045,0.045,0.0475,0.05,0.065, SURF_ID='CONE'/
&OBST ID='Cone', XB=-0.0475,-0.045,-0.045,-0.0425,0.0525,0.0675, SURF_ID='CONE'/
&OBST ID='Cone', XB=-0.0475,-0.045,0.0425,0.045,0.0525,0.0675, SURF_ID='CONE'/
&OBST ID='Cone', XB=-0.0475,-0.045,-0.0425,-0.04,0.055,0.07, SURF_ID='CONE'/
&OBST ID='Cone', XB=-0.0475,-0.045,0.04,0.0425,0.055,0.07, SURF_ID='CONE'/
&OBST ID='Cone', XB=-0.0475,-0.045,-0.04,-0.0375,0.0575,0.0725, SURF_ID='CONE'/
&OBST ID='Cone', XB=-0.0475,-0.045,0.0375,0.04,0.0575,0.0725, SURF_ID='CONE'/
&OBST ID='Cone', XB=-0.0475,-0.045,-0.0375,-0.035,0.06,0.075, SURF_ID='CONE'/
&OBST ID='Cone', XB=-0.0475,-0.045,0.035,0.0375,0.06,0.075, SURF_ID='CONE'/
&OBST ID='Cone', XB=-0.0475,-0.045,-0.035,-0.0325,0.0625,0.0775, SURF_ID='CONE'/
&OBST ID='Cone', XB=-0.0475,-0.045,0.0325,0.035,0.0625,0.0775, SURF_ID='CONE'/
&OBST ID='Cone', XB=-0.0475,-0.045,-0.0325,-0.03,0.065,0.08, SURF_ID='CONE'/
&OBST ID='Cone', XB=-0.0475,-0.045,0.03,0.0325,0.065,0.08, SURF_ID='CONE'/
&OBST ID='Cone', XB=-0.0475,-0.045,-0.03,-0.0275,0.0675,0.0825, SURF_ID='CONE'/
&OBST ID='Cone', XB=-0.0475,-0.045,0.0275,0.03,0.0675,0.0825, SURF_ID='CONE'/
&OBST ID='Cone', XB=-0.0475,-0.045,-0.0275,-0.025,0.0675,0.085, SURF_ID='CONE'/
&OBST ID='Cone', XB=-0.0475,-0.045,0.025,0.0275,0.0675,0.085, SURF_ID='CONE'/
&OBST ID='Cone', XB=-0.0475,-0.045,-0.025,-0.0225,0.07,0.0875, SURF_ID='CONE'/
&OBST ID='Cone', XB=-0.0475,-0.045,0.0225,0.025,0.07,0.0875, SURF_ID='CONE'/
&OBST ID='Cone', XB=-0.0475,-0.045,-0.0225,-0.02,0.0725,0.09, SURF_ID='CONE'/
&OBST ID='Cone', XB=-0.0475,-0.045,0.02,0.0225,0.0725,0.09, SURF_ID='CONE'/
&OBST ID='Cone', XB=-0.0475,-0.045,-0.02,-0.015,0.075,0.09, SURF_ID='CONE'/
&OBST ID='Cone', XB=-0.0475,-0.045,0.015,0.02,0.075,0.09, SURF_ID='CONE'/
&OBST ID='Cone', XB=-0.0475,-0.045,-0.015,-7.5E-3,0.0775,0.09, SURF_ID='CONE'/
&OBST ID='Cone', XB=-0.0475,-0.045,7.5E-3,0.015,0.0775,0.09, SURF_ID='CONE'/
&OBST ID='Cone', XB=-0.0475,-0.045,-7.5E-3,7.5E-3,0.08,0.09, SURF_ID='CONE'/
&OBST ID='Cone', XB=-0.0475,-0.0425,-0.0775,-0.075,0.025,0.0275, SURF_ID='CONE'/
&OBST ID='Cone', XB=-0.0475,-0.0425,0.075,0.0775,0.025,0.0275, SURF_ID='CONE'/
&OBST ID='Cone', XB=-0.045,-0.0425,-0.075,-0.0725,0.025,0.0325, SURF_ID='CONE'/
&OBST ID='Cone', XB=-0.045,-0.0425,0.0725,0.075,0.025,0.0325, SURF_ID='CONE'/
&OBST ID='Cone', XB=-0.045,-0.0425,-0.0725,-0.07,0.025,0.035, SURF_ID='CONE'/
&OBST ID='Cone', XB=-0.045,-0.0425,0.07,0.0725,0.025,0.035, SURF_ID='CONE'/
&OBST ID='Cone', XB=-0.045,-0.0425,-0.0675,-0.065,0.025,0.0425, SURF_ID='CONE'/
&OBST ID='Cone', XB=-0.045,-0.0425,0.065,0.0675,0.025,0.0425, SURF_ID='CONE'/
&OBST ID='Cone', XB=-0.045,-0.0425,-0.065,-0.0625,0.03,0.045, SURF_ID='CONE'/
&OBST ID='Cone', XB=-0.045,-0.0425,0.0625,0.065,0.03,0.045, SURF_ID='CONE'/
&OBST ID='Cone', XB=-0.045,-0.0425,-0.0625,-0.06,0.0325,0.05, SURF_ID='CONE'/
&OBST ID='Cone', XB=-0.045,-0.0425,0.06,0.0625,0.0325,0.05, SURF_ID='CONE'/
&OBST ID='Cone', XB=-0.045,-0.0425,-0.06,-0.0575,0.035,0.0525, SURF_ID='CONE'/
&OBST ID='Cone', XB=-0.045,-0.0425,0.0575,0.06,0.035,0.0525, SURF_ID='CONE'/
&OBST ID='Cone', XB=-0.045,-0.0425,-0.0575,-0.055,0.04,0.055, SURF_ID='CONE'/
&OBST ID='Cone', XB=-0.045,-0.0425,0.055,0.0575,0.04,0.055, SURF_ID='CONE'/
&OBST ID='Cone', XB=-0.045,-0.0425,-0.055,-0.0525,0.0425,0.06, SURF_ID='CONE'/
&OBST ID='Cone', XB=-0.045,-0.0425,0.0525,0.055,0.0425,0.06, SURF_ID='CONE'/
&OBST ID='Cone', XB=-0.045,-0.0425,-0.0525,-0.05,0.045,0.0625, SURF_ID='CONE'/
&OBST ID='Cone', XB=-0.045,-0.0425,0.05,0.0525,0.045,0.0625, SURF_ID='CONE'/
&OBST ID='Cone', XB=-0.045,-0.0425,-0.05,-0.0475,0.0475,0.065, SURF_ID='CONE'/
&OBST ID='Cone', XB=-0.045,-0.0425,0.0475,0.05,0.0475,0.065, SURF_ID='CONE'/
&OBST ID='Cone', XB=-0.045,-0.0425,-0.0475,-0.045,0.0525,0.0675, SURF_ID='CONE'/
&OBST ID='Cone', XB=-0.045,-0.0425,0.045,0.0475,0.0525,0.0675, SURF_ID='CONE'/
&OBST ID='Cone', XB=-0.045,-0.0425,-0.045,-0.0425,0.055,0.07, SURF_ID='CONE'/
&OBST ID='Cone', XB=-0.045,-0.0425,0.0425,0.045,0.055,0.07, SURF_ID='CONE'/
&OBST ID='Cone', XB=-0.045,-0.0425,-0.0425,-0.04,0.0575,0.075, SURF_ID='CONE'/
&OBST ID='Cone', XB=-0.045,-0.0425,0.04,0.0425,0.0575,0.075, SURF_ID='CONE'/
&OBST ID='Cone', XB=-0.045,-0.0425,-0.04,-0.0375,0.06,0.0775, SURF_ID='CONE'/
&OBST ID='Cone', XB=-0.045,-0.0425,0.0375,0.04,0.06,0.0775, SURF_ID='CONE'/
&OBST ID='Cone', XB=-0.045,-0.0425,-0.0375,-0.035,0.0625,0.08, SURF_ID='CONE'/
&OBST ID='Cone', XB=-0.045,-0.0425,0.035,0.0375,0.0625,0.08, SURF_ID='CONE'/
&OBST ID='Cone', XB=-0.045,-0.0425,-0.035,-0.0325,0.065,0.0825, SURF_ID='CONE'/
&OBST ID='Cone', XB=-0.045,-0.0425,0.0325,0.035,0.065,0.0825, SURF_ID='CONE'/
&OBST ID='Cone', XB=-0.045,-0.0425,-0.0325,-0.03,0.0675,0.085, SURF_ID='CONE'/
&OBST ID='Cone', XB=-0.045,-0.0425,0.03,0.0325,0.0675,0.085, SURF_ID='CONE'/
&OBST ID='Cone', XB=-0.045,-0.0425,-0.03,-0.0275,0.07,0.0875, SURF_ID='CONE'/
&OBST ID='Cone', XB=-0.045,-0.0425,0.0275,0.03,0.07,0.0875, SURF_ID='CONE'/
&OBST ID='Cone', XB=-0.045,-0.0425,-0.0275,-0.025,0.0725,0.0875, SURF_ID='CONE'/
&OBST ID='Cone', XB=-0.045,-0.0425,0.025,0.0275,0.0725,0.0875, SURF_ID='CONE'/
&OBST ID='Cone', XB=-0.045,-0.0425,-0.025,-0.02,0.075,0.09, SURF_ID='CONE'/
&OBST ID='Cone', XB=-0.045,-0.0425,0.02,0.025,0.075,0.09, SURF_ID='CONE'/
&OBST ID='Cone', XB=-0.045,-0.0425,-0.02,-0.0175,0.0775,0.09, SURF_ID='CONE'/
&OBST ID='Cone', XB=-0.045,-0.0425,0.0175,0.02,0.0775,0.09, SURF_ID='CONE'/
&OBST ID='Cone', XB=-0.045,-0.0425,-0.0175,-0.0125,0.08,0.09, SURF_ID='CONE'/
&OBST ID='Cone', XB=-0.045,-0.0425,0.0125,0.0175,0.08,0.09, SURF_ID='CONE'/
&OBST ID='Cone', XB=-0.045,-0.0425,-0.0125,-2.5E-3,0.0825,0.09, SURF_ID='CONE'/
&OBST ID='Cone', XB=-0.045,-0.0425,2.5E-3,0.0125,0.0825,0.09, SURF_ID='CONE'/
&OBST ID='Cone', XB=-0.045,-0.0425,-2.5E-3,2.5E-3,0.085,0.09, SURF_ID='CONE'/
&OBST ID='Cone', XB=-0.045,-0.04,-0.07,-0.0675,0.025,0.04, SURF_ID='CONE'/
&OBST ID='Cone', XB=-0.045,-0.04,0.0675,0.07,0.025,0.04, SURF_ID='CONE'/
&OBST ID='Cone', XB=-0.0425,-0.04,-0.0775,-0.075,0.025,0.03, SURF_ID='CONE'/
&OBST ID='Cone', XB=-0.0425,-0.04,0.075,0.0775,0.025,0.03, SURF_ID='CONE'/
&OBST ID='Cone', XB=-0.0425,-0.04,-0.0725,-0.07,0.025,0.0375, SURF_ID='CONE'/
&OBST ID='Cone', XB=-0.0425,-0.04,0.07,0.0725,0.025,0.0375, SURF_ID='CONE'/
&OBST ID='Cone', XB=-0.0425,-0.04,-0.0675,-0.065,0.0275,0.045, SURF_ID='CONE'/
&OBST ID='Cone', XB=-0.0425,-0.04,0.065,0.0675,0.0275,0.045, SURF_ID='CONE'/
&OBST ID='Cone', XB=-0.0425,-0.04,-0.065,-0.0625,0.0325,0.0475, SURF_ID='CONE'/
&OBST ID='Cone', XB=-0.0425,-0.04,0.0625,0.065,0.0325,0.0475, SURF_ID='CONE'/
&OBST ID='Cone', XB=-0.0425,-0.04,-0.0625,-0.06,0.035,0.0525, SURF_ID='CONE'/
&OBST ID='Cone', XB=-0.0425,-0.04,0.06,0.0625,0.035,0.0525, SURF_ID='CONE'/
&OBST ID='Cone', XB=-0.0425,-0.04,-0.06,-0.0575,0.0375,0.055, SURF_ID='CONE'/
&OBST ID='Cone', XB=-0.0425,-0.04,0.0575,0.06,0.0375,0.055, SURF_ID='CONE'/
&OBST ID='Cone', XB=-0.0425,-0.04,-0.0575,-0.055,0.0425,0.0575, SURF_ID='CONE'/
&OBST ID='Cone', XB=-0.0425,-0.04,0.055,0.0575,0.0425,0.0575, SURF_ID='CONE'/
&OBST ID='Cone', XB=-0.0425,-0.04,-0.055,-0.0525,0.045,0.06, SURF_ID='CONE'/
&OBST ID='Cone', XB=-0.0425,-0.04,0.0525,0.055,0.045,0.06, SURF_ID='CONE'/
&OBST ID='Cone', XB=-0.0425,-0.04,-0.0525,-0.05,0.0475,0.065, SURF_ID='CONE'/
&OBST ID='Cone', XB=-0.0425,-0.04,0.05,0.0525,0.0475,0.065, SURF_ID='CONE'/
&OBST ID='Cone', XB=-0.0425,-0.04,-0.05,-0.0475,0.0525,0.0675, SURF_ID='CONE'/
&OBST ID='Cone', XB=-0.0425,-0.04,0.0475,0.05,0.0525,0.0675, SURF_ID='CONE'/
&OBST ID='Cone', XB=-0.0425,-0.04,-0.0475,-0.045,0.055,0.07, SURF_ID='CONE'/
&OBST ID='Cone', XB=-0.0425,-0.04,0.045,0.0475,0.055,0.07, SURF_ID='CONE'/
&OBST ID='Cone', XB=-0.0425,-0.04,-0.045,-0.0425,0.0575,0.075, SURF_ID='CONE'/
&OBST ID='Cone', XB=-0.0425,-0.04,0.0425,0.045,0.0575,0.075, SURF_ID='CONE'/
&OBST ID='Cone', XB=-0.0425,-0.04,-0.0425,-0.04,0.06,0.0775, SURF_ID='CONE'/
&OBST ID='Cone', XB=-0.0425,-0.04,0.04,0.0425,0.06,0.0775, SURF_ID='CONE'/
&OBST ID='Cone', XB=-0.0425,-0.04,-0.04,-0.0375,0.0625,0.08, SURF_ID='CONE'/
&OBST ID='Cone', XB=-0.0425,-0.04,0.0375,0.04,0.0625,0.08, SURF_ID='CONE'/
&OBST ID='Cone', XB=-0.0425,-0.04,-0.0375,-0.035,0.065,0.0825, SURF_ID='CONE'/
&OBST ID='Cone', XB=-0.0425,-0.04,0.035,0.0375,0.065,0.0825, SURF_ID='CONE'/
&OBST ID='Cone', XB=-0.0425,-0.04,-0.035,-0.0325,0.0675,0.085, SURF_ID='CONE'/
&OBST ID='Cone', XB=-0.0425,-0.04,0.0325,0.035,0.0675,0.085, SURF_ID='CONE'/
&OBST ID='Cone', XB=-0.0425,-0.04,-0.0325,-0.03,0.07,0.0875, SURF_ID='CONE'/
&OBST ID='Cone', XB=-0.0425,-0.04,0.03,0.0325,0.07,0.0875, SURF_ID='CONE'/
&OBST ID='Cone', XB=-0.0425,-0.04,-0.03,-0.0275,0.0725,0.09, SURF_ID='CONE'/
&OBST ID='Cone', XB=-0.0425,-0.04,0.0275,0.03,0.0725,0.09, SURF_ID='CONE'/
&OBST ID='Cone', XB=-0.0425,-0.04,-0.0275,-0.025,0.075,0.09, SURF_ID='CONE'/
&OBST ID='Cone', XB=-0.0425,-0.04,0.025,0.0275,0.075,0.09, SURF_ID='CONE'/
&OBST ID='Cone', XB=-0.0425,-0.04,-0.025,-0.0225,0.0775,0.09, SURF_ID='CONE'/
&OBST ID='Cone', XB=-0.0425,-0.04,0.0225,0.025,0.0775,0.09, SURF_ID='CONE'/
&OBST ID='Cone', XB=-0.0425,-0.04,-0.0225,-0.02,0.08,0.09, SURF_ID='CONE'/
&OBST ID='Cone', XB=-0.0425,-0.04,0.02,0.0225,0.08,0.09, SURF_ID='CONE'/
&OBST ID='Cone', XB=-0.0425,-0.04,-0.02,-0.015,0.0825,0.09, SURF_ID='CONE'/
&OBST ID='Cone', XB=-0.0425,-0.04,0.015,0.02,0.0825,0.09, SURF_ID='CONE'/
&OBST ID='Cone', XB=-0.0425,-0.04,-0.015,-1.0E-2,0.085,0.09, SURF_ID='CONE'/
&OBST ID='Cone', XB=-0.0425,-0.04,0.01,0.015,0.085,0.09, SURF_ID='CONE'/
&OBST ID='Cone', XB=-0.0425,-0.04,-1.0E-2,0.01,0.0875,0.09, SURF_ID='CONE'/
&OBST ID='Cone', XB=-0.0425,-0.0375,-0.08,-0.0775,0.025,0.0275, SURF_ID='CONE'/
&OBST ID='Cone', XB=-0.0425,-0.0375,0.0775,0.08,0.025,0.0275, SURF_ID='CONE'/
&OBST ID='Cone', XB=-0.0425,-0.0375,-0.075,-0.0725,0.025,0.035, SURF_ID='CONE'/
&OBST ID='Cone', XB=-0.0425,-0.0375,0.0725,0.075,0.025,0.035, SURF_ID='CONE'/
&OBST ID='Cone', XB=-0.04,-0.0375,-0.0775,-0.075,0.025,0.0325, SURF_ID='CONE'/
&OBST ID='Cone', XB=-0.04,-0.0375,0.075,0.0775,0.025,0.0325, SURF_ID='CONE'/
&OBST ID='Cone', XB=-0.04,-0.0375,-0.0725,-0.07,0.025,0.04, SURF_ID='CONE'/
&OBST ID='Cone', XB=-0.04,-0.0375,0.07,0.0725,0.025,0.04, SURF_ID='CONE'/
&OBST ID='Cone', XB=-0.04,-0.0375,-0.07,-0.0675,0.0275,0.0425, SURF_ID='CONE'/
&OBST ID='Cone', XB=-0.04,-0.0375,0.0675,0.07,0.0275,0.0425, SURF_ID='CONE'/
&OBST ID='Cone', XB=-0.04,-0.0375,-0.0675,-0.065,0.03,0.0475, SURF_ID='CONE'/
&OBST ID='Cone', XB=-0.04,-0.0375,0.065,0.0675,0.03,0.0475, SURF_ID='CONE'/
&OBST ID='Cone', XB=-0.04,-0.0375,-0.065,-0.0625,0.035,0.05, SURF_ID='CONE'/
&OBST ID='Cone', XB=-0.04,-0.0375,0.0625,0.065,0.035,0.05, SURF_ID='CONE'/
&OBST ID='Cone', XB=-0.04,-0.0375,-0.0625,-0.06,0.0375,0.0525, SURF_ID='CONE'/
&OBST ID='Cone', XB=-0.04,-0.0375,0.06,0.0625,0.0375,0.0525, SURF_ID='CONE'/
&OBST ID='Cone', XB=-0.04,-0.0375,-0.06,-0.0575,0.04,0.0575, SURF_ID='CONE'/
&OBST ID='Cone', XB=-0.04,-0.0375,0.0575,0.06,0.04,0.0575, SURF_ID='CONE'/
&OBST ID='Cone', XB=-0.04,-0.0375,-0.0575,-0.055,0.045,0.06, SURF_ID='CONE'/
&OBST ID='Cone', XB=-0.04,-0.0375,0.055,0.0575,0.045,0.06, SURF_ID='CONE'/
&OBST ID='Cone', XB=-0.04,-0.0375,-0.055,-0.0525,0.0475,0.0625, SURF_ID='CONE'/
&OBST ID='Cone', XB=-0.04,-0.0375,0.0525,0.055,0.0475,0.0625, SURF_ID='CONE'/
&OBST ID='Cone', XB=-0.04,-0.0375,-0.0525,-0.05,0.05,0.0675, SURF_ID='CONE'/
&OBST ID='Cone', XB=-0.04,-0.0375,0.05,0.0525,0.05,0.0675, SURF_ID='CONE'/
&OBST ID='Cone', XB=-0.04,-0.0375,-0.05,-0.0475,0.055,0.07, SURF_ID='CONE'/
&OBST ID='Cone', XB=-0.04,-0.0375,0.0475,0.05,0.055,0.07, SURF_ID='CONE'/
&OBST ID='Cone', XB=-0.04,-0.0375,-0.0475,-0.045,0.0575,0.0725, SURF_ID='CONE'/
&OBST ID='Cone', XB=-0.04,-0.0375,0.045,0.0475,0.0575,0.0725, SURF_ID='CONE'/
&OBST ID='Cone', XB=-0.04,-0.0375,-0.045,-0.0425,0.06,0.0775, SURF_ID='CONE'/
&OBST ID='Cone', XB=-0.04,-0.0375,0.0425,0.045,0.06,0.0775, SURF_ID='CONE'/
&OBST ID='Cone', XB=-0.04,-0.0375,-0.0425,-0.04,0.0625,0.08, SURF_ID='CONE'/
&OBST ID='Cone', XB=-0.04,-0.0375,0.04,0.0425,0.0625,0.08, SURF_ID='CONE'/
&OBST ID='Cone', XB=-0.04,-0.0375,-0.04,-0.0375,0.065,0.0825, SURF_ID='CONE'/
&OBST ID='Cone', XB=-0.04,-0.0375,0.0375,0.04,0.065,0.0825, SURF_ID='CONE'/
&OBST ID='Cone', XB=-0.04,-0.0375,-0.0375,-0.035,0.07,0.085, SURF_ID='CONE'/
&OBST ID='Cone', XB=-0.04,-0.0375,0.035,0.0375,0.07,0.085, SURF_ID='CONE'/
&OBST ID='Cone', XB=-0.04,-0.0375,-0.035,-0.0325,0.0725,0.0875, SURF_ID='CONE'/
&OBST ID='Cone', XB=-0.04,-0.0375,0.0325,0.035,0.0725,0.0875, SURF_ID='CONE'/
&OBST ID='Cone', XB=-0.04,-0.0375,-0.0325,-0.03,0.075,0.09, SURF_ID='CONE'/
&OBST ID='Cone', XB=-0.04,-0.0375,0.03,0.0325,0.075,0.09, SURF_ID='CONE'/
&OBST ID='Cone', XB=-0.04,-0.0375,-0.03,-0.0275,0.0775,0.09, SURF_ID='CONE'/
&OBST ID='Cone', XB=-0.04,-0.0375,0.0275,0.03,0.0775,0.09, SURF_ID='CONE'/
&OBST ID='Cone', XB=-0.04,-0.0375,-0.0275,-0.0225,0.08,0.09, SURF_ID='CONE'/
&OBST ID='Cone', XB=-0.04,-0.0375,0.0225,0.0275,0.08,0.09, SURF_ID='CONE'/
&OBST ID='Cone', XB=-0.04,-0.0375,-0.0225,-0.02,0.0825,0.09, SURF_ID='CONE'/
&OBST ID='Cone', XB=-0.04,-0.0375,0.02,0.0225,0.0825,0.09, SURF_ID='CONE'/
&OBST ID='Cone', XB=-0.04,-0.0375,-0.02,-0.0175,0.085,0.09, SURF_ID='CONE'/
&OBST ID='Cone', XB=-0.04,-0.0375,0.0175,0.02,0.085,0.09, SURF_ID='CONE'/
&OBST ID='Cone', XB=-0.04,-0.0375,-0.0175,-0.0125,0.0875,0.09, SURF_ID='CONE'/
&OBST ID='Cone', XB=-0.04,-0.0375,0.0125,0.0175,0.0875,0.09, SURF_ID='CONE'/
&OBST ID='Cone', XB=-0.0375,-0.035,-0.08,-0.0775,0.025,0.03, SURF_ID='CONE'/
&OBST ID='Cone', XB=-0.0375,-0.035,0.0775,0.08,0.025,0.03, SURF_ID='CONE'/
&OBST ID='Cone', XB=-0.0375,-0.035,-0.075,-0.0725,0.025,0.0375, SURF_ID='CONE'/
&OBST ID='Cone', XB=-0.0375,-0.035,0.0725,0.075,0.025,0.0375, SURF_ID='CONE'/
&OBST ID='Cone', XB=-0.0375,-0.035,-0.0725,-0.07,0.025,0.0425, SURF_ID='CONE'/
&OBST ID='Cone', XB=-0.0375,-0.035,0.07,0.0725,0.025,0.0425, SURF_ID='CONE'/
&OBST ID='Cone', XB=-0.0375,-0.035,-0.07,-0.0675,0.03,0.045, SURF_ID='CONE'/
&OBST ID='Cone', XB=-0.0375,-0.035,0.0675,0.07,0.03,0.045, SURF_ID='CONE'/
&OBST ID='Cone', XB=-0.0375,-0.035,-0.0675,-0.065,0.0325,0.0475, SURF_ID='CONE'/
&OBST ID='Cone', XB=-0.0375,-0.035,0.065,0.0675,0.0325,0.0475, SURF_ID='CONE'/
&OBST ID='Cone', XB=-0.0375,-0.035,-0.065,-0.0625,0.035,0.0525, SURF_ID='CONE'/
&OBST ID='Cone', XB=-0.0375,-0.035,0.0625,0.065,0.035,0.0525, SURF_ID='CONE'/
&OBST ID='Cone', XB=-0.0375,-0.035,-0.0625,-0.06,0.04,0.055, SURF_ID='CONE'/
&OBST ID='Cone', XB=-0.0375,-0.035,0.06,0.0625,0.04,0.055, SURF_ID='CONE'/
&OBST ID='Cone', XB=-0.0375,-0.035,-0.06,-0.0575,0.0425,0.06, SURF_ID='CONE'/
&OBST ID='Cone', XB=-0.0375,-0.035,0.0575,0.06,0.0425,0.06, SURF_ID='CONE'/
&OBST ID='Cone', XB=-0.0375,-0.035,-0.0575,-0.055,0.0475,0.0625, SURF_ID='CONE'/
&OBST ID='Cone', XB=-0.0375,-0.035,0.055,0.0575,0.0475,0.0625, SURF_ID='CONE'/
&OBST ID='Cone', XB=-0.0375,-0.035,-0.055,-0.0525,0.05,0.065, SURF_ID='CONE'/
&OBST ID='Cone', XB=-0.0375,-0.035,0.0525,0.055,0.05,0.065, SURF_ID='CONE'/
&OBST ID='Cone', XB=-0.0375,-0.035,-0.0525,-0.05,0.0525,0.07, SURF_ID='CONE'/
&OBST ID='Cone', XB=-0.0375,-0.035,0.05,0.0525,0.0525,0.07, SURF_ID='CONE'/
&OBST ID='Cone', XB=-0.0375,-0.035,-0.05,-0.0475,0.0575,0.0725, SURF_ID='CONE'/
&OBST ID='Cone', XB=-0.0375,-0.035,0.0475,0.05,0.0575,0.0725, SURF_ID='CONE'/
&OBST ID='Cone', XB=-0.0375,-0.035,-0.0475,-0.045,0.06,0.075, SURF_ID='CONE'/
&OBST ID='Cone', XB=-0.0375,-0.035,0.045,0.0475,0.06,0.075, SURF_ID='CONE'/
&OBST ID='Cone', XB=-0.0375,-0.035,-0.045,-0.0425,0.0625,0.08, SURF_ID='CONE'/
&OBST ID='Cone', XB=-0.0375,-0.035,0.0425,0.045,0.0625,0.08, SURF_ID='CONE'/
&OBST ID='Cone', XB=-0.0375,-0.035,-0.0425,-0.04,0.065,0.0825, SURF_ID='CONE'/
&OBST ID='Cone', XB=-0.0375,-0.035,0.04,0.0425,0.065,0.0825, SURF_ID='CONE'/
&OBST ID='Cone', XB=-0.0375,-0.035,-0.04,-0.0375,0.07,0.085, SURF_ID='CONE'/
&OBST ID='Cone', XB=-0.0375,-0.035,0.0375,0.04,0.07,0.085, SURF_ID='CONE'/
&OBST ID='Cone', XB=-0.0375,-0.035,-0.0375,-0.035,0.0725,0.0875, SURF_ID='CONE'/
&OBST ID='Cone', XB=-0.0375,-0.035,0.035,0.0375,0.0725,0.0875, SURF_ID='CONE'/
&OBST ID='Cone', XB=-0.0375,-0.035,-0.035,-0.0325,0.075,0.09, SURF_ID='CONE'/
&OBST ID='Cone', XB=-0.0375,-0.035,0.0325,0.035,0.075,0.09, SURF_ID='CONE'/
&OBST ID='Cone', XB=-0.0375,-0.035,-0.0325,-0.03,0.0775,0.09, SURF_ID='CONE'/
&OBST ID='Cone', XB=-0.0375,-0.035,0.03,0.0325,0.0775,0.09, SURF_ID='CONE'/
&OBST ID='Cone', XB=-0.0375,-0.035,-0.03,-0.0275,0.08,0.09, SURF_ID='CONE'/
&OBST ID='Cone', XB=-0.0375,-0.035,0.0275,0.03,0.08,0.09, SURF_ID='CONE'/
&OBST ID='Cone', XB=-0.0375,-0.035,-0.0275,-0.025,0.0825,0.09, SURF_ID='CONE'/
&OBST ID='Cone', XB=-0.0375,-0.035,0.025,0.0275,0.0825,0.09, SURF_ID='CONE'/
&OBST ID='Cone', XB=-0.0375,-0.035,-0.025,-0.0225,0.085,0.09, SURF_ID='CONE'/
&OBST ID='Cone', XB=-0.0375,-0.035,0.0225,0.025,0.085,0.09, SURF_ID='CONE'/
&OBST ID='Cone', XB=-0.0375,-0.035,-0.0225,-0.02,0.0875,0.09, SURF_ID='CONE'/
&OBST ID='Cone', XB=-0.0375,-0.035,0.02,0.0225,0.0875,0.09, SURF_ID='CONE'/
&OBST ID='Cone', XB=-0.0375,-0.0325,-0.0825,-0.08,0.025,0.0275, SURF_ID='CONE'/
&OBST ID='Cone', XB=-0.0375,-0.0325,0.08,0.0825,0.025,0.0275, SURF_ID='CONE'/
&OBST ID='Cone', XB=-0.0375,-0.0325,-0.0775,-0.075,0.025,0.035, SURF_ID='CONE'/
&OBST ID='Cone', XB=-0.0375,-0.0325,0.075,0.0775,0.025,0.035, SURF_ID='CONE'/
&OBST ID='Cone', XB=-0.035,-0.0325,-0.0725,-0.07,0.0275,0.0425, SURF_ID='CONE'/
&OBST ID='Cone', XB=-0.035,-0.0325,0.07,0.0725,0.0275,0.0425, SURF_ID='CONE'/
&OBST ID='Cone', XB=-0.035,-0.0325,-0.07,-0.0675,0.03,0.0475, SURF_ID='CONE'/
&OBST ID='Cone', XB=-0.035,-0.0325,0.0675,0.07,0.03,0.0475, SURF_ID='CONE'/
&OBST ID='Cone', XB=-0.035,-0.0325,-0.0675,-0.065,0.035,0.05, SURF_ID='CONE'/
&OBST ID='Cone', XB=-0.035,-0.0325,0.065,0.0675,0.035,0.05, SURF_ID='CONE'/
&OBST ID='Cone', XB=-0.035,-0.0325,-0.065,-0.0625,0.0375,0.055, SURF_ID='CONE'/
&OBST ID='Cone', XB=-0.035,-0.0325,0.0625,0.065,0.0375,0.055, SURF_ID='CONE'/
&OBST ID='Cone', XB=-0.035,-0.0325,-0.0625,-0.06,0.0425,0.0575, SURF_ID='CONE'/
&OBST ID='Cone', XB=-0.035,-0.0325,0.06,0.0625,0.0425,0.0575, SURF_ID='CONE'/
&OBST ID='Cone', XB=-0.035,-0.0325,-0.06,-0.0575,0.045,0.06, SURF_ID='CONE'/
&OBST ID='Cone', XB=-0.035,-0.0325,0.0575,0.06,0.045,0.06, SURF_ID='CONE'/
&OBST ID='Cone', XB=-0.035,-0.0325,-0.0575,-0.055,0.0475,0.065, SURF_ID='CONE'/
&OBST ID='Cone', XB=-0.035,-0.0325,0.055,0.0575,0.0475,0.065, SURF_ID='CONE'/
&OBST ID='Cone', XB=-0.035,-0.0325,-0.055,-0.0525,0.0525,0.0675, SURF_ID='CONE'/
&OBST ID='Cone', XB=-0.035,-0.0325,0.0525,0.055,0.0525,0.0675, SURF_ID='CONE'/
&OBST ID='Cone', XB=-0.035,-0.0325,-0.0525,-0.05,0.055,0.0725, SURF_ID='CONE'/
&OBST ID='Cone', XB=-0.035,-0.0325,0.05,0.0525,0.055,0.0725, SURF_ID='CONE'/
&OBST ID='Cone', XB=-0.035,-0.0325,-0.05,-0.0475,0.0575,0.075, SURF_ID='CONE'/
&OBST ID='Cone', XB=-0.035,-0.0325,0.0475,0.05,0.0575,0.075, SURF_ID='CONE'/
&OBST ID='Cone', XB=-0.035,-0.0325,-0.0475,-0.045,0.0625,0.0775, SURF_ID='CONE'/
&OBST ID='Cone', XB=-0.035,-0.0325,0.045,0.0475,0.0625,0.0775, SURF_ID='CONE'/
&OBST ID='Cone', XB=-0.035,-0.0325,-0.045,-0.0425,0.065,0.0825, SURF_ID='CONE'/
&OBST ID='Cone', XB=-0.035,-0.0325,0.0425,0.045,0.065,0.0825, SURF_ID='CONE'/
&OBST ID='Cone', XB=-0.035,-0.0325,-0.0425,-0.04,0.0675,0.085, SURF_ID='CONE'/
&OBST ID='Cone', XB=-0.035,-0.0325,0.04,0.0425,0.0675,0.085, SURF_ID='CONE'/
&OBST ID='Cone', XB=-0.035,-0.0325,-0.04,-0.0375,0.0725,0.0875, SURF_ID='CONE'/
&OBST ID='Cone', XB=-0.035,-0.0325,0.0375,0.04,0.0725,0.0875, SURF_ID='CONE'/
&OBST ID='Cone', XB=-0.035,-0.0325,-0.0375,-0.035,0.075,0.09, SURF_ID='CONE'/
&OBST ID='Cone', XB=-0.035,-0.0325,0.035,0.0375,0.075,0.09, SURF_ID='CONE'/
&OBST ID='Cone', XB=-0.035,-0.0325,-0.035,-0.0325,0.0775,0.09, SURF_ID='CONE'/
&OBST ID='Cone', XB=-0.035,-0.0325,0.0325,0.035,0.0775,0.09, SURF_ID='CONE'/
&OBST ID='Cone', XB=-0.035,-0.0325,-0.0325,-0.03,0.08,0.09, SURF_ID='CONE'/
&OBST ID='Cone', XB=-0.035,-0.0325,0.03,0.0325,0.08,0.09, SURF_ID='CONE'/
&OBST ID='Cone', XB=-0.035,-0.0325,-0.03,-0.0275,0.0825,0.09, SURF_ID='CONE'/
&OBST ID='Cone', XB=-0.035,-0.0325,0.0275,0.03,0.0825,0.09, SURF_ID='CONE'/
&OBST ID='Cone', XB=-0.035,-0.0325,-0.0275,-0.025,0.085,0.09, SURF_ID='CONE'/
&OBST ID='Cone', XB=-0.035,-0.0325,0.025,0.0275,0.085,0.09, SURF_ID='CONE'/
&OBST ID='Cone', XB=-0.035,-0.0325,-0.025,-0.0225,0.0875,0.09, SURF_ID='CONE'/
&OBST ID='Cone', XB=-0.035,-0.0325,0.0225,0.025,0.0875,0.09, SURF_ID='CONE'/
&OBST ID='Cone', XB=-0.035,-0.03,-0.08,-0.0775,0.025,0.0325, SURF_ID='CONE'/
&OBST ID='Cone', XB=-0.035,-0.03,0.0775,0.08,0.025,0.0325, SURF_ID='CONE'/
&OBST ID='Cone', XB=-0.035,-0.03,-0.075,-0.0725,0.025,0.04, SURF_ID='CONE'/
&OBST ID='Cone', XB=-0.035,-0.03,0.0725,0.075,0.025,0.04, SURF_ID='CONE'/
&OBST ID='Cone', XB=-0.0325,-0.03,-0.0775,-0.075,0.025,0.0375, SURF_ID='CONE'/
&OBST ID='Cone', XB=-0.0325,-0.03,0.075,0.0775,0.025,0.0375, SURF_ID='CONE'/
&OBST ID='Cone', XB=-0.0325,-0.03,-0.0725,-0.07,0.0275,0.045, SURF_ID='CONE'/
&OBST ID='Cone', XB=-0.0325,-0.03,0.07,0.0725,0.0275,0.045, SURF_ID='CONE'/
&OBST ID='Cone', XB=-0.0325,-0.03,-0.07,-0.0675,0.0325,0.0475, SURF_ID='CONE'/
&OBST ID='Cone', XB=-0.0325,-0.03,0.0675,0.07,0.0325,0.0475, SURF_ID='CONE'/
&OBST ID='Cone', XB=-0.0325,-0.03,-0.0675,-0.065,0.035,0.0525, SURF_ID='CONE'/
&OBST ID='Cone', XB=-0.0325,-0.03,0.065,0.0675,0.035,0.0525, SURF_ID='CONE'/
&OBST ID='Cone', XB=-0.0325,-0.03,-0.065,-0.0625,0.04,0.055, SURF_ID='CONE'/
&OBST ID='Cone', XB=-0.0325,-0.03,0.0625,0.065,0.04,0.055, SURF_ID='CONE'/
&OBST ID='Cone', XB=-0.0325,-0.03,-0.0625,-0.06,0.0425,0.06, SURF_ID='CONE'/
&OBST ID='Cone', XB=-0.0325,-0.03,0.06,0.0625,0.0425,0.06, SURF_ID='CONE'/
&OBST ID='Cone', XB=-0.0325,-0.03,-0.06,-0.0575,0.0475,0.0625, SURF_ID='CONE'/
&OBST ID='Cone', XB=-0.0325,-0.03,0.0575,0.06,0.0475,0.0625, SURF_ID='CONE'/
&OBST ID='Cone', XB=-0.0325,-0.03,-0.0575,-0.055,0.05,0.0675, SURF_ID='CONE'/
&OBST ID='Cone', XB=-0.0325,-0.03,0.055,0.0575,0.05,0.0675, SURF_ID='CONE'/
&OBST ID='Cone', XB=-0.0325,-0.03,-0.055,-0.0525,0.055,0.07, SURF_ID='CONE'/
&OBST ID='Cone', XB=-0.0325,-0.03,0.0525,0.055,0.055,0.07, SURF_ID='CONE'/
&OBST ID='Cone', XB=-0.0325,-0.03,-0.0525,-0.05,0.0575,0.075, SURF_ID='CONE'/
&OBST ID='Cone', XB=-0.0325,-0.03,0.05,0.0525,0.0575,0.075, SURF_ID='CONE'/
&OBST ID='Cone', XB=-0.0325,-0.03,-0.05,-0.0475,0.06,0.0775, SURF_ID='CONE'/
&OBST ID='Cone', XB=-0.0325,-0.03,0.0475,0.05,0.06,0.0775, SURF_ID='CONE'/
&OBST ID='Cone', XB=-0.0325,-0.03,-0.0475,-0.045,0.065,0.08, SURF_ID='CONE'/
&OBST ID='Cone', XB=-0.0325,-0.03,0.045,0.0475,0.065,0.08, SURF_ID='CONE'/
&OBST ID='Cone', XB=-0.0325,-0.03,-0.045,-0.0425,0.0675,0.085, SURF_ID='CONE'/
&OBST ID='Cone', XB=-0.0325,-0.03,0.0425,0.045,0.0675,0.085, SURF_ID='CONE'/
&OBST ID='Cone', XB=-0.0325,-0.03,-0.0425,-0.04,0.07,0.0875, SURF_ID='CONE'/
&OBST ID='Cone', XB=-0.0325,-0.03,0.04,0.0425,0.07,0.0875, SURF_ID='CONE'/
&OBST ID='Cone', XB=-0.0325,-0.03,-0.04,-0.0375,0.075,0.09, SURF_ID='CONE'/
&OBST ID='Cone', XB=-0.0325,-0.03,0.0375,0.04,0.075,0.09, SURF_ID='CONE'/
&OBST ID='Cone', XB=-0.0325,-0.03,-0.0375,-0.035,0.0775,0.09, SURF_ID='CONE'/
&OBST ID='Cone', XB=-0.0325,-0.03,0.035,0.0375,0.0775,0.09, SURF_ID='CONE'/
&OBST ID='Cone', XB=-0.0325,-0.03,-0.035,-0.0325,0.08,0.09, SURF_ID='CONE'/
&OBST ID='Cone', XB=-0.0325,-0.03,0.0325,0.035,0.08,0.09, SURF_ID='CONE'/
&OBST ID='Cone', XB=-0.0325,-0.03,-0.0325,-0.03,0.0825,0.09, SURF_ID='CONE'/
&OBST ID='Cone', XB=-0.0325,-0.03,0.03,0.0325,0.0825,0.09, SURF_ID='CONE'/
&OBST ID='Cone', XB=-0.0325,-0.03,-0.03,-0.0275,0.085,0.09, SURF_ID='CONE'/
&OBST ID='Cone', XB=-0.0325,-0.03,0.0275,0.03,0.085,0.09, SURF_ID='CONE'/
&OBST ID='Cone', XB=-0.0325,-0.03,-0.0275,-0.025,0.0875,0.09, SURF_ID='CONE'/
&OBST ID='Cone', XB=-0.0325,-0.03,0.025,0.0275,0.0875,0.09, SURF_ID='CONE'/
&OBST ID='Cone', XB=-0.0325,-0.0275,-0.0825,-0.08,0.025,0.03, SURF_ID='CONE'/
&OBST ID='Cone', XB=-0.0325,-0.0275,0.08,0.0825,0.025,0.03, SURF_ID='CONE'/
&OBST ID='Cone', XB=-0.03,-0.0275,-0.08,-0.0775,0.025,0.035, SURF_ID='CONE'/
&OBST ID='Cone', XB=-0.03,-0.0275,0.0775,0.08,0.025,0.035, SURF_ID='CONE'/
&OBST ID='Cone', XB=-0.03,-0.0275,-0.075,-0.0725,0.0275,0.0425, SURF_ID='CONE'/
&OBST ID='Cone', XB=-0.03,-0.0275,0.0725,0.075,0.0275,0.0425, SURF_ID='CONE'/
&OBST ID='Cone', XB=-0.03,-0.0275,-0.0725,-0.07,0.03,0.0475, SURF_ID='CONE'/
&OBST ID='Cone', XB=-0.03,-0.0275,0.07,0.0725,0.03,0.0475, SURF_ID='CONE'/
&OBST ID='Cone', XB=-0.03,-0.0275,-0.07,-0.0675,0.035,0.05, SURF_ID='CONE'/
&OBST ID='Cone', XB=-0.03,-0.0275,0.0675,0.07,0.035,0.05, SURF_ID='CONE'/
&OBST ID='Cone', XB=-0.03,-0.0275,-0.0675,-0.065,0.0375,0.055, SURF_ID='CONE'/
&OBST ID='Cone', XB=-0.03,-0.0275,0.065,0.0675,0.0375,0.055, SURF_ID='CONE'/
&OBST ID='Cone', XB=-0.03,-0.0275,-0.065,-0.0625,0.0425,0.0575, SURF_ID='CONE'/
&OBST ID='Cone', XB=-0.03,-0.0275,0.0625,0.065,0.0425,0.0575, SURF_ID='CONE'/
&OBST ID='Cone', XB=-0.03,-0.0275,-0.0625,-0.06,0.045,0.0625, SURF_ID='CONE'/
&OBST ID='Cone', XB=-0.03,-0.0275,0.06,0.0625,0.045,0.0625, SURF_ID='CONE'/
&OBST ID='Cone', XB=-0.03,-0.0275,-0.06,-0.0575,0.05,0.065, SURF_ID='CONE'/
&OBST ID='Cone', XB=-0.03,-0.0275,0.0575,0.06,0.05,0.065, SURF_ID='CONE'/
&OBST ID='Cone', XB=-0.03,-0.0275,-0.0575,-0.055,0.0525,0.0675, SURF_ID='CONE'/
&OBST ID='Cone', XB=-0.03,-0.0275,0.055,0.0575,0.0525,0.0675, SURF_ID='CONE'/
&OBST ID='Cone', XB=-0.03,-0.0275,-0.055,-0.0525,0.055,0.0725, SURF_ID='CONE'/
&OBST ID='Cone', XB=-0.03,-0.0275,0.0525,0.055,0.055,0.0725, SURF_ID='CONE'/
&OBST ID='Cone', XB=-0.03,-0.0275,-0.0525,-0.05,0.06,0.075, SURF_ID='CONE'/
&OBST ID='Cone', XB=-0.03,-0.0275,0.05,0.0525,0.06,0.075, SURF_ID='CONE'/
&OBST ID='Cone', XB=-0.03,-0.0275,-0.05,-0.0475,0.0625,0.08, SURF_ID='CONE'/
&OBST ID='Cone', XB=-0.03,-0.0275,0.0475,0.05,0.0625,0.08, SURF_ID='CONE'/
&OBST ID='Cone', XB=-0.03,-0.0275,-0.0475,-0.045,0.0675,0.0825, SURF_ID='CONE'/
&OBST ID='Cone', XB=-0.03,-0.0275,0.045,0.0475,0.0675,0.0825, SURF_ID='CONE'/
&OBST ID='Cone', XB=-0.03,-0.0275,-0.045,-0.0425,0.07,0.0875, SURF_ID='CONE'/
&OBST ID='Cone', XB=-0.03,-0.0275,0.0425,0.045,0.07,0.0875, SURF_ID='CONE'/
&OBST ID='Cone', XB=-0.03,-0.0275,-0.0425,-0.04,0.0725,0.09, SURF_ID='CONE'/
&OBST ID='Cone', XB=-0.03,-0.0275,0.04,0.0425,0.0725,0.09, SURF_ID='CONE'/
&OBST ID='Cone', XB=-0.03,-0.0275,-0.04,-0.0375,0.0775,0.09, SURF_ID='CONE'/
&OBST ID='Cone', XB=-0.03,-0.0275,0.0375,0.04,0.0775,0.09, SURF_ID='CONE'/
&OBST ID='Cone', XB=-0.03,-0.0275,-0.0375,-0.035,0.08,0.09, SURF_ID='CONE'/
&OBST ID='Cone', XB=-0.03,-0.0275,0.035,0.0375,0.08,0.09, SURF_ID='CONE'/
&OBST ID='Cone', XB=-0.03,-0.0275,-0.035,-0.0325,0.0825,0.09, SURF_ID='CONE'/
&OBST ID='Cone', XB=-0.03,-0.0275,0.0325,0.035,0.0825,0.09, SURF_ID='CONE'/
&OBST ID='Cone', XB=-0.03,-0.0275,-0.0325,-0.03,0.085,0.09, SURF_ID='CONE'/
&OBST ID='Cone', XB=-0.03,-0.0275,0.03,0.0325,0.085,0.09, SURF_ID='CONE'/
&OBST ID='Cone', XB=-0.03,-0.025,-0.085,-0.0825,0.025,0.0275, SURF_ID='CONE'/
&OBST ID='Cone', XB=-0.03,-0.025,0.0825,0.085,0.025,0.0275, SURF_ID='CONE'/
&OBST ID='Cone', XB=-0.03,-0.025,-0.0775,-0.075,0.025,0.04, SURF_ID='CONE'/
&OBST ID='Cone', XB=-0.03,-0.025,0.075,0.0775,0.025,0.04, SURF_ID='CONE'/
&OBST ID='Cone', XB=-0.0275,-0.025,-0.0825,-0.08,0.025,0.0325, SURF_ID='CONE'/
&OBST ID='Cone', XB=-0.0275,-0.025,0.08,0.0825,0.025,0.0325, SURF_ID='CONE'/
&OBST ID='Cone', XB=-0.0275,-0.025,-0.075,-0.0725,0.0275,0.045, SURF_ID='CONE'/
&OBST ID='Cone', XB=-0.0275,-0.025,0.0725,0.075,0.0275,0.045, SURF_ID='CONE'/
&OBST ID='Cone', XB=-0.0275,-0.025,-0.0725,-0.07,0.0325,0.0475, SURF_ID='CONE'/
&OBST ID='Cone', XB=-0.0275,-0.025,0.07,0.0725,0.0325,0.0475, SURF_ID='CONE'/
&OBST ID='Cone', XB=-0.0275,-0.025,-0.07,-0.0675,0.035,0.0525, SURF_ID='CONE'/
&OBST ID='Cone', XB=-0.0275,-0.025,0.0675,0.07,0.035,0.0525, SURF_ID='CONE'/
&OBST ID='Cone', XB=-0.0275,-0.025,-0.0675,-0.065,0.04,0.055, SURF_ID='CONE'/
&OBST ID='Cone', XB=-0.0275,-0.025,0.065,0.0675,0.04,0.055, SURF_ID='CONE'/
&OBST ID='Cone', XB=-0.0275,-0.025,-0.065,-0.0625,0.0425,0.06, SURF_ID='CONE'/
&OBST ID='Cone', XB=-0.0275,-0.025,0.0625,0.065,0.0425,0.06, SURF_ID='CONE'/
&OBST ID='Cone', XB=-0.0275,-0.025,-0.0625,-0.06,0.0475,0.0625, SURF_ID='CONE'/
&OBST ID='Cone', XB=-0.0275,-0.025,0.06,0.0625,0.0475,0.0625, SURF_ID='CONE'/
&OBST ID='Cone', XB=-0.0275,-0.025,-0.06,-0.0575,0.05,0.0675, SURF_ID='CONE'/
&OBST ID='Cone', XB=-0.0275,-0.025,0.0575,0.06,0.05,0.0675, SURF_ID='CONE'/
&OBST ID='Cone', XB=-0.0275,-0.025,-0.0575,-0.055,0.055,0.07, SURF_ID='CONE'/
&OBST ID='Cone', XB=-0.0275,-0.025,0.055,0.0575,0.055,0.07, SURF_ID='CONE'/
&OBST ID='Cone', XB=-0.0275,-0.025,-0.055,-0.0525,0.0575,0.075, SURF_ID='CONE'/
&OBST ID='Cone', XB=-0.0275,-0.025,0.0525,0.055,0.0575,0.075, SURF_ID='CONE'/
&OBST ID='Cone', XB=-0.0275,-0.025,-0.0525,-0.05,0.0625,0.0775, SURF_ID='CONE'/
&OBST ID='Cone', XB=-0.0275,-0.025,0.05,0.0525,0.0625,0.0775, SURF_ID='CONE'/
&OBST ID='Cone', XB=-0.0275,-0.025,-0.05,-0.0475,0.065,0.0825, SURF_ID='CONE'/
&OBST ID='Cone', XB=-0.0275,-0.025,0.0475,0.05,0.065,0.0825, SURF_ID='CONE'/
&OBST ID='Cone', XB=-0.0275,-0.025,-0.0475,-0.045,0.0675,0.085, SURF_ID='CONE'/
&OBST ID='Cone', XB=-0.0275,-0.025,0.045,0.0475,0.0675,0.085, SURF_ID='CONE'/
&OBST ID='Cone', XB=-0.0275,-0.025,-0.045,-0.0425,0.0725,0.0875, SURF_ID='CONE'/
&OBST ID='Cone', XB=-0.0275,-0.025,0.0425,0.045,0.0725,0.0875, SURF_ID='CONE'/
&OBST ID='Cone', XB=-0.0275,-0.025,-0.0425,-0.04,0.075,0.09, SURF_ID='CONE'/
&OBST ID='Cone', XB=-0.0275,-0.025,0.04,0.0425,0.075,0.09, SURF_ID='CONE'/
&OBST ID='Cone', XB=-0.0275,-0.025,-0.0375,-0.035,0.0825,0.09, SURF_ID='CONE'/
&OBST ID='Cone', XB=-0.0275,-0.025,0.035,0.0375,0.0825,0.09, SURF_ID='CONE'/
&OBST ID='Cone', XB=-0.0275,-0.025,-0.035,-0.0325,0.085,0.09, SURF_ID='CONE'/
&OBST ID='Cone', XB=-0.0275,-0.025,0.0325,0.035,0.085,0.09, SURF_ID='CONE'/
&OBST ID='Cone', XB=-0.0275,-0.025,-0.0325,-0.03,0.0875,0.09, SURF_ID='CONE'/
&OBST ID='Cone', XB=-0.0275,-0.025,0.03,0.0325,0.0875,0.09, SURF_ID='CONE'/
&OBST ID='Cone', XB=-0.0275,-0.0225,-0.08,-0.0775,0.025,0.0375, SURF_ID='CONE'/
&OBST ID='Cone', XB=-0.0275,-0.0225,0.0775,0.08,0.025,0.0375, SURF_ID='CONE'/
&OBST ID='Cone', XB=-0.0275,-0.0225,-0.04,-0.0375,0.08,0.09, SURF_ID='CONE'/
&OBST ID='Cone', XB=-0.0275,-0.0225,0.0375,0.04,0.08,0.09, SURF_ID='CONE'/
&OBST ID='Cone', XB=-0.025,-0.0225,-0.0775,-0.075,0.025,0.0425, SURF_ID='CONE'/
&OBST ID='Cone', XB=-0.025,-0.0225,0.075,0.0775,0.025,0.0425, SURF_ID='CONE'/
&OBST ID='Cone', XB=-0.025,-0.0225,-0.075,-0.0725,0.03,0.045, SURF_ID='CONE'/
&OBST ID='Cone', XB=-0.025,-0.0225,0.0725,0.075,0.03,0.045, SURF_ID='CONE'/
&OBST ID='Cone', XB=-0.025,-0.0225,-0.0725,-0.07,0.0325,0.05, SURF_ID='CONE'/
&OBST ID='Cone', XB=-0.025,-0.0225,0.07,0.0725,0.0325,0.05, SURF_ID='CONE'/
&OBST ID='Cone', XB=-0.025,-0.0225,-0.07,-0.0675,0.0375,0.0525, SURF_ID='CONE'/
&OBST ID='Cone', XB=-0.025,-0.0225,0.0675,0.07,0.0375,0.0525, SURF_ID='CONE'/
&OBST ID='Cone', XB=-0.025,-0.0225,-0.0675,-0.065,0.04,0.0575, SURF_ID='CONE'/
&OBST ID='Cone', XB=-0.025,-0.0225,0.065,0.0675,0.04,0.0575, SURF_ID='CONE'/
&OBST ID='Cone', XB=-0.025,-0.0225,-0.065,-0.0625,0.045,0.06, SURF_ID='CONE'/
&OBST ID='Cone', XB=-0.025,-0.0225,0.0625,0.065,0.045,0.06, SURF_ID='CONE'/
&OBST ID='Cone', XB=-0.025,-0.0225,-0.0625,-0.06,0.0475,0.065, SURF_ID='CONE'/
&OBST ID='Cone', XB=-0.025,-0.0225,0.06,0.0625,0.0475,0.065, SURF_ID='CONE'/
&OBST ID='Cone', XB=-0.025,-0.0225,-0.06,-0.0575,0.0525,0.0675, SURF_ID='CONE'/
&OBST ID='Cone', XB=-0.025,-0.0225,0.0575,0.06,0.0525,0.0675, SURF_ID='CONE'/
&OBST ID='Cone', XB=-0.025,-0.0225,-0.0575,-0.055,0.055,0.0725, SURF_ID='CONE'/
&OBST ID='Cone', XB=-0.025,-0.0225,0.055,0.0575,0.055,0.0725, SURF_ID='CONE'/
&OBST ID='Cone', XB=-0.025,-0.0225,-0.055,-0.0525,0.06,0.075, SURF_ID='CONE'/
&OBST ID='Cone', XB=-0.025,-0.0225,0.0525,0.055,0.06,0.075, SURF_ID='CONE'/
&OBST ID='Cone', XB=-0.025,-0.0225,-0.0525,-0.05,0.0625,0.08, SURF_ID='CONE'/
&OBST ID='Cone', XB=-0.025,-0.0225,0.05,0.0525,0.0625,0.08, SURF_ID='CONE'/
&OBST ID='Cone', XB=-0.025,-0.0225,-0.05,-0.0475,0.0675,0.0825, SURF_ID='CONE'/
&OBST ID='Cone', XB=-0.025,-0.0225,0.0475,0.05,0.0675,0.0825, SURF_ID='CONE'/
&OBST ID='Cone', XB=-0.025,-0.0225,-0.0475,-0.045,0.07,0.0875, SURF_ID='CONE'/
&OBST ID='Cone', XB=-0.025,-0.0225,0.045,0.0475,0.07,0.0875, SURF_ID='CONE'/
&OBST ID='Cone', XB=-0.025,-0.0225,-0.0425,-0.04,0.0775,0.09, SURF_ID='CONE'/
&OBST ID='Cone', XB=-0.025,-0.0225,0.04,0.0425,0.0775,0.09, SURF_ID='CONE'/
&OBST ID='Cone', XB=-0.025,-0.0225,-0.0375,-0.035,0.085,0.09, SURF_ID='CONE'/
&OBST ID='Cone', XB=-0.025,-0.0225,0.035,0.0375,0.085,0.09, SURF_ID='CONE'/
&OBST ID='Cone', XB=-0.025,-0.0225,-0.035,-0.0325,0.0875,0.09, SURF_ID='CONE'/
&OBST ID='Cone', XB=-0.025,-0.0225,0.0325,0.035,0.0875,0.09, SURF_ID='CONE'/
&OBST ID='Cone', XB=-0.025,-0.02,-0.085,-0.0825,0.025,0.03, SURF_ID='CONE'/
&OBST ID='Cone', XB=-0.025,-0.02,0.0825,0.085,0.025,0.03, SURF_ID='CONE'/
&OBST ID='Cone', XB=-0.025,-0.02,-0.045,-0.0425,0.075,0.09, SURF_ID='CONE'/
&OBST ID='Cone', XB=-0.025,-0.02,0.0425,0.045,0.075,0.09, SURF_ID='CONE'/
&OBST ID='Cone', XB=-0.025,-0.0175,-0.0825,-0.08,0.025,0.035, SURF_ID='CONE'/
&OBST ID='Cone', XB=-0.025,-0.0175,0.08,0.0825,0.025,0.035, SURF_ID='CONE'/
&OBST ID='Cone', XB=-0.0225,-0.02,-0.075,-0.0725,0.03,0.0475, SURF_ID='CONE'/
&OBST ID='Cone', XB=-0.0225,-0.02,0.0725,0.075,0.03,0.0475, SURF_ID='CONE'/
&OBST ID='Cone', XB=-0.0225,-0.02,-0.0725,-0.07,0.035,0.05, SURF_ID='CONE'/
&OBST ID='Cone', XB=-0.0225,-0.02,0.07,0.0725,0.035,0.05, SURF_ID='CONE'/
&OBST ID='Cone', XB=-0.0225,-0.02,-0.07,-0.0675,0.0375,0.055, SURF_ID='CONE'/
&OBST ID='Cone', XB=-0.0225,-0.02,0.0675,0.07,0.0375,0.055, SURF_ID='CONE'/
&OBST ID='Cone', XB=-0.0225,-0.02,-0.0675,-0.065,0.0425,0.0575, SURF_ID='CONE'/
&OBST ID='Cone', XB=-0.0225,-0.02,0.065,0.0675,0.0425,0.0575, SURF_ID='CONE'/
&OBST ID='Cone', XB=-0.0225,-0.02,-0.065,-0.0625,0.045,0.0625, SURF_ID='CONE'/
&OBST ID='Cone', XB=-0.0225,-0.02,0.0625,0.065,0.045,0.0625, SURF_ID='CONE'/
&OBST ID='Cone', XB=-0.0225,-0.02,-0.0625,-0.06,0.05,0.065, SURF_ID='CONE'/
&OBST ID='Cone', XB=-0.0225,-0.02,0.06,0.0625,0.05,0.065, SURF_ID='CONE'/
&OBST ID='Cone', XB=-0.0225,-0.02,-0.06,-0.0575,0.0525,0.07, SURF_ID='CONE'/
&OBST ID='Cone', XB=-0.0225,-0.02,0.0575,0.06,0.0525,0.07, SURF_ID='CONE'/
&OBST ID='Cone', XB=-0.0225,-0.02,-0.0575,-0.055,0.0575,0.0725, SURF_ID='CONE'/
&OBST ID='Cone', XB=-0.0225,-0.02,0.055,0.0575,0.0575,0.0725, SURF_ID='CONE'/
&OBST ID='Cone', XB=-0.0225,-0.02,-0.055,-0.0525,0.06,0.0775, SURF_ID='CONE'/
&OBST ID='Cone', XB=-0.0225,-0.02,0.0525,0.055,0.06,0.0775, SURF_ID='CONE'/
&OBST ID='Cone', XB=-0.0225,-0.02,-0.0525,-0.05,0.065,0.0825, SURF_ID='CONE'/
&OBST ID='Cone', XB=-0.0225,-0.02,0.05,0.0525,0.065,0.0825, SURF_ID='CONE'/
&OBST ID='Cone', XB=-0.0225,-0.02,-0.05,-0.0475,0.0675,0.085, SURF_ID='CONE'/
&OBST ID='Cone', XB=-0.0225,-0.02,0.0475,0.05,0.0675,0.085, SURF_ID='CONE'/
&OBST ID='Cone', XB=-0.0225,-0.02,-0.0475,-0.045,0.0725,0.09, SURF_ID='CONE'/
&OBST ID='Cone', XB=-0.0225,-0.02,0.045,0.0475,0.0725,0.09, SURF_ID='CONE'/
&OBST ID='Cone', XB=-0.0225,-0.02,-0.0425,-0.04,0.08,0.09, SURF_ID='CONE'/
&OBST ID='Cone', XB=-0.0225,-0.02,0.04,0.0425,0.08,0.09, SURF_ID='CONE'/
&OBST ID='Cone', XB=-0.0225,-0.02,-0.04,-0.0375,0.0825,0.09, SURF_ID='CONE'/
&OBST ID='Cone', XB=-0.0225,-0.02,0.0375,0.04,0.0825,0.09, SURF_ID='CONE'/
&OBST ID='Cone', XB=-0.0225,-0.02,-0.0375,-0.035,0.0875,0.09, SURF_ID='CONE'/
&OBST ID='Cone', XB=-0.0225,-0.02,0.035,0.0375,0.0875,0.09, SURF_ID='CONE'/
&OBST ID='Cone', XB=-0.0225,-0.0175,-0.0775,-0.075,0.0275,0.0425, SURF_ID='CONE'/
&OBST ID='Cone', XB=-0.0225,-0.0175,0.075,0.0775,0.0275,0.0425, SURF_ID='CONE'/
&OBST ID='Cone', XB=-0.0225,-0.015,-0.0875,-0.085,0.025,0.0275, SURF_ID='CONE'/
&OBST ID='Cone', XB=-0.0225,-0.015,0.085,0.0875,0.025,0.0275, SURF_ID='CONE'/
&OBST ID='Cone', XB=-0.0225,-0.015,-0.08,-0.0775,0.025,0.04, SURF_ID='CONE'/
&OBST ID='Cone', XB=-0.0225,-0.015,0.0775,0.08,0.025,0.04, SURF_ID='CONE'/
&OBST ID='Cone', XB=-0.02,-0.0175,-0.0725,-0.07,0.035,0.0525, SURF_ID='CONE'/
&OBST ID='Cone', XB=-0.02,-0.0175,0.07,0.0725,0.035,0.0525, SURF_ID='CONE'/
&OBST ID='Cone', XB=-0.02,-0.0175,-0.07,-0.0675,0.04,0.055, SURF_ID='CONE'/
&OBST ID='Cone', XB=-0.02,-0.0175,0.0675,0.07,0.04,0.055, SURF_ID='CONE'/
&OBST ID='Cone', XB=-0.02,-0.0175,-0.0675,-0.065,0.0425,0.06, SURF_ID='CONE'/
&OBST ID='Cone', XB=-0.02,-0.0175,0.065,0.0675,0.0425,0.06, SURF_ID='CONE'/
&OBST ID='Cone', XB=-0.02,-0.0175,-0.065,-0.0625,0.0475,0.0625, SURF_ID='CONE'/
&OBST ID='Cone', XB=-0.02,-0.0175,0.0625,0.065,0.0475,0.0625, SURF_ID='CONE'/
&OBST ID='Cone', XB=-0.02,-0.0175,-0.0625,-0.06,0.05,0.0675, SURF_ID='CONE'/
&OBST ID='Cone', XB=-0.02,-0.0175,0.06,0.0625,0.05,0.0675, SURF_ID='CONE'/
&OBST ID='Cone', XB=-0.02,-0.0175,-0.06,-0.0575,0.055,0.07, SURF_ID='CONE'/
&OBST ID='Cone', XB=-0.02,-0.0175,0.0575,0.06,0.055,0.07, SURF_ID='CONE'/
&OBST ID='Cone', XB=-0.02,-0.0175,-0.0575,-0.055,0.0575,0.075, SURF_ID='CONE'/
&OBST ID='Cone', XB=-0.02,-0.0175,0.055,0.0575,0.0575,0.075, SURF_ID='CONE'/
&OBST ID='Cone', XB=-0.02,-0.0175,-0.055,-0.0525,0.0625,0.08, SURF_ID='CONE'/
&OBST ID='Cone', XB=-0.02,-0.0175,0.0525,0.055,0.0625,0.08, SURF_ID='CONE'/
&OBST ID='Cone', XB=-0.02,-0.0175,-0.0525,-0.05,0.0675,0.0825, SURF_ID='CONE'/
&OBST ID='Cone', XB=-0.02,-0.0175,0.05,0.0525,0.0675,0.0825, SURF_ID='CONE'/
&OBST ID='Cone', XB=-0.02,-0.0175,-0.05,-0.0475,0.07,0.0875, SURF_ID='CONE'/
&OBST ID='Cone', XB=-0.02,-0.0175,0.0475,0.05,0.07,0.0875, SURF_ID='CONE'/
&OBST ID='Cone', XB=-0.02,-0.0175,-0.045,-0.0425,0.0775,0.09, SURF_ID='CONE'/
&OBST ID='Cone', XB=-0.02,-0.0175,0.0425,0.045,0.0775,0.09, SURF_ID='CONE'/
&OBST ID='Cone', XB=-0.02,-0.0175,-0.04,-0.0375,0.085,0.09, SURF_ID='CONE'/
&OBST ID='Cone', XB=-0.02,-0.0175,0.0375,0.04,0.085,0.09, SURF_ID='CONE'/
&OBST ID='Cone', XB=-0.02,-0.015,-0.075,-0.0725,0.0325,0.0475, SURF_ID='CONE'/
&OBST ID='Cone', XB=-0.02,-0.015,0.0725,0.075,0.0325,0.0475, SURF_ID='CONE'/
&OBST ID='Cone', XB=-0.02,-0.015,-0.0475,-0.045,0.075,0.09, SURF_ID='CONE'/
&OBST ID='Cone', XB=-0.02,-0.015,0.045,0.0475,0.075,0.09, SURF_ID='CONE'/
&OBST ID='Cone', XB=-0.02,-0.015,-0.0425,-0.04,0.0825,0.09, SURF_ID='CONE'/
&OBST ID='Cone', XB=-0.02,-0.015,0.04,0.0425,0.0825,0.09, SURF_ID='CONE'/
&OBST ID='Cone', XB=-0.02,-0.0125,-0.085,-0.0825,0.025,0.0325, SURF_ID='CONE'/
&OBST ID='Cone', XB=-0.02,-0.0125,0.0825,0.085,0.025,0.0325, SURF_ID='CONE'/
&OBST ID='Cone', XB=-0.0175,-0.015,-0.0775,-0.075,0.0275,0.045, SURF_ID='CONE'/
&OBST ID='Cone', XB=-0.0175,-0.015,0.075,0.0775,0.0275,0.045, SURF_ID='CONE'/
&OBST ID='Cone', XB=-0.0175,-0.015,-0.0675,-0.065,0.045,0.06, SURF_ID='CONE'/
&OBST ID='Cone', XB=-0.0175,-0.015,0.065,0.0675,0.045,0.06, SURF_ID='CONE'/
&OBST ID='Cone', XB=-0.0175,-0.015,-0.065,-0.0625,0.0475,0.065, SURF_ID='CONE'/
&OBST ID='Cone', XB=-0.0175,-0.015,0.0625,0.065,0.0475,0.065, SURF_ID='CONE'/
&OBST ID='Cone', XB=-0.0175,-0.015,-0.0625,-0.06,0.0525,0.0675, SURF_ID='CONE'/
&OBST ID='Cone', XB=-0.0175,-0.015,0.06,0.0625,0.0525,0.0675, SURF_ID='CONE'/
&OBST ID='Cone', XB=-0.0175,-0.015,-0.06,-0.0575,0.055,0.0725, SURF_ID='CONE'/
&OBST ID='Cone', XB=-0.0175,-0.015,0.0575,0.06,0.055,0.0725, SURF_ID='CONE'/
&OBST ID='Cone', XB=-0.0175,-0.015,-0.055,-0.0525,0.065,0.08, SURF_ID='CONE'/
&OBST ID='Cone', XB=-0.0175,-0.015,0.0525,0.055,0.065,0.08, SURF_ID='CONE'/
&OBST ID='Cone', XB=-0.0175,-0.015,-0.0525,-0.05,0.0675,0.085, SURF_ID='CONE'/
&OBST ID='Cone', XB=-0.0175,-0.015,0.05,0.0525,0.0675,0.085, SURF_ID='CONE'/
&OBST ID='Cone', XB=-0.0175,-0.015,-0.05,-0.0475,0.0725,0.0875, SURF_ID='CONE'/
&OBST ID='Cone', XB=-0.0175,-0.015,0.0475,0.05,0.0725,0.0875, SURF_ID='CONE'/
&OBST ID='Cone', XB=-0.0175,-0.0125,-0.0725,-0.07,0.0375,0.0525, SURF_ID='CONE'/
&OBST ID='Cone', XB=-0.0175,-0.0125,0.07,0.0725,0.0375,0.0525, SURF_ID='CONE'/
&OBST ID='Cone', XB=-0.0175,-0.0125,-0.07,-0.0675,0.04,0.0575, SURF_ID='CONE'/
&OBST ID='Cone', XB=-0.0175,-0.0125,0.0675,0.07,0.04,0.0575, SURF_ID='CONE'/
&OBST ID='Cone', XB=-0.0175,-0.0125,-0.0575,-0.055,0.06,0.0775, SURF_ID='CONE'/
&OBST ID='Cone', XB=-0.0175,-0.0125,0.055,0.0575,0.06,0.0775, SURF_ID='CONE'/
&OBST ID='Cone', XB=-0.0175,-0.0125,-0.045,-0.0425,0.08,0.09, SURF_ID='CONE'/
&OBST ID='Cone', XB=-0.0175,-0.0125,0.0425,0.045,0.08,0.09, SURF_ID='CONE'/
&OBST ID='Cone', XB=-0.0175,-0.0125,-0.04,-0.0375,0.0875,0.09, SURF_ID='CONE'/
&OBST ID='Cone', XB=-0.0175,-0.0125,0.0375,0.04,0.0875,0.09, SURF_ID='CONE'/
&OBST ID='Cone', XB=-0.0175,-7.5E-3,-0.0825,-0.08,0.025,0.0375, SURF_ID='CONE'/
&OBST ID='Cone', XB=-0.0175,-7.5E-3,0.08,0.0825,0.025,0.0375, SURF_ID='CONE'/
&OBST ID='Cone', XB=-0.015,-0.0125,-0.0775,-0.075,0.03,0.045, SURF_ID='CONE'/
&OBST ID='Cone', XB=-0.015,-0.0125,0.075,0.0775,0.03,0.045, SURF_ID='CONE'/
&OBST ID='Cone', XB=-0.015,-0.0125,-0.075,-0.0725,0.0325,0.05, SURF_ID='CONE'/
&OBST ID='Cone', XB=-0.015,-0.0125,0.0725,0.075,0.0325,0.05, SURF_ID='CONE'/
&OBST ID='Cone', XB=-0.015,-0.0125,-0.065,-0.0625,0.05,0.065, SURF_ID='CONE'/
&OBST ID='Cone', XB=-0.015,-0.0125,0.0625,0.065,0.05,0.065, SURF_ID='CONE'/
&OBST ID='Cone', XB=-0.015,-0.0125,-0.0625,-0.06,0.0525,0.07, SURF_ID='CONE'/
&OBST ID='Cone', XB=-0.015,-0.0125,0.06,0.0625,0.0525,0.07, SURF_ID='CONE'/
&OBST ID='Cone', XB=-0.015,-0.0125,-0.06,-0.0575,0.0575,0.0725, SURF_ID='CONE'/
&OBST ID='Cone', XB=-0.015,-0.0125,0.0575,0.06,0.0575,0.0725, SURF_ID='CONE'/
&OBST ID='Cone', XB=-0.015,-1.0E-2,-0.0675,-0.065,0.045,0.0625, SURF_ID='CONE'/
&OBST ID='Cone', XB=-0.015,-1.0E-2,0.065,0.0675,0.045,0.0625, SURF_ID='CONE'/
&OBST ID='Cone', XB=-0.015,-1.0E-2,-0.055,-0.0525,0.065,0.0825, SURF_ID='CONE'/
&OBST ID='Cone', XB=-0.015,-1.0E-2,0.0525,0.055,0.065,0.0825, SURF_ID='CONE'/
&OBST ID='Cone', XB=-0.015,-1.0E-2,-0.0525,-0.05,0.07,0.085, SURF_ID='CONE'/
&OBST ID='Cone', XB=-0.015,-1.0E-2,0.05,0.0525,0.07,0.085, SURF_ID='CONE'/
&OBST ID='Cone', XB=-0.015,-1.0E-2,-0.05,-0.0475,0.0725,0.09, SURF_ID='CONE'/
&OBST ID='Cone', XB=-0.015,-1.0E-2,0.0475,0.05,0.0725,0.09, SURF_ID='CONE'/
&OBST ID='Cone', XB=-0.015,-1.0E-2,-0.0425,-0.04,0.085,0.09, SURF_ID='CONE'/
&OBST ID='Cone', XB=-0.015,-1.0E-2,0.04,0.0425,0.085,0.09, SURF_ID='CONE'/
&OBST ID='Cone', XB=-0.015,-7.5E-3,-0.08,-0.0775,0.025,0.0425, SURF_ID='CONE'/
&OBST ID='Cone', XB=-0.015,-7.5E-3,0.0775,0.08,0.025,0.0425, SURF_ID='CONE'/
&OBST ID='Cone', XB=-0.015,-7.5E-3,-0.0475,-0.045,0.0775,0.09, SURF_ID='CONE'/
&OBST ID='Cone', XB=-0.015,-7.5E-3,0.045,0.0475,0.0775,0.09, SURF_ID='CONE'/
&OBST ID='Cone', XB=-0.015,0.015,-0.0875,-0.085,0.025,0.03, SURF_ID='CONE'/
&OBST ID='Cone', XB=-0.015,0.015,0.085,0.0875,0.025,0.03, SURF_ID='CONE'/
&OBST ID='Cone', XB=-0.0125,-1.0E-2,-0.0575,-0.055,0.0625,0.0775, SURF_ID='CONE'/
&OBST ID='Cone', XB=-0.0125,-1.0E-2,0.055,0.0575,0.0625,0.0775, SURF_ID='CONE'/
&OBST ID='Cone', XB=-0.0125,-7.5E-3,-0.0725,-0.07,0.0375,0.055, SURF_ID='CONE'/
&OBST ID='Cone', XB=-0.0125,-7.5E-3,0.07,0.0725,0.0375,0.055, SURF_ID='CONE'/
&OBST ID='Cone', XB=-0.0125,-7.5E-3,-0.07,-0.0675,0.0425,0.0575, SURF_ID='CONE'/
&OBST ID='Cone', XB=-0.0125,-7.5E-3,0.0675,0.07,0.0425,0.0575, SURF_ID='CONE'/
&OBST ID='Cone', XB=-0.0125,-7.5E-3,-0.06,-0.0575,0.0575,0.075, SURF_ID='CONE'/
&OBST ID='Cone', XB=-0.0125,-7.5E-3,0.0575,0.06,0.0575,0.075, SURF_ID='CONE'/
&OBST ID='Cone', XB=-0.0125,-5.0E-3,-0.075,-0.0725,0.035,0.05, SURF_ID='CONE'/
&OBST ID='Cone', XB=-0.0125,-5.0E-3,0.0725,0.075,0.035,0.05, SURF_ID='CONE'/
&OBST ID='Cone', XB=-0.0125,-5.0E-3,-0.065,-0.0625,0.05,0.0675, SURF_ID='CONE'/
&OBST ID='Cone', XB=-0.0125,-5.0E-3,0.0625,0.065,0.05,0.0675, SURF_ID='CONE'/
&OBST ID='Cone', XB=-0.0125,-5.0E-3,-0.0625,-0.06,0.055,0.07, SURF_ID='CONE'/
&OBST ID='Cone', XB=-0.0125,-5.0E-3,0.06,0.0625,0.055,0.07, SURF_ID='CONE'/
&OBST ID='Cone', XB=-0.0125,-2.5E-3,-0.045,-0.0425,0.0825,0.09, SURF_ID='CONE'/
&OBST ID='Cone', XB=-0.0125,-2.5E-3,0.0425,0.045,0.0825,0.09, SURF_ID='CONE'/
&OBST ID='Cone', XB=-0.0125,0.0125,-0.085,-0.0825,0.025,0.035, SURF_ID='CONE'/
&OBST ID='Cone', XB=-0.0125,0.0125,0.0825,0.085,0.025,0.035, SURF_ID='CONE'/
&OBST ID='Cone', XB=-0.0125,0.0125,-0.0775,-0.075,0.03,0.0475, SURF_ID='CONE'/
&OBST ID='Cone', XB=-0.0125,0.0125,0.075,0.0775,0.03,0.0475, SURF_ID='CONE'/
&OBST ID='Cone', XB=-1.0E-2,-5.0E-3,-0.055,-0.0525,0.0675,0.0825, SURF_ID='CONE'/
&OBST ID='Cone', XB=-1.0E-2,-5.0E-3,0.0525,0.055,0.0675,0.0825, SURF_ID='CONE'/
&OBST ID='Cone', XB=-1.0E-2,-5.0E-3,-0.0525,-0.05,0.07,0.0875, SURF_ID='CONE'/
&OBST ID='Cone', XB=-1.0E-2,-5.0E-3,0.05,0.0525,0.07,0.0875, SURF_ID='CONE'/
&OBST ID='Cone', XB=-1.0E-2,0.01,-0.09,-0.0875,0.025,0.0275, SURF_ID='CONE'/
&OBST ID='Cone', XB=-1.0E-2,0.01,0.0875,0.09,0.025,0.0275, SURF_ID='CONE'/
&OBST ID='Cone', XB=-1.0E-2,0.01,-0.0675,-0.065,0.0475,0.0625, SURF_ID='CONE'/
&OBST ID='Cone', XB=-1.0E-2,0.01,0.065,0.0675,0.0475,0.0625, SURF_ID='CONE'/
&OBST ID='Cone', XB=-1.0E-2,0.01,-0.0575,-0.055,0.0625,0.08, SURF_ID='CONE'/
&OBST ID='Cone', XB=-1.0E-2,0.01,0.055,0.0575,0.0625,0.08, SURF_ID='CONE'/
&OBST ID='Cone', XB=-1.0E-2,0.01,-0.05,-0.0475,0.075,0.09, SURF_ID='CONE'/
&OBST ID='Cone', XB=-1.0E-2,0.01,0.0475,0.05,0.075,0.09, SURF_ID='CONE'/
&OBST ID='Cone', XB=-1.0E-2,0.01,-0.0425,-0.04,0.0875,0.09, SURF_ID='CONE'/
&OBST ID='Cone', XB=-1.0E-2,0.01,0.04,0.0425,0.0875,0.09, SURF_ID='CONE'/
&OBST ID='Cone', XB=-7.5E-3,7.5E-3,-0.0825,-0.08,0.025,0.04, SURF_ID='CONE'/
&OBST ID='Cone', XB=-7.5E-3,7.5E-3,0.08,0.0825,0.025,0.04, SURF_ID='CONE'/
&OBST ID='Cone', XB=-7.5E-3,7.5E-3,-0.08,-0.0775,0.0275,0.0425, SURF_ID='CONE'/
&OBST ID='Cone', XB=-7.5E-3,7.5E-3,0.0775,0.08,0.0275,0.0425, SURF_ID='CONE'/
&OBST ID='Cone', XB=-7.5E-3,7.5E-3,-0.0725,-0.07,0.04,0.055, SURF_ID='CONE'/
&OBST ID='Cone', XB=-7.5E-3,7.5E-3,0.07,0.0725,0.04,0.055, SURF_ID='CONE'/
&OBST ID='Cone', XB=-7.5E-3,7.5E-3,-0.07,-0.0675,0.0425,0.06, SURF_ID='CONE'/
&OBST ID='Cone', XB=-7.5E-3,7.5E-3,0.0675,0.07,0.0425,0.06, SURF_ID='CONE'/
&OBST ID='Cone', XB=-7.5E-3,7.5E-3,-0.06,-0.0575,0.06,0.075, SURF_ID='CONE'/
&OBST ID='Cone', XB=-7.5E-3,7.5E-3,0.0575,0.06,0.06,0.075, SURF_ID='CONE'/
&OBST ID='Cone', XB=-7.5E-3,7.5E-3,-0.0475,-0.045,0.08,0.09, SURF_ID='CONE'/
&OBST ID='Cone', XB=-7.5E-3,7.5E-3,0.045,0.0475,0.08,0.09, SURF_ID='CONE'/
&OBST ID='Cone', XB=-5.0E-3,5.0E-3,-0.075,-0.0725,0.035,0.0525, SURF_ID='CONE'/
&OBST ID='Cone', XB=-5.0E-3,5.0E-3,0.0725,0.075,0.035,0.0525, SURF_ID='CONE'/
&OBST ID='Cone', XB=-5.0E-3,5.0E-3,-0.065,-0.0625,0.0525,0.0675, SURF_ID='CONE'/
&OBST ID='Cone', XB=-5.0E-3,5.0E-3,0.0625,0.065,0.0525,0.0675, SURF_ID='CONE'/
&OBST ID='Cone', XB=-5.0E-3,5.0E-3,-0.0625,-0.06,0.055,0.0725, SURF_ID='CONE'/
&OBST ID='Cone', XB=-5.0E-3,5.0E-3,0.06,0.0625,0.055,0.0725, SURF_ID='CONE'/
&OBST ID='Cone', XB=-5.0E-3,5.0E-3,-0.055,-0.0525,0.0675,0.085, SURF_ID='CONE'/
&OBST ID='Cone', XB=-5.0E-3,5.0E-3,0.0525,0.055,0.0675,0.085, SURF_ID='CONE'/
&OBST ID='Cone', XB=-5.0E-3,5.0E-3,-0.0525,-0.05,0.0725,0.0875, SURF_ID='CONE'/
&OBST ID='Cone', XB=-5.0E-3,5.0E-3,0.05,0.0525,0.0725,0.0875, SURF_ID='CONE'/
&OBST ID='Cone', XB=-2.5E-3,2.5E-3,-0.045,-0.0425,0.085,0.09, SURF_ID='CONE'/
&OBST ID='Cone', XB=-2.5E-3,2.5E-3,0.0425,0.045,0.085,0.09, SURF_ID='CONE'/
&OBST ID='Cone', XB=2.5E-3,0.0125,-0.045,-0.0425,0.0825,0.09, SURF_ID='CONE'/
&OBST ID='Cone', XB=2.5E-3,0.0125,0.0425,0.045,0.0825,0.09, SURF_ID='CONE'/
&OBST ID='Cone', XB=5.0E-3,0.01,-0.055,-0.0525,0.0675,0.0825, SURF_ID='CONE'/
&OBST ID='Cone', XB=5.0E-3,0.01,0.0525,0.055,0.0675,0.0825, SURF_ID='CONE'/
&OBST ID='Cone', XB=5.0E-3,0.01,-0.0525,-0.05,0.07,0.0875, SURF_ID='CONE'/
&OBST ID='Cone', XB=5.0E-3,0.01,0.05,0.0525,0.07,0.0875, SURF_ID='CONE'/
&OBST ID='Cone', XB=5.0E-3,0.0125,-0.075,-0.0725,0.035,0.05, SURF_ID='CONE'/
&OBST ID='Cone', XB=5.0E-3,0.0125,0.0725,0.075,0.035,0.05, SURF_ID='CONE'/
&OBST ID='Cone', XB=5.0E-3,0.0125,-0.065,-0.0625,0.05,0.0675, SURF_ID='CONE'/
&OBST ID='Cone', XB=5.0E-3,0.0125,0.0625,0.065,0.05,0.0675, SURF_ID='CONE'/
&OBST ID='Cone', XB=5.0E-3,0.0125,-0.0625,-0.06,0.055,0.07, SURF_ID='CONE'/
&OBST ID='Cone', XB=5.0E-3,0.0125,0.06,0.0625,0.055,0.07, SURF_ID='CONE'/
&OBST ID='Cone', XB=7.5E-3,0.0125,-0.0725,-0.07,0.0375,0.055, SURF_ID='CONE'/
&OBST ID='Cone', XB=7.5E-3,0.0125,0.07,0.0725,0.0375,0.055, SURF_ID='CONE'/
&OBST ID='Cone', XB=7.5E-3,0.0125,-0.07,-0.0675,0.0425,0.0575, SURF_ID='CONE'/
&OBST ID='Cone', XB=7.5E-3,0.0125,0.0675,0.07,0.0425,0.0575, SURF_ID='CONE'/
&OBST ID='Cone', XB=7.5E-3,0.0125,-0.06,-0.0575,0.0575,0.075, SURF_ID='CONE'/
&OBST ID='Cone', XB=7.5E-3,0.0125,0.0575,0.06,0.0575,0.075, SURF_ID='CONE'/
&OBST ID='Cone', XB=7.5E-3,0.015,-0.08,-0.0775,0.025,0.0425, SURF_ID='CONE'/
&OBST ID='Cone', XB=7.5E-3,0.015,0.0775,0.08,0.025,0.0425, SURF_ID='CONE'/
&OBST ID='Cone', XB=7.5E-3,0.015,-0.0475,-0.045,0.0775,0.09, SURF_ID='CONE'/
&OBST ID='Cone', XB=7.5E-3,0.015,0.045,0.0475,0.0775,0.09, SURF_ID='CONE'/
&OBST ID='Cone', XB=7.5E-3,0.0175,-0.0825,-0.08,0.025,0.0375, SURF_ID='CONE'/
&OBST ID='Cone', XB=7.5E-3,0.0175,0.08,0.0825,0.025,0.0375, SURF_ID='CONE'/
&OBST ID='Cone', XB=0.01,0.0125,-0.0575,-0.055,0.0625,0.0775, SURF_ID='CONE'/
&OBST ID='Cone', XB=0.01,0.0125,0.055,0.0575,0.0625,0.0775, SURF_ID='CONE'/
&OBST ID='Cone', XB=0.01,0.015,-0.0675,-0.065,0.045,0.0625, SURF_ID='CONE'/
&OBST ID='Cone', XB=0.01,0.015,0.065,0.0675,0.045,0.0625, SURF_ID='CONE'/
&OBST ID='Cone', XB=0.01,0.015,-0.055,-0.0525,0.065,0.0825, SURF_ID='CONE'/
&OBST ID='Cone', XB=0.01,0.015,0.0525,0.055,0.065,0.0825, SURF_ID='CONE'/
&OBST ID='Cone', XB=0.01,0.015,-0.0525,-0.05,0.07,0.085, SURF_ID='CONE'/
&OBST ID='Cone', XB=0.01,0.015,0.05,0.0525,0.07,0.085, SURF_ID='CONE'/
&OBST ID='Cone', XB=0.01,0.015,-0.05,-0.0475,0.0725,0.09, SURF_ID='CONE'/
&OBST ID='Cone', XB=0.01,0.015,0.0475,0.05,0.0725,0.09, SURF_ID='CONE'/
&OBST ID='Cone', XB=0.01,0.015,-0.0425,-0.04,0.085,0.09, SURF_ID='CONE'/
&OBST ID='Cone', XB=0.01,0.015,0.04,0.0425,0.085,0.09, SURF_ID='CONE'/
&OBST ID='Cone', XB=0.0125,0.015,-0.0775,-0.075,0.03,0.045, SURF_ID='CONE'/
&OBST ID='Cone', XB=0.0125,0.015,0.075,0.0775,0.03,0.045, SURF_ID='CONE'/
&OBST ID='Cone', XB=0.0125,0.015,-0.075,-0.0725,0.0325,0.05, SURF_ID='CONE'/
&OBST ID='Cone', XB=0.0125,0.015,0.0725,0.075,0.0325,0.05, SURF_ID='CONE'/
&OBST ID='Cone', XB=0.0125,0.015,-0.065,-0.0625,0.05,0.065, SURF_ID='CONE'/
&OBST ID='Cone', XB=0.0125,0.015,0.0625,0.065,0.05,0.065, SURF_ID='CONE'/
&OBST ID='Cone', XB=0.0125,0.015,-0.0625,-0.06,0.0525,0.07, SURF_ID='CONE'/
&OBST ID='Cone', XB=0.0125,0.015,0.06,0.0625,0.0525,0.07, SURF_ID='CONE'/
&OBST ID='Cone', XB=0.0125,0.015,-0.06,-0.0575,0.0575,0.0725, SURF_ID='CONE'/
&OBST ID='Cone', XB=0.0125,0.015,0.0575,0.06,0.0575,0.0725, SURF_ID='CONE'/
&OBST ID='Cone', XB=0.0125,0.0175,-0.0725,-0.07,0.0375,0.0525, SURF_ID='CONE'/
&OBST ID='Cone', XB=0.0125,0.0175,0.07,0.0725,0.0375,0.0525, SURF_ID='CONE'/
&OBST ID='Cone', XB=0.0125,0.0175,-0.07,-0.0675,0.04,0.0575, SURF_ID='CONE'/
&OBST ID='Cone', XB=0.0125,0.0175,0.0675,0.07,0.04,0.0575, SURF_ID='CONE'/
&OBST ID='Cone', XB=0.0125,0.0175,-0.0575,-0.055,0.06,0.0775, SURF_ID='CONE'/
&OBST ID='Cone', XB=0.0125,0.0175,0.055,0.0575,0.06,0.0775, SURF_ID='CONE'/
&OBST ID='Cone', XB=0.0125,0.0175,-0.045,-0.0425,0.08,0.09, SURF_ID='CONE'/
&OBST ID='Cone', XB=0.0125,0.0175,0.0425,0.045,0.08,0.09, SURF_ID='CONE'/
&OBST ID='Cone', XB=0.0125,0.0175,-0.04,-0.0375,0.0875,0.09, SURF_ID='CONE'/
&OBST ID='Cone', XB=0.0125,0.0175,0.0375,0.04,0.0875,0.09, SURF_ID='CONE'/
&OBST ID='Cone', XB=0.0125,0.02,-0.085,-0.0825,0.025,0.0325, SURF_ID='CONE'/
&OBST ID='Cone', XB=0.0125,0.02,0.0825,0.085,0.025,0.0325, SURF_ID='CONE'/
&OBST ID='Cone', XB=0.015,0.0175,-0.0775,-0.075,0.0275,0.045, SURF_ID='CONE'/
&OBST ID='Cone', XB=0.015,0.0175,0.075,0.0775,0.0275,0.045, SURF_ID='CONE'/
&OBST ID='Cone', XB=0.015,0.0175,-0.0675,-0.065,0.045,0.06, SURF_ID='CONE'/
&OBST ID='Cone', XB=0.015,0.0175,0.065,0.0675,0.045,0.06, SURF_ID='CONE'/
&OBST ID='Cone', XB=0.015,0.0175,-0.065,-0.0625,0.0475,0.065, SURF_ID='CONE'/
&OBST ID='Cone', XB=0.015,0.0175,0.0625,0.065,0.0475,0.065, SURF_ID='CONE'/
&OBST ID='Cone', XB=0.015,0.0175,-0.0625,-0.06,0.0525,0.0675, SURF_ID='CONE'/
&OBST ID='Cone', XB=0.015,0.0175,0.06,0.0625,0.0525,0.0675, SURF_ID='CONE'/
&OBST ID='Cone', XB=0.015,0.0175,-0.06,-0.0575,0.055,0.0725, SURF_ID='CONE'/
&OBST ID='Cone', XB=0.015,0.0175,0.0575,0.06,0.055,0.0725, SURF_ID='CONE'/
&OBST ID='Cone', XB=0.015,0.0175,-0.055,-0.0525,0.065,0.08, SURF_ID='CONE'/
&OBST ID='Cone', XB=0.015,0.0175,0.0525,0.055,0.065,0.08, SURF_ID='CONE'/
&OBST ID='Cone', XB=0.015,0.0175,-0.0525,-0.05,0.0675,0.085, SURF_ID='CONE'/
&OBST ID='Cone', XB=0.015,0.0175,0.05,0.0525,0.0675,0.085, SURF_ID='CONE'/
&OBST ID='Cone', XB=0.015,0.0175,-0.05,-0.0475,0.0725,0.0875, SURF_ID='CONE'/
&OBST ID='Cone', XB=0.015,0.0175,0.0475,0.05,0.0725,0.0875, SURF_ID='CONE'/
&OBST ID='Cone', XB=0.015,0.02,-0.075,-0.0725,0.0325,0.0475, SURF_ID='CONE'/
&OBST ID='Cone', XB=0.015,0.02,0.0725,0.075,0.0325,0.0475, SURF_ID='CONE'/
&OBST ID='Cone', XB=0.015,0.02,-0.0475,-0.045,0.075,0.09, SURF_ID='CONE'/
&OBST ID='Cone', XB=0.015,0.02,0.045,0.0475,0.075,0.09, SURF_ID='CONE'/
&OBST ID='Cone', XB=0.015,0.02,-0.0425,-0.04,0.0825,0.09, SURF_ID='CONE'/
&OBST ID='Cone', XB=0.015,0.02,0.04,0.0425,0.0825,0.09, SURF_ID='CONE'/
&OBST ID='Cone', XB=0.015,0.0225,-0.0875,-0.085,0.025,0.0275, SURF_ID='CONE'/
&OBST ID='Cone', XB=0.015,0.0225,0.085,0.0875,0.025,0.0275, SURF_ID='CONE'/
&OBST ID='Cone', XB=0.015,0.0225,-0.08,-0.0775,0.025,0.04, SURF_ID='CONE'/
&OBST ID='Cone', XB=0.015,0.0225,0.0775,0.08,0.025,0.04, SURF_ID='CONE'/
&OBST ID='Cone', XB=0.0175,0.02,-0.0725,-0.07,0.035,0.0525, SURF_ID='CONE'/
&OBST ID='Cone', XB=0.0175,0.02,0.07,0.0725,0.035,0.0525, SURF_ID='CONE'/
&OBST ID='Cone', XB=0.0175,0.02,-0.07,-0.0675,0.04,0.055, SURF_ID='CONE'/
&OBST ID='Cone', XB=0.0175,0.02,0.0675,0.07,0.04,0.055, SURF_ID='CONE'/
&OBST ID='Cone', XB=0.0175,0.02,-0.0675,-0.065,0.0425,0.06, SURF_ID='CONE'/
&OBST ID='Cone', XB=0.0175,0.02,0.065,0.0675,0.0425,0.06, SURF_ID='CONE'/
&OBST ID='Cone', XB=0.0175,0.02,-0.065,-0.0625,0.0475,0.0625, SURF_ID='CONE'/
&OBST ID='Cone', XB=0.0175,0.02,0.0625,0.065,0.0475,0.0625, SURF_ID='CONE'/
&OBST ID='Cone', XB=0.0175,0.02,-0.0625,-0.06,0.05,0.0675, SURF_ID='CONE'/
&OBST ID='Cone', XB=0.0175,0.02,0.06,0.0625,0.05,0.0675, SURF_ID='CONE'/
&OBST ID='Cone', XB=0.0175,0.02,-0.06,-0.0575,0.055,0.07, SURF_ID='CONE'/
&OBST ID='Cone', XB=0.0175,0.02,0.0575,0.06,0.055,0.07, SURF_ID='CONE'/
&OBST ID='Cone', XB=0.0175,0.02,-0.0575,-0.055,0.0575,0.075, SURF_ID='CONE'/
&OBST ID='Cone', XB=0.0175,0.02,0.055,0.0575,0.0575,0.075, SURF_ID='CONE'/
&OBST ID='Cone', XB=0.0175,0.02,-0.055,-0.0525,0.0625,0.08, SURF_ID='CONE'/
&OBST ID='Cone', XB=0.0175,0.02,0.0525,0.055,0.0625,0.08, SURF_ID='CONE'/
&OBST ID='Cone', XB=0.0175,0.02,-0.0525,-0.05,0.0675,0.0825, SURF_ID='CONE'/
&OBST ID='Cone', XB=0.0175,0.02,0.05,0.0525,0.0675,0.0825, SURF_ID='CONE'/
&OBST ID='Cone', XB=0.0175,0.02,-0.05,-0.0475,0.07,0.0875, SURF_ID='CONE'/
&OBST ID='Cone', XB=0.0175,0.02,0.0475,0.05,0.07,0.0875, SURF_ID='CONE'/
&OBST ID='Cone', XB=0.0175,0.02,-0.045,-0.0425,0.0775,0.09, SURF_ID='CONE'/
&OBST ID='Cone', XB=0.0175,0.02,0.0425,0.045,0.0775,0.09, SURF_ID='CONE'/
&OBST ID='Cone', XB=0.0175,0.02,-0.04,-0.0375,0.085,0.09, SURF_ID='CONE'/
&OBST ID='Cone', XB=0.0175,0.02,0.0375,0.04,0.085,0.09, SURF_ID='CONE'/
&OBST ID='Cone', XB=0.0175,0.0225,-0.0775,-0.075,0.0275,0.0425, SURF_ID='CONE'/
&OBST ID='Cone', XB=0.0175,0.0225,0.075,0.0775,0.0275,0.0425, SURF_ID='CONE'/
&OBST ID='Cone', XB=0.0175,0.025,-0.0825,-0.08,0.025,0.035, SURF_ID='CONE'/
&OBST ID='Cone', XB=0.0175,0.025,0.08,0.0825,0.025,0.035, SURF_ID='CONE'/
&OBST ID='Cone', XB=0.02,0.0225,-0.075,-0.0725,0.03,0.0475, SURF_ID='CONE'/
&OBST ID='Cone', XB=0.02,0.0225,0.0725,0.075,0.03,0.0475, SURF_ID='CONE'/
&OBST ID='Cone', XB=0.02,0.0225,-0.0725,-0.07,0.035,0.05, SURF_ID='CONE'/
&OBST ID='Cone', XB=0.02,0.0225,0.07,0.0725,0.035,0.05, SURF_ID='CONE'/
&OBST ID='Cone', XB=0.02,0.0225,-0.07,-0.0675,0.0375,0.055, SURF_ID='CONE'/
&OBST ID='Cone', XB=0.02,0.0225,0.0675,0.07,0.0375,0.055, SURF_ID='CONE'/
&OBST ID='Cone', XB=0.02,0.0225,-0.0675,-0.065,0.0425,0.0575, SURF_ID='CONE'/
&OBST ID='Cone', XB=0.02,0.0225,0.065,0.0675,0.0425,0.0575, SURF_ID='CONE'/
&OBST ID='Cone', XB=0.02,0.0225,-0.065,-0.0625,0.045,0.0625, SURF_ID='CONE'/
&OBST ID='Cone', XB=0.02,0.0225,0.0625,0.065,0.045,0.0625, SURF_ID='CONE'/
&OBST ID='Cone', XB=0.02,0.0225,-0.0625,-0.06,0.05,0.065, SURF_ID='CONE'/
&OBST ID='Cone', XB=0.02,0.0225,0.06,0.0625,0.05,0.065, SURF_ID='CONE'/
&OBST ID='Cone', XB=0.02,0.0225,-0.06,-0.0575,0.0525,0.07, SURF_ID='CONE'/
&OBST ID='Cone', XB=0.02,0.0225,0.0575,0.06,0.0525,0.07, SURF_ID='CONE'/
&OBST ID='Cone', XB=0.02,0.0225,-0.0575,-0.055,0.0575,0.0725, SURF_ID='CONE'/
&OBST ID='Cone', XB=0.02,0.0225,0.055,0.0575,0.0575,0.0725, SURF_ID='CONE'/
&OBST ID='Cone', XB=0.02,0.0225,-0.055,-0.0525,0.06,0.0775, SURF_ID='CONE'/
&OBST ID='Cone', XB=0.02,0.0225,0.0525,0.055,0.06,0.0775, SURF_ID='CONE'/
&OBST ID='Cone', XB=0.02,0.0225,-0.0525,-0.05,0.065,0.0825, SURF_ID='CONE'/
&OBST ID='Cone', XB=0.02,0.0225,0.05,0.0525,0.065,0.0825, SURF_ID='CONE'/
&OBST ID='Cone', XB=0.02,0.0225,-0.05,-0.0475,0.0675,0.085, SURF_ID='CONE'/
&OBST ID='Cone', XB=0.02,0.0225,0.0475,0.05,0.0675,0.085, SURF_ID='CONE'/
&OBST ID='Cone', XB=0.02,0.0225,-0.0475,-0.045,0.0725,0.09, SURF_ID='CONE'/
&OBST ID='Cone', XB=0.02,0.0225,0.045,0.0475,0.0725,0.09, SURF_ID='CONE'/
&OBST ID='Cone', XB=0.02,0.0225,-0.0425,-0.04,0.08,0.09, SURF_ID='CONE'/
&OBST ID='Cone', XB=0.02,0.0225,0.04,0.0425,0.08,0.09, SURF_ID='CONE'/
&OBST ID='Cone', XB=0.02,0.0225,-0.04,-0.0375,0.0825,0.09, SURF_ID='CONE'/
&OBST ID='Cone', XB=0.02,0.0225,0.0375,0.04,0.0825,0.09, SURF_ID='CONE'/
&OBST ID='Cone', XB=0.02,0.0225,-0.0375,-0.035,0.0875,0.09, SURF_ID='CONE'/
&OBST ID='Cone', XB=0.02,0.0225,0.035,0.0375,0.0875,0.09, SURF_ID='CONE'/
&OBST ID='Cone', XB=0.02,0.025,-0.085,-0.0825,0.025,0.03, SURF_ID='CONE'/
&OBST ID='Cone', XB=0.02,0.025,0.0825,0.085,0.025,0.03, SURF_ID='CONE'/
&OBST ID='Cone', XB=0.02,0.025,-0.045,-0.0425,0.075,0.09, SURF_ID='CONE'/
&OBST ID='Cone', XB=0.02,0.025,0.0425,0.045,0.075,0.09, SURF_ID='CONE'/
&OBST ID='Cone', XB=0.0225,0.025,-0.0775,-0.075,0.025,0.0425, SURF_ID='CONE'/
&OBST ID='Cone', XB=0.0225,0.025,0.075,0.0775,0.025,0.0425, SURF_ID='CONE'/
&OBST ID='Cone', XB=0.0225,0.025,-0.075,-0.0725,0.03,0.045, SURF_ID='CONE'/
&OBST ID='Cone', XB=0.0225,0.025,0.0725,0.075,0.03,0.045, SURF_ID='CONE'/
&OBST ID='Cone', XB=0.0225,0.025,-0.0725,-0.07,0.0325,0.05, SURF_ID='CONE'/
&OBST ID='Cone', XB=0.0225,0.025,0.07,0.0725,0.0325,0.05, SURF_ID='CONE'/
&OBST ID='Cone', XB=0.0225,0.025,-0.07,-0.0675,0.0375,0.0525, SURF_ID='CONE'/
&OBST ID='Cone', XB=0.0225,0.025,0.0675,0.07,0.0375,0.0525, SURF_ID='CONE'/
&OBST ID='Cone', XB=0.0225,0.025,-0.0675,-0.065,0.04,0.0575, SURF_ID='CONE'/
&OBST ID='Cone', XB=0.0225,0.025,0.065,0.0675,0.04,0.0575, SURF_ID='CONE'/
&OBST ID='Cone', XB=0.0225,0.025,-0.065,-0.0625,0.045,0.06, SURF_ID='CONE'/
&OBST ID='Cone', XB=0.0225,0.025,0.0625,0.065,0.045,0.06, SURF_ID='CONE'/
&OBST ID='Cone', XB=0.0225,0.025,-0.0625,-0.06,0.0475,0.065, SURF_ID='CONE'/
&OBST ID='Cone', XB=0.0225,0.025,0.06,0.0625,0.0475,0.065, SURF_ID='CONE'/
&OBST ID='Cone', XB=0.0225,0.025,-0.06,-0.0575,0.0525,0.0675, SURF_ID='CONE'/
&OBST ID='Cone', XB=0.0225,0.025,0.0575,0.06,0.0525,0.0675, SURF_ID='CONE'/
&OBST ID='Cone', XB=0.0225,0.025,-0.0575,-0.055,0.055,0.0725, SURF_ID='CONE'/
&OBST ID='Cone', XB=0.0225,0.025,0.055,0.0575,0.055,0.0725, SURF_ID='CONE'/
&OBST ID='Cone', XB=0.0225,0.025,-0.055,-0.0525,0.06,0.075, SURF_ID='CONE'/
&OBST ID='Cone', XB=0.0225,0.025,0.0525,0.055,0.06,0.075, SURF_ID='CONE'/
&OBST ID='Cone', XB=0.0225,0.025,-0.0525,-0.05,0.0625,0.08, SURF_ID='CONE'/
&OBST ID='Cone', XB=0.0225,0.025,0.05,0.0525,0.0625,0.08, SURF_ID='CONE'/
&OBST ID='Cone', XB=0.0225,0.025,-0.05,-0.0475,0.0675,0.0825, SURF_ID='CONE'/
&OBST ID='Cone', XB=0.0225,0.025,0.0475,0.05,0.0675,0.0825, SURF_ID='CONE'/
&OBST ID='Cone', XB=0.0225,0.025,-0.0475,-0.045,0.07,0.0875, SURF_ID='CONE'/
&OBST ID='Cone', XB=0.0225,0.025,0.045,0.0475,0.07,0.0875, SURF_ID='CONE'/
&OBST ID='Cone', XB=0.0225,0.025,-0.0425,-0.04,0.0775,0.09, SURF_ID='CONE'/
&OBST ID='Cone', XB=0.0225,0.025,0.04,0.0425,0.0775,0.09, SURF_ID='CONE'/
&OBST ID='Cone', XB=0.0225,0.025,-0.0375,-0.035,0.085,0.09, SURF_ID='CONE'/
&OBST ID='Cone', XB=0.0225,0.025,0.035,0.0375,0.085,0.09, SURF_ID='CONE'/
&OBST ID='Cone', XB=0.0225,0.025,-0.035,-0.0325,0.0875,0.09, SURF_ID='CONE'/
&OBST ID='Cone', XB=0.0225,0.025,0.0325,0.035,0.0875,0.09, SURF_ID='CONE'/
&OBST ID='Cone', XB=0.0225,0.0275,-0.08,-0.0775,0.025,0.0375, SURF_ID='CONE'/
&OBST ID='Cone', XB=0.0225,0.0275,0.0775,0.08,0.025,0.0375, SURF_ID='CONE'/
&OBST ID='Cone', XB=0.0225,0.0275,-0.04,-0.0375,0.08,0.09, SURF_ID='CONE'/
&OBST ID='Cone', XB=0.0225,0.0275,0.0375,0.04,0.08,0.09, SURF_ID='CONE'/
&OBST ID='Cone', XB=0.025,0.0275,-0.0825,-0.08,0.025,0.0325, SURF_ID='CONE'/
&OBST ID='Cone', XB=0.025,0.0275,0.08,0.0825,0.025,0.0325, SURF_ID='CONE'/
&OBST ID='Cone', XB=0.025,0.0275,-0.075,-0.0725,0.0275,0.045, SURF_ID='CONE'/
&OBST ID='Cone', XB=0.025,0.0275,0.0725,0.075,0.0275,0.045, SURF_ID='CONE'/
&OBST ID='Cone', XB=0.025,0.0275,-0.0725,-0.07,0.0325,0.0475, SURF_ID='CONE'/
&OBST ID='Cone', XB=0.025,0.0275,0.07,0.0725,0.0325,0.0475, SURF_ID='CONE'/
&OBST ID='Cone', XB=0.025,0.0275,-0.07,-0.0675,0.035,0.0525, SURF_ID='CONE'/
&OBST ID='Cone', XB=0.025,0.0275,0.0675,0.07,0.035,0.0525, SURF_ID='CONE'/
&OBST ID='Cone', XB=0.025,0.0275,-0.0675,-0.065,0.04,0.055, SURF_ID='CONE'/
&OBST ID='Cone', XB=0.025,0.0275,0.065,0.0675,0.04,0.055, SURF_ID='CONE'/
&OBST ID='Cone', XB=0.025,0.0275,-0.065,-0.0625,0.0425,0.06, SURF_ID='CONE'/
&OBST ID='Cone', XB=0.025,0.0275,0.0625,0.065,0.0425,0.06, SURF_ID='CONE'/
&OBST ID='Cone', XB=0.025,0.0275,-0.0625,-0.06,0.0475,0.0625, SURF_ID='CONE'/
&OBST ID='Cone', XB=0.025,0.0275,0.06,0.0625,0.0475,0.0625, SURF_ID='CONE'/
&OBST ID='Cone', XB=0.025,0.0275,-0.06,-0.0575,0.05,0.0675, SURF_ID='CONE'/
&OBST ID='Cone', XB=0.025,0.0275,0.0575,0.06,0.05,0.0675, SURF_ID='CONE'/
&OBST ID='Cone', XB=0.025,0.0275,-0.0575,-0.055,0.055,0.07, SURF_ID='CONE'/
&OBST ID='Cone', XB=0.025,0.0275,0.055,0.0575,0.055,0.07, SURF_ID='CONE'/
&OBST ID='Cone', XB=0.025,0.0275,-0.055,-0.0525,0.0575,0.075, SURF_ID='CONE'/
&OBST ID='Cone', XB=0.025,0.0275,0.0525,0.055,0.0575,0.075, SURF_ID='CONE'/
&OBST ID='Cone', XB=0.025,0.0275,-0.0525,-0.05,0.0625,0.0775, SURF_ID='CONE'/
&OBST ID='Cone', XB=0.025,0.0275,0.05,0.0525,0.0625,0.0775, SURF_ID='CONE'/
&OBST ID='Cone', XB=0.025,0.0275,-0.05,-0.0475,0.065,0.0825, SURF_ID='CONE'/
&OBST ID='Cone', XB=0.025,0.0275,0.0475,0.05,0.065,0.0825, SURF_ID='CONE'/
&OBST ID='Cone', XB=0.025,0.0275,-0.0475,-0.045,0.0675,0.085, SURF_ID='CONE'/
&OBST ID='Cone', XB=0.025,0.0275,0.045,0.0475,0.0675,0.085, SURF_ID='CONE'/
&OBST ID='Cone', XB=0.025,0.0275,-0.045,-0.0425,0.0725,0.0875, SURF_ID='CONE'/
&OBST ID='Cone', XB=0.025,0.0275,0.0425,0.045,0.0725,0.0875, SURF_ID='CONE'/
&OBST ID='Cone', XB=0.025,0.0275,-0.0425,-0.04,0.075,0.09, SURF_ID='CONE'/
&OBST ID='Cone', XB=0.025,0.0275,0.04,0.0425,0.075,0.09, SURF_ID='CONE'/
&OBST ID='Cone', XB=0.025,0.0275,-0.0375,-0.035,0.0825,0.09, SURF_ID='CONE'/
&OBST ID='Cone', XB=0.025,0.0275,0.035,0.0375,0.0825,0.09, SURF_ID='CONE'/
&OBST ID='Cone', XB=0.025,0.0275,-0.035,-0.0325,0.085,0.09, SURF_ID='CONE'/
&OBST ID='Cone', XB=0.025,0.0275,0.0325,0.035,0.085,0.09, SURF_ID='CONE'/
&OBST ID='Cone', XB=0.025,0.0275,-0.0325,-0.03,0.0875,0.09, SURF_ID='CONE'/
&OBST ID='Cone', XB=0.025,0.0275,0.03,0.0325,0.0875,0.09, SURF_ID='CONE'/
&OBST ID='Cone', XB=0.025,0.03,-0.085,-0.0825,0.025,0.0275, SURF_ID='CONE'/
&OBST ID='Cone', XB=0.025,0.03,0.0825,0.085,0.025,0.0275, SURF_ID='CONE'/
&OBST ID='Cone', XB=0.025,0.03,-0.0775,-0.075,0.025,0.04, SURF_ID='CONE'/
&OBST ID='Cone', XB=0.025,0.03,0.075,0.0775,0.025,0.04, SURF_ID='CONE'/
&OBST ID='Cone', XB=0.0275,0.03,-0.08,-0.0775,0.025,0.035, SURF_ID='CONE'/
&OBST ID='Cone', XB=0.0275,0.03,0.0775,0.08,0.025,0.035, SURF_ID='CONE'/
&OBST ID='Cone', XB=0.0275,0.03,-0.075,-0.0725,0.0275,0.0425, SURF_ID='CONE'/
&OBST ID='Cone', XB=0.0275,0.03,0.0725,0.075,0.0275,0.0425, SURF_ID='CONE'/
&OBST ID='Cone', XB=0.0275,0.03,-0.0725,-0.07,0.03,0.0475, SURF_ID='CONE'/
&OBST ID='Cone', XB=0.0275,0.03,0.07,0.0725,0.03,0.0475, SURF_ID='CONE'/
&OBST ID='Cone', XB=0.0275,0.03,-0.07,-0.0675,0.035,0.05, SURF_ID='CONE'/
&OBST ID='Cone', XB=0.0275,0.03,0.0675,0.07,0.035,0.05, SURF_ID='CONE'/
&OBST ID='Cone', XB=0.0275,0.03,-0.0675,-0.065,0.0375,0.055, SURF_ID='CONE'/
&OBST ID='Cone', XB=0.0275,0.03,0.065,0.0675,0.0375,0.055, SURF_ID='CONE'/
&OBST ID='Cone', XB=0.0275,0.03,-0.065,-0.0625,0.0425,0.0575, SURF_ID='CONE'/
&OBST ID='Cone', XB=0.0275,0.03,0.0625,0.065,0.0425,0.0575, SURF_ID='CONE'/
&OBST ID='Cone', XB=0.0275,0.03,-0.0625,-0.06,0.045,0.0625, SURF_ID='CONE'/
&OBST ID='Cone', XB=0.0275,0.03,0.06,0.0625,0.045,0.0625, SURF_ID='CONE'/
&OBST ID='Cone', XB=0.0275,0.03,-0.06,-0.0575,0.05,0.065, SURF_ID='CONE'/
&OBST ID='Cone', XB=0.0275,0.03,0.0575,0.06,0.05,0.065, SURF_ID='CONE'/
&OBST ID='Cone', XB=0.0275,0.03,-0.0575,-0.055,0.0525,0.0675, SURF_ID='CONE'/
&OBST ID='Cone', XB=0.0275,0.03,0.055,0.0575,0.0525,0.0675, SURF_ID='CONE'/
&OBST ID='Cone', XB=0.0275,0.03,-0.055,-0.0525,0.055,0.0725, SURF_ID='CONE'/
&OBST ID='Cone', XB=0.0275,0.03,0.0525,0.055,0.055,0.0725, SURF_ID='CONE'/
&OBST ID='Cone', XB=0.0275,0.03,-0.0525,-0.05,0.06,0.075, SURF_ID='CONE'/
&OBST ID='Cone', XB=0.0275,0.03,0.05,0.0525,0.06,0.075, SURF_ID='CONE'/
&OBST ID='Cone', XB=0.0275,0.03,-0.05,-0.0475,0.0625,0.08, SURF_ID='CONE'/
&OBST ID='Cone', XB=0.0275,0.03,0.0475,0.05,0.0625,0.08, SURF_ID='CONE'/
&OBST ID='Cone', XB=0.0275,0.03,-0.0475,-0.045,0.0675,0.0825, SURF_ID='CONE'/
&OBST ID='Cone', XB=0.0275,0.03,0.045,0.0475,0.0675,0.0825, SURF_ID='CONE'/
&OBST ID='Cone', XB=0.0275,0.03,-0.045,-0.0425,0.07,0.0875, SURF_ID='CONE'/
&OBST ID='Cone', XB=0.0275,0.03,0.0425,0.045,0.07,0.0875, SURF_ID='CONE'/
&OBST ID='Cone', XB=0.0275,0.03,-0.0425,-0.04,0.0725,0.09, SURF_ID='CONE'/
&OBST ID='Cone', XB=0.0275,0.03,0.04,0.0425,0.0725,0.09, SURF_ID='CONE'/
&OBST ID='Cone', XB=0.0275,0.03,-0.04,-0.0375,0.0775,0.09, SURF_ID='CONE'/
&OBST ID='Cone', XB=0.0275,0.03,0.0375,0.04,0.0775,0.09, SURF_ID='CONE'/
&OBST ID='Cone', XB=0.0275,0.03,-0.0375,-0.035,0.08,0.09, SURF_ID='CONE'/
&OBST ID='Cone', XB=0.0275,0.03,0.035,0.0375,0.08,0.09, SURF_ID='CONE'/
&OBST ID='Cone', XB=0.0275,0.03,-0.035,-0.0325,0.0825,0.09, SURF_ID='CONE'/
&OBST ID='Cone', XB=0.0275,0.03,0.0325,0.035,0.0825,0.09, SURF_ID='CONE'/
&OBST ID='Cone', XB=0.0275,0.03,-0.0325,-0.03,0.085,0.09, SURF_ID='CONE'/
&OBST ID='Cone', XB=0.0275,0.03,0.03,0.0325,0.085,0.09, SURF_ID='CONE'/
&OBST ID='Cone', XB=0.0275,0.0325,-0.0825,-0.08,0.025,0.03, SURF_ID='CONE'/
&OBST ID='Cone', XB=0.0275,0.0325,0.08,0.0825,0.025,0.03, SURF_ID='CONE'/
&OBST ID='Cone', XB=0.03,0.0325,-0.0775,-0.075,0.025,0.0375, SURF_ID='CONE'/
&OBST ID='Cone', XB=0.03,0.0325,0.075,0.0775,0.025,0.0375, SURF_ID='CONE'/
&OBST ID='Cone', XB=0.03,0.0325,-0.0725,-0.07,0.0275,0.045, SURF_ID='CONE'/
&OBST ID='Cone', XB=0.03,0.0325,0.07,0.0725,0.0275,0.045, SURF_ID='CONE'/
&OBST ID='Cone', XB=0.03,0.0325,-0.07,-0.0675,0.0325,0.0475, SURF_ID='CONE'/
&OBST ID='Cone', XB=0.03,0.0325,0.0675,0.07,0.0325,0.0475, SURF_ID='CONE'/
&OBST ID='Cone', XB=0.03,0.0325,-0.0675,-0.065,0.035,0.0525, SURF_ID='CONE'/
&OBST ID='Cone', XB=0.03,0.0325,0.065,0.0675,0.035,0.0525, SURF_ID='CONE'/
&OBST ID='Cone', XB=0.03,0.0325,-0.065,-0.0625,0.04,0.055, SURF_ID='CONE'/
&OBST ID='Cone', XB=0.03,0.0325,0.0625,0.065,0.04,0.055, SURF_ID='CONE'/
&OBST ID='Cone', XB=0.03,0.0325,-0.0625,-0.06,0.0425,0.06, SURF_ID='CONE'/
&OBST ID='Cone', XB=0.03,0.0325,0.06,0.0625,0.0425,0.06, SURF_ID='CONE'/
&OBST ID='Cone', XB=0.03,0.0325,-0.06,-0.0575,0.0475,0.0625, SURF_ID='CONE'/
&OBST ID='Cone', XB=0.03,0.0325,0.0575,0.06,0.0475,0.0625, SURF_ID='CONE'/
&OBST ID='Cone', XB=0.03,0.0325,-0.0575,-0.055,0.05,0.0675, SURF_ID='CONE'/
&OBST ID='Cone', XB=0.03,0.0325,0.055,0.0575,0.05,0.0675, SURF_ID='CONE'/
&OBST ID='Cone', XB=0.03,0.0325,-0.055,-0.0525,0.055,0.07, SURF_ID='CONE'/
&OBST ID='Cone', XB=0.03,0.0325,0.0525,0.055,0.055,0.07, SURF_ID='CONE'/
&OBST ID='Cone', XB=0.03,0.0325,-0.0525,-0.05,0.0575,0.075, SURF_ID='CONE'/
&OBST ID='Cone', XB=0.03,0.0325,0.05,0.0525,0.0575,0.075, SURF_ID='CONE'/
&OBST ID='Cone', XB=0.03,0.0325,-0.05,-0.0475,0.06,0.0775, SURF_ID='CONE'/
&OBST ID='Cone', XB=0.03,0.0325,0.0475,0.05,0.06,0.0775, SURF_ID='CONE'/
&OBST ID='Cone', XB=0.03,0.0325,-0.0475,-0.045,0.065,0.08, SURF_ID='CONE'/
&OBST ID='Cone', XB=0.03,0.0325,0.045,0.0475,0.065,0.08, SURF_ID='CONE'/
&OBST ID='Cone', XB=0.03,0.0325,-0.045,-0.0425,0.0675,0.085, SURF_ID='CONE'/
&OBST ID='Cone', XB=0.03,0.0325,0.0425,0.045,0.0675,0.085, SURF_ID='CONE'/
&OBST ID='Cone', XB=0.03,0.0325,-0.0425,-0.04,0.07,0.0875, SURF_ID='CONE'/
&OBST ID='Cone', XB=0.03,0.0325,0.04,0.0425,0.07,0.0875, SURF_ID='CONE'/
&OBST ID='Cone', XB=0.03,0.0325,-0.04,-0.0375,0.075,0.09, SURF_ID='CONE'/
&OBST ID='Cone', XB=0.03,0.0325,0.0375,0.04,0.075,0.09, SURF_ID='CONE'/
&OBST ID='Cone', XB=0.03,0.0325,-0.0375,-0.035,0.0775,0.09, SURF_ID='CONE'/
&OBST ID='Cone', XB=0.03,0.0325,0.035,0.0375,0.0775,0.09, SURF_ID='CONE'/
&OBST ID='Cone', XB=0.03,0.0325,-0.035,-0.0325,0.08,0.09, SURF_ID='CONE'/
&OBST ID='Cone', XB=0.03,0.0325,0.0325,0.035,0.08,0.09, SURF_ID='CONE'/
&OBST ID='Cone', XB=0.03,0.0325,-0.0325,-0.03,0.0825,0.09, SURF_ID='CONE'/
&OBST ID='Cone', XB=0.03,0.0325,0.03,0.0325,0.0825,0.09, SURF_ID='CONE'/
&OBST ID='Cone', XB=0.03,0.0325,-0.03,-0.0275,0.085,0.09, SURF_ID='CONE'/
&OBST ID='Cone', XB=0.03,0.0325,0.0275,0.03,0.085,0.09, SURF_ID='CONE'/
&OBST ID='Cone', XB=0.03,0.0325,-0.0275,-0.025,0.0875,0.09, SURF_ID='CONE'/
&OBST ID='Cone', XB=0.03,0.0325,0.025,0.0275,0.0875,0.09, SURF_ID='CONE'/
&OBST ID='Cone', XB=0.03,0.035,-0.08,-0.0775,0.025,0.0325, SURF_ID='CONE'/
&OBST ID='Cone', XB=0.03,0.035,0.0775,0.08,0.025,0.0325, SURF_ID='CONE'/
&OBST ID='Cone', XB=0.03,0.035,-0.075,-0.0725,0.025,0.04, SURF_ID='CONE'/
&OBST ID='Cone', XB=0.03,0.035,0.0725,0.075,0.025,0.04, SURF_ID='CONE'/
&OBST ID='Cone', XB=0.0325,0.035,-0.0725,-0.07,0.0275,0.0425, SURF_ID='CONE'/
&OBST ID='Cone', XB=0.0325,0.035,0.07,0.0725,0.0275,0.0425, SURF_ID='CONE'/
&OBST ID='Cone', XB=0.0325,0.035,-0.07,-0.0675,0.03,0.0475, SURF_ID='CONE'/
&OBST ID='Cone', XB=0.0325,0.035,0.0675,0.07,0.03,0.0475, SURF_ID='CONE'/
&OBST ID='Cone', XB=0.0325,0.035,-0.0675,-0.065,0.035,0.05, SURF_ID='CONE'/
&OBST ID='Cone', XB=0.0325,0.035,0.065,0.0675,0.035,0.05, SURF_ID='CONE'/
&OBST ID='Cone', XB=0.0325,0.035,-0.065,-0.0625,0.0375,0.055, SURF_ID='CONE'/
&OBST ID='Cone', XB=0.0325,0.035,0.0625,0.065,0.0375,0.055, SURF_ID='CONE'/
&OBST ID='Cone', XB=0.0325,0.035,-0.0625,-0.06,0.0425,0.0575, SURF_ID='CONE'/
&OBST ID='Cone', XB=0.0325,0.035,0.06,0.0625,0.0425,0.0575, SURF_ID='CONE'/
&OBST ID='Cone', XB=0.0325,0.035,-0.06,-0.0575,0.045,0.06, SURF_ID='CONE'/
&OBST ID='Cone', XB=0.0325,0.035,0.0575,0.06,0.045,0.06, SURF_ID='CONE'/
&OBST ID='Cone', XB=0.0325,0.035,-0.0575,-0.055,0.0475,0.065, SURF_ID='CONE'/
&OBST ID='Cone', XB=0.0325,0.035,0.055,0.0575,0.0475,0.065, SURF_ID='CONE'/
&OBST ID='Cone', XB=0.0325,0.035,-0.055,-0.0525,0.0525,0.0675, SURF_ID='CONE'/
&OBST ID='Cone', XB=0.0325,0.035,0.0525,0.055,0.0525,0.0675, SURF_ID='CONE'/
&OBST ID='Cone', XB=0.0325,0.035,-0.0525,-0.05,0.055,0.0725, SURF_ID='CONE'/
&OBST ID='Cone', XB=0.0325,0.035,0.05,0.0525,0.055,0.0725, SURF_ID='CONE'/
&OBST ID='Cone', XB=0.0325,0.035,-0.05,-0.0475,0.0575,0.075, SURF_ID='CONE'/
&OBST ID='Cone', XB=0.0325,0.035,0.0475,0.05,0.0575,0.075, SURF_ID='CONE'/
&OBST ID='Cone', XB=0.0325,0.035,-0.0475,-0.045,0.0625,0.0775, SURF_ID='CONE'/
&OBST ID='Cone', XB=0.0325,0.035,0.045,0.0475,0.0625,0.0775, SURF_ID='CONE'/
&OBST ID='Cone', XB=0.0325,0.035,-0.045,-0.0425,0.065,0.0825, SURF_ID='CONE'/
&OBST ID='Cone', XB=0.0325,0.035,0.0425,0.045,0.065,0.0825, SURF_ID='CONE'/
&OBST ID='Cone', XB=0.0325,0.035,-0.0425,-0.04,0.0675,0.085, SURF_ID='CONE'/
&OBST ID='Cone', XB=0.0325,0.035,0.04,0.0425,0.0675,0.085, SURF_ID='CONE'/
&OBST ID='Cone', XB=0.0325,0.035,-0.04,-0.0375,0.0725,0.0875, SURF_ID='CONE'/
&OBST ID='Cone', XB=0.0325,0.035,0.0375,0.04,0.0725,0.0875, SURF_ID='CONE'/
&OBST ID='Cone', XB=0.0325,0.035,-0.0375,-0.035,0.075,0.09, SURF_ID='CONE'/
&OBST ID='Cone', XB=0.0325,0.035,0.035,0.0375,0.075,0.09, SURF_ID='CONE'/
&OBST ID='Cone', XB=0.0325,0.035,-0.035,-0.0325,0.0775,0.09, SURF_ID='CONE'/
&OBST ID='Cone', XB=0.0325,0.035,0.0325,0.035,0.0775,0.09, SURF_ID='CONE'/
&OBST ID='Cone', XB=0.0325,0.035,-0.0325,-0.03,0.08,0.09, SURF_ID='CONE'/
&OBST ID='Cone', XB=0.0325,0.035,0.03,0.0325,0.08,0.09, SURF_ID='CONE'/
&OBST ID='Cone', XB=0.0325,0.035,-0.03,-0.0275,0.0825,0.09, SURF_ID='CONE'/
&OBST ID='Cone', XB=0.0325,0.035,0.0275,0.03,0.0825,0.09, SURF_ID='CONE'/
&OBST ID='Cone', XB=0.0325,0.035,-0.0275,-0.025,0.085,0.09, SURF_ID='CONE'/
&OBST ID='Cone', XB=0.0325,0.035,0.025,0.0275,0.085,0.09, SURF_ID='CONE'/
&OBST ID='Cone', XB=0.0325,0.035,-0.025,-0.0225,0.0875,0.09, SURF_ID='CONE'/
&OBST ID='Cone', XB=0.0325,0.035,0.0225,0.025,0.0875,0.09, SURF_ID='CONE'/
&OBST ID='Cone', XB=0.0325,0.0375,-0.0825,-0.08,0.025,0.0275, SURF_ID='CONE'/
&OBST ID='Cone', XB=0.0325,0.0375,0.08,0.0825,0.025,0.0275, SURF_ID='CONE'/
&OBST ID='Cone', XB=0.0325,0.0375,-0.0775,-0.075,0.025,0.035, SURF_ID='CONE'/
&OBST ID='Cone', XB=0.0325,0.0375,0.075,0.0775,0.025,0.035, SURF_ID='CONE'/
&OBST ID='Cone', XB=0.035,0.0375,-0.08,-0.0775,0.025,0.03, SURF_ID='CONE'/
&OBST ID='Cone', XB=0.035,0.0375,0.0775,0.08,0.025,0.03, SURF_ID='CONE'/
&OBST ID='Cone', XB=0.035,0.0375,-0.075,-0.0725,0.025,0.0375, SURF_ID='CONE'/
&OBST ID='Cone', XB=0.035,0.0375,0.0725,0.075,0.025,0.0375, SURF_ID='CONE'/
&OBST ID='Cone', XB=0.035,0.0375,-0.0725,-0.07,0.025,0.0425, SURF_ID='CONE'/
&OBST ID='Cone', XB=0.035,0.0375,0.07,0.0725,0.025,0.0425, SURF_ID='CONE'/
&OBST ID='Cone', XB=0.035,0.0375,-0.07,-0.0675,0.03,0.045, SURF_ID='CONE'/
&OBST ID='Cone', XB=0.035,0.0375,0.0675,0.07,0.03,0.045, SURF_ID='CONE'/
&OBST ID='Cone', XB=0.035,0.0375,-0.0675,-0.065,0.0325,0.0475, SURF_ID='CONE'/
&OBST ID='Cone', XB=0.035,0.0375,0.065,0.0675,0.0325,0.0475, SURF_ID='CONE'/
&OBST ID='Cone', XB=0.035,0.0375,-0.065,-0.0625,0.035,0.0525, SURF_ID='CONE'/
&OBST ID='Cone', XB=0.035,0.0375,0.0625,0.065,0.035,0.0525, SURF_ID='CONE'/
&OBST ID='Cone', XB=0.035,0.0375,-0.0625,-0.06,0.04,0.055, SURF_ID='CONE'/
&OBST ID='Cone', XB=0.035,0.0375,0.06,0.0625,0.04,0.055, SURF_ID='CONE'/
&OBST ID='Cone', XB=0.035,0.0375,-0.06,-0.0575,0.0425,0.06, SURF_ID='CONE'/
&OBST ID='Cone', XB=0.035,0.0375,0.0575,0.06,0.0425,0.06, SURF_ID='CONE'/
&OBST ID='Cone', XB=0.035,0.0375,-0.0575,-0.055,0.0475,0.0625, SURF_ID='CONE'/
&OBST ID='Cone', XB=0.035,0.0375,0.055,0.0575,0.0475,0.0625, SURF_ID='CONE'/
&OBST ID='Cone', XB=0.035,0.0375,-0.055,-0.0525,0.05,0.065, SURF_ID='CONE'/
&OBST ID='Cone', XB=0.035,0.0375,0.0525,0.055,0.05,0.065, SURF_ID='CONE'/
&OBST ID='Cone', XB=0.035,0.0375,-0.0525,-0.05,0.0525,0.07, SURF_ID='CONE'/
&OBST ID='Cone', XB=0.035,0.0375,0.05,0.0525,0.0525,0.07, SURF_ID='CONE'/
&OBST ID='Cone', XB=0.035,0.0375,-0.05,-0.0475,0.0575,0.0725, SURF_ID='CONE'/
&OBST ID='Cone', XB=0.035,0.0375,0.0475,0.05,0.0575,0.0725, SURF_ID='CONE'/
&OBST ID='Cone', XB=0.035,0.0375,-0.0475,-0.045,0.06,0.075, SURF_ID='CONE'/
&OBST ID='Cone', XB=0.035,0.0375,0.045,0.0475,0.06,0.075, SURF_ID='CONE'/
&OBST ID='Cone', XB=0.035,0.0375,-0.045,-0.0425,0.0625,0.08, SURF_ID='CONE'/
&OBST ID='Cone', XB=0.035,0.0375,0.0425,0.045,0.0625,0.08, SURF_ID='CONE'/
&OBST ID='Cone', XB=0.035,0.0375,-0.0425,-0.04,0.065,0.0825, SURF_ID='CONE'/
&OBST ID='Cone', XB=0.035,0.0375,0.04,0.0425,0.065,0.0825, SURF_ID='CONE'/
&OBST ID='Cone', XB=0.035,0.0375,-0.04,-0.0375,0.07,0.085, SURF_ID='CONE'/
&OBST ID='Cone', XB=0.035,0.0375,0.0375,0.04,0.07,0.085, SURF_ID='CONE'/
&OBST ID='Cone', XB=0.035,0.0375,-0.0375,-0.035,0.0725,0.0875, SURF_ID='CONE'/
&OBST ID='Cone', XB=0.035,0.0375,0.035,0.0375,0.0725,0.0875, SURF_ID='CONE'/
&OBST ID='Cone', XB=0.035,0.0375,-0.035,-0.0325,0.075,0.09, SURF_ID='CONE'/
&OBST ID='Cone', XB=0.035,0.0375,0.0325,0.035,0.075,0.09, SURF_ID='CONE'/
&OBST ID='Cone', XB=0.035,0.0375,-0.0325,-0.03,0.0775,0.09, SURF_ID='CONE'/
&OBST ID='Cone', XB=0.035,0.0375,0.03,0.0325,0.0775,0.09, SURF_ID='CONE'/
&OBST ID='Cone', XB=0.035,0.0375,-0.03,-0.0275,0.08,0.09, SURF_ID='CONE'/
&OBST ID='Cone', XB=0.035,0.0375,0.0275,0.03,0.08,0.09, SURF_ID='CONE'/
&OBST ID='Cone', XB=0.035,0.0375,-0.0275,-0.025,0.0825,0.09, SURF_ID='CONE'/
&OBST ID='Cone', XB=0.035,0.0375,0.025,0.0275,0.0825,0.09, SURF_ID='CONE'/
&OBST ID='Cone', XB=0.035,0.0375,-0.025,-0.0225,0.085,0.09, SURF_ID='CONE'/
&OBST ID='Cone', XB=0.035,0.0375,0.0225,0.025,0.085,0.09, SURF_ID='CONE'/
&OBST ID='Cone', XB=0.035,0.0375,-0.0225,-0.02,0.0875,0.09, SURF_ID='CONE'/
&OBST ID='Cone', XB=0.035,0.0375,0.02,0.0225,0.0875,0.09, SURF_ID='CONE'/
&OBST ID='Cone', XB=0.0375,0.04,-0.0775,-0.075,0.025,0.0325, SURF_ID='CONE'/
&OBST ID='Cone', XB=0.0375,0.04,0.075,0.0775,0.025,0.0325, SURF_ID='CONE'/
&OBST ID='Cone', XB=0.0375,0.04,-0.0725,-0.07,0.025,0.04, SURF_ID='CONE'/
&OBST ID='Cone', XB=0.0375,0.04,0.07,0.0725,0.025,0.04, SURF_ID='CONE'/
&OBST ID='Cone', XB=0.0375,0.04,-0.07,-0.0675,0.0275,0.0425, SURF_ID='CONE'/
&OBST ID='Cone', XB=0.0375,0.04,0.0675,0.07,0.0275,0.0425, SURF_ID='CONE'/
&OBST ID='Cone', XB=0.0375,0.04,-0.0675,-0.065,0.03,0.0475, SURF_ID='CONE'/
&OBST ID='Cone', XB=0.0375,0.04,0.065,0.0675,0.03,0.0475, SURF_ID='CONE'/
&OBST ID='Cone', XB=0.0375,0.04,-0.065,-0.0625,0.035,0.05, SURF_ID='CONE'/
&OBST ID='Cone', XB=0.0375,0.04,0.0625,0.065,0.035,0.05, SURF_ID='CONE'/
&OBST ID='Cone', XB=0.0375,0.04,-0.0625,-0.06,0.0375,0.0525, SURF_ID='CONE'/
&OBST ID='Cone', XB=0.0375,0.04,0.06,0.0625,0.0375,0.0525, SURF_ID='CONE'/
&OBST ID='Cone', XB=0.0375,0.04,-0.06,-0.0575,0.04,0.0575, SURF_ID='CONE'/
&OBST ID='Cone', XB=0.0375,0.04,0.0575,0.06,0.04,0.0575, SURF_ID='CONE'/
&OBST ID='Cone', XB=0.0375,0.04,-0.0575,-0.055,0.045,0.06, SURF_ID='CONE'/
&OBST ID='Cone', XB=0.0375,0.04,0.055,0.0575,0.045,0.06, SURF_ID='CONE'/
&OBST ID='Cone', XB=0.0375,0.04,-0.055,-0.0525,0.0475,0.0625, SURF_ID='CONE'/
&OBST ID='Cone', XB=0.0375,0.04,0.0525,0.055,0.0475,0.0625, SURF_ID='CONE'/
&OBST ID='Cone', XB=0.0375,0.04,-0.0525,-0.05,0.05,0.0675, SURF_ID='CONE'/
&OBST ID='Cone', XB=0.0375,0.04,0.05,0.0525,0.05,0.0675, SURF_ID='CONE'/
&OBST ID='Cone', XB=0.0375,0.04,-0.05,-0.0475,0.055,0.07, SURF_ID='CONE'/
&OBST ID='Cone', XB=0.0375,0.04,0.0475,0.05,0.055,0.07, SURF_ID='CONE'/
&OBST ID='Cone', XB=0.0375,0.04,-0.0475,-0.045,0.0575,0.0725, SURF_ID='CONE'/
&OBST ID='Cone', XB=0.0375,0.04,0.045,0.0475,0.0575,0.0725, SURF_ID='CONE'/
&OBST ID='Cone', XB=0.0375,0.04,-0.045,-0.0425,0.06,0.0775, SURF_ID='CONE'/
&OBST ID='Cone', XB=0.0375,0.04,0.0425,0.045,0.06,0.0775, SURF_ID='CONE'/
&OBST ID='Cone', XB=0.0375,0.04,-0.0425,-0.04,0.0625,0.08, SURF_ID='CONE'/
&OBST ID='Cone', XB=0.0375,0.04,0.04,0.0425,0.0625,0.08, SURF_ID='CONE'/
&OBST ID='Cone', XB=0.0375,0.04,-0.04,-0.0375,0.065,0.0825, SURF_ID='CONE'/
&OBST ID='Cone', XB=0.0375,0.04,0.0375,0.04,0.065,0.0825, SURF_ID='CONE'/
&OBST ID='Cone', XB=0.0375,0.04,-0.0375,-0.035,0.07,0.085, SURF_ID='CONE'/
&OBST ID='Cone', XB=0.0375,0.04,0.035,0.0375,0.07,0.085, SURF_ID='CONE'/
&OBST ID='Cone', XB=0.0375,0.04,-0.035,-0.0325,0.0725,0.0875, SURF_ID='CONE'/
&OBST ID='Cone', XB=0.0375,0.04,0.0325,0.035,0.0725,0.0875, SURF_ID='CONE'/
&OBST ID='Cone', XB=0.0375,0.04,-0.0325,-0.03,0.075,0.09, SURF_ID='CONE'/
&OBST ID='Cone', XB=0.0375,0.04,0.03,0.0325,0.075,0.09, SURF_ID='CONE'/
&OBST ID='Cone', XB=0.0375,0.04,-0.03,-0.0275,0.0775,0.09, SURF_ID='CONE'/
&OBST ID='Cone', XB=0.0375,0.04,0.0275,0.03,0.0775,0.09, SURF_ID='CONE'/
&OBST ID='Cone', XB=0.0375,0.04,-0.0275,-0.0225,0.08,0.09, SURF_ID='CONE'/
&OBST ID='Cone', XB=0.0375,0.04,0.0225,0.0275,0.08,0.09, SURF_ID='CONE'/
&OBST ID='Cone', XB=0.0375,0.04,-0.0225,-0.02,0.0825,0.09, SURF_ID='CONE'/
&OBST ID='Cone', XB=0.0375,0.04,0.02,0.0225,0.0825,0.09, SURF_ID='CONE'/
&OBST ID='Cone', XB=0.0375,0.04,-0.02,-0.0175,0.085,0.09, SURF_ID='CONE'/
&OBST ID='Cone', XB=0.0375,0.04,0.0175,0.02,0.085,0.09, SURF_ID='CONE'/
&OBST ID='Cone', XB=0.0375,0.04,-0.0175,-0.0125,0.0875,0.09, SURF_ID='CONE'/
&OBST ID='Cone', XB=0.0375,0.04,0.0125,0.0175,0.0875,0.09, SURF_ID='CONE'/
&OBST ID='Cone', XB=0.0375,0.0425,-0.08,-0.0775,0.025,0.0275, SURF_ID='CONE'/
&OBST ID='Cone', XB=0.0375,0.0425,0.0775,0.08,0.025,0.0275, SURF_ID='CONE'/
&OBST ID='Cone', XB=0.0375,0.0425,-0.075,-0.0725,0.025,0.035, SURF_ID='CONE'/
&OBST ID='Cone', XB=0.0375,0.0425,0.0725,0.075,0.025,0.035, SURF_ID='CONE'/
&OBST ID='Cone', XB=0.04,0.0425,-0.0775,-0.075,0.025,0.03, SURF_ID='CONE'/
&OBST ID='Cone', XB=0.04,0.0425,0.075,0.0775,0.025,0.03, SURF_ID='CONE'/
&OBST ID='Cone', XB=0.04,0.0425,-0.0725,-0.07,0.025,0.0375, SURF_ID='CONE'/
&OBST ID='Cone', XB=0.04,0.0425,0.07,0.0725,0.025,0.0375, SURF_ID='CONE'/
&OBST ID='Cone', XB=0.04,0.0425,-0.0675,-0.065,0.0275,0.045, SURF_ID='CONE'/
&OBST ID='Cone', XB=0.04,0.0425,0.065,0.0675,0.0275,0.045, SURF_ID='CONE'/
&OBST ID='Cone', XB=0.04,0.0425,-0.065,-0.0625,0.0325,0.0475, SURF_ID='CONE'/
&OBST ID='Cone', XB=0.04,0.0425,0.0625,0.065,0.0325,0.0475, SURF_ID='CONE'/
&OBST ID='Cone', XB=0.04,0.0425,-0.0625,-0.06,0.035,0.0525, SURF_ID='CONE'/
&OBST ID='Cone', XB=0.04,0.0425,0.06,0.0625,0.035,0.0525, SURF_ID='CONE'/
&OBST ID='Cone', XB=0.04,0.0425,-0.06,-0.0575,0.0375,0.055, SURF_ID='CONE'/
&OBST ID='Cone', XB=0.04,0.0425,0.0575,0.06,0.0375,0.055, SURF_ID='CONE'/
&OBST ID='Cone', XB=0.04,0.0425,-0.0575,-0.055,0.0425,0.0575, SURF_ID='CONE'/
&OBST ID='Cone', XB=0.04,0.0425,0.055,0.0575,0.0425,0.0575, SURF_ID='CONE'/
&OBST ID='Cone', XB=0.04,0.0425,-0.055,-0.0525,0.045,0.06, SURF_ID='CONE'/
&OBST ID='Cone', XB=0.04,0.0425,0.0525,0.055,0.045,0.06, SURF_ID='CONE'/
&OBST ID='Cone', XB=0.04,0.0425,-0.0525,-0.05,0.0475,0.065, SURF_ID='CONE'/
&OBST ID='Cone', XB=0.04,0.0425,0.05,0.0525,0.0475,0.065, SURF_ID='CONE'/
&OBST ID='Cone', XB=0.04,0.0425,-0.05,-0.0475,0.0525,0.0675, SURF_ID='CONE'/
&OBST ID='Cone', XB=0.04,0.0425,0.0475,0.05,0.0525,0.0675, SURF_ID='CONE'/
&OBST ID='Cone', XB=0.04,0.0425,-0.0475,-0.045,0.055,0.07, SURF_ID='CONE'/
&OBST ID='Cone', XB=0.04,0.0425,0.045,0.0475,0.055,0.07, SURF_ID='CONE'/
&OBST ID='Cone', XB=0.04,0.0425,-0.045,-0.0425,0.0575,0.075, SURF_ID='CONE'/
&OBST ID='Cone', XB=0.04,0.0425,0.0425,0.045,0.0575,0.075, SURF_ID='CONE'/
&OBST ID='Cone', XB=0.04,0.0425,-0.0425,-0.04,0.06,0.0775, SURF_ID='CONE'/
&OBST ID='Cone', XB=0.04,0.0425,0.04,0.0425,0.06,0.0775, SURF_ID='CONE'/
&OBST ID='Cone', XB=0.04,0.0425,-0.04,-0.0375,0.0625,0.08, SURF_ID='CONE'/
&OBST ID='Cone', XB=0.04,0.0425,0.0375,0.04,0.0625,0.08, SURF_ID='CONE'/
&OBST ID='Cone', XB=0.04,0.0425,-0.0375,-0.035,0.065,0.0825, SURF_ID='CONE'/
&OBST ID='Cone', XB=0.04,0.0425,0.035,0.0375,0.065,0.0825, SURF_ID='CONE'/
&OBST ID='Cone', XB=0.04,0.0425,-0.035,-0.0325,0.0675,0.085, SURF_ID='CONE'/
&OBST ID='Cone', XB=0.04,0.0425,0.0325,0.035,0.0675,0.085, SURF_ID='CONE'/
&OBST ID='Cone', XB=0.04,0.0425,-0.0325,-0.03,0.07,0.0875, SURF_ID='CONE'/
&OBST ID='Cone', XB=0.04,0.0425,0.03,0.0325,0.07,0.0875, SURF_ID='CONE'/
&OBST ID='Cone', XB=0.04,0.0425,-0.03,-0.0275,0.0725,0.09, SURF_ID='CONE'/
&OBST ID='Cone', XB=0.04,0.0425,0.0275,0.03,0.0725,0.09, SURF_ID='CONE'/
&OBST ID='Cone', XB=0.04,0.0425,-0.0275,-0.025,0.075,0.09, SURF_ID='CONE'/
&OBST ID='Cone', XB=0.04,0.0425,0.025,0.0275,0.075,0.09, SURF_ID='CONE'/
&OBST ID='Cone', XB=0.04,0.0425,-0.025,-0.0225,0.0775,0.09, SURF_ID='CONE'/
&OBST ID='Cone', XB=0.04,0.0425,0.0225,0.025,0.0775,0.09, SURF_ID='CONE'/
&OBST ID='Cone', XB=0.04,0.0425,-0.0225,-0.02,0.08,0.09, SURF_ID='CONE'/
&OBST ID='Cone', XB=0.04,0.0425,0.02,0.0225,0.08,0.09, SURF_ID='CONE'/
&OBST ID='Cone', XB=0.04,0.0425,-0.02,-0.015,0.0825,0.09, SURF_ID='CONE'/
&OBST ID='Cone', XB=0.04,0.0425,0.015,0.02,0.0825,0.09, SURF_ID='CONE'/
&OBST ID='Cone', XB=0.04,0.0425,-0.015,-1.0E-2,0.085,0.09, SURF_ID='CONE'/
&OBST ID='Cone', XB=0.04,0.0425,0.01,0.015,0.085,0.09, SURF_ID='CONE'/
&OBST ID='Cone', XB=0.04,0.0425,-1.0E-2,0.01,0.0875,0.09, SURF_ID='CONE'/
&OBST ID='Cone', XB=0.04,0.045,-0.07,-0.0675,0.025,0.04, SURF_ID='CONE'/
&OBST ID='Cone', XB=0.04,0.045,0.0675,0.07,0.025,0.04, SURF_ID='CONE'/
&OBST ID='Cone', XB=0.0425,0.045,-0.075,-0.0725,0.025,0.0325, SURF_ID='CONE'/
&OBST ID='Cone', XB=0.0425,0.045,0.0725,0.075,0.025,0.0325, SURF_ID='CONE'/
&OBST ID='Cone', XB=0.0425,0.045,-0.0725,-0.07,0.025,0.035, SURF_ID='CONE'/
&OBST ID='Cone', XB=0.0425,0.045,0.07,0.0725,0.025,0.035, SURF_ID='CONE'/
&OBST ID='Cone', XB=0.0425,0.045,-0.0675,-0.065,0.025,0.0425, SURF_ID='CONE'/
&OBST ID='Cone', XB=0.0425,0.045,0.065,0.0675,0.025,0.0425, SURF_ID='CONE'/
&OBST ID='Cone', XB=0.0425,0.045,-0.065,-0.0625,0.03,0.045, SURF_ID='CONE'/
&OBST ID='Cone', XB=0.0425,0.045,0.0625,0.065,0.03,0.045, SURF_ID='CONE'/
&OBST ID='Cone', XB=0.0425,0.045,-0.0625,-0.06,0.0325,0.05, SURF_ID='CONE'/
&OBST ID='Cone', XB=0.0425,0.045,0.06,0.0625,0.0325,0.05, SURF_ID='CONE'/
&OBST ID='Cone', XB=0.0425,0.045,-0.06,-0.0575,0.035,0.0525, SURF_ID='CONE'/
&OBST ID='Cone', XB=0.0425,0.045,0.0575,0.06,0.035,0.0525, SURF_ID='CONE'/
&OBST ID='Cone', XB=0.0425,0.045,-0.0575,-0.055,0.04,0.055, SURF_ID='CONE'/
&OBST ID='Cone', XB=0.0425,0.045,0.055,0.0575,0.04,0.055, SURF_ID='CONE'/
&OBST ID='Cone', XB=0.0425,0.045,-0.055,-0.0525,0.0425,0.06, SURF_ID='CONE'/
&OBST ID='Cone', XB=0.0425,0.045,0.0525,0.055,0.0425,0.06, SURF_ID='CONE'/
&OBST ID='Cone', XB=0.0425,0.045,-0.0525,-0.05,0.045,0.0625, SURF_ID='CONE'/
&OBST ID='Cone', XB=0.0425,0.045,0.05,0.0525,0.045,0.0625, SURF_ID='CONE'/
&OBST ID='Cone', XB=0.0425,0.045,-0.05,-0.0475,0.0475,0.065, SURF_ID='CONE'/
&OBST ID='Cone', XB=0.0425,0.045,0.0475,0.05,0.0475,0.065, SURF_ID='CONE'/
&OBST ID='Cone', XB=0.0425,0.045,-0.0475,-0.045,0.0525,0.0675, SURF_ID='CONE'/
&OBST ID='Cone', XB=0.0425,0.045,0.045,0.0475,0.0525,0.0675, SURF_ID='CONE'/
&OBST ID='Cone', XB=0.0425,0.045,-0.045,-0.0425,0.055,0.07, SURF_ID='CONE'/
&OBST ID='Cone', XB=0.0425,0.045,0.0425,0.045,0.055,0.07, SURF_ID='CONE'/
&OBST ID='Cone', XB=0.0425,0.045,-0.0425,-0.04,0.0575,0.075, SURF_ID='CONE'/
&OBST ID='Cone', XB=0.0425,0.045,0.04,0.0425,0.0575,0.075, SURF_ID='CONE'/
&OBST ID='Cone', XB=0.0425,0.045,-0.04,-0.0375,0.06,0.0775, SURF_ID='CONE'/
&OBST ID='Cone', XB=0.0425,0.045,0.0375,0.04,0.06,0.0775, SURF_ID='CONE'/
&OBST ID='Cone', XB=0.0425,0.045,-0.0375,-0.035,0.0625,0.08, SURF_ID='CONE'/
&OBST ID='Cone', XB=0.0425,0.045,0.035,0.0375,0.0625,0.08, SURF_ID='CONE'/
&OBST ID='Cone', XB=0.0425,0.045,-0.035,-0.0325,0.065,0.0825, SURF_ID='CONE'/
&OBST ID='Cone', XB=0.0425,0.045,0.0325,0.035,0.065,0.0825, SURF_ID='CONE'/
&OBST ID='Cone', XB=0.0425,0.045,-0.0325,-0.03,0.0675,0.085, SURF_ID='CONE'/
&OBST ID='Cone', XB=0.0425,0.045,0.03,0.0325,0.0675,0.085, SURF_ID='CONE'/
&OBST ID='Cone', XB=0.0425,0.045,-0.03,-0.0275,0.07,0.0875, SURF_ID='CONE'/
&OBST ID='Cone', XB=0.0425,0.045,0.0275,0.03,0.07,0.0875, SURF_ID='CONE'/
&OBST ID='Cone', XB=0.0425,0.045,-0.0275,-0.025,0.0725,0.0875, SURF_ID='CONE'/
&OBST ID='Cone', XB=0.0425,0.045,0.025,0.0275,0.0725,0.0875, SURF_ID='CONE'/
&OBST ID='Cone', XB=0.0425,0.045,-0.025,-0.02,0.075,0.09, SURF_ID='CONE'/
&OBST ID='Cone', XB=0.0425,0.045,0.02,0.025,0.075,0.09, SURF_ID='CONE'/
&OBST ID='Cone', XB=0.0425,0.045,-0.02,-0.0175,0.0775,0.09, SURF_ID='CONE'/
&OBST ID='Cone', XB=0.0425,0.045,0.0175,0.02,0.0775,0.09, SURF_ID='CONE'/
&OBST ID='Cone', XB=0.0425,0.045,-0.0175,-0.0125,0.08,0.09, SURF_ID='CONE'/
&OBST ID='Cone', XB=0.0425,0.045,0.0125,0.0175,0.08,0.09, SURF_ID='CONE'/
&OBST ID='Cone', XB=0.0425,0.045,-0.0125,-2.5E-3,0.0825,0.09, SURF_ID='CONE'/
&OBST ID='Cone', XB=0.0425,0.045,2.5E-3,0.0125,0.0825,0.09, SURF_ID='CONE'/
&OBST ID='Cone', XB=0.0425,0.045,-2.5E-3,2.5E-3,0.085,0.09, SURF_ID='CONE'/
&OBST ID='Cone', XB=0.0425,0.0475,-0.0775,-0.075,0.025,0.0275, SURF_ID='CONE'/
&OBST ID='Cone', XB=0.0425,0.0475,0.075,0.0775,0.025,0.0275, SURF_ID='CONE'/
&OBST ID='Cone', XB=0.045,0.0475,-0.075,-0.0725,0.025,0.03, SURF_ID='CONE'/
&OBST ID='Cone', XB=0.045,0.0475,0.0725,0.075,0.025,0.03, SURF_ID='CONE'/
&OBST ID='Cone', XB=0.045,0.0475,-0.0725,-0.07,0.025,0.0325, SURF_ID='CONE'/
&OBST ID='Cone', XB=0.045,0.0475,0.07,0.0725,0.025,0.0325, SURF_ID='CONE'/
&OBST ID='Cone', XB=0.045,0.0475,-0.07,-0.0675,0.025,0.0375, SURF_ID='CONE'/
&OBST ID='Cone', XB=0.045,0.0475,0.0675,0.07,0.025,0.0375, SURF_ID='CONE'/
&OBST ID='Cone', XB=0.045,0.0475,-0.0675,-0.065,0.025,0.04, SURF_ID='CONE'/
&OBST ID='Cone', XB=0.045,0.0475,0.065,0.0675,0.025,0.04, SURF_ID='CONE'/
&OBST ID='Cone', XB=0.045,0.0475,-0.065,-0.0625,0.0275,0.0425, SURF_ID='CONE'/
&OBST ID='Cone', XB=0.045,0.0475,0.0625,0.065,0.0275,0.0425, SURF_ID='CONE'/
&OBST ID='Cone', XB=0.045,0.0475,-0.0625,-0.06,0.03,0.0475, SURF_ID='CONE'/
&OBST ID='Cone', XB=0.045,0.0475,0.06,0.0625,0.03,0.0475, SURF_ID='CONE'/
&OBST ID='Cone', XB=0.045,0.0475,-0.06,-0.0575,0.0325,0.05, SURF_ID='CONE'/
&OBST ID='Cone', XB=0.045,0.0475,0.0575,0.06,0.0325,0.05, SURF_ID='CONE'/
&OBST ID='Cone', XB=0.045,0.0475,-0.0575,-0.055,0.0375,0.0525, SURF_ID='CONE'/
&OBST ID='Cone', XB=0.045,0.0475,0.055,0.0575,0.0375,0.0525, SURF_ID='CONE'/
&OBST ID='Cone', XB=0.045,0.0475,-0.055,-0.0525,0.04,0.055, SURF_ID='CONE'/
&OBST ID='Cone', XB=0.045,0.0475,0.0525,0.055,0.04,0.055, SURF_ID='CONE'/
&OBST ID='Cone', XB=0.045,0.0475,-0.0525,-0.05,0.0425,0.06, SURF_ID='CONE'/
&OBST ID='Cone', XB=0.045,0.0475,0.05,0.0525,0.0425,0.06, SURF_ID='CONE'/
&OBST ID='Cone', XB=0.045,0.0475,-0.05,-0.0475,0.045,0.0625, SURF_ID='CONE'/
&OBST ID='Cone', XB=0.045,0.0475,0.0475,0.05,0.045,0.0625, SURF_ID='CONE'/
&OBST ID='Cone', XB=0.045,0.0475,-0.0475,-0.045,0.05,0.065, SURF_ID='CONE'/
&OBST ID='Cone', XB=0.045,0.0475,0.045,0.0475,0.05,0.065, SURF_ID='CONE'/
&OBST ID='Cone', XB=0.045,0.0475,-0.045,-0.0425,0.0525,0.0675, SURF_ID='CONE'/
&OBST ID='Cone', XB=0.045,0.0475,0.0425,0.045,0.0525,0.0675, SURF_ID='CONE'/
&OBST ID='Cone', XB=0.045,0.0475,-0.0425,-0.04,0.055,0.07, SURF_ID='CONE'/
&OBST ID='Cone', XB=0.045,0.0475,0.04,0.0425,0.055,0.07, SURF_ID='CONE'/
&OBST ID='Cone', XB=0.045,0.0475,-0.04,-0.0375,0.0575,0.0725, SURF_ID='CONE'/
&OBST ID='Cone', XB=0.045,0.0475,0.0375,0.04,0.0575,0.0725, SURF_ID='CONE'/
&OBST ID='Cone', XB=0.045,0.0475,-0.0375,-0.035,0.06,0.075, SURF_ID='CONE'/
&OBST ID='Cone', XB=0.045,0.0475,0.035,0.0375,0.06,0.075, SURF_ID='CONE'/
&OBST ID='Cone', XB=0.045,0.0475,-0.035,-0.0325,0.0625,0.0775, SURF_ID='CONE'/
&OBST ID='Cone', XB=0.045,0.0475,0.0325,0.035,0.0625,0.0775, SURF_ID='CONE'/
&OBST ID='Cone', XB=0.045,0.0475,-0.0325,-0.03,0.065,0.08, SURF_ID='CONE'/
&OBST ID='Cone', XB=0.045,0.0475,0.03,0.0325,0.065,0.08, SURF_ID='CONE'/
&OBST ID='Cone', XB=0.045,0.0475,-0.03,-0.0275,0.0675,0.0825, SURF_ID='CONE'/
&OBST ID='Cone', XB=0.045,0.0475,0.0275,0.03,0.0675,0.0825, SURF_ID='CONE'/
&OBST ID='Cone', XB=0.045,0.0475,-0.0275,-0.025,0.0675,0.085, SURF_ID='CONE'/
&OBST ID='Cone', XB=0.045,0.0475,0.025,0.0275,0.0675,0.085, SURF_ID='CONE'/
&OBST ID='Cone', XB=0.045,0.0475,-0.025,-0.0225,0.07,0.0875, SURF_ID='CONE'/
&OBST ID='Cone', XB=0.045,0.0475,0.0225,0.025,0.07,0.0875, SURF_ID='CONE'/
&OBST ID='Cone', XB=0.045,0.0475,-0.0225,-0.02,0.0725,0.09, SURF_ID='CONE'/
&OBST ID='Cone', XB=0.045,0.0475,0.02,0.0225,0.0725,0.09, SURF_ID='CONE'/
&OBST ID='Cone', XB=0.045,0.0475,-0.02,-0.015,0.075,0.09, SURF_ID='CONE'/
&OBST ID='Cone', XB=0.045,0.0475,0.015,0.02,0.075,0.09, SURF_ID='CONE'/
&OBST ID='Cone', XB=0.045,0.0475,-0.015,-7.5E-3,0.0775,0.09, SURF_ID='CONE'/
&OBST ID='Cone', XB=0.045,0.0475,7.5E-3,0.015,0.0775,0.09, SURF_ID='CONE'/
&OBST ID='Cone', XB=0.045,0.0475,-7.5E-3,7.5E-3,0.08,0.09, SURF_ID='CONE'/
&OBST ID='Cone', XB=0.0475,0.05,-0.075,-0.0725,0.025,0.0275, SURF_ID='CONE'/
&OBST ID='Cone', XB=0.0475,0.05,0.0725,0.075,0.025,0.0275, SURF_ID='CONE'/
&OBST ID='Cone', XB=0.0475,0.05,-0.0725,-0.07,0.025,0.03, SURF_ID='CONE'/
&OBST ID='Cone', XB=0.0475,0.05,0.07,0.0725,0.025,0.03, SURF_ID='CONE'/
&OBST ID='Cone', XB=0.0475,0.05,-0.07,-0.0675,0.025,0.035, SURF_ID='CONE'/
&OBST ID='Cone', XB=0.0475,0.05,0.0675,0.07,0.025,0.035, SURF_ID='CONE'/
&OBST ID='Cone', XB=0.0475,0.05,-0.0675,-0.065,0.025,0.0375, SURF_ID='CONE'/
&OBST ID='Cone', XB=0.0475,0.05,0.065,0.0675,0.025,0.0375, SURF_ID='CONE'/
&OBST ID='Cone', XB=0.0475,0.05,-0.065,-0.0625,0.025,0.04, SURF_ID='CONE'/
&OBST ID='Cone', XB=0.0475,0.05,0.0625,0.065,0.025,0.04, SURF_ID='CONE'/
&OBST ID='Cone', XB=0.0475,0.05,-0.0625,-0.06,0.0275,0.045, SURF_ID='CONE'/
&OBST ID='Cone', XB=0.0475,0.05,0.06,0.0625,0.0275,0.045, SURF_ID='CONE'/
&OBST ID='Cone', XB=0.0475,0.05,-0.06,-0.0575,0.03,0.0475, SURF_ID='CONE'/
&OBST ID='Cone', XB=0.0475,0.05,0.0575,0.06,0.03,0.0475, SURF_ID='CONE'/
&OBST ID='Cone', XB=0.0475,0.05,-0.0575,-0.055,0.035,0.05, SURF_ID='CONE'/
&OBST ID='Cone', XB=0.0475,0.05,0.055,0.0575,0.035,0.05, SURF_ID='CONE'/
&OBST ID='Cone', XB=0.0475,0.05,-0.055,-0.0525,0.0375,0.0525, SURF_ID='CONE'/
&OBST ID='Cone', XB=0.0475,0.05,0.0525,0.055,0.0375,0.0525, SURF_ID='CONE'/
&OBST ID='Cone', XB=0.0475,0.05,-0.0525,-0.05,0.04,0.0575, SURF_ID='CONE'/
&OBST ID='Cone', XB=0.0475,0.05,0.05,0.0525,0.04,0.0575, SURF_ID='CONE'/
&OBST ID='Cone', XB=0.0475,0.05,-0.05,-0.0475,0.0425,0.06, SURF_ID='CONE'/
&OBST ID='Cone', XB=0.0475,0.05,0.0475,0.05,0.0425,0.06, SURF_ID='CONE'/
&OBST ID='Cone', XB=0.0475,0.05,-0.0475,-0.045,0.045,0.0625, SURF_ID='CONE'/
&OBST ID='Cone', XB=0.0475,0.05,0.045,0.0475,0.045,0.0625, SURF_ID='CONE'/
&OBST ID='Cone', XB=0.0475,0.05,-0.045,-0.0425,0.0475,0.065, SURF_ID='CONE'/
&OBST ID='Cone', XB=0.0475,0.05,0.0425,0.045,0.0475,0.065, SURF_ID='CONE'/
&OBST ID='Cone', XB=0.0475,0.05,-0.0425,-0.04,0.0525,0.0675, SURF_ID='CONE'/
&OBST ID='Cone', XB=0.0475,0.05,0.04,0.0425,0.0525,0.0675, SURF_ID='CONE'/
&OBST ID='Cone', XB=0.0475,0.05,-0.04,-0.0375,0.055,0.07, SURF_ID='CONE'/
&OBST ID='Cone', XB=0.0475,0.05,0.0375,0.04,0.055,0.07, SURF_ID='CONE'/
&OBST ID='Cone', XB=0.0475,0.05,-0.0375,-0.035,0.0575,0.0725, SURF_ID='CONE'/
&OBST ID='Cone', XB=0.0475,0.05,0.035,0.0375,0.0575,0.0725, SURF_ID='CONE'/
&OBST ID='Cone', XB=0.0475,0.05,-0.035,-0.0325,0.0575,0.075, SURF_ID='CONE'/
&OBST ID='Cone', XB=0.0475,0.05,0.0325,0.035,0.0575,0.075, SURF_ID='CONE'/
&OBST ID='Cone', XB=0.0475,0.05,-0.0325,-0.03,0.06,0.0775, SURF_ID='CONE'/
&OBST ID='Cone', XB=0.0475,0.05,0.03,0.0325,0.06,0.0775, SURF_ID='CONE'/
&OBST ID='Cone', XB=0.0475,0.05,-0.03,-0.0275,0.0625,0.08, SURF_ID='CONE'/
&OBST ID='Cone', XB=0.0475,0.05,0.0275,0.03,0.0625,0.08, SURF_ID='CONE'/
&OBST ID='Cone', XB=0.0475,0.05,-0.0275,-0.025,0.065,0.0825, SURF_ID='CONE'/
&OBST ID='Cone', XB=0.0475,0.05,0.025,0.0275,0.065,0.0825, SURF_ID='CONE'/
&OBST ID='Cone', XB=0.0475,0.05,-0.025,-0.0225,0.0675,0.0825, SURF_ID='CONE'/
&OBST ID='Cone', XB=0.0475,0.05,0.0225,0.025,0.0675,0.0825, SURF_ID='CONE'/
&OBST ID='Cone', XB=0.0475,0.05,-0.0225,-0.02,0.0675,0.085, SURF_ID='CONE'/
&OBST ID='Cone', XB=0.0475,0.05,0.02,0.0225,0.0675,0.085, SURF_ID='CONE'/
&OBST ID='Cone', XB=0.0475,0.05,-0.02,-0.0175,0.07,0.0875, SURF_ID='CONE'/
&OBST ID='Cone', XB=0.0475,0.05,0.0175,0.02,0.07,0.0875, SURF_ID='CONE'/
&OBST ID='Cone', XB=0.0475,0.05,-0.0175,-0.015,0.0725,0.0875, SURF_ID='CONE'/
&OBST ID='Cone', XB=0.0475,0.05,0.015,0.0175,0.0725,0.0875, SURF_ID='CONE'/
&OBST ID='Cone', XB=0.0475,0.05,-0.015,-1.0E-2,0.0725,0.09, SURF_ID='CONE'/
&OBST ID='Cone', XB=0.0475,0.05,0.01,0.015,0.0725,0.09, SURF_ID='CONE'/
&OBST ID='Cone', XB=0.0475,0.05,-1.0E-2,0.01,0.075,0.09, SURF_ID='CONE'/
&OBST ID='Cone', XB=0.05,0.0525,-0.0725,-0.07,0.025,0.0275, SURF_ID='CONE'/
&OBST ID='Cone', XB=0.05,0.0525,0.07,0.0725,0.025,0.0275, SURF_ID='CONE'/
&OBST ID='Cone', XB=0.05,0.0525,-0.07,-0.0675,0.025,0.0325, SURF_ID='CONE'/
&OBST ID='Cone', XB=0.05,0.0525,0.0675,0.07,0.025,0.0325, SURF_ID='CONE'/
&OBST ID='Cone', XB=0.05,0.0525,-0.0675,-0.065,0.025,0.035, SURF_ID='CONE'/
&OBST ID='Cone', XB=0.05,0.0525,0.065,0.0675,0.025,0.035, SURF_ID='CONE'/
&OBST ID='Cone', XB=0.05,0.0525,-0.065,-0.0625,0.025,0.0375, SURF_ID='CONE'/
&OBST ID='Cone', XB=0.05,0.0525,0.0625,0.065,0.025,0.0375, SURF_ID='CONE'/
&OBST ID='Cone', XB=0.05,0.0525,-0.0625,-0.06,0.025,0.0425, SURF_ID='CONE'/
&OBST ID='Cone', XB=0.05,0.0525,0.06,0.0625,0.025,0.0425, SURF_ID='CONE'/
&OBST ID='Cone', XB=0.05,0.0525,-0.06,-0.0575,0.0275,0.045, SURF_ID='CONE'/
&OBST ID='Cone', XB=0.05,0.0525,0.0575,0.06,0.0275,0.045, SURF_ID='CONE'/
&OBST ID='Cone', XB=0.05,0.0525,-0.0575,-0.055,0.0325,0.0475, SURF_ID='CONE'/
&OBST ID='Cone', XB=0.05,0.0525,0.055,0.0575,0.0325,0.0475, SURF_ID='CONE'/
&OBST ID='Cone', XB=0.05,0.0525,-0.055,-0.0525,0.035,0.05, SURF_ID='CONE'/
&OBST ID='Cone', XB=0.05,0.0525,0.0525,0.055,0.035,0.05, SURF_ID='CONE'/
&OBST ID='Cone', XB=0.05,0.0525,-0.0525,-0.05,0.0375,0.0525, SURF_ID='CONE'/
&OBST ID='Cone', XB=0.05,0.0525,0.05,0.0525,0.0375,0.0525, SURF_ID='CONE'/
&OBST ID='Cone', XB=0.05,0.0525,-0.05,-0.0475,0.04,0.0575, SURF_ID='CONE'/
&OBST ID='Cone', XB=0.05,0.0525,0.0475,0.05,0.04,0.0575, SURF_ID='CONE'/
&OBST ID='Cone', XB=0.05,0.0525,-0.0475,-0.045,0.0425,0.06, SURF_ID='CONE'/
&OBST ID='Cone', XB=0.05,0.0525,0.045,0.0475,0.0425,0.06, SURF_ID='CONE'/
&OBST ID='Cone', XB=0.05,0.0525,-0.045,-0.0425,0.045,0.0625, SURF_ID='CONE'/
&OBST ID='Cone', XB=0.05,0.0525,0.0425,0.045,0.045,0.0625, SURF_ID='CONE'/
&OBST ID='Cone', XB=0.05,0.0525,-0.0425,-0.04,0.0475,0.065, SURF_ID='CONE'/
&OBST ID='Cone', XB=0.05,0.0525,0.04,0.0425,0.0475,0.065, SURF_ID='CONE'/
&OBST ID='Cone', XB=0.05,0.0525,-0.04,-0.0375,0.05,0.0675, SURF_ID='CONE'/
&OBST ID='Cone', XB=0.05,0.0525,0.0375,0.04,0.05,0.0675, SURF_ID='CONE'/
&OBST ID='Cone', XB=0.05,0.0525,-0.0375,-0.035,0.0525,0.07, SURF_ID='CONE'/
&OBST ID='Cone', XB=0.05,0.0525,0.035,0.0375,0.0525,0.07, SURF_ID='CONE'/
&OBST ID='Cone', XB=0.05,0.0525,-0.035,-0.0325,0.055,0.0725, SURF_ID='CONE'/
&OBST ID='Cone', XB=0.05,0.0525,0.0325,0.035,0.055,0.0725, SURF_ID='CONE'/
&OBST ID='Cone', XB=0.05,0.0525,-0.0325,-0.03,0.0575,0.075, SURF_ID='CONE'/
&OBST ID='Cone', XB=0.05,0.0525,0.03,0.0325,0.0575,0.075, SURF_ID='CONE'/
&OBST ID='Cone', XB=0.05,0.0525,-0.03,-0.0275,0.06,0.075, SURF_ID='CONE'/
&OBST ID='Cone', XB=0.05,0.0525,0.0275,0.03,0.06,0.075, SURF_ID='CONE'/
&OBST ID='Cone', XB=0.05,0.0525,-0.0275,-0.025,0.0625,0.0775, SURF_ID='CONE'/
&OBST ID='Cone', XB=0.05,0.0525,0.025,0.0275,0.0625,0.0775, SURF_ID='CONE'/
&OBST ID='Cone', XB=0.05,0.0525,-0.025,-0.0225,0.0625,0.08, SURF_ID='CONE'/
&OBST ID='Cone', XB=0.05,0.0525,0.0225,0.025,0.0625,0.08, SURF_ID='CONE'/
&OBST ID='Cone', XB=0.05,0.0525,-0.0225,-0.02,0.065,0.0825, SURF_ID='CONE'/
&OBST ID='Cone', XB=0.05,0.0525,0.02,0.0225,0.065,0.0825, SURF_ID='CONE'/
&OBST ID='Cone', XB=0.05,0.0525,-0.02,-0.0175,0.0675,0.0825, SURF_ID='CONE'/
&OBST ID='Cone', XB=0.05,0.0525,0.0175,0.02,0.0675,0.0825, SURF_ID='CONE'/
&OBST ID='Cone', XB=0.05,0.0525,-0.0175,-0.015,0.0675,0.085, SURF_ID='CONE'/
&OBST ID='Cone', XB=0.05,0.0525,0.015,0.0175,0.0675,0.085, SURF_ID='CONE'/
&OBST ID='Cone', XB=0.05,0.0525,-0.015,-1.0E-2,0.07,0.085, SURF_ID='CONE'/
&OBST ID='Cone', XB=0.05,0.0525,0.01,0.015,0.07,0.085, SURF_ID='CONE'/
&OBST ID='Cone', XB=0.05,0.0525,-1.0E-2,-5.0E-3,0.07,0.0875, SURF_ID='CONE'/
&OBST ID='Cone', XB=0.05,0.0525,5.0E-3,0.01,0.07,0.0875, SURF_ID='CONE'/
&OBST ID='Cone', XB=0.05,0.0525,-5.0E-3,5.0E-3,0.0725,0.0875, SURF_ID='CONE'/
&OBST ID='Cone', XB=0.0525,0.055,-0.07,-0.0675,0.025,0.03, SURF_ID='CONE'/
&OBST ID='Cone', XB=0.0525,0.055,0.0675,0.07,0.025,0.03, SURF_ID='CONE'/
&OBST ID='Cone', XB=0.0525,0.055,-0.0675,-0.065,0.025,0.0325, SURF_ID='CONE'/
&OBST ID='Cone', XB=0.0525,0.055,0.065,0.0675,0.025,0.0325, SURF_ID='CONE'/
&OBST ID='Cone', XB=0.0525,0.055,-0.065,-0.0625,0.025,0.035, SURF_ID='CONE'/
&OBST ID='Cone', XB=0.0525,0.055,0.0625,0.065,0.025,0.035, SURF_ID='CONE'/
&OBST ID='Cone', XB=0.0525,0.055,-0.0625,-0.06,0.025,0.04, SURF_ID='CONE'/
&OBST ID='Cone', XB=0.0525,0.055,0.06,0.0625,0.025,0.04, SURF_ID='CONE'/
&OBST ID='Cone', XB=0.0525,0.055,-0.06,-0.0575,0.025,0.0425, SURF_ID='CONE'/
&OBST ID='Cone', XB=0.0525,0.055,0.0575,0.06,0.025,0.0425, SURF_ID='CONE'/
&OBST ID='Cone', XB=0.0525,0.055,-0.0575,-0.055,0.0275,0.045, SURF_ID='CONE'/
&OBST ID='Cone', XB=0.0525,0.055,0.055,0.0575,0.0275,0.045, SURF_ID='CONE'/
&OBST ID='Cone', XB=0.0525,0.055,-0.055,-0.0525,0.0325,0.0475, SURF_ID='CONE'/
&OBST ID='Cone', XB=0.0525,0.055,0.0525,0.055,0.0325,0.0475, SURF_ID='CONE'/
&OBST ID='Cone', XB=0.0525,0.055,-0.0525,-0.05,0.035,0.05, SURF_ID='CONE'/
&OBST ID='Cone', XB=0.0525,0.055,0.05,0.0525,0.035,0.05, SURF_ID='CONE'/
&OBST ID='Cone', XB=0.0525,0.055,-0.05,-0.0475,0.0375,0.0525, SURF_ID='CONE'/
&OBST ID='Cone', XB=0.0525,0.055,0.0475,0.05,0.0375,0.0525, SURF_ID='CONE'/
&OBST ID='Cone', XB=0.0525,0.055,-0.0475,-0.045,0.04,0.055, SURF_ID='CONE'/
&OBST ID='Cone', XB=0.0525,0.055,0.045,0.0475,0.04,0.055, SURF_ID='CONE'/
&OBST ID='Cone', XB=0.0525,0.055,-0.045,-0.0425,0.0425,0.06, SURF_ID='CONE'/
&OBST ID='Cone', XB=0.0525,0.055,0.0425,0.045,0.0425,0.06, SURF_ID='CONE'/
&OBST ID='Cone', XB=0.0525,0.055,-0.0425,-0.04,0.045,0.06, SURF_ID='CONE'/
&OBST ID='Cone', XB=0.0525,0.055,0.04,0.0425,0.045,0.06, SURF_ID='CONE'/
&OBST ID='Cone', XB=0.0525,0.055,-0.04,-0.0375,0.0475,0.0625, SURF_ID='CONE'/
&OBST ID='Cone', XB=0.0525,0.055,0.0375,0.04,0.0475,0.0625, SURF_ID='CONE'/
&OBST ID='Cone', XB=0.0525,0.055,-0.0375,-0.035,0.05,0.065, SURF_ID='CONE'/
&OBST ID='Cone', XB=0.0525,0.055,0.035,0.0375,0.05,0.065, SURF_ID='CONE'/
&OBST ID='Cone', XB=0.0525,0.055,-0.035,-0.0325,0.0525,0.0675, SURF_ID='CONE'/
&OBST ID='Cone', XB=0.0525,0.055,0.0325,0.035,0.0525,0.0675, SURF_ID='CONE'/
&OBST ID='Cone', XB=0.0525,0.055,-0.0325,-0.03,0.055,0.07, SURF_ID='CONE'/
&OBST ID='Cone', XB=0.0525,0.055,0.03,0.0325,0.055,0.07, SURF_ID='CONE'/
&OBST ID='Cone', XB=0.0525,0.055,-0.03,-0.0275,0.055,0.0725, SURF_ID='CONE'/
&OBST ID='Cone', XB=0.0525,0.055,0.0275,0.03,0.055,0.0725, SURF_ID='CONE'/
&OBST ID='Cone', XB=0.0525,0.055,-0.0275,-0.025,0.0575,0.075, SURF_ID='CONE'/
&OBST ID='Cone', XB=0.0525,0.055,0.025,0.0275,0.0575,0.075, SURF_ID='CONE'/
&OBST ID='Cone', XB=0.0525,0.055,-0.025,-0.0225,0.06,0.075, SURF_ID='CONE'/
&OBST ID='Cone', XB=0.0525,0.055,0.0225,0.025,0.06,0.075, SURF_ID='CONE'/
&OBST ID='Cone', XB=0.0525,0.055,-0.0225,-0.02,0.06,0.0775, SURF_ID='CONE'/
&OBST ID='Cone', XB=0.0525,0.055,0.02,0.0225,0.06,0.0775, SURF_ID='CONE'/
&OBST ID='Cone', XB=0.0525,0.055,-0.02,-0.0175,0.0625,0.08, SURF_ID='CONE'/
&OBST ID='Cone', XB=0.0525,0.055,0.0175,0.02,0.0625,0.08, SURF_ID='CONE'/
&OBST ID='Cone', XB=0.0525,0.055,-0.0175,-0.015,0.065,0.08, SURF_ID='CONE'/
&OBST ID='Cone', XB=0.0525,0.055,0.015,0.0175,0.065,0.08, SURF_ID='CONE'/
&OBST ID='Cone', XB=0.0525,0.055,-0.015,-1.0E-2,0.065,0.0825, SURF_ID='CONE'/
&OBST ID='Cone', XB=0.0525,0.055,0.01,0.015,0.065,0.0825, SURF_ID='CONE'/
&OBST ID='Cone', XB=0.0525,0.055,-1.0E-2,-5.0E-3,0.0675,0.0825, SURF_ID='CONE'/
&OBST ID='Cone', XB=0.0525,0.055,5.0E-3,0.01,0.0675,0.0825, SURF_ID='CONE'/
&OBST ID='Cone', XB=0.0525,0.055,-5.0E-3,5.0E-3,0.0675,0.085, SURF_ID='CONE'/
&OBST ID='Cone', XB=0.055,0.0575,-0.07,-0.0675,0.025,0.0275, SURF_ID='CONE'/
&OBST ID='Cone', XB=0.055,0.0575,0.0675,0.07,0.025,0.0275, SURF_ID='CONE'/
&OBST ID='Cone', XB=0.055,0.0575,-0.0675,-0.065,0.025,0.03, SURF_ID='CONE'/
&OBST ID='Cone', XB=0.055,0.0575,0.065,0.0675,0.025,0.03, SURF_ID='CONE'/
&OBST ID='Cone', XB=0.055,0.0575,-0.065,-0.0625,0.025,0.0325, SURF_ID='CONE'/
&OBST ID='Cone', XB=0.055,0.0575,0.0625,0.065,0.025,0.0325, SURF_ID='CONE'/
&OBST ID='Cone', XB=0.055,0.0575,-0.0625,-0.06,0.025,0.035, SURF_ID='CONE'/
&OBST ID='Cone', XB=0.055,0.0575,0.06,0.0625,0.025,0.035, SURF_ID='CONE'/
&OBST ID='Cone', XB=0.055,0.0575,-0.06,-0.0575,0.025,0.04, SURF_ID='CONE'/
&OBST ID='Cone', XB=0.055,0.0575,0.0575,0.06,0.025,0.04, SURF_ID='CONE'/
&OBST ID='Cone', XB=0.055,0.0575,-0.0575,-0.055,0.025,0.0425, SURF_ID='CONE'/
&OBST ID='Cone', XB=0.055,0.0575,0.055,0.0575,0.025,0.0425, SURF_ID='CONE'/
&OBST ID='Cone', XB=0.055,0.0575,-0.055,-0.0525,0.0275,0.045, SURF_ID='CONE'/
&OBST ID='Cone', XB=0.055,0.0575,0.0525,0.055,0.0275,0.045, SURF_ID='CONE'/
&OBST ID='Cone', XB=0.055,0.0575,-0.0525,-0.05,0.0325,0.0475, SURF_ID='CONE'/
&OBST ID='Cone', XB=0.055,0.0575,0.05,0.0525,0.0325,0.0475, SURF_ID='CONE'/
&OBST ID='Cone', XB=0.055,0.0575,-0.05,-0.0475,0.035,0.05, SURF_ID='CONE'/
&OBST ID='Cone', XB=0.055,0.0575,0.0475,0.05,0.035,0.05, SURF_ID='CONE'/
&OBST ID='Cone', XB=0.055,0.0575,-0.0475,-0.045,0.0375,0.0525, SURF_ID='CONE'/
&OBST ID='Cone', XB=0.055,0.0575,0.045,0.0475,0.0375,0.0525, SURF_ID='CONE'/
&OBST ID='Cone', XB=0.055,0.0575,-0.045,-0.0425,0.04,0.055, SURF_ID='CONE'/
&OBST ID='Cone', XB=0.055,0.0575,0.0425,0.045,0.04,0.055, SURF_ID='CONE'/
&OBST ID='Cone', XB=0.055,0.0575,-0.0425,-0.04,0.0425,0.0575, SURF_ID='CONE'/
&OBST ID='Cone', XB=0.055,0.0575,0.04,0.0425,0.0425,0.0575, SURF_ID='CONE'/
&OBST ID='Cone', XB=0.055,0.0575,-0.04,-0.0375,0.045,0.06, SURF_ID='CONE'/
&OBST ID='Cone', XB=0.055,0.0575,0.0375,0.04,0.045,0.06, SURF_ID='CONE'/
&OBST ID='Cone', XB=0.055,0.0575,-0.0375,-0.035,0.0475,0.0625, SURF_ID='CONE'/
&OBST ID='Cone', XB=0.055,0.0575,0.035,0.0375,0.0475,0.0625, SURF_ID='CONE'/
&OBST ID='Cone', XB=0.055,0.0575,-0.035,-0.0325,0.0475,0.065, SURF_ID='CONE'/
&OBST ID='Cone', XB=0.055,0.0575,0.0325,0.035,0.0475,0.065, SURF_ID='CONE'/
&OBST ID='Cone', XB=0.055,0.0575,-0.0325,-0.03,0.05,0.0675, SURF_ID='CONE'/
&OBST ID='Cone', XB=0.055,0.0575,0.03,0.0325,0.05,0.0675, SURF_ID='CONE'/
&OBST ID='Cone', XB=0.055,0.0575,-0.03,-0.0275,0.0525,0.0675, SURF_ID='CONE'/
&OBST ID='Cone', XB=0.055,0.0575,0.0275,0.03,0.0525,0.0675, SURF_ID='CONE'/
&OBST ID='Cone', XB=0.055,0.0575,-0.0275,-0.025,0.055,0.07, SURF_ID='CONE'/
&OBST ID='Cone', XB=0.055,0.0575,0.025,0.0275,0.055,0.07, SURF_ID='CONE'/
&OBST ID='Cone', XB=0.055,0.0575,-0.025,-0.0225,0.055,0.0725, SURF_ID='CONE'/
&OBST ID='Cone', XB=0.055,0.0575,0.0225,0.025,0.055,0.0725, SURF_ID='CONE'/
&OBST ID='Cone', XB=0.055,0.0575,-0.0225,-0.02,0.0575,0.0725, SURF_ID='CONE'/
&OBST ID='Cone', XB=0.055,0.0575,0.02,0.0225,0.0575,0.0725, SURF_ID='CONE'/
&OBST ID='Cone', XB=0.055,0.0575,-0.02,-0.0175,0.0575,0.075, SURF_ID='CONE'/
&OBST ID='Cone', XB=0.055,0.0575,0.0175,0.02,0.0575,0.075, SURF_ID='CONE'/
&OBST ID='Cone', XB=0.055,0.0575,-0.0175,-0.0125,0.06,0.0775, SURF_ID='CONE'/
&OBST ID='Cone', XB=0.055,0.0575,0.0125,0.0175,0.06,0.0775, SURF_ID='CONE'/
&OBST ID='Cone', XB=0.055,0.0575,-0.0125,-1.0E-2,0.0625,0.0775, SURF_ID='CONE'/
&OBST ID='Cone', XB=0.055,0.0575,0.01,0.0125,0.0625,0.0775, SURF_ID='CONE'/
&OBST ID='Cone', XB=0.055,0.0575,-1.0E-2,0.01,0.0625,0.08, SURF_ID='CONE'/
&OBST ID='Cone', XB=0.0575,0.06,-0.0675,-0.065,0.025,0.0275, SURF_ID='CONE'/
&OBST ID='Cone', XB=0.0575,0.06,0.065,0.0675,0.025,0.0275, SURF_ID='CONE'/
&OBST ID='Cone', XB=0.0575,0.06,-0.065,-0.0625,0.025,0.03, SURF_ID='CONE'/
&OBST ID='Cone', XB=0.0575,0.06,0.0625,0.065,0.025,0.03, SURF_ID='CONE'/
&OBST ID='Cone', XB=0.0575,0.06,-0.0625,-0.06,0.025,0.0325, SURF_ID='CONE'/
&OBST ID='Cone', XB=0.0575,0.06,0.06,0.0625,0.025,0.0325, SURF_ID='CONE'/
&OBST ID='Cone', XB=0.0575,0.06,-0.06,-0.0575,0.025,0.0375, SURF_ID='CONE'/
&OBST ID='Cone', XB=0.0575,0.06,0.0575,0.06,0.025,0.0375, SURF_ID='CONE'/
&OBST ID='Cone', XB=0.0575,0.06,-0.0575,-0.055,0.025,0.04, SURF_ID='CONE'/
&OBST ID='Cone', XB=0.0575,0.06,0.055,0.0575,0.025,0.04, SURF_ID='CONE'/
&OBST ID='Cone', XB=0.0575,0.06,-0.055,-0.0525,0.025,0.0425, SURF_ID='CONE'/
&OBST ID='Cone', XB=0.0575,0.06,0.0525,0.055,0.025,0.0425, SURF_ID='CONE'/
&OBST ID='Cone', XB=0.0575,0.06,-0.0525,-0.05,0.0275,0.045, SURF_ID='CONE'/
&OBST ID='Cone', XB=0.0575,0.06,0.05,0.0525,0.0275,0.045, SURF_ID='CONE'/
&OBST ID='Cone', XB=0.0575,0.06,-0.05,-0.0475,0.03,0.0475, SURF_ID='CONE'/
&OBST ID='Cone', XB=0.0575,0.06,0.0475,0.05,0.03,0.0475, SURF_ID='CONE'/
&OBST ID='Cone', XB=0.0575,0.06,-0.0475,-0.045,0.0325,0.05, SURF_ID='CONE'/
&OBST ID='Cone', XB=0.0575,0.06,0.045,0.0475,0.0325,0.05, SURF_ID='CONE'/
&OBST ID='Cone', XB=0.0575,0.06,-0.045,-0.0425,0.035,0.0525, SURF_ID='CONE'/
&OBST ID='Cone', XB=0.0575,0.06,0.0425,0.045,0.035,0.0525, SURF_ID='CONE'/
&OBST ID='Cone', XB=0.0575,0.06,-0.0425,-0.04,0.0375,0.055, SURF_ID='CONE'/
&OBST ID='Cone', XB=0.0575,0.06,0.04,0.0425,0.0375,0.055, SURF_ID='CONE'/
&OBST ID='Cone', XB=0.0575,0.06,-0.04,-0.0375,0.04,0.0575, SURF_ID='CONE'/
&OBST ID='Cone', XB=0.0575,0.06,0.0375,0.04,0.04,0.0575, SURF_ID='CONE'/
&OBST ID='Cone', XB=0.0575,0.06,-0.0375,-0.035,0.0425,0.06, SURF_ID='CONE'/
&OBST ID='Cone', XB=0.0575,0.06,0.035,0.0375,0.0425,0.06, SURF_ID='CONE'/
&OBST ID='Cone', XB=0.0575,0.06,-0.035,-0.0325,0.045,0.06, SURF_ID='CONE'/
&OBST ID='Cone', XB=0.0575,0.06,0.0325,0.035,0.045,0.06, SURF_ID='CONE'/
&OBST ID='Cone', XB=0.0575,0.06,-0.0325,-0.03,0.0475,0.0625, SURF_ID='CONE'/
&OBST ID='Cone', XB=0.0575,0.06,0.03,0.0325,0.0475,0.0625, SURF_ID='CONE'/
&OBST ID='Cone', XB=0.0575,0.06,-0.03,-0.0275,0.05,0.065, SURF_ID='CONE'/
&OBST ID='Cone', XB=0.0575,0.06,0.0275,0.03,0.05,0.065, SURF_ID='CONE'/
&OBST ID='Cone', XB=0.0575,0.06,-0.0275,-0.025,0.05,0.0675, SURF_ID='CONE'/
&OBST ID='Cone', XB=0.0575,0.06,0.025,0.0275,0.05,0.0675, SURF_ID='CONE'/
&OBST ID='Cone', XB=0.0575,0.06,-0.025,-0.0225,0.0525,0.0675, SURF_ID='CONE'/
&OBST ID='Cone', XB=0.0575,0.06,0.0225,0.025,0.0525,0.0675, SURF_ID='CONE'/
&OBST ID='Cone', XB=0.0575,0.06,-0.0225,-0.02,0.0525,0.07, SURF_ID='CONE'/
&OBST ID='Cone', XB=0.0575,0.06,0.02,0.0225,0.0525,0.07, SURF_ID='CONE'/
&OBST ID='Cone', XB=0.0575,0.06,-0.02,-0.0175,0.055,0.07, SURF_ID='CONE'/
&OBST ID='Cone', XB=0.0575,0.06,0.0175,0.02,0.055,0.07, SURF_ID='CONE'/
&OBST ID='Cone', XB=0.0575,0.06,-0.0175,-0.015,0.055,0.0725, SURF_ID='CONE'/
&OBST ID='Cone', XB=0.0575,0.06,0.015,0.0175,0.055,0.0725, SURF_ID='CONE'/
&OBST ID='Cone', XB=0.0575,0.06,-0.015,-0.0125,0.0575,0.0725, SURF_ID='CONE'/
&OBST ID='Cone', XB=0.0575,0.06,0.0125,0.015,0.0575,0.0725, SURF_ID='CONE'/
&OBST ID='Cone', XB=0.0575,0.06,-0.0125,-7.5E-3,0.0575,0.075, SURF_ID='CONE'/
&OBST ID='Cone', XB=0.0575,0.06,7.5E-3,0.0125,0.0575,0.075, SURF_ID='CONE'/
&OBST ID='Cone', XB=0.0575,0.06,-7.5E-3,7.5E-3,0.06,0.075, SURF_ID='CONE'/
&OBST ID='Cone', XB=0.06,0.0625,-0.065,-0.0625,0.025,0.0275, SURF_ID='CONE'/
&OBST ID='Cone', XB=0.06,0.0625,0.0625,0.065,0.025,0.0275, SURF_ID='CONE'/
&OBST ID='Cone', XB=0.06,0.0625,-0.0625,-0.06,0.025,0.03, SURF_ID='CONE'/
&OBST ID='Cone', XB=0.06,0.0625,0.06,0.0625,0.025,0.03, SURF_ID='CONE'/
&OBST ID='Cone', XB=0.06,0.0625,-0.06,-0.0575,0.025,0.0325, SURF_ID='CONE'/
&OBST ID='Cone', XB=0.06,0.0625,0.0575,0.06,0.025,0.0325, SURF_ID='CONE'/
&OBST ID='Cone', XB=0.06,0.0625,-0.0575,-0.055,0.025,0.035, SURF_ID='CONE'/
&OBST ID='Cone', XB=0.06,0.0625,0.055,0.0575,0.025,0.035, SURF_ID='CONE'/
&OBST ID='Cone', XB=0.06,0.0625,-0.055,-0.0525,0.025,0.04, SURF_ID='CONE'/
&OBST ID='Cone', XB=0.06,0.0625,0.0525,0.055,0.025,0.04, SURF_ID='CONE'/
&OBST ID='Cone', XB=0.06,0.0625,-0.0525,-0.05,0.025,0.0425, SURF_ID='CONE'/
&OBST ID='Cone', XB=0.06,0.0625,0.05,0.0525,0.025,0.0425, SURF_ID='CONE'/
&OBST ID='Cone', XB=0.06,0.0625,-0.05,-0.0475,0.0275,0.045, SURF_ID='CONE'/
&OBST ID='Cone', XB=0.06,0.0625,0.0475,0.05,0.0275,0.045, SURF_ID='CONE'/
&OBST ID='Cone', XB=0.06,0.0625,-0.0475,-0.045,0.03,0.0475, SURF_ID='CONE'/
&OBST ID='Cone', XB=0.06,0.0625,0.045,0.0475,0.03,0.0475, SURF_ID='CONE'/
&OBST ID='Cone', XB=0.06,0.0625,-0.045,-0.0425,0.0325,0.05, SURF_ID='CONE'/
&OBST ID='Cone', XB=0.06,0.0625,0.0425,0.045,0.0325,0.05, SURF_ID='CONE'/
&OBST ID='Cone', XB=0.06,0.0625,-0.0425,-0.04,0.035,0.0525, SURF_ID='CONE'/
&OBST ID='Cone', XB=0.06,0.0625,0.04,0.0425,0.035,0.0525, SURF_ID='CONE'/
&OBST ID='Cone', XB=0.06,0.0625,-0.04,-0.0375,0.0375,0.0525, SURF_ID='CONE'/
&OBST ID='Cone', XB=0.06,0.0625,0.0375,0.04,0.0375,0.0525, SURF_ID='CONE'/
&OBST ID='Cone', XB=0.06,0.0625,-0.0375,-0.035,0.04,0.055, SURF_ID='CONE'/
&OBST ID='Cone', XB=0.06,0.0625,0.035,0.0375,0.04,0.055, SURF_ID='CONE'/
&OBST ID='Cone', XB=0.06,0.0625,-0.035,-0.0325,0.0425,0.0575, SURF_ID='CONE'/
&OBST ID='Cone', XB=0.06,0.0625,0.0325,0.035,0.0425,0.0575, SURF_ID='CONE'/
&OBST ID='Cone', XB=0.06,0.0625,-0.0325,-0.03,0.0425,0.06, SURF_ID='CONE'/
&OBST ID='Cone', XB=0.06,0.0625,0.03,0.0325,0.0425,0.06, SURF_ID='CONE'/
&OBST ID='Cone', XB=0.06,0.0625,-0.03,-0.0275,0.045,0.0625, SURF_ID='CONE'/
&OBST ID='Cone', XB=0.06,0.0625,0.0275,0.03,0.045,0.0625, SURF_ID='CONE'/
&OBST ID='Cone', XB=0.06,0.0625,-0.0275,-0.025,0.0475,0.0625, SURF_ID='CONE'/
&OBST ID='Cone', XB=0.06,0.0625,0.025,0.0275,0.0475,0.0625, SURF_ID='CONE'/
&OBST ID='Cone', XB=0.06,0.0625,-0.025,-0.0225,0.0475,0.065, SURF_ID='CONE'/
&OBST ID='Cone', XB=0.06,0.0625,0.0225,0.025,0.0475,0.065, SURF_ID='CONE'/
&OBST ID='Cone', XB=0.06,0.0625,-0.0225,-0.02,0.05,0.065, SURF_ID='CONE'/
&OBST ID='Cone', XB=0.06,0.0625,0.02,0.0225,0.05,0.065, SURF_ID='CONE'/
&OBST ID='Cone', XB=0.06,0.0625,-0.02,-0.0175,0.05,0.0675, SURF_ID='CONE'/
&OBST ID='Cone', XB=0.06,0.0625,0.0175,0.02,0.05,0.0675, SURF_ID='CONE'/
&OBST ID='Cone', XB=0.06,0.0625,-0.0175,-0.015,0.0525,0.0675, SURF_ID='CONE'/
&OBST ID='Cone', XB=0.06,0.0625,0.015,0.0175,0.0525,0.0675, SURF_ID='CONE'/
&OBST ID='Cone', XB=0.06,0.0625,-0.015,-0.0125,0.0525,0.07, SURF_ID='CONE'/
&OBST ID='Cone', XB=0.06,0.0625,0.0125,0.015,0.0525,0.07, SURF_ID='CONE'/
&OBST ID='Cone', XB=0.06,0.0625,-0.0125,-5.0E-3,0.055,0.07, SURF_ID='CONE'/
&OBST ID='Cone', XB=0.06,0.0625,5.0E-3,0.0125,0.055,0.07, SURF_ID='CONE'/
&OBST ID='Cone', XB=0.06,0.0625,-5.0E-3,5.0E-3,0.055,0.0725, SURF_ID='CONE'/
&OBST ID='Cone', XB=0.0625,0.065,-0.0625,-0.06,0.025,0.0275, SURF_ID='CONE'/
&OBST ID='Cone', XB=0.0625,0.065,0.06,0.0625,0.025,0.0275, SURF_ID='CONE'/
&OBST ID='Cone', XB=0.0625,0.065,-0.06,-0.0575,0.025,0.03, SURF_ID='CONE'/
&OBST ID='Cone', XB=0.0625,0.065,0.0575,0.06,0.025,0.03, SURF_ID='CONE'/
&OBST ID='Cone', XB=0.0625,0.065,-0.0575,-0.055,0.025,0.0325, SURF_ID='CONE'/
&OBST ID='Cone', XB=0.0625,0.065,0.055,0.0575,0.025,0.0325, SURF_ID='CONE'/
&OBST ID='Cone', XB=0.0625,0.065,-0.055,-0.0525,0.025,0.035, SURF_ID='CONE'/
&OBST ID='Cone', XB=0.0625,0.065,0.0525,0.055,0.025,0.035, SURF_ID='CONE'/
&OBST ID='Cone', XB=0.0625,0.065,-0.0525,-0.05,0.025,0.0375, SURF_ID='CONE'/
&OBST ID='Cone', XB=0.0625,0.065,0.05,0.0525,0.025,0.0375, SURF_ID='CONE'/
&OBST ID='Cone', XB=0.0625,0.065,-0.05,-0.0475,0.025,0.04, SURF_ID='CONE'/
&OBST ID='Cone', XB=0.0625,0.065,0.0475,0.05,0.025,0.04, SURF_ID='CONE'/
&OBST ID='Cone', XB=0.0625,0.065,-0.0475,-0.045,0.0275,0.0425, SURF_ID='CONE'/
&OBST ID='Cone', XB=0.0625,0.065,0.045,0.0475,0.0275,0.0425, SURF_ID='CONE'/
&OBST ID='Cone', XB=0.0625,0.065,-0.045,-0.0425,0.03,0.045, SURF_ID='CONE'/
&OBST ID='Cone', XB=0.0625,0.065,0.0425,0.045,0.03,0.045, SURF_ID='CONE'/
&OBST ID='Cone', XB=0.0625,0.065,-0.0425,-0.04,0.0325,0.0475, SURF_ID='CONE'/
&OBST ID='Cone', XB=0.0625,0.065,0.04,0.0425,0.0325,0.0475, SURF_ID='CONE'/
&OBST ID='Cone', XB=0.0625,0.065,-0.04,-0.0375,0.035,0.05, SURF_ID='CONE'/
&OBST ID='Cone', XB=0.0625,0.065,0.0375,0.04,0.035,0.05, SURF_ID='CONE'/
&OBST ID='Cone', XB=0.0625,0.065,-0.0375,-0.035,0.035,0.0525, SURF_ID='CONE'/
&OBST ID='Cone', XB=0.0625,0.065,0.035,0.0375,0.035,0.0525, SURF_ID='CONE'/
&OBST ID='Cone', XB=0.0625,0.065,-0.035,-0.0325,0.0375,0.055, SURF_ID='CONE'/
&OBST ID='Cone', XB=0.0625,0.065,0.0325,0.035,0.0375,0.055, SURF_ID='CONE'/
&OBST ID='Cone', XB=0.0625,0.065,-0.0325,-0.03,0.04,0.055, SURF_ID='CONE'/
&OBST ID='Cone', XB=0.0625,0.065,0.03,0.0325,0.04,0.055, SURF_ID='CONE'/
&OBST ID='Cone', XB=0.0625,0.065,-0.03,-0.0275,0.0425,0.0575, SURF_ID='CONE'/
&OBST ID='Cone', XB=0.0625,0.065,0.0275,0.03,0.0425,0.0575, SURF_ID='CONE'/
&OBST ID='Cone', XB=0.0625,0.065,-0.0275,-0.025,0.0425,0.06, SURF_ID='CONE'/
&OBST ID='Cone', XB=0.0625,0.065,0.025,0.0275,0.0425,0.06, SURF_ID='CONE'/
&OBST ID='Cone', XB=0.0625,0.065,-0.025,-0.0225,0.045,0.06, SURF_ID='CONE'/
&OBST ID='Cone', XB=0.0625,0.065,0.0225,0.025,0.045,0.06, SURF_ID='CONE'/
&OBST ID='Cone', XB=0.0625,0.065,-0.0225,-0.02,0.045,0.0625, SURF_ID='CONE'/
&OBST ID='Cone', XB=0.0625,0.065,0.02,0.0225,0.045,0.0625, SURF_ID='CONE'/
&OBST ID='Cone', XB=0.0625,0.065,-0.02,-0.0175,0.0475,0.0625, SURF_ID='CONE'/
&OBST ID='Cone', XB=0.0625,0.065,0.0175,0.02,0.0475,0.0625, SURF_ID='CONE'/
&OBST ID='Cone', XB=0.0625,0.065,-0.0175,-0.015,0.0475,0.065, SURF_ID='CONE'/
&OBST ID='Cone', XB=0.0625,0.065,0.015,0.0175,0.0475,0.065, SURF_ID='CONE'/
&OBST ID='Cone', XB=0.0625,0.065,-0.015,-0.0125,0.05,0.065, SURF_ID='CONE'/
&OBST ID='Cone', XB=0.0625,0.065,0.0125,0.015,0.05,0.065, SURF_ID='CONE'/
&OBST ID='Cone', XB=0.0625,0.065,-0.0125,-5.0E-3,0.05,0.0675, SURF_ID='CONE'/
&OBST ID='Cone', XB=0.0625,0.065,5.0E-3,0.0125,0.05,0.0675, SURF_ID='CONE'/
&OBST ID='Cone', XB=0.0625,0.065,-5.0E-3,5.0E-3,0.0525,0.0675, SURF_ID='CONE'/
&OBST ID='Cone', XB=0.065,0.0675,-0.06,-0.0575,0.025,0.0275, SURF_ID='CONE'/
&OBST ID='Cone', XB=0.065,0.0675,0.0575,0.06,0.025,0.0275, SURF_ID='CONE'/
&OBST ID='Cone', XB=0.065,0.0675,-0.0575,-0.055,0.025,0.03, SURF_ID='CONE'/
&OBST ID='Cone', XB=0.065,0.0675,0.055,0.0575,0.025,0.03, SURF_ID='CONE'/
&OBST ID='Cone', XB=0.065,0.0675,-0.055,-0.0525,0.025,0.0325, SURF_ID='CONE'/
&OBST ID='Cone', XB=0.065,0.0675,0.0525,0.055,0.025,0.0325, SURF_ID='CONE'/
&OBST ID='Cone', XB=0.065,0.0675,-0.0525,-0.05,0.025,0.035, SURF_ID='CONE'/
&OBST ID='Cone', XB=0.065,0.0675,0.05,0.0525,0.025,0.035, SURF_ID='CONE'/
&OBST ID='Cone', XB=0.065,0.0675,-0.05,-0.0475,0.025,0.0375, SURF_ID='CONE'/
&OBST ID='Cone', XB=0.065,0.0675,0.0475,0.05,0.025,0.0375, SURF_ID='CONE'/
&OBST ID='Cone', XB=0.065,0.0675,-0.0475,-0.045,0.025,0.04, SURF_ID='CONE'/
&OBST ID='Cone', XB=0.065,0.0675,0.045,0.0475,0.025,0.04, SURF_ID='CONE'/
&OBST ID='Cone', XB=0.065,0.0675,-0.045,-0.0425,0.025,0.0425, SURF_ID='CONE'/
&OBST ID='Cone', XB=0.065,0.0675,0.0425,0.045,0.025,0.0425, SURF_ID='CONE'/
&OBST ID='Cone', XB=0.065,0.0675,-0.0425,-0.04,0.0275,0.045, SURF_ID='CONE'/
&OBST ID='Cone', XB=0.065,0.0675,0.04,0.0425,0.0275,0.045, SURF_ID='CONE'/
&OBST ID='Cone', XB=0.065,0.0675,-0.04,-0.0375,0.03,0.0475, SURF_ID='CONE'/
&OBST ID='Cone', XB=0.065,0.0675,0.0375,0.04,0.03,0.0475, SURF_ID='CONE'/
&OBST ID='Cone', XB=0.065,0.0675,-0.0375,-0.035,0.0325,0.0475, SURF_ID='CONE'/
&OBST ID='Cone', XB=0.065,0.0675,0.035,0.0375,0.0325,0.0475, SURF_ID='CONE'/
&OBST ID='Cone', XB=0.065,0.0675,-0.035,-0.0325,0.035,0.05, SURF_ID='CONE'/
&OBST ID='Cone', XB=0.065,0.0675,0.0325,0.035,0.035,0.05, SURF_ID='CONE'/
&OBST ID='Cone', XB=0.065,0.0675,-0.0325,-0.03,0.035,0.0525, SURF_ID='CONE'/
&OBST ID='Cone', XB=0.065,0.0675,0.03,0.0325,0.035,0.0525, SURF_ID='CONE'/
&OBST ID='Cone', XB=0.065,0.0675,-0.03,-0.0275,0.0375,0.055, SURF_ID='CONE'/
&OBST ID='Cone', XB=0.065,0.0675,0.0275,0.03,0.0375,0.055, SURF_ID='CONE'/
&OBST ID='Cone', XB=0.065,0.0675,-0.0275,-0.025,0.04,0.055, SURF_ID='CONE'/
&OBST ID='Cone', XB=0.065,0.0675,0.025,0.0275,0.04,0.055, SURF_ID='CONE'/
&OBST ID='Cone', XB=0.065,0.0675,-0.025,-0.0225,0.04,0.0575, SURF_ID='CONE'/
&OBST ID='Cone', XB=0.065,0.0675,0.0225,0.025,0.04,0.0575, SURF_ID='CONE'/
&OBST ID='Cone', XB=0.065,0.0675,-0.0225,-0.02,0.0425,0.0575, SURF_ID='CONE'/
&OBST ID='Cone', XB=0.065,0.0675,0.02,0.0225,0.0425,0.0575, SURF_ID='CONE'/
&OBST ID='Cone', XB=0.065,0.0675,-0.02,-0.0175,0.0425,0.06, SURF_ID='CONE'/
&OBST ID='Cone', XB=0.065,0.0675,0.0175,0.02,0.0425,0.06, SURF_ID='CONE'/
&OBST ID='Cone', XB=0.065,0.0675,-0.0175,-0.015,0.045,0.06, SURF_ID='CONE'/
&OBST ID='Cone', XB=0.065,0.0675,0.015,0.0175,0.045,0.06, SURF_ID='CONE'/
&OBST ID='Cone', XB=0.065,0.0675,-0.015,-1.0E-2,0.045,0.0625, SURF_ID='CONE'/
&OBST ID='Cone', XB=0.065,0.0675,0.01,0.015,0.045,0.0625, SURF_ID='CONE'/
&OBST ID='Cone', XB=0.065,0.0675,-1.0E-2,0.01,0.0475,0.0625, SURF_ID='CONE'/
&OBST ID='Cone', XB=0.0675,0.07,-0.0575,-0.055,0.025,0.0275, SURF_ID='CONE'/
&OBST ID='Cone', XB=0.0675,0.07,0.055,0.0575,0.025,0.0275, SURF_ID='CONE'/
&OBST ID='Cone', XB=0.0675,0.07,-0.055,-0.0525,0.025,0.03, SURF_ID='CONE'/
&OBST ID='Cone', XB=0.0675,0.07,0.0525,0.055,0.025,0.03, SURF_ID='CONE'/
&OBST ID='Cone', XB=0.0675,0.07,-0.0525,-0.05,0.025,0.0325, SURF_ID='CONE'/
&OBST ID='Cone', XB=0.0675,0.07,0.05,0.0525,0.025,0.0325, SURF_ID='CONE'/
&OBST ID='Cone', XB=0.0675,0.07,-0.05,-0.0475,0.025,0.035, SURF_ID='CONE'/
&OBST ID='Cone', XB=0.0675,0.07,0.0475,0.05,0.025,0.035, SURF_ID='CONE'/
&OBST ID='Cone', XB=0.0675,0.07,-0.0475,-0.045,0.025,0.0375, SURF_ID='CONE'/
&OBST ID='Cone', XB=0.0675,0.07,0.045,0.0475,0.025,0.0375, SURF_ID='CONE'/
&OBST ID='Cone', XB=0.0675,0.07,-0.045,-0.04,0.025,0.04, SURF_ID='CONE'/
&OBST ID='Cone', XB=0.0675,0.07,0.04,0.045,0.025,0.04, SURF_ID='CONE'/
&OBST ID='Cone', XB=0.0675,0.07,-0.04,-0.0375,0.0275,0.0425, SURF_ID='CONE'/
&OBST ID='Cone', XB=0.0675,0.07,0.0375,0.04,0.0275,0.0425, SURF_ID='CONE'/
&OBST ID='Cone', XB=0.0675,0.07,-0.0375,-0.035,0.03,0.045, SURF_ID='CONE'/
&OBST ID='Cone', XB=0.0675,0.07,0.035,0.0375,0.03,0.045, SURF_ID='CONE'/
&OBST ID='Cone', XB=0.0675,0.07,-0.035,-0.0325,0.03,0.0475, SURF_ID='CONE'/
&OBST ID='Cone', XB=0.0675,0.07,0.0325,0.035,0.03,0.0475, SURF_ID='CONE'/
&OBST ID='Cone', XB=0.0675,0.07,-0.0325,-0.03,0.0325,0.0475, SURF_ID='CONE'/
&OBST ID='Cone', XB=0.0675,0.07,0.03,0.0325,0.0325,0.0475, SURF_ID='CONE'/
&OBST ID='Cone', XB=0.0675,0.07,-0.03,-0.0275,0.035,0.05, SURF_ID='CONE'/
&OBST ID='Cone', XB=0.0675,0.07,0.0275,0.03,0.035,0.05, SURF_ID='CONE'/
&OBST ID='Cone', XB=0.0675,0.07,-0.0275,-0.025,0.035,0.0525, SURF_ID='CONE'/
&OBST ID='Cone', XB=0.0675,0.07,0.025,0.0275,0.035,0.0525, SURF_ID='CONE'/
&OBST ID='Cone', XB=0.0675,0.07,-0.025,-0.0225,0.0375,0.0525, SURF_ID='CONE'/
&OBST ID='Cone', XB=0.0675,0.07,0.0225,0.025,0.0375,0.0525, SURF_ID='CONE'/
&OBST ID='Cone', XB=0.0675,0.07,-0.0225,-0.02,0.0375,0.055, SURF_ID='CONE'/
&OBST ID='Cone', XB=0.0675,0.07,0.02,0.0225,0.0375,0.055, SURF_ID='CONE'/
&OBST ID='Cone', XB=0.0675,0.07,-0.02,-0.0175,0.04,0.055, SURF_ID='CONE'/
&OBST ID='Cone', XB=0.0675,0.07,0.0175,0.02,0.04,0.055, SURF_ID='CONE'/
&OBST ID='Cone', XB=0.0675,0.07,-0.0175,-0.0125,0.04,0.0575, SURF_ID='CONE'/
&OBST ID='Cone', XB=0.0675,0.07,0.0125,0.0175,0.04,0.0575, SURF_ID='CONE'/
&OBST ID='Cone', XB=0.0675,0.07,-0.0125,-7.5E-3,0.0425,0.0575, SURF_ID='CONE'/
&OBST ID='Cone', XB=0.0675,0.07,7.5E-3,0.0125,0.0425,0.0575, SURF_ID='CONE'/
&OBST ID='Cone', XB=0.0675,0.07,-7.5E-3,7.5E-3,0.0425,0.06, SURF_ID='CONE'/
&OBST ID='Cone', XB=0.07,0.0725,-0.0525,-0.05,0.025,0.0275, SURF_ID='CONE'/
&OBST ID='Cone', XB=0.07,0.0725,0.05,0.0525,0.025,0.0275, SURF_ID='CONE'/
&OBST ID='Cone', XB=0.07,0.0725,-0.05,-0.0475,0.025,0.03, SURF_ID='CONE'/
&OBST ID='Cone', XB=0.07,0.0725,0.0475,0.05,0.025,0.03, SURF_ID='CONE'/
&OBST ID='Cone', XB=0.07,0.0725,-0.0475,-0.045,0.025,0.0325, SURF_ID='CONE'/
&OBST ID='Cone', XB=0.07,0.0725,0.045,0.0475,0.025,0.0325, SURF_ID='CONE'/
&OBST ID='Cone', XB=0.07,0.0725,-0.045,-0.0425,0.025,0.035, SURF_ID='CONE'/
&OBST ID='Cone', XB=0.07,0.0725,0.0425,0.045,0.025,0.035, SURF_ID='CONE'/
&OBST ID='Cone', XB=0.07,0.0725,-0.0425,-0.04,0.025,0.0375, SURF_ID='CONE'/
&OBST ID='Cone', XB=0.07,0.0725,0.04,0.0425,0.025,0.0375, SURF_ID='CONE'/
&OBST ID='Cone', XB=0.07,0.0725,-0.04,-0.0375,0.025,0.04, SURF_ID='CONE'/
&OBST ID='Cone', XB=0.07,0.0725,0.0375,0.04,0.025,0.04, SURF_ID='CONE'/
&OBST ID='Cone', XB=0.07,0.0725,-0.0375,-0.035,0.025,0.0425, SURF_ID='CONE'/
&OBST ID='Cone', XB=0.07,0.0725,0.035,0.0375,0.025,0.0425, SURF_ID='CONE'/
&OBST ID='Cone', XB=0.07,0.0725,-0.035,-0.0325,0.0275,0.0425, SURF_ID='CONE'/
&OBST ID='Cone', XB=0.07,0.0725,0.0325,0.035,0.0275,0.0425, SURF_ID='CONE'/
&OBST ID='Cone', XB=0.07,0.0725,-0.0325,-0.03,0.0275,0.045, SURF_ID='CONE'/
&OBST ID='Cone', XB=0.07,0.0725,0.03,0.0325,0.0275,0.045, SURF_ID='CONE'/
&OBST ID='Cone', XB=0.07,0.0725,-0.03,-0.0275,0.03,0.0475, SURF_ID='CONE'/
&OBST ID='Cone', XB=0.07,0.0725,0.0275,0.03,0.03,0.0475, SURF_ID='CONE'/
&OBST ID='Cone', XB=0.07,0.0725,-0.0275,-0.025,0.0325,0.0475, SURF_ID='CONE'/
&OBST ID='Cone', XB=0.07,0.0725,0.025,0.0275,0.0325,0.0475, SURF_ID='CONE'/
&OBST ID='Cone', XB=0.07,0.0725,-0.025,-0.0225,0.0325,0.05, SURF_ID='CONE'/
&OBST ID='Cone', XB=0.07,0.0725,0.0225,0.025,0.0325,0.05, SURF_ID='CONE'/
&OBST ID='Cone', XB=0.07,0.0725,-0.0225,-0.02,0.035,0.05, SURF_ID='CONE'/
&OBST ID='Cone', XB=0.07,0.0725,0.02,0.0225,0.035,0.05, SURF_ID='CONE'/
&OBST ID='Cone', XB=0.07,0.0725,-0.02,-0.0175,0.035,0.0525, SURF_ID='CONE'/
&OBST ID='Cone', XB=0.07,0.0725,0.0175,0.02,0.035,0.0525, SURF_ID='CONE'/
&OBST ID='Cone', XB=0.07,0.0725,-0.0175,-0.0125,0.0375,0.0525, SURF_ID='CONE'/
&OBST ID='Cone', XB=0.07,0.0725,0.0125,0.0175,0.0375,0.0525, SURF_ID='CONE'/
&OBST ID='Cone', XB=0.07,0.0725,-0.0125,-7.5E-3,0.0375,0.055, SURF_ID='CONE'/
&OBST ID='Cone', XB=0.07,0.0725,7.5E-3,0.0125,0.0375,0.055, SURF_ID='CONE'/
&OBST ID='Cone', XB=0.07,0.0725,-7.5E-3,7.5E-3,0.04,0.055, SURF_ID='CONE'/
&OBST ID='Cone', XB=0.0725,0.075,-0.05,-0.0475,0.025,0.0275, SURF_ID='CONE'/
&OBST ID='Cone', XB=0.0725,0.075,0.0475,0.05,0.025,0.0275, SURF_ID='CONE'/
&OBST ID='Cone', XB=0.0725,0.075,-0.0475,-0.045,0.025,0.03, SURF_ID='CONE'/
&OBST ID='Cone', XB=0.0725,0.075,0.045,0.0475,0.025,0.03, SURF_ID='CONE'/
&OBST ID='Cone', XB=0.0725,0.075,-0.045,-0.0425,0.025,0.0325, SURF_ID='CONE'/
&OBST ID='Cone', XB=0.0725,0.075,0.0425,0.045,0.025,0.0325, SURF_ID='CONE'/
&OBST ID='Cone', XB=0.0725,0.075,-0.0425,-0.0375,0.025,0.035, SURF_ID='CONE'/
&OBST ID='Cone', XB=0.0725,0.075,0.0375,0.0425,0.025,0.035, SURF_ID='CONE'/
&OBST ID='Cone', XB=0.0725,0.075,-0.0375,-0.035,0.025,0.0375, SURF_ID='CONE'/
&OBST ID='Cone', XB=0.0725,0.075,0.035,0.0375,0.025,0.0375, SURF_ID='CONE'/
&OBST ID='Cone', XB=0.0725,0.075,-0.035,-0.03,0.025,0.04, SURF_ID='CONE'/
&OBST ID='Cone', XB=0.0725,0.075,0.03,0.035,0.025,0.04, SURF_ID='CONE'/
&OBST ID='Cone', XB=0.0725,0.075,-0.03,-0.0275,0.0275,0.0425, SURF_ID='CONE'/
&OBST ID='Cone', XB=0.0725,0.075,0.0275,0.03,0.0275,0.0425, SURF_ID='CONE'/
&OBST ID='Cone', XB=0.0725,0.075,-0.0275,-0.025,0.0275,0.045, SURF_ID='CONE'/
&OBST ID='Cone', XB=0.0725,0.075,0.025,0.0275,0.0275,0.045, SURF_ID='CONE'/
&OBST ID='Cone', XB=0.0725,0.075,-0.025,-0.0225,0.03,0.045, SURF_ID='CONE'/
&OBST ID='Cone', XB=0.0725,0.075,0.0225,0.025,0.03,0.045, SURF_ID='CONE'/
&OBST ID='Cone', XB=0.0725,0.075,-0.0225,-0.02,0.03,0.0475, SURF_ID='CONE'/
&OBST ID='Cone', XB=0.0725,0.075,0.02,0.0225,0.03,0.0475, SURF_ID='CONE'/
&OBST ID='Cone', XB=0.0725,0.075,-0.02,-0.015,0.0325,0.0475, SURF_ID='CONE'/
&OBST ID='Cone', XB=0.0725,0.075,0.015,0.02,0.0325,0.0475, SURF_ID='CONE'/
&OBST ID='Cone', XB=0.0725,0.075,-0.015,-0.0125,0.0325,0.05, SURF_ID='CONE'/
&OBST ID='Cone', XB=0.0725,0.075,0.0125,0.015,0.0325,0.05, SURF_ID='CONE'/
&OBST ID='Cone', XB=0.0725,0.075,-0.0125,-5.0E-3,0.035,0.05, SURF_ID='CONE'/
&OBST ID='Cone', XB=0.0725,0.075,5.0E-3,0.0125,0.035,0.05, SURF_ID='CONE'/
&OBST ID='Cone', XB=0.0725,0.075,-5.0E-3,5.0E-3,0.035,0.0525, SURF_ID='CONE'/
&OBST ID='Cone', XB=0.075,0.0775,-0.0475,-0.0425,0.025,0.0275, SURF_ID='CONE'/
&OBST ID='Cone', XB=0.075,0.0775,0.0425,0.0475,0.025,0.0275, SURF_ID='CONE'/
&OBST ID='Cone', XB=0.075,0.0775,-0.0425,-0.04,0.025,0.03, SURF_ID='CONE'/
&OBST ID='Cone', XB=0.075,0.0775,0.04,0.0425,0.025,0.03, SURF_ID='CONE'/
&OBST ID='Cone', XB=0.075,0.0775,-0.04,-0.0375,0.025,0.0325, SURF_ID='CONE'/
&OBST ID='Cone', XB=0.075,0.0775,0.0375,0.04,0.025,0.0325, SURF_ID='CONE'/
&OBST ID='Cone', XB=0.075,0.0775,-0.0375,-0.0325,0.025,0.035, SURF_ID='CONE'/
&OBST ID='Cone', XB=0.075,0.0775,0.0325,0.0375,0.025,0.035, SURF_ID='CONE'/
&OBST ID='Cone', XB=0.075,0.0775,-0.0325,-0.03,0.025,0.0375, SURF_ID='CONE'/
&OBST ID='Cone', XB=0.075,0.0775,0.03,0.0325,0.025,0.0375, SURF_ID='CONE'/
&OBST ID='Cone', XB=0.075,0.0775,-0.03,-0.025,0.025,0.04, SURF_ID='CONE'/
&OBST ID='Cone', XB=0.075,0.0775,0.025,0.03,0.025,0.04, SURF_ID='CONE'/
&OBST ID='Cone', XB=0.075,0.0775,-0.025,-0.0225,0.025,0.0425, SURF_ID='CONE'/
&OBST ID='Cone', XB=0.075,0.0775,0.0225,0.025,0.025,0.0425, SURF_ID='CONE'/
&OBST ID='Cone', XB=0.075,0.0775,-0.0225,-0.0175,0.0275,0.0425, SURF_ID='CONE'/
&OBST ID='Cone', XB=0.075,0.0775,0.0175,0.0225,0.0275,0.0425, SURF_ID='CONE'/
&OBST ID='Cone', XB=0.075,0.0775,-0.0175,-0.015,0.0275,0.045, SURF_ID='CONE'/
&OBST ID='Cone', XB=0.075,0.0775,0.015,0.0175,0.0275,0.045, SURF_ID='CONE'/
&OBST ID='Cone', XB=0.075,0.0775,-0.015,-0.0125,0.03,0.045, SURF_ID='CONE'/
&OBST ID='Cone', XB=0.075,0.0775,0.0125,0.015,0.03,0.045, SURF_ID='CONE'/
&OBST ID='Cone', XB=0.075,0.0775,-0.0125,0.0125,0.03,0.0475, SURF_ID='CONE'/
&OBST ID='Cone', XB=0.0775,0.08,-0.0425,-0.0375,0.025,0.0275, SURF_ID='CONE'/
&OBST ID='Cone', XB=0.0775,0.08,0.0375,0.0425,0.025,0.0275, SURF_ID='CONE'/
&OBST ID='Cone', XB=0.0775,0.08,-0.0375,-0.035,0.025,0.03, SURF_ID='CONE'/
&OBST ID='Cone', XB=0.0775,0.08,0.035,0.0375,0.025,0.03, SURF_ID='CONE'/
&OBST ID='Cone', XB=0.0775,0.08,-0.035,-0.03,0.025,0.0325, SURF_ID='CONE'/
&OBST ID='Cone', XB=0.0775,0.08,0.03,0.035,0.025,0.0325, SURF_ID='CONE'/
&OBST ID='Cone', XB=0.0775,0.08,-0.03,-0.0275,0.025,0.035, SURF_ID='CONE'/
&OBST ID='Cone', XB=0.0775,0.08,0.0275,0.03,0.025,0.035, SURF_ID='CONE'/
&OBST ID='Cone', XB=0.0775,0.08,-0.0275,-0.0225,0.025,0.0375, SURF_ID='CONE'/
&OBST ID='Cone', XB=0.0775,0.08,0.0225,0.0275,0.025,0.0375, SURF_ID='CONE'/
&OBST ID='Cone', XB=0.0775,0.08,-0.0225,-0.015,0.025,0.04, SURF_ID='CONE'/
&OBST ID='Cone', XB=0.0775,0.08,0.015,0.0225,0.025,0.04, SURF_ID='CONE'/
&OBST ID='Cone', XB=0.0775,0.08,-0.015,-7.5E-3,0.025,0.0425, SURF_ID='CONE'/
&OBST ID='Cone', XB=0.0775,0.08,7.5E-3,0.015,0.025,0.0425, SURF_ID='CONE'/
&OBST ID='Cone', XB=0.0775,0.08,-7.5E-3,7.5E-3,0.0275,0.0425, SURF_ID='CONE'/
&OBST ID='Cone', XB=0.08,0.0825,-0.0375,-0.0325,0.025,0.0275, SURF_ID='CONE'/
&OBST ID='Cone', XB=0.08,0.0825,0.0325,0.0375,0.025,0.0275, SURF_ID='CONE'/
&OBST ID='Cone', XB=0.08,0.0825,-0.0325,-0.0275,0.025,0.03, SURF_ID='CONE'/
&OBST ID='Cone', XB=0.08,0.0825,0.0275,0.0325,0.025,0.03, SURF_ID='CONE'/
&OBST ID='Cone', XB=0.08,0.0825,-0.0275,-0.025,0.025,0.0325, SURF_ID='CONE'/
&OBST ID='Cone', XB=0.08,0.0825,0.025,0.0275,0.025,0.0325, SURF_ID='CONE'/
&OBST ID='Cone', XB=0.08,0.0825,-0.025,-0.0175,0.025,0.035, SURF_ID='CONE'/
&OBST ID='Cone', XB=0.08,0.0825,0.0175,0.025,0.025,0.035, SURF_ID='CONE'/
&OBST ID='Cone', XB=0.08,0.0825,-0.0175,-7.5E-3,0.025,0.0375, SURF_ID='CONE'/
&OBST ID='Cone', XB=0.08,0.0825,7.5E-3,0.0175,0.025,0.0375, SURF_ID='CONE'/
&OBST ID='Cone', XB=0.08,0.0825,-7.5E-3,7.5E-3,0.025,0.04, SURF_ID='CONE'/
&OBST ID='Cone', XB=0.0825,0.085,-0.03,-0.025,0.025,0.0275, SURF_ID='CONE'/
&OBST ID='Cone', XB=0.0825,0.085,0.025,0.03,0.025,0.0275, SURF_ID='CONE'/
&OBST ID='Cone', XB=0.0825,0.085,-0.025,-0.02,0.025,0.03, SURF_ID='CONE'/
&OBST ID='Cone', XB=0.0825,0.085,0.02,0.025,0.025,0.03, SURF_ID='CONE'/
&OBST ID='Cone', XB=0.0825,0.085,-0.02,-0.0125,0.025,0.0325, SURF_ID='CONE'/
&OBST ID='Cone', XB=0.0825,0.085,0.0125,0.02,0.025,0.0325, SURF_ID='CONE'/
&OBST ID='Cone', XB=0.0825,0.085,-0.0125,0.0125,0.025,0.035, SURF_ID='CONE'/
&OBST ID='Cone', XB=0.085,0.0875,-0.0225,-0.015,0.025,0.0275, SURF_ID='CONE'/
&OBST ID='Cone', XB=0.085,0.0875,0.015,0.0225,0.025,0.0275, SURF_ID='CONE'/
&OBST ID='Cone', XB=0.085,0.0875,-0.015,0.015,0.025,0.03, SURF_ID='CONE'/
&OBST ID='Cone', XB=0.0875,0.09,-1.0E-2,0.01,0.025,0.0275, SURF_ID='CONE'/
&OBST ID='Cone', XB=-0.09,-0.0875,-0.015,-1.0E-2,0.025,0.025, SURF_ID='CONE'/
&OBST ID='Cone', XB=-0.09,-0.0875,0.01,0.015,0.025,0.025, SURF_ID='CONE'/
&OBST ID='Cone', XB=-0.0875,-0.085,-0.025,-0.0225,0.025,0.025, SURF_ID='CONE'/
&OBST ID='Cone', XB=-0.0875,-0.085,0.0225,0.025,0.025,0.025, SURF_ID='CONE'/
&OBST ID='Cone', XB=-0.085,-0.0825,-0.0325,-0.03,0.025,0.025, SURF_ID='CONE'/
&OBST ID='Cone', XB=-0.085,-0.0825,0.03,0.0325,0.025,0.025, SURF_ID='CONE'/
&OBST ID='Cone', XB=-0.0825,-0.08,-0.04,-0.0375,0.025,0.025, SURF_ID='CONE'/
&OBST ID='Cone', XB=-0.0825,-0.08,0.0375,0.04,0.025,0.025, SURF_ID='CONE'/
&OBST ID='Cone', XB=-0.075,-0.0725,-0.0525,-0.05,0.025,0.025, SURF_ID='CONE'/
&OBST ID='Cone', XB=-0.075,-0.0725,0.05,0.0525,0.025,0.025, SURF_ID='CONE'/
&OBST ID='Cone', XB=-0.0725,-0.07,-0.055,-0.0525,0.025,0.025, SURF_ID='CONE'/
&OBST ID='Cone', XB=-0.0725,-0.07,0.0525,0.055,0.025,0.025, SURF_ID='CONE'/
&OBST ID='Cone', XB=-0.055,-0.0525,-0.0725,-0.07,0.025,0.025, SURF_ID='CONE'/
&OBST ID='Cone', XB=-0.055,-0.0525,0.07,0.0725,0.025,0.025, SURF_ID='CONE'/
&OBST ID='Cone', XB=-0.0525,-0.05,-0.075,-0.0725,0.025,0.025, SURF_ID='CONE'/
&OBST ID='Cone', XB=-0.0525,-0.05,0.0725,0.075,0.025,0.025, SURF_ID='CONE'/
&OBST ID='Cone', XB=-0.04,-0.0375,-0.0825,-0.08,0.025,0.025, SURF_ID='CONE'/
&OBST ID='Cone', XB=-0.04,-0.0375,0.08,0.0825,0.025,0.025, SURF_ID='CONE'/
&OBST ID='Cone', XB=-0.04,-0.0375,-0.0125,-1.0E-2,0.09,0.09, SURF_ID='CONE'/
&OBST ID='Cone', XB=-0.04,-0.0375,0.01,0.0125,0.09,0.09, SURF_ID='CONE'/
&OBST ID='Cone', XB=-0.0375,-0.035,-0.02,-0.0175,0.09,0.09, SURF_ID='CONE'/
&OBST ID='Cone', XB=-0.0375,-0.035,0.0175,0.02,0.09,0.09, SURF_ID='CONE'/
&OBST ID='Cone', XB=-0.0325,-0.03,-0.085,-0.0825,0.025,0.025, SURF_ID='CONE'/
&OBST ID='Cone', XB=-0.0325,-0.03,0.0825,0.085,0.025,0.025, SURF_ID='CONE'/
&OBST ID='Cone', XB=-0.03,-0.0275,-0.03,-0.0275,0.09,0.09, SURF_ID='CONE'/
&OBST ID='Cone', XB=-0.03,-0.0275,0.0275,0.03,0.09,0.09, SURF_ID='CONE'/
&OBST ID='Cone', XB=-0.025,-0.0225,-0.0875,-0.085,0.025,0.025, SURF_ID='CONE'/
&OBST ID='Cone', XB=-0.025,-0.0225,0.085,0.0875,0.025,0.025, SURF_ID='CONE'/
&OBST ID='Cone', XB=-0.02,-0.0175,-0.0375,-0.035,0.09,0.09, SURF_ID='CONE'/
&OBST ID='Cone', XB=-0.02,-0.0175,0.035,0.0375,0.09,0.09, SURF_ID='CONE'/
&OBST ID='Cone', XB=-0.015,-1.0E-2,-0.09,-0.0875,0.025,0.025, SURF_ID='CONE'/
&OBST ID='Cone', XB=-0.015,-1.0E-2,0.0875,0.09,0.025,0.025, SURF_ID='CONE'/
&OBST ID='Cone', XB=-0.0125,-1.0E-2,-0.04,-0.0375,0.09,0.09, SURF_ID='CONE'/
&OBST ID='Cone', XB=-0.0125,-1.0E-2,0.0375,0.04,0.09,0.09, SURF_ID='CONE'/
&OBST ID='Cone', XB=0.01,0.0125,-0.04,-0.0375,0.09,0.09, SURF_ID='CONE'/
&OBST ID='Cone', XB=0.01,0.0125,0.0375,0.04,0.09,0.09, SURF_ID='CONE'/
&OBST ID='Cone', XB=0.01,0.015,-0.09,-0.0875,0.025,0.025, SURF_ID='CONE'/
&OBST ID='Cone', XB=0.01,0.015,0.0875,0.09,0.025,0.025, SURF_ID='CONE'/
&OBST ID='Cone', XB=0.0175,0.02,-0.0375,-0.035,0.09,0.09, SURF_ID='CONE'/
&OBST ID='Cone', XB=0.0175,0.02,0.035,0.0375,0.09,0.09, SURF_ID='CONE'/
&OBST ID='Cone', XB=0.0225,0.025,-0.0875,-0.085,0.025,0.025, SURF_ID='CONE'/
&OBST ID='Cone', XB=0.0225,0.025,0.085,0.0875,0.025,0.025, SURF_ID='CONE'/
&OBST ID='Cone', XB=0.0275,0.03,-0.03,-0.0275,0.09,0.09, SURF_ID='CONE'/
&OBST ID='Cone', XB=0.0275,0.03,0.0275,0.03,0.09,0.09, SURF_ID='CONE'/
&OBST ID='Cone', XB=0.03,0.0325,-0.085,-0.0825,0.025,0.025, SURF_ID='CONE'/
&OBST ID='Cone', XB=0.03,0.0325,0.0825,0.085,0.025,0.025, SURF_ID='CONE'/
&OBST ID='Cone', XB=0.035,0.0375,-0.02,-0.0175,0.09,0.09, SURF_ID='CONE'/
&OBST ID='Cone', XB=0.035,0.0375,0.0175,0.02,0.09,0.09, SURF_ID='CONE'/
&OBST ID='Cone', XB=0.0375,0.04,-0.0825,-0.08,0.025,0.025, SURF_ID='CONE'/
&OBST ID='Cone', XB=0.0375,0.04,0.08,0.0825,0.025,0.025, SURF_ID='CONE'/
&OBST ID='Cone', XB=0.0375,0.04,-0.0125,-1.0E-2,0.09,0.09, SURF_ID='CONE'/
&OBST ID='Cone', XB=0.0375,0.04,0.01,0.0125,0.09,0.09, SURF_ID='CONE'/
&OBST ID='Cone', XB=0.05,0.0525,-0.075,-0.0725,0.025,0.025, SURF_ID='CONE'/
&OBST ID='Cone', XB=0.05,0.0525,0.0725,0.075,0.025,0.025, SURF_ID='CONE'/
&OBST ID='Cone', XB=0.0525,0.055,-0.0725,-0.07,0.025,0.025, SURF_ID='CONE'/
&OBST ID='Cone', XB=0.0525,0.055,0.07,0.0725,0.025,0.025, SURF_ID='CONE'/
&OBST ID='Cone', XB=0.07,0.0725,-0.055,-0.0525,0.025,0.025, SURF_ID='CONE'/
&OBST ID='Cone', XB=0.07,0.0725,0.0525,0.055,0.025,0.025, SURF_ID='CONE'/
&OBST ID='Cone', XB=0.0725,0.075,-0.0525,-0.05,0.025,0.025, SURF_ID='CONE'/
&OBST ID='Cone', XB=0.0725,0.075,0.05,0.0525,0.025,0.025, SURF_ID='CONE'/
&OBST ID='Cone', XB=0.08,0.0825,-0.04,-0.0375,0.025,0.025, SURF_ID='CONE'/
&OBST ID='Cone', XB=0.08,0.0825,0.0375,0.04,0.025,0.025, SURF_ID='CONE'/
&OBST ID='Cone', XB=0.0825,0.085,-0.0325,-0.03,0.025,0.025, SURF_ID='CONE'/
&OBST ID='Cone', XB=0.0825,0.085,0.03,0.0325,0.025,0.025, SURF_ID='CONE'/
&OBST ID='Cone', XB=0.085,0.0875,-0.025,-0.0225,0.025,0.025, SURF_ID='CONE'/
&OBST ID='Cone', XB=0.085,0.0875,0.0225,0.025,0.025,0.025, SURF_ID='CONE'/
&OBST ID='Cone', XB=0.0875,0.09,-0.015,-1.0E-2,0.025,0.025, SURF_ID='CONE'/
&OBST ID='Cone', XB=0.0875,0.09,0.01,0.015,0.025,0.025, SURF_ID='CONE'/
&OBST ID='Cone', XB=-0.07,-0.0675,-1.0E-2,-1.0E-2,0.0575,0.06, SURF_ID='CONE'/
&OBST ID='Cone', XB=-0.07,-0.0675,0.01,0.01,0.0575,0.06, SURF_ID='CONE'/
&OBST ID='Cone', XB=-0.0675,-0.065,-2.5E-3,-2.5E-3,0.0625,0.065, SURF_ID='CONE'/
&OBST ID='Cone', XB=-0.0675,-0.065,2.5E-3,2.5E-3,0.0625,0.065, SURF_ID='CONE'/
&OBST ID='Cone', XB=-0.0525,-0.05,-0.0125,-0.0125,0.085,0.0875, SURF_ID='CONE'/
&OBST ID='Cone', XB=-0.0525,-0.05,0.0125,0.0125,0.085,0.0875, SURF_ID='CONE'/
&OBST ID='Cone', XB=0.05,0.0525,-0.0125,-0.0125,0.085,0.0875, SURF_ID='CONE'/
&OBST ID='Cone', XB=0.05,0.0525,0.0125,0.0125,0.085,0.0875, SURF_ID='CONE'/
&OBST ID='Cone', XB=0.065,0.0675,-2.5E-3,-2.5E-3,0.0625,0.065, SURF_ID='CONE'/
&OBST ID='Cone', XB=0.065,0.0675,2.5E-3,2.5E-3,0.0625,0.065, SURF_ID='CONE'/
&OBST ID='Cone', XB=0.0675,0.07,-1.0E-2,-1.0E-2,0.0575,0.06, SURF_ID='CONE'/
&OBST ID='Cone', XB=0.0675,0.07,0.01,0.01,0.0575,0.06, SURF_ID='CONE'/
&OBST ID='Cone', XB=-0.0125,-0.0125,-0.0525,-0.05,0.085,0.0875, SURF_ID='CONE'/
&OBST ID='Cone', XB=-0.0125,-0.0125,0.05,0.0525,0.085,0.0875, SURF_ID='CONE'/
&OBST ID='Cone', XB=-1.0E-2,-1.0E-2,-0.07,-0.0675,0.0575,0.06, SURF_ID='CONE'/
&OBST ID='Cone', XB=-1.0E-2,-1.0E-2,0.0675,0.07,0.0575,0.06, SURF_ID='CONE'/
&OBST ID='Cone', XB=-2.5E-3,-2.5E-3,-0.0675,-0.065,0.0625,0.065, SURF_ID='CONE'/
&OBST ID='Cone', XB=-2.5E-3,-2.5E-3,0.065,0.0675,0.0625,0.065, SURF_ID='CONE'/
&OBST ID='Cone', XB=2.5E-3,2.5E-3,-0.0675,-0.065,0.0625,0.065, SURF_ID='CONE'/
&OBST ID='Cone', XB=2.5E-3,2.5E-3,0.065,0.0675,0.0625,0.065, SURF_ID='CONE'/
&OBST ID='Cone', XB=0.01,0.01,-0.07,-0.0675,0.0575,0.06, SURF_ID='CONE'/
&OBST ID='Cone', XB=0.01,0.01,0.0675,0.07,0.0575,0.06, SURF_ID='CONE'/
&OBST ID='Cone', XB=0.0125,0.0125,-0.0525,-0.05,0.085,0.0875, SURF_ID='CONE'/
&OBST ID='Cone', XB=0.0125,0.0125,0.05,0.0525,0.085,0.0875, SURF_ID='CONE'/
&OBST ID='Cone Shell', XB=-0.1,-0.0975,-1.0E-2,0.01,0.025,0.0275, SURF_ID='INERT'/
&OBST ID='Cone Shell', XB=-0.0975,-0.095,-0.025,-0.0175,0.025,0.0275, SURF_ID='INERT'/
&OBST ID='Cone Shell', XB=-0.0975,-0.095,0.0175,0.025,0.025,0.0275, SURF_ID='INERT'/
&OBST ID='Cone Shell', XB=-0.0975,-0.095,-0.0175,0.0175,0.025,0.03, SURF_ID='INERT'/
&OBST ID='Cone Shell', XB=-0.095,-0.0925,-0.0325,-0.0275,0.025,0.0275, SURF_ID='INERT'/
&OBST ID='Cone Shell', XB=-0.095,-0.0925,0.0275,0.0325,0.025,0.0275, SURF_ID='INERT'/
&OBST ID='Cone Shell', XB=-0.095,-0.0925,-0.0275,-0.0225,0.025,0.03, SURF_ID='INERT'/
&OBST ID='Cone Shell', XB=-0.095,-0.0925,0.0225,0.0275,0.025,0.03, SURF_ID='INERT'/
&OBST ID='Cone Shell', XB=-0.095,-0.0925,-0.0225,-0.0125,0.025,0.0325, SURF_ID='INERT'/
&OBST ID='Cone Shell', XB=-0.095,-0.0925,0.0125,0.0225,0.025,0.0325, SURF_ID='INERT'/
&OBST ID='Cone Shell', XB=-0.095,-0.0925,-0.0125,0.0125,0.025,0.035, SURF_ID='INERT'/
&OBST ID='Cone Shell', XB=-0.0925,-0.09,-0.04,-0.035,0.025,0.0275, SURF_ID='INERT'/
&OBST ID='Cone Shell', XB=-0.0925,-0.09,0.035,0.04,0.025,0.0275, SURF_ID='INERT'/
&OBST ID='Cone Shell', XB=-0.0925,-0.09,-0.035,-0.03,0.025,0.03, SURF_ID='INERT'/
&OBST ID='Cone Shell', XB=-0.0925,-0.09,0.03,0.035,0.025,0.03, SURF_ID='INERT'/
&OBST ID='Cone Shell', XB=-0.0925,-0.09,-0.03,-0.025,0.025,0.0325, SURF_ID='INERT'/
&OBST ID='Cone Shell', XB=-0.0925,-0.09,0.025,0.03,0.025,0.0325, SURF_ID='INERT'/
&OBST ID='Cone Shell', XB=-0.0925,-0.09,-0.025,-0.0175,0.025,0.035, SURF_ID='INERT'/
&OBST ID='Cone Shell', XB=-0.0925,-0.09,0.0175,0.025,0.025,0.035, SURF_ID='INERT'/
&OBST ID='Cone Shell', XB=-0.0925,-0.09,-0.0175,-7.5E-3,0.025,0.0375, SURF_ID='INERT'/
&OBST ID='Cone Shell', XB=-0.0925,-0.09,7.5E-3,0.0175,0.025,0.0375, SURF_ID='INERT'/
&OBST ID='Cone Shell', XB=-0.0925,-0.09,-7.5E-3,7.5E-3,0.025,0.04, SURF_ID='INERT'/
&OBST ID='Cone Shell', XB=-0.09,-0.0875,-0.045,-0.04,0.025,0.0275, SURF_ID='INERT'/
&OBST ID='Cone Shell', XB=-0.09,-0.0875,0.04,0.045,0.025,0.0275, SURF_ID='INERT'/
&OBST ID='Cone Shell', XB=-0.09,-0.0875,-0.04,-0.0375,0.025,0.03, SURF_ID='INERT'/
&OBST ID='Cone Shell', XB=-0.09,-0.0875,0.0375,0.04,0.025,0.03, SURF_ID='INERT'/
&OBST ID='Cone Shell', XB=-0.09,-0.0875,-0.0375,-0.0325,0.025,0.0325, SURF_ID='INERT'/
&OBST ID='Cone Shell', XB=-0.09,-0.0875,0.0325,0.0375,0.025,0.0325, SURF_ID='INERT'/
&OBST ID='Cone Shell', XB=-0.09,-0.0875,-0.0325,-0.0275,0.025,0.035, SURF_ID='INERT'/
&OBST ID='Cone Shell', XB=-0.09,-0.0875,0.0275,0.0325,0.025,0.035, SURF_ID='INERT'/
&OBST ID='Cone Shell', XB=-0.09,-0.0875,-0.0275,-0.0225,0.025,0.0375, SURF_ID='INERT'/
&OBST ID='Cone Shell', XB=-0.09,-0.0875,0.0225,0.0275,0.025,0.0375, SURF_ID='INERT'/
&OBST ID='Cone Shell', XB=-0.09,-0.0875,-0.0225,-0.015,0.025,0.04, SURF_ID='INERT'/
&OBST ID='Cone Shell', XB=-0.09,-0.0875,0.015,0.0225,0.025,0.04, SURF_ID='INERT'/
&OBST ID='Cone Shell', XB=-0.09,-0.0875,-0.015,-1.0E-2,0.025,0.0425, SURF_ID='INERT'/
&OBST ID='Cone Shell', XB=-0.09,-0.0875,0.01,0.015,0.025,0.0425, SURF_ID='INERT'/
&OBST ID='Cone Shell', XB=-0.09,-0.0875,-1.0E-2,0.01,0.0275,0.0425, SURF_ID='INERT'/
&OBST ID='Cone Shell', XB=-0.0875,-0.085,-0.05,-0.045,0.025,0.0275, SURF_ID='INERT'/
&OBST ID='Cone Shell', XB=-0.0875,-0.085,0.045,0.05,0.025,0.0275, SURF_ID='INERT'/
&OBST ID='Cone Shell', XB=-0.0875,-0.085,-0.045,-0.0425,0.025,0.03, SURF_ID='INERT'/
&OBST ID='Cone Shell', XB=-0.0875,-0.085,0.0425,0.045,0.025,0.03, SURF_ID='INERT'/
&OBST ID='Cone Shell', XB=-0.0875,-0.085,-0.0425,-0.04,0.025,0.0325, SURF_ID='INERT'/
&OBST ID='Cone Shell', XB=-0.0875,-0.085,0.04,0.0425,0.025,0.0325, SURF_ID='INERT'/
&OBST ID='Cone Shell', XB=-0.0875,-0.085,-0.04,-0.035,0.025,0.035, SURF_ID='INERT'/
&OBST ID='Cone Shell', XB=-0.0875,-0.085,0.035,0.04,0.025,0.035, SURF_ID='INERT'/
&OBST ID='Cone Shell', XB=-0.0875,-0.085,-0.035,-0.03,0.025,0.0375, SURF_ID='INERT'/
&OBST ID='Cone Shell', XB=-0.0875,-0.085,0.03,0.035,0.025,0.0375, SURF_ID='INERT'/
&OBST ID='Cone Shell', XB=-0.0875,-0.085,-0.03,-0.025,0.025,0.04, SURF_ID='INERT'/
&OBST ID='Cone Shell', XB=-0.0875,-0.085,0.025,0.03,0.025,0.04, SURF_ID='INERT'/
&OBST ID='Cone Shell', XB=-0.0875,-0.085,-0.025,-0.0225,0.025,0.0425, SURF_ID='INERT'/
&OBST ID='Cone Shell', XB=-0.0875,-0.085,0.0225,0.025,0.025,0.0425, SURF_ID='INERT'/
&OBST ID='Cone Shell', XB=-0.0875,-0.085,-0.0225,-0.02,0.0275,0.0425, SURF_ID='INERT'/
&OBST ID='Cone Shell', XB=-0.0875,-0.085,0.02,0.0225,0.0275,0.0425, SURF_ID='INERT'/
&OBST ID='Cone Shell', XB=-0.0875,-0.085,-0.02,-0.015,0.0275,0.045, SURF_ID='INERT'/
&OBST ID='Cone Shell', XB=-0.0875,-0.085,0.015,0.02,0.0275,0.045, SURF_ID='INERT'/
&OBST ID='Cone Shell', XB=-0.0875,-0.085,-0.015,-1.0E-2,0.03,0.045, SURF_ID='INERT'/
&OBST ID='Cone Shell', XB=-0.0875,-0.085,0.01,0.015,0.03,0.045, SURF_ID='INERT'/
&OBST ID='Cone Shell', XB=-0.0875,-0.085,-1.0E-2,0.01,0.03,0.0475, SURF_ID='INERT'/
&OBST ID='Cone Shell', XB=-0.085,-0.0825,-0.0525,-0.05,0.025,0.0275, SURF_ID='INERT'/
&OBST ID='Cone Shell', XB=-0.085,-0.0825,0.05,0.0525,0.025,0.0275, SURF_ID='INERT'/
&OBST ID='Cone Shell', XB=-0.085,-0.0825,-0.05,-0.0475,0.025,0.03, SURF_ID='INERT'/
&OBST ID='Cone Shell', XB=-0.085,-0.0825,0.0475,0.05,0.025,0.03, SURF_ID='INERT'/
&OBST ID='Cone Shell', XB=-0.085,-0.0825,-0.0475,-0.045,0.025,0.0325, SURF_ID='INERT'/
&OBST ID='Cone Shell', XB=-0.085,-0.0825,0.045,0.0475,0.025,0.0325, SURF_ID='INERT'/
&OBST ID='Cone Shell', XB=-0.085,-0.0825,-0.045,-0.04,0.025,0.035, SURF_ID='INERT'/
&OBST ID='Cone Shell', XB=-0.085,-0.0825,0.04,0.045,0.025,0.035, SURF_ID='INERT'/
&OBST ID='Cone Shell', XB=-0.085,-0.0825,-0.04,-0.0375,0.025,0.0375, SURF_ID='INERT'/
&OBST ID='Cone Shell', XB=-0.085,-0.0825,0.0375,0.04,0.025,0.0375, SURF_ID='INERT'/
&OBST ID='Cone Shell', XB=-0.085,-0.0825,-0.0375,-0.0325,0.025,0.04, SURF_ID='INERT'/
&OBST ID='Cone Shell', XB=-0.085,-0.0825,0.0325,0.0375,0.025,0.04, SURF_ID='INERT'/
&OBST ID='Cone Shell', XB=-0.085,-0.0825,-0.0325,-0.03,0.025,0.0425, SURF_ID='INERT'/
&OBST ID='Cone Shell', XB=-0.085,-0.0825,0.03,0.0325,0.025,0.0425, SURF_ID='INERT'/
&OBST ID='Cone Shell', XB=-0.085,-0.0825,-0.03,-0.0275,0.0275,0.0425, SURF_ID='INERT'/
&OBST ID='Cone Shell', XB=-0.085,-0.0825,0.0275,0.03,0.0275,0.0425, SURF_ID='INERT'/
&OBST ID='Cone Shell', XB=-0.085,-0.0825,-0.0275,-0.025,0.0275,0.045, SURF_ID='INERT'/
&OBST ID='Cone Shell', XB=-0.085,-0.0825,0.025,0.0275,0.0275,0.045, SURF_ID='INERT'/
&OBST ID='Cone Shell', XB=-0.085,-0.0825,-0.025,-0.0225,0.03,0.045, SURF_ID='INERT'/
&OBST ID='Cone Shell', XB=-0.085,-0.0825,0.0225,0.025,0.03,0.045, SURF_ID='INERT'/
&OBST ID='Cone Shell', XB=-0.085,-0.0825,-0.0225,-0.02,0.03,0.0475, SURF_ID='INERT'/
&OBST ID='Cone Shell', XB=-0.085,-0.0825,0.02,0.0225,0.03,0.0475, SURF_ID='INERT'/
&OBST ID='Cone Shell', XB=-0.085,-0.0825,-0.02,-0.0175,0.0325,0.0475, SURF_ID='INERT'/
&OBST ID='Cone Shell', XB=-0.085,-0.0825,0.0175,0.02,0.0325,0.0475, SURF_ID='INERT'/
&OBST ID='Cone Shell', XB=-0.085,-0.0825,-0.0175,-0.0125,0.0325,0.05, SURF_ID='INERT'/
&OBST ID='Cone Shell', XB=-0.085,-0.0825,0.0125,0.0175,0.0325,0.05, SURF_ID='INERT'/
&OBST ID='Cone Shell', XB=-0.085,-0.0825,-0.0125,-5.0E-3,0.035,0.05, SURF_ID='INERT'/
&OBST ID='Cone Shell', XB=-0.085,-0.0825,5.0E-3,0.0125,0.035,0.05, SURF_ID='INERT'/
&OBST ID='Cone Shell', XB=-0.085,-0.0825,-5.0E-3,5.0E-3,0.035,0.0525, SURF_ID='INERT'/
&OBST ID='Cone Shell', XB=-0.0825,-0.08,-0.0575,-0.055,0.025,0.0275, SURF_ID='INERT'/
&OBST ID='Cone Shell', XB=-0.0825,-0.08,0.055,0.0575,0.025,0.0275, SURF_ID='INERT'/
&OBST ID='Cone Shell', XB=-0.0825,-0.08,-0.055,-0.0525,0.025,0.03, SURF_ID='INERT'/
&OBST ID='Cone Shell', XB=-0.0825,-0.08,0.0525,0.055,0.025,0.03, SURF_ID='INERT'/
&OBST ID='Cone Shell', XB=-0.0825,-0.08,-0.0525,-0.0475,0.025,0.0325, SURF_ID='INERT'/
&OBST ID='Cone Shell', XB=-0.0825,-0.08,0.0475,0.0525,0.025,0.0325, SURF_ID='INERT'/
&OBST ID='Cone Shell', XB=-0.0825,-0.08,-0.0475,-0.045,0.025,0.035, SURF_ID='INERT'/
&OBST ID='Cone Shell', XB=-0.0825,-0.08,0.045,0.0475,0.025,0.035, SURF_ID='INERT'/
&OBST ID='Cone Shell', XB=-0.0825,-0.08,-0.045,-0.0425,0.025,0.0375, SURF_ID='INERT'/
&OBST ID='Cone Shell', XB=-0.0825,-0.08,0.0425,0.045,0.025,0.0375, SURF_ID='INERT'/
&OBST ID='Cone Shell', XB=-0.0825,-0.08,-0.0425,-0.04,0.025,0.04, SURF_ID='INERT'/
&OBST ID='Cone Shell', XB=-0.0825,-0.08,0.04,0.0425,0.025,0.04, SURF_ID='INERT'/
&OBST ID='Cone Shell', XB=-0.0825,-0.08,-0.04,-0.0375,0.025,0.0425, SURF_ID='INERT'/
&OBST ID='Cone Shell', XB=-0.0825,-0.08,0.0375,0.04,0.025,0.0425, SURF_ID='INERT'/
&OBST ID='Cone Shell', XB=-0.0825,-0.08,-0.0375,-0.035,0.0275,0.0425, SURF_ID='INERT'/
&OBST ID='Cone Shell', XB=-0.0825,-0.08,0.035,0.0375,0.0275,0.0425, SURF_ID='INERT'/
&OBST ID='Cone Shell', XB=-0.0825,-0.08,-0.035,-0.0325,0.0275,0.045, SURF_ID='INERT'/
&OBST ID='Cone Shell', XB=-0.0825,-0.08,0.0325,0.035,0.0275,0.045, SURF_ID='INERT'/
&OBST ID='Cone Shell', XB=-0.0825,-0.08,-0.0325,-0.03,0.03,0.045, SURF_ID='INERT'/
&OBST ID='Cone Shell', XB=-0.0825,-0.08,0.03,0.0325,0.03,0.045, SURF_ID='INERT'/
&OBST ID='Cone Shell', XB=-0.0825,-0.08,-0.03,-0.0275,0.03,0.0475, SURF_ID='INERT'/
&OBST ID='Cone Shell', XB=-0.0825,-0.08,0.0275,0.03,0.03,0.0475, SURF_ID='INERT'/
&OBST ID='Cone Shell', XB=-0.0825,-0.08,-0.0275,-0.025,0.0325,0.0475, SURF_ID='INERT'/
&OBST ID='Cone Shell', XB=-0.0825,-0.08,0.025,0.0275,0.0325,0.0475, SURF_ID='INERT'/
&OBST ID='Cone Shell', XB=-0.0825,-0.08,-0.025,-0.0225,0.035,0.05, SURF_ID='INERT'/
&OBST ID='Cone Shell', XB=-0.0825,-0.08,0.0225,0.025,0.035,0.05, SURF_ID='INERT'/
&OBST ID='Cone Shell', XB=-0.0825,-0.08,-0.0225,-0.0175,0.035,0.0525, SURF_ID='INERT'/
&OBST ID='Cone Shell', XB=-0.0825,-0.08,0.0175,0.0225,0.035,0.0525, SURF_ID='INERT'/
&OBST ID='Cone Shell', XB=-0.0825,-0.08,-0.0175,-0.0125,0.0375,0.0525, SURF_ID='INERT'/
&OBST ID='Cone Shell', XB=-0.0825,-0.08,0.0125,0.0175,0.0375,0.0525, SURF_ID='INERT'/
&OBST ID='Cone Shell', XB=-0.0825,-0.08,-0.0125,-7.5E-3,0.0375,0.055, SURF_ID='INERT'/
&OBST ID='Cone Shell', XB=-0.0825,-0.08,7.5E-3,0.0125,0.0375,0.055, SURF_ID='INERT'/
&OBST ID='Cone Shell', XB=-0.0825,-0.08,-7.5E-3,7.5E-3,0.04,0.055, SURF_ID='INERT'/
&OBST ID='Cone Shell', XB=-0.08,-0.0775,-0.06,-0.0575,0.025,0.0275, SURF_ID='INERT'/
&OBST ID='Cone Shell', XB=-0.08,-0.0775,0.0575,0.06,0.025,0.0275, SURF_ID='INERT'/
&OBST ID='Cone Shell', XB=-0.08,-0.0775,-0.0575,-0.055,0.025,0.03, SURF_ID='INERT'/
&OBST ID='Cone Shell', XB=-0.08,-0.0775,0.055,0.0575,0.025,0.03, SURF_ID='INERT'/
&OBST ID='Cone Shell', XB=-0.08,-0.0775,-0.055,-0.0525,0.025,0.0325, SURF_ID='INERT'/
&OBST ID='Cone Shell', XB=-0.08,-0.0775,0.0525,0.055,0.025,0.0325, SURF_ID='INERT'/
&OBST ID='Cone Shell', XB=-0.08,-0.0775,-0.0525,-0.05,0.025,0.035, SURF_ID='INERT'/
&OBST ID='Cone Shell', XB=-0.08,-0.0775,0.05,0.0525,0.025,0.035, SURF_ID='INERT'/
&OBST ID='Cone Shell', XB=-0.08,-0.0775,-0.05,-0.0475,0.025,0.0375, SURF_ID='INERT'/
&OBST ID='Cone Shell', XB=-0.08,-0.0775,0.0475,0.05,0.025,0.0375, SURF_ID='INERT'/
&OBST ID='Cone Shell', XB=-0.08,-0.0775,-0.0475,-0.0425,0.025,0.04, SURF_ID='INERT'/
&OBST ID='Cone Shell', XB=-0.08,-0.0775,0.0425,0.0475,0.025,0.04, SURF_ID='INERT'/
&OBST ID='Cone Shell', XB=-0.08,-0.0775,-0.0425,-0.04,0.0275,0.0425, SURF_ID='INERT'/
&OBST ID='Cone Shell', XB=-0.08,-0.0775,0.04,0.0425,0.0275,0.0425, SURF_ID='INERT'/
&OBST ID='Cone Shell', XB=-0.08,-0.0775,-0.04,-0.0375,0.0275,0.045, SURF_ID='INERT'/
&OBST ID='Cone Shell', XB=-0.08,-0.0775,0.0375,0.04,0.0275,0.045, SURF_ID='INERT'/
&OBST ID='Cone Shell', XB=-0.08,-0.0775,-0.0375,-0.035,0.03,0.0475, SURF_ID='INERT'/
&OBST ID='Cone Shell', XB=-0.08,-0.0775,0.035,0.0375,0.03,0.0475, SURF_ID='INERT'/
&OBST ID='Cone Shell', XB=-0.08,-0.0775,-0.035,-0.0325,0.0325,0.0475, SURF_ID='INERT'/
&OBST ID='Cone Shell', XB=-0.08,-0.0775,0.0325,0.035,0.0325,0.0475, SURF_ID='INERT'/
&OBST ID='Cone Shell', XB=-0.08,-0.0775,-0.0325,-0.03,0.0325,0.05, SURF_ID='INERT'/
&OBST ID='Cone Shell', XB=-0.08,-0.0775,0.03,0.0325,0.0325,0.05, SURF_ID='INERT'/
&OBST ID='Cone Shell', XB=-0.08,-0.0775,-0.03,-0.0275,0.035,0.0525, SURF_ID='INERT'/
&OBST ID='Cone Shell', XB=-0.08,-0.0775,0.0275,0.03,0.035,0.0525, SURF_ID='INERT'/
&OBST ID='Cone Shell', XB=-0.08,-0.0775,-0.0275,-0.025,0.0375,0.0525, SURF_ID='INERT'/
&OBST ID='Cone Shell', XB=-0.08,-0.0775,0.025,0.0275,0.0375,0.0525, SURF_ID='INERT'/
&OBST ID='Cone Shell', XB=-0.08,-0.0775,-0.025,-0.0225,0.0375,0.055, SURF_ID='INERT'/
&OBST ID='Cone Shell', XB=-0.08,-0.0775,0.0225,0.025,0.0375,0.055, SURF_ID='INERT'/
&OBST ID='Cone Shell', XB=-0.08,-0.0775,-0.0225,-0.0175,0.04,0.055, SURF_ID='INERT'/
&OBST ID='Cone Shell', XB=-0.08,-0.0775,0.0175,0.0225,0.04,0.055, SURF_ID='INERT'/
&OBST ID='Cone Shell', XB=-0.08,-0.0775,-0.0175,-0.015,0.04,0.0575, SURF_ID='INERT'/
&OBST ID='Cone Shell', XB=-0.08,-0.0775,0.015,0.0175,0.04,0.0575, SURF_ID='INERT'/
&OBST ID='Cone Shell', XB=-0.08,-0.0775,-0.015,-7.5E-3,0.0425,0.0575, SURF_ID='INERT'/
&OBST ID='Cone Shell', XB=-0.08,-0.0775,7.5E-3,0.015,0.0425,0.0575, SURF_ID='INERT'/
&OBST ID='Cone Shell', XB=-0.08,-0.0775,-7.5E-3,7.5E-3,0.0425,0.06, SURF_ID='INERT'/
&OBST ID='Cone Shell', XB=-0.0775,-0.075,-0.0625,-0.0575,0.025,0.03, SURF_ID='INERT'/
&OBST ID='Cone Shell', XB=-0.0775,-0.075,0.0575,0.0625,0.025,0.03, SURF_ID='INERT'/
&OBST ID='Cone Shell', XB=-0.0775,-0.075,-0.0575,-0.055,0.025,0.0325, SURF_ID='INERT'/
&OBST ID='Cone Shell', XB=-0.0775,-0.075,0.055,0.0575,0.025,0.0325, SURF_ID='INERT'/
&OBST ID='Cone Shell', XB=-0.0775,-0.075,-0.055,-0.0525,0.025,0.035, SURF_ID='INERT'/
&OBST ID='Cone Shell', XB=-0.0775,-0.075,0.0525,0.055,0.025,0.035, SURF_ID='INERT'/
&OBST ID='Cone Shell', XB=-0.0775,-0.075,-0.0525,-0.05,0.025,0.0375, SURF_ID='INERT'/
&OBST ID='Cone Shell', XB=-0.0775,-0.075,0.05,0.0525,0.025,0.0375, SURF_ID='INERT'/
&OBST ID='Cone Shell', XB=-0.0775,-0.075,-0.05,-0.0475,0.025,0.04, SURF_ID='INERT'/
&OBST ID='Cone Shell', XB=-0.0775,-0.075,0.0475,0.05,0.025,0.04, SURF_ID='INERT'/
&OBST ID='Cone Shell', XB=-0.0775,-0.075,-0.0475,-0.045,0.0275,0.0425, SURF_ID='INERT'/
&OBST ID='Cone Shell', XB=-0.0775,-0.075,0.045,0.0475,0.0275,0.0425, SURF_ID='INERT'/
&OBST ID='Cone Shell', XB=-0.0775,-0.075,-0.045,-0.0425,0.0275,0.045, SURF_ID='INERT'/
&OBST ID='Cone Shell', XB=-0.0775,-0.075,0.0425,0.045,0.0275,0.045, SURF_ID='INERT'/
&OBST ID='Cone Shell', XB=-0.0775,-0.075,-0.0425,-0.04,0.03,0.0475, SURF_ID='INERT'/
&OBST ID='Cone Shell', XB=-0.0775,-0.075,0.04,0.0425,0.03,0.0475, SURF_ID='INERT'/
&OBST ID='Cone Shell', XB=-0.0775,-0.075,-0.04,-0.0375,0.0325,0.0475, SURF_ID='INERT'/
&OBST ID='Cone Shell', XB=-0.0775,-0.075,0.0375,0.04,0.0325,0.0475, SURF_ID='INERT'/
&OBST ID='Cone Shell', XB=-0.0775,-0.075,-0.0375,-0.035,0.035,0.05, SURF_ID='INERT'/
&OBST ID='Cone Shell', XB=-0.0775,-0.075,0.035,0.0375,0.035,0.05, SURF_ID='INERT'/
&OBST ID='Cone Shell', XB=-0.0775,-0.075,-0.035,-0.0325,0.035,0.0525, SURF_ID='INERT'/
&OBST ID='Cone Shell', XB=-0.0775,-0.075,0.0325,0.035,0.035,0.0525, SURF_ID='INERT'/
&OBST ID='Cone Shell', XB=-0.0775,-0.075,-0.0325,-0.03,0.0375,0.0525, SURF_ID='INERT'/
&OBST ID='Cone Shell', XB=-0.0775,-0.075,0.03,0.0325,0.0375,0.0525, SURF_ID='INERT'/
&OBST ID='Cone Shell', XB=-0.0775,-0.075,-0.03,-0.0275,0.04,0.055, SURF_ID='INERT'/
&OBST ID='Cone Shell', XB=-0.0775,-0.075,0.0275,0.03,0.04,0.055, SURF_ID='INERT'/
&OBST ID='Cone Shell', XB=-0.0775,-0.075,-0.0275,-0.025,0.04,0.0575, SURF_ID='INERT'/
&OBST ID='Cone Shell', XB=-0.0775,-0.075,0.025,0.0275,0.04,0.0575, SURF_ID='INERT'/
&OBST ID='Cone Shell', XB=-0.0775,-0.075,-0.025,-0.0225,0.0425,0.0575, SURF_ID='INERT'/
&OBST ID='Cone Shell', XB=-0.0775,-0.075,0.0225,0.025,0.0425,0.0575, SURF_ID='INERT'/
&OBST ID='Cone Shell', XB=-0.0775,-0.075,-0.0225,-0.0175,0.0425,0.06, SURF_ID='INERT'/
&OBST ID='Cone Shell', XB=-0.0775,-0.075,0.0175,0.0225,0.0425,0.06, SURF_ID='INERT'/
&OBST ID='Cone Shell', XB=-0.0775,-0.075,-0.0175,-0.015,0.045,0.06, SURF_ID='INERT'/
&OBST ID='Cone Shell', XB=-0.0775,-0.075,0.015,0.0175,0.045,0.06, SURF_ID='INERT'/
&OBST ID='Cone Shell', XB=-0.0775,-0.075,-0.015,-1.0E-2,0.045,0.0625, SURF_ID='INERT'/
&OBST ID='Cone Shell', XB=-0.0775,-0.075,0.01,0.015,0.045,0.0625, SURF_ID='INERT'/
&OBST ID='Cone Shell', XB=-0.0775,-0.075,-1.0E-2,0.01,0.0475,0.0625, SURF_ID='INERT'/
&OBST ID='Cone Shell', XB=-0.075,-0.0725,-0.0675,-0.065,0.025,0.0275, SURF_ID='INERT'/
&OBST ID='Cone Shell', XB=-0.075,-0.0725,0.065,0.0675,0.025,0.0275, SURF_ID='INERT'/
&OBST ID='Cone Shell', XB=-0.075,-0.0725,-0.065,-0.0625,0.025,0.03, SURF_ID='INERT'/
&OBST ID='Cone Shell', XB=-0.075,-0.0725,0.0625,0.065,0.025,0.03, SURF_ID='INERT'/
&OBST ID='Cone Shell', XB=-0.075,-0.0725,-0.0625,-0.06,0.025,0.0325, SURF_ID='INERT'/
&OBST ID='Cone Shell', XB=-0.075,-0.0725,0.06,0.0625,0.025,0.0325, SURF_ID='INERT'/
&OBST ID='Cone Shell', XB=-0.075,-0.0725,-0.06,-0.0575,0.025,0.035, SURF_ID='INERT'/
&OBST ID='Cone Shell', XB=-0.075,-0.0725,0.0575,0.06,0.025,0.035, SURF_ID='INERT'/
&OBST ID='Cone Shell', XB=-0.075,-0.0725,-0.0575,-0.055,0.025,0.0375, SURF_ID='INERT'/
&OBST ID='Cone Shell', XB=-0.075,-0.0725,0.055,0.0575,0.025,0.0375, SURF_ID='INERT'/
&OBST ID='Cone Shell', XB=-0.075,-0.0725,-0.055,-0.0525,0.025,0.04, SURF_ID='INERT'/
&OBST ID='Cone Shell', XB=-0.075,-0.0725,0.0525,0.055,0.025,0.04, SURF_ID='INERT'/
&OBST ID='Cone Shell', XB=-0.075,-0.0725,-0.0525,-0.05,0.025,0.0425, SURF_ID='INERT'/
&OBST ID='Cone Shell', XB=-0.075,-0.0725,0.05,0.0525,0.025,0.0425, SURF_ID='INERT'/
&OBST ID='Cone Shell', XB=-0.075,-0.0725,-0.05,-0.0475,0.0275,0.045, SURF_ID='INERT'/
&OBST ID='Cone Shell', XB=-0.075,-0.0725,0.0475,0.05,0.0275,0.045, SURF_ID='INERT'/
&OBST ID='Cone Shell', XB=-0.075,-0.0725,-0.0475,-0.045,0.03,0.045, SURF_ID='INERT'/
&OBST ID='Cone Shell', XB=-0.075,-0.0725,0.045,0.0475,0.03,0.045, SURF_ID='INERT'/
&OBST ID='Cone Shell', XB=-0.075,-0.0725,-0.045,-0.0425,0.0325,0.0475, SURF_ID='INERT'/
&OBST ID='Cone Shell', XB=-0.075,-0.0725,0.0425,0.045,0.0325,0.0475, SURF_ID='INERT'/
&OBST ID='Cone Shell', XB=-0.075,-0.0725,-0.0425,-0.04,0.035,0.05, SURF_ID='INERT'/
&OBST ID='Cone Shell', XB=-0.075,-0.0725,0.04,0.0425,0.035,0.05, SURF_ID='INERT'/
&OBST ID='Cone Shell', XB=-0.075,-0.0725,-0.04,-0.0375,0.035,0.0525, SURF_ID='INERT'/
&OBST ID='Cone Shell', XB=-0.075,-0.0725,0.0375,0.04,0.035,0.0525, SURF_ID='INERT'/
&OBST ID='Cone Shell', XB=-0.075,-0.0725,-0.0375,-0.035,0.0375,0.055, SURF_ID='INERT'/
&OBST ID='Cone Shell', XB=-0.075,-0.0725,0.035,0.0375,0.0375,0.055, SURF_ID='INERT'/
&OBST ID='Cone Shell', XB=-0.075,-0.0725,-0.035,-0.0325,0.04,0.055, SURF_ID='INERT'/
&OBST ID='Cone Shell', XB=-0.075,-0.0725,0.0325,0.035,0.04,0.055, SURF_ID='INERT'/
&OBST ID='Cone Shell', XB=-0.075,-0.0725,-0.0325,-0.03,0.04,0.0575, SURF_ID='INERT'/
&OBST ID='Cone Shell', XB=-0.075,-0.0725,0.03,0.0325,0.04,0.0575, SURF_ID='INERT'/
&OBST ID='Cone Shell', XB=-0.075,-0.0725,-0.03,-0.0275,0.0425,0.06, SURF_ID='INERT'/
&OBST ID='Cone Shell', XB=-0.075,-0.0725,0.0275,0.03,0.0425,0.06, SURF_ID='INERT'/
&OBST ID='Cone Shell', XB=-0.075,-0.0725,-0.0275,-0.025,0.045,0.06, SURF_ID='INERT'/
&OBST ID='Cone Shell', XB=-0.075,-0.0725,0.025,0.0275,0.045,0.06, SURF_ID='INERT'/
&OBST ID='Cone Shell', XB=-0.075,-0.0725,-0.025,-0.0225,0.045,0.0625, SURF_ID='INERT'/
&OBST ID='Cone Shell', XB=-0.075,-0.0725,0.0225,0.025,0.045,0.0625, SURF_ID='INERT'/
&OBST ID='Cone Shell', XB=-0.075,-0.0725,-0.0225,-0.02,0.0475,0.0625, SURF_ID='INERT'/
&OBST ID='Cone Shell', XB=-0.075,-0.0725,0.02,0.0225,0.0475,0.0625, SURF_ID='INERT'/
&OBST ID='Cone Shell', XB=-0.075,-0.0725,-0.02,-0.015,0.0475,0.065, SURF_ID='INERT'/
&OBST ID='Cone Shell', XB=-0.075,-0.0725,0.015,0.02,0.0475,0.065, SURF_ID='INERT'/
&OBST ID='Cone Shell', XB=-0.075,-0.0725,-0.015,-0.0125,0.05,0.065, SURF_ID='INERT'/
&OBST ID='Cone Shell', XB=-0.075,-0.0725,0.0125,0.015,0.05,0.065, SURF_ID='INERT'/
&OBST ID='Cone Shell', XB=-0.075,-0.0725,-0.0125,-5.0E-3,0.05,0.0675, SURF_ID='INERT'/
&OBST ID='Cone Shell', XB=-0.075,-0.0725,5.0E-3,0.0125,0.05,0.0675, SURF_ID='INERT'/
&OBST ID='Cone Shell', XB=-0.075,-0.0725,-5.0E-3,5.0E-3,0.0525,0.0675, SURF_ID='INERT'/
&OBST ID='Cone Shell', XB=-0.0725,-0.07,-0.07,-0.0675,0.025,0.0275, SURF_ID='INERT'/
&OBST ID='Cone Shell', XB=-0.0725,-0.07,0.0675,0.07,0.025,0.0275, SURF_ID='INERT'/
&OBST ID='Cone Shell', XB=-0.0725,-0.07,-0.0675,-0.065,0.025,0.03, SURF_ID='INERT'/
&OBST ID='Cone Shell', XB=-0.0725,-0.07,0.065,0.0675,0.025,0.03, SURF_ID='INERT'/
&OBST ID='Cone Shell', XB=-0.0725,-0.07,-0.065,-0.0625,0.025,0.0325, SURF_ID='INERT'/
&OBST ID='Cone Shell', XB=-0.0725,-0.07,0.0625,0.065,0.025,0.0325, SURF_ID='INERT'/
&OBST ID='Cone Shell', XB=-0.0725,-0.07,-0.0625,-0.06,0.025,0.035, SURF_ID='INERT'/
&OBST ID='Cone Shell', XB=-0.0725,-0.07,0.06,0.0625,0.025,0.035, SURF_ID='INERT'/
&OBST ID='Cone Shell', XB=-0.0725,-0.07,-0.06,-0.0575,0.025,0.0375, SURF_ID='INERT'/
&OBST ID='Cone Shell', XB=-0.0725,-0.07,0.0575,0.06,0.025,0.0375, SURF_ID='INERT'/
&OBST ID='Cone Shell', XB=-0.0725,-0.07,-0.0575,-0.055,0.025,0.04, SURF_ID='INERT'/
&OBST ID='Cone Shell', XB=-0.0725,-0.07,0.055,0.0575,0.025,0.04, SURF_ID='INERT'/
&OBST ID='Cone Shell', XB=-0.0725,-0.07,-0.055,-0.0525,0.025,0.0425, SURF_ID='INERT'/
&OBST ID='Cone Shell', XB=-0.0725,-0.07,0.0525,0.055,0.025,0.0425, SURF_ID='INERT'/
&OBST ID='Cone Shell', XB=-0.0725,-0.07,-0.0525,-0.05,0.0275,0.045, SURF_ID='INERT'/
&OBST ID='Cone Shell', XB=-0.0725,-0.07,0.05,0.0525,0.0275,0.045, SURF_ID='INERT'/
&OBST ID='Cone Shell', XB=-0.0725,-0.07,-0.05,-0.0475,0.03,0.0475, SURF_ID='INERT'/
&OBST ID='Cone Shell', XB=-0.0725,-0.07,0.0475,0.05,0.03,0.0475, SURF_ID='INERT'/
&OBST ID='Cone Shell', XB=-0.0725,-0.07,-0.0475,-0.045,0.0325,0.05, SURF_ID='INERT'/
&OBST ID='Cone Shell', XB=-0.0725,-0.07,0.045,0.0475,0.0325,0.05, SURF_ID='INERT'/
&OBST ID='Cone Shell', XB=-0.0725,-0.07,-0.045,-0.0425,0.035,0.0525, SURF_ID='INERT'/
&OBST ID='Cone Shell', XB=-0.0725,-0.07,0.0425,0.045,0.035,0.0525, SURF_ID='INERT'/
&OBST ID='Cone Shell', XB=-0.0725,-0.07,-0.0425,-0.04,0.0375,0.0525, SURF_ID='INERT'/
&OBST ID='Cone Shell', XB=-0.0725,-0.07,0.04,0.0425,0.0375,0.0525, SURF_ID='INERT'/
&OBST ID='Cone Shell', XB=-0.0725,-0.07,-0.04,-0.0375,0.04,0.055, SURF_ID='INERT'/
&OBST ID='Cone Shell', XB=-0.0725,-0.07,0.0375,0.04,0.04,0.055, SURF_ID='INERT'/
&OBST ID='Cone Shell', XB=-0.0725,-0.07,-0.0375,-0.035,0.0425,0.0575, SURF_ID='INERT'/
&OBST ID='Cone Shell', XB=-0.0725,-0.07,0.035,0.0375,0.0425,0.0575, SURF_ID='INERT'/
&OBST ID='Cone Shell', XB=-0.0725,-0.07,-0.035,-0.0325,0.0425,0.06, SURF_ID='INERT'/
&OBST ID='Cone Shell', XB=-0.0725,-0.07,0.0325,0.035,0.0425,0.06, SURF_ID='INERT'/
&OBST ID='Cone Shell', XB=-0.0725,-0.07,-0.0325,-0.03,0.045,0.06, SURF_ID='INERT'/
&OBST ID='Cone Shell', XB=-0.0725,-0.07,0.03,0.0325,0.045,0.06, SURF_ID='INERT'/
&OBST ID='Cone Shell', XB=-0.0725,-0.07,-0.03,-0.0275,0.0475,0.0625, SURF_ID='INERT'/
&OBST ID='Cone Shell', XB=-0.0725,-0.07,0.0275,0.03,0.0475,0.0625, SURF_ID='INERT'/
&OBST ID='Cone Shell', XB=-0.0725,-0.07,-0.0275,-0.025,0.0475,0.065, SURF_ID='INERT'/
&OBST ID='Cone Shell', XB=-0.0725,-0.07,0.025,0.0275,0.0475,0.065, SURF_ID='INERT'/
&OBST ID='Cone Shell', XB=-0.0725,-0.07,-0.025,-0.0225,0.05,0.065, SURF_ID='INERT'/
&OBST ID='Cone Shell', XB=-0.0725,-0.07,0.0225,0.025,0.05,0.065, SURF_ID='INERT'/
&OBST ID='Cone Shell', XB=-0.0725,-0.07,-0.0225,-0.02,0.05,0.0675, SURF_ID='INERT'/
&OBST ID='Cone Shell', XB=-0.0725,-0.07,0.02,0.0225,0.05,0.0675, SURF_ID='INERT'/
&OBST ID='Cone Shell', XB=-0.0725,-0.07,-0.02,-0.0175,0.0525,0.0675, SURF_ID='INERT'/
&OBST ID='Cone Shell', XB=-0.0725,-0.07,0.0175,0.02,0.0525,0.0675, SURF_ID='INERT'/
&OBST ID='Cone Shell', XB=-0.0725,-0.07,-0.0175,-0.0125,0.0525,0.07, SURF_ID='INERT'/
&OBST ID='Cone Shell', XB=-0.0725,-0.07,0.0125,0.0175,0.0525,0.07, SURF_ID='INERT'/
&OBST ID='Cone Shell', XB=-0.0725,-0.07,-0.0125,-7.5E-3,0.055,0.07, SURF_ID='INERT'/
&OBST ID='Cone Shell', XB=-0.0725,-0.07,7.5E-3,0.0125,0.055,0.07, SURF_ID='INERT'/
&OBST ID='Cone Shell', XB=-0.0725,-0.07,-7.5E-3,7.5E-3,0.055,0.0725, SURF_ID='INERT'/
&OBST ID='Cone Shell', XB=-0.07,-0.0675,-0.0725,-0.07,0.025,0.0275, SURF_ID='INERT'/
&OBST ID='Cone Shell', XB=-0.07,-0.0675,0.07,0.0725,0.025,0.0275, SURF_ID='INERT'/
&OBST ID='Cone Shell', XB=-0.07,-0.0675,-0.0675,-0.065,0.025,0.0325, SURF_ID='INERT'/
&OBST ID='Cone Shell', XB=-0.07,-0.0675,0.065,0.0675,0.025,0.0325, SURF_ID='INERT'/
&OBST ID='Cone Shell', XB=-0.07,-0.0675,-0.065,-0.0625,0.025,0.035, SURF_ID='INERT'/
&OBST ID='Cone Shell', XB=-0.07,-0.0675,0.0625,0.065,0.025,0.035, SURF_ID='INERT'/
&OBST ID='Cone Shell', XB=-0.07,-0.0675,-0.0625,-0.06,0.025,0.0375, SURF_ID='INERT'/
&OBST ID='Cone Shell', XB=-0.07,-0.0675,0.06,0.0625,0.025,0.0375, SURF_ID='INERT'/
&OBST ID='Cone Shell', XB=-0.07,-0.0675,-0.06,-0.0575,0.025,0.04, SURF_ID='INERT'/
&OBST ID='Cone Shell', XB=-0.07,-0.0675,0.0575,0.06,0.025,0.04, SURF_ID='INERT'/
&OBST ID='Cone Shell', XB=-0.07,-0.0675,-0.0575,-0.055,0.0275,0.0425, SURF_ID='INERT'/
&OBST ID='Cone Shell', XB=-0.07,-0.0675,0.055,0.0575,0.0275,0.0425, SURF_ID='INERT'/
&OBST ID='Cone Shell', XB=-0.07,-0.0675,-0.055,-0.0525,0.03,0.045, SURF_ID='INERT'/
&OBST ID='Cone Shell', XB=-0.07,-0.0675,0.0525,0.055,0.03,0.045, SURF_ID='INERT'/
&OBST ID='Cone Shell', XB=-0.07,-0.0675,-0.0525,-0.05,0.0325,0.0475, SURF_ID='INERT'/
&OBST ID='Cone Shell', XB=-0.07,-0.0675,0.05,0.0525,0.0325,0.0475, SURF_ID='INERT'/
&OBST ID='Cone Shell', XB=-0.07,-0.0675,-0.05,-0.0475,0.035,0.05, SURF_ID='INERT'/
&OBST ID='Cone Shell', XB=-0.07,-0.0675,0.0475,0.05,0.035,0.05, SURF_ID='INERT'/
&OBST ID='Cone Shell', XB=-0.07,-0.0675,-0.0475,-0.045,0.0375,0.0525, SURF_ID='INERT'/
&OBST ID='Cone Shell', XB=-0.07,-0.0675,0.045,0.0475,0.0375,0.0525, SURF_ID='INERT'/
&OBST ID='Cone Shell', XB=-0.07,-0.0675,-0.045,-0.0425,0.04,0.055, SURF_ID='INERT'/
&OBST ID='Cone Shell', XB=-0.07,-0.0675,0.0425,0.045,0.04,0.055, SURF_ID='INERT'/
&OBST ID='Cone Shell', XB=-0.07,-0.0675,-0.0425,-0.04,0.04,0.0575, SURF_ID='INERT'/
&OBST ID='Cone Shell', XB=-0.07,-0.0675,0.04,0.0425,0.04,0.0575, SURF_ID='INERT'/
&OBST ID='Cone Shell', XB=-0.07,-0.0675,-0.04,-0.0375,0.0425,0.06, SURF_ID='INERT'/
&OBST ID='Cone Shell', XB=-0.07,-0.0675,0.0375,0.04,0.0425,0.06, SURF_ID='INERT'/
&OBST ID='Cone Shell', XB=-0.07,-0.0675,-0.0375,-0.035,0.045,0.0625, SURF_ID='INERT'/
&OBST ID='Cone Shell', XB=-0.07,-0.0675,0.035,0.0375,0.045,0.0625, SURF_ID='INERT'/
&OBST ID='Cone Shell', XB=-0.07,-0.0675,-0.035,-0.0325,0.0475,0.0625, SURF_ID='INERT'/
&OBST ID='Cone Shell', XB=-0.07,-0.0675,0.0325,0.035,0.0475,0.0625, SURF_ID='INERT'/
&OBST ID='Cone Shell', XB=-0.07,-0.0675,-0.0325,-0.03,0.0475,0.065, SURF_ID='INERT'/
&OBST ID='Cone Shell', XB=-0.07,-0.0675,0.03,0.0325,0.0475,0.065, SURF_ID='INERT'/
&OBST ID='Cone Shell', XB=-0.07,-0.0675,-0.03,-0.0275,0.05,0.0675, SURF_ID='INERT'/
&OBST ID='Cone Shell', XB=-0.07,-0.0675,0.0275,0.03,0.05,0.0675, SURF_ID='INERT'/
&OBST ID='Cone Shell', XB=-0.07,-0.0675,-0.0275,-0.025,0.0525,0.0675, SURF_ID='INERT'/
&OBST ID='Cone Shell', XB=-0.07,-0.0675,0.025,0.0275,0.0525,0.0675, SURF_ID='INERT'/
&OBST ID='Cone Shell', XB=-0.07,-0.0675,-0.025,-0.0225,0.0525,0.07, SURF_ID='INERT'/
&OBST ID='Cone Shell', XB=-0.07,-0.0675,0.0225,0.025,0.0525,0.07, SURF_ID='INERT'/
&OBST ID='Cone Shell', XB=-0.07,-0.0675,-0.0225,-0.02,0.055,0.07, SURF_ID='INERT'/
&OBST ID='Cone Shell', XB=-0.07,-0.0675,0.02,0.0225,0.055,0.07, SURF_ID='INERT'/
&OBST ID='Cone Shell', XB=-0.07,-0.0675,-0.02,-0.0175,0.055,0.0725, SURF_ID='INERT'/
&OBST ID='Cone Shell', XB=-0.07,-0.0675,0.0175,0.02,0.055,0.0725, SURF_ID='INERT'/
&OBST ID='Cone Shell', XB=-0.07,-0.0675,-0.0175,-0.0125,0.0575,0.0725, SURF_ID='INERT'/
&OBST ID='Cone Shell', XB=-0.07,-0.0675,0.0125,0.0175,0.0575,0.0725, SURF_ID='INERT'/
&OBST ID='Cone Shell', XB=-0.07,-0.0675,-0.0125,-7.5E-3,0.0575,0.075, SURF_ID='INERT'/
&OBST ID='Cone Shell', XB=-0.07,-0.0675,7.5E-3,0.0125,0.0575,0.075, SURF_ID='INERT'/
&OBST ID='Cone Shell', XB=-0.07,-0.0675,-7.5E-3,7.5E-3,0.06,0.075, SURF_ID='INERT'/
&OBST ID='Cone Shell', XB=-0.0675,-0.065,-0.075,-0.0725,0.025,0.0275, SURF_ID='INERT'/
&OBST ID='Cone Shell', XB=-0.0675,-0.065,0.0725,0.075,0.025,0.0275, SURF_ID='INERT'/
&OBST ID='Cone Shell', XB=-0.0675,-0.065,-0.0725,-0.07,0.025,0.03, SURF_ID='INERT'/
&OBST ID='Cone Shell', XB=-0.0675,-0.065,0.07,0.0725,0.025,0.03, SURF_ID='INERT'/
&OBST ID='Cone Shell', XB=-0.0675,-0.065,-0.07,-0.0675,0.025,0.0325, SURF_ID='INERT'/
&OBST ID='Cone Shell', XB=-0.0675,-0.065,0.0675,0.07,0.025,0.0325, SURF_ID='INERT'/
&OBST ID='Cone Shell', XB=-0.0675,-0.065,-0.0675,-0.065,0.025,0.035, SURF_ID='INERT'/
&OBST ID='Cone Shell', XB=-0.0675,-0.065,0.065,0.0675,0.025,0.035, SURF_ID='INERT'/
&OBST ID='Cone Shell', XB=-0.0675,-0.065,-0.065,-0.0625,0.025,0.0375, SURF_ID='INERT'/
&OBST ID='Cone Shell', XB=-0.0675,-0.065,0.0625,0.065,0.025,0.0375, SURF_ID='INERT'/
&OBST ID='Cone Shell', XB=-0.0675,-0.065,-0.0625,-0.06,0.025,0.04, SURF_ID='INERT'/
&OBST ID='Cone Shell', XB=-0.0675,-0.065,0.06,0.0625,0.025,0.04, SURF_ID='INERT'/
&OBST ID='Cone Shell', XB=-0.0675,-0.065,-0.06,-0.0575,0.0275,0.0425, SURF_ID='INERT'/
&OBST ID='Cone Shell', XB=-0.0675,-0.065,0.0575,0.06,0.0275,0.0425, SURF_ID='INERT'/
&OBST ID='Cone Shell', XB=-0.0675,-0.065,-0.0575,-0.055,0.03,0.0475, SURF_ID='INERT'/
&OBST ID='Cone Shell', XB=-0.0675,-0.065,0.055,0.0575,0.03,0.0475, SURF_ID='INERT'/
&OBST ID='Cone Shell', XB=-0.0675,-0.065,-0.055,-0.0525,0.0325,0.05, SURF_ID='INERT'/
&OBST ID='Cone Shell', XB=-0.0675,-0.065,0.0525,0.055,0.0325,0.05, SURF_ID='INERT'/
&OBST ID='Cone Shell', XB=-0.0675,-0.065,-0.0525,-0.05,0.035,0.0525, SURF_ID='INERT'/
&OBST ID='Cone Shell', XB=-0.0675,-0.065,0.05,0.0525,0.035,0.0525, SURF_ID='INERT'/
&OBST ID='Cone Shell', XB=-0.0675,-0.065,-0.05,-0.0475,0.0375,0.055, SURF_ID='INERT'/
&OBST ID='Cone Shell', XB=-0.0675,-0.065,0.0475,0.05,0.0375,0.055, SURF_ID='INERT'/
&OBST ID='Cone Shell', XB=-0.0675,-0.065,-0.0475,-0.045,0.04,0.055, SURF_ID='INERT'/
&OBST ID='Cone Shell', XB=-0.0675,-0.065,0.045,0.0475,0.04,0.055, SURF_ID='INERT'/
&OBST ID='Cone Shell', XB=-0.0675,-0.065,-0.045,-0.0425,0.0425,0.0575, SURF_ID='INERT'/
&OBST ID='Cone Shell', XB=-0.0675,-0.065,0.0425,0.045,0.0425,0.0575, SURF_ID='INERT'/
&OBST ID='Cone Shell', XB=-0.0675,-0.065,-0.0425,-0.04,0.045,0.06, SURF_ID='INERT'/
&OBST ID='Cone Shell', XB=-0.0675,-0.065,0.04,0.0425,0.045,0.06, SURF_ID='INERT'/
&OBST ID='Cone Shell', XB=-0.0675,-0.065,-0.04,-0.0375,0.0475,0.0625, SURF_ID='INERT'/
&OBST ID='Cone Shell', XB=-0.0675,-0.065,0.0375,0.04,0.0475,0.0625, SURF_ID='INERT'/
&OBST ID='Cone Shell', XB=-0.0675,-0.065,-0.0375,-0.035,0.0475,0.065, SURF_ID='INERT'/
&OBST ID='Cone Shell', XB=-0.0675,-0.065,0.035,0.0375,0.0475,0.065, SURF_ID='INERT'/
&OBST ID='Cone Shell', XB=-0.0675,-0.065,-0.035,-0.0325,0.05,0.0675, SURF_ID='INERT'/
&OBST ID='Cone Shell', XB=-0.0675,-0.065,0.0325,0.035,0.05,0.0675, SURF_ID='INERT'/
&OBST ID='Cone Shell', XB=-0.0675,-0.065,-0.0325,-0.03,0.0525,0.0675, SURF_ID='INERT'/
&OBST ID='Cone Shell', XB=-0.0675,-0.065,0.03,0.0325,0.0525,0.0675, SURF_ID='INERT'/
&OBST ID='Cone Shell', XB=-0.0675,-0.065,-0.03,-0.0275,0.055,0.07, SURF_ID='INERT'/
&OBST ID='Cone Shell', XB=-0.0675,-0.065,0.0275,0.03,0.055,0.07, SURF_ID='INERT'/
&OBST ID='Cone Shell', XB=-0.0675,-0.065,-0.0275,-0.025,0.055,0.0725, SURF_ID='INERT'/
&OBST ID='Cone Shell', XB=-0.0675,-0.065,0.025,0.0275,0.055,0.0725, SURF_ID='INERT'/
&OBST ID='Cone Shell', XB=-0.0675,-0.065,-0.025,-0.0225,0.0575,0.0725, SURF_ID='INERT'/
&OBST ID='Cone Shell', XB=-0.0675,-0.065,0.0225,0.025,0.0575,0.0725, SURF_ID='INERT'/
&OBST ID='Cone Shell', XB=-0.0675,-0.065,-0.0225,-0.02,0.0575,0.075, SURF_ID='INERT'/
&OBST ID='Cone Shell', XB=-0.0675,-0.065,0.02,0.0225,0.0575,0.075, SURF_ID='INERT'/
&OBST ID='Cone Shell', XB=-0.0675,-0.065,-0.02,-0.0175,0.06,0.075, SURF_ID='INERT'/
&OBST ID='Cone Shell', XB=-0.0675,-0.065,0.0175,0.02,0.06,0.075, SURF_ID='INERT'/
&OBST ID='Cone Shell', XB=-0.0675,-0.065,-0.0175,-0.015,0.06,0.0775, SURF_ID='INERT'/
&OBST ID='Cone Shell', XB=-0.0675,-0.065,0.015,0.0175,0.06,0.0775, SURF_ID='INERT'/
&OBST ID='Cone Shell', XB=-0.0675,-0.065,-0.015,-1.0E-2,0.0625,0.0775, SURF_ID='INERT'/
&OBST ID='Cone Shell', XB=-0.0675,-0.065,0.01,0.015,0.0625,0.0775, SURF_ID='INERT'/
&OBST ID='Cone Shell', XB=-0.0675,-0.065,-1.0E-2,0.01,0.0625,0.08, SURF_ID='INERT'/
&OBST ID='Cone Shell', XB=-0.065,-0.0625,-0.075,-0.0725,0.025,0.03, SURF_ID='INERT'/
&OBST ID='Cone Shell', XB=-0.065,-0.0625,0.0725,0.075,0.025,0.03, SURF_ID='INERT'/
&OBST ID='Cone Shell', XB=-0.065,-0.0625,-0.0725,-0.07,0.025,0.0325, SURF_ID='INERT'/
&OBST ID='Cone Shell', XB=-0.065,-0.0625,0.07,0.0725,0.025,0.0325, SURF_ID='INERT'/
&OBST ID='Cone Shell', XB=-0.065,-0.0625,-0.07,-0.0675,0.025,0.035, SURF_ID='INERT'/
&OBST ID='Cone Shell', XB=-0.065,-0.0625,0.0675,0.07,0.025,0.035, SURF_ID='INERT'/
&OBST ID='Cone Shell', XB=-0.065,-0.0625,-0.0675,-0.065,0.025,0.0375, SURF_ID='INERT'/
&OBST ID='Cone Shell', XB=-0.065,-0.0625,0.065,0.0675,0.025,0.0375, SURF_ID='INERT'/
&OBST ID='Cone Shell', XB=-0.065,-0.0625,-0.065,-0.0625,0.025,0.04, SURF_ID='INERT'/
&OBST ID='Cone Shell', XB=-0.065,-0.0625,0.0625,0.065,0.025,0.04, SURF_ID='INERT'/
&OBST ID='Cone Shell', XB=-0.065,-0.0625,-0.0625,-0.06,0.0275,0.045, SURF_ID='INERT'/
&OBST ID='Cone Shell', XB=-0.065,-0.0625,0.06,0.0625,0.0275,0.045, SURF_ID='INERT'/
&OBST ID='Cone Shell', XB=-0.065,-0.0625,-0.06,-0.0575,0.03,0.0475, SURF_ID='INERT'/
&OBST ID='Cone Shell', XB=-0.065,-0.0625,0.0575,0.06,0.03,0.0475, SURF_ID='INERT'/
&OBST ID='Cone Shell', XB=-0.065,-0.0625,-0.0575,-0.055,0.0325,0.05, SURF_ID='INERT'/
&OBST ID='Cone Shell', XB=-0.065,-0.0625,0.055,0.0575,0.0325,0.05, SURF_ID='INERT'/
&OBST ID='Cone Shell', XB=-0.065,-0.0625,-0.055,-0.0525,0.035,0.0525, SURF_ID='INERT'/
&OBST ID='Cone Shell', XB=-0.065,-0.0625,0.0525,0.055,0.035,0.0525, SURF_ID='INERT'/
&OBST ID='Cone Shell', XB=-0.065,-0.0625,-0.0525,-0.05,0.0375,0.055, SURF_ID='INERT'/
&OBST ID='Cone Shell', XB=-0.065,-0.0625,0.05,0.0525,0.0375,0.055, SURF_ID='INERT'/
&OBST ID='Cone Shell', XB=-0.065,-0.0625,-0.05,-0.0475,0.04,0.0575, SURF_ID='INERT'/
&OBST ID='Cone Shell', XB=-0.065,-0.0625,0.0475,0.05,0.04,0.0575, SURF_ID='INERT'/
&OBST ID='Cone Shell', XB=-0.065,-0.0625,-0.0475,-0.045,0.0425,0.06, SURF_ID='INERT'/
&OBST ID='Cone Shell', XB=-0.065,-0.0625,0.045,0.0475,0.0425,0.06, SURF_ID='INERT'/
&OBST ID='Cone Shell', XB=-0.065,-0.0625,-0.045,-0.0425,0.045,0.0625, SURF_ID='INERT'/
&OBST ID='Cone Shell', XB=-0.065,-0.0625,0.0425,0.045,0.045,0.0625, SURF_ID='INERT'/
&OBST ID='Cone Shell', XB=-0.065,-0.0625,-0.0425,-0.04,0.0475,0.065, SURF_ID='INERT'/
&OBST ID='Cone Shell', XB=-0.065,-0.0625,0.04,0.0425,0.0475,0.065, SURF_ID='INERT'/
&OBST ID='Cone Shell', XB=-0.065,-0.0625,-0.04,-0.0375,0.05,0.0675, SURF_ID='INERT'/
&OBST ID='Cone Shell', XB=-0.065,-0.0625,0.0375,0.04,0.05,0.0675, SURF_ID='INERT'/
&OBST ID='Cone Shell', XB=-0.065,-0.0625,-0.0375,-0.035,0.0525,0.0675, SURF_ID='INERT'/
&OBST ID='Cone Shell', XB=-0.065,-0.0625,0.035,0.0375,0.0525,0.0675, SURF_ID='INERT'/
&OBST ID='Cone Shell', XB=-0.065,-0.0625,-0.035,-0.0325,0.055,0.07, SURF_ID='INERT'/
&OBST ID='Cone Shell', XB=-0.065,-0.0625,0.0325,0.035,0.055,0.07, SURF_ID='INERT'/
&OBST ID='Cone Shell', XB=-0.065,-0.0625,-0.0325,-0.03,0.055,0.0725, SURF_ID='INERT'/
&OBST ID='Cone Shell', XB=-0.065,-0.0625,0.03,0.0325,0.055,0.0725, SURF_ID='INERT'/
&OBST ID='Cone Shell', XB=-0.065,-0.0625,-0.03,-0.0275,0.0575,0.075, SURF_ID='INERT'/
&OBST ID='Cone Shell', XB=-0.065,-0.0625,0.0275,0.03,0.0575,0.075, SURF_ID='INERT'/
&OBST ID='Cone Shell', XB=-0.065,-0.0625,-0.0275,-0.025,0.06,0.075, SURF_ID='INERT'/
&OBST ID='Cone Shell', XB=-0.065,-0.0625,0.025,0.0275,0.06,0.075, SURF_ID='INERT'/
&OBST ID='Cone Shell', XB=-0.065,-0.0625,-0.025,-0.0225,0.06,0.0775, SURF_ID='INERT'/
&OBST ID='Cone Shell', XB=-0.065,-0.0625,0.0225,0.025,0.06,0.0775, SURF_ID='INERT'/
&OBST ID='Cone Shell', XB=-0.065,-0.0625,-0.0225,-0.02,0.0625,0.0775, SURF_ID='INERT'/
&OBST ID='Cone Shell', XB=-0.065,-0.0625,0.02,0.0225,0.0625,0.0775, SURF_ID='INERT'/
&OBST ID='Cone Shell', XB=-0.065,-0.0625,-0.02,-0.0175,0.0625,0.08, SURF_ID='INERT'/
&OBST ID='Cone Shell', XB=-0.065,-0.0625,0.0175,0.02,0.0625,0.08, SURF_ID='INERT'/
&OBST ID='Cone Shell', XB=-0.065,-0.0625,-0.0175,-0.015,0.065,0.08, SURF_ID='INERT'/
&OBST ID='Cone Shell', XB=-0.065,-0.0625,0.015,0.0175,0.065,0.08, SURF_ID='INERT'/
&OBST ID='Cone Shell', XB=-0.065,-0.0625,-0.015,-1.0E-2,0.065,0.0825, SURF_ID='INERT'/
&OBST ID='Cone Shell', XB=-0.065,-0.0625,0.01,0.015,0.065,0.0825, SURF_ID='INERT'/
&OBST ID='Cone Shell', XB=-0.065,-0.0625,-1.0E-2,-5.0E-3,0.0675,0.0825, SURF_ID='INERT'/
&OBST ID='Cone Shell', XB=-0.065,-0.0625,5.0E-3,0.01,0.0675,0.0825, SURF_ID='INERT'/
&OBST ID='Cone Shell', XB=-0.065,-0.0625,-5.0E-3,5.0E-3,0.0675,0.085, SURF_ID='INERT'/
&OBST ID='Cone Shell', XB=-0.0625,-0.06,-0.075,-0.0725,0.025,0.0325, SURF_ID='INERT'/
&OBST ID='Cone Shell', XB=-0.0625,-0.06,0.0725,0.075,0.025,0.0325, SURF_ID='INERT'/
&OBST ID='Cone Shell', XB=-0.0625,-0.06,-0.0725,-0.07,0.025,0.035, SURF_ID='INERT'/
&OBST ID='Cone Shell', XB=-0.0625,-0.06,0.07,0.0725,0.025,0.035, SURF_ID='INERT'/
&OBST ID='Cone Shell', XB=-0.0625,-0.06,-0.07,-0.0675,0.025,0.0375, SURF_ID='INERT'/
&OBST ID='Cone Shell', XB=-0.0625,-0.06,0.0675,0.07,0.025,0.0375, SURF_ID='INERT'/
&OBST ID='Cone Shell', XB=-0.0625,-0.06,-0.0675,-0.065,0.025,0.04, SURF_ID='INERT'/
&OBST ID='Cone Shell', XB=-0.0625,-0.06,0.065,0.0675,0.025,0.04, SURF_ID='INERT'/
&OBST ID='Cone Shell', XB=-0.0625,-0.06,-0.065,-0.0625,0.0275,0.045, SURF_ID='INERT'/
&OBST ID='Cone Shell', XB=-0.0625,-0.06,0.0625,0.065,0.0275,0.045, SURF_ID='INERT'/
&OBST ID='Cone Shell', XB=-0.0625,-0.06,-0.0625,-0.06,0.03,0.0475, SURF_ID='INERT'/
&OBST ID='Cone Shell', XB=-0.0625,-0.06,0.06,0.0625,0.03,0.0475, SURF_ID='INERT'/
&OBST ID='Cone Shell', XB=-0.0625,-0.06,-0.06,-0.0575,0.0325,0.05, SURF_ID='INERT'/
&OBST ID='Cone Shell', XB=-0.0625,-0.06,0.0575,0.06,0.0325,0.05, SURF_ID='INERT'/
&OBST ID='Cone Shell', XB=-0.0625,-0.06,-0.0575,-0.055,0.035,0.0525, SURF_ID='INERT'/
&OBST ID='Cone Shell', XB=-0.0625,-0.06,0.055,0.0575,0.035,0.0525, SURF_ID='INERT'/
&OBST ID='Cone Shell', XB=-0.0625,-0.06,-0.055,-0.0525,0.04,0.055, SURF_ID='INERT'/
&OBST ID='Cone Shell', XB=-0.0625,-0.06,0.0525,0.055,0.04,0.055, SURF_ID='INERT'/
&OBST ID='Cone Shell', XB=-0.0625,-0.06,-0.0525,-0.05,0.0425,0.0575, SURF_ID='INERT'/
&OBST ID='Cone Shell', XB=-0.0625,-0.06,0.05,0.0525,0.0425,0.0575, SURF_ID='INERT'/
&OBST ID='Cone Shell', XB=-0.0625,-0.06,-0.05,-0.0475,0.045,0.06, SURF_ID='INERT'/
&OBST ID='Cone Shell', XB=-0.0625,-0.06,0.0475,0.05,0.045,0.06, SURF_ID='INERT'/
&OBST ID='Cone Shell', XB=-0.0625,-0.06,-0.0475,-0.045,0.0475,0.0625, SURF_ID='INERT'/
&OBST ID='Cone Shell', XB=-0.0625,-0.06,0.045,0.0475,0.0475,0.0625, SURF_ID='INERT'/
&OBST ID='Cone Shell', XB=-0.0625,-0.06,-0.045,-0.0425,0.05,0.065, SURF_ID='INERT'/
&OBST ID='Cone Shell', XB=-0.0625,-0.06,0.0425,0.045,0.05,0.065, SURF_ID='INERT'/
&OBST ID='Cone Shell', XB=-0.0625,-0.06,-0.0425,-0.04,0.0525,0.0675, SURF_ID='INERT'/
&OBST ID='Cone Shell', XB=-0.0625,-0.06,0.04,0.0425,0.0525,0.0675, SURF_ID='INERT'/
&OBST ID='Cone Shell', XB=-0.0625,-0.06,-0.04,-0.0375,0.0525,0.07, SURF_ID='INERT'/
&OBST ID='Cone Shell', XB=-0.0625,-0.06,0.0375,0.04,0.0525,0.07, SURF_ID='INERT'/
&OBST ID='Cone Shell', XB=-0.0625,-0.06,-0.0375,-0.035,0.055,0.0725, SURF_ID='INERT'/
&OBST ID='Cone Shell', XB=-0.0625,-0.06,0.035,0.0375,0.055,0.0725, SURF_ID='INERT'/
&OBST ID='Cone Shell', XB=-0.0625,-0.06,-0.035,-0.0325,0.0575,0.075, SURF_ID='INERT'/
&OBST ID='Cone Shell', XB=-0.0625,-0.06,0.0325,0.035,0.0575,0.075, SURF_ID='INERT'/
&OBST ID='Cone Shell', XB=-0.0625,-0.06,-0.0325,-0.03,0.06,0.075, SURF_ID='INERT'/
&OBST ID='Cone Shell', XB=-0.0625,-0.06,0.03,0.0325,0.06,0.075, SURF_ID='INERT'/
&OBST ID='Cone Shell', XB=-0.0625,-0.06,-0.03,-0.0275,0.0625,0.0775, SURF_ID='INERT'/
&OBST ID='Cone Shell', XB=-0.0625,-0.06,0.0275,0.03,0.0625,0.0775, SURF_ID='INERT'/
&OBST ID='Cone Shell', XB=-0.0625,-0.06,-0.0275,-0.025,0.0625,0.08, SURF_ID='INERT'/
&OBST ID='Cone Shell', XB=-0.0625,-0.06,0.025,0.0275,0.0625,0.08, SURF_ID='INERT'/
&OBST ID='Cone Shell', XB=-0.0625,-0.06,-0.025,-0.0225,0.065,0.08, SURF_ID='INERT'/
&OBST ID='Cone Shell', XB=-0.0625,-0.06,0.0225,0.025,0.065,0.08, SURF_ID='INERT'/
&OBST ID='Cone Shell', XB=-0.0625,-0.06,-0.0225,-0.02,0.065,0.0825, SURF_ID='INERT'/
&OBST ID='Cone Shell', XB=-0.0625,-0.06,0.02,0.0225,0.065,0.0825, SURF_ID='INERT'/
&OBST ID='Cone Shell', XB=-0.0625,-0.06,-0.02,-0.0175,0.0675,0.0825, SURF_ID='INERT'/
&OBST ID='Cone Shell', XB=-0.0625,-0.06,0.0175,0.02,0.0675,0.0825, SURF_ID='INERT'/
&OBST ID='Cone Shell', XB=-0.0625,-0.06,-0.0175,-0.015,0.0675,0.085, SURF_ID='INERT'/
&OBST ID='Cone Shell', XB=-0.0625,-0.06,0.015,0.0175,0.0675,0.085, SURF_ID='INERT'/
&OBST ID='Cone Shell', XB=-0.0625,-0.06,-0.015,-0.0125,0.07,0.085, SURF_ID='INERT'/
&OBST ID='Cone Shell', XB=-0.0625,-0.06,0.0125,0.015,0.07,0.085, SURF_ID='INERT'/
&OBST ID='Cone Shell', XB=-0.0625,-0.06,-0.0125,-5.0E-3,0.07,0.0875, SURF_ID='INERT'/
&OBST ID='Cone Shell', XB=-0.0625,-0.06,5.0E-3,0.0125,0.07,0.0875, SURF_ID='INERT'/
&OBST ID='Cone Shell', XB=-0.0625,-0.06,-5.0E-3,5.0E-3,0.0725,0.0875, SURF_ID='INERT'/
&OBST ID='Cone Shell', XB=-0.0625,-0.0575,-0.0775,-0.075,0.025,0.03, SURF_ID='INERT'/
&OBST ID='Cone Shell', XB=-0.0625,-0.0575,0.075,0.0775,0.025,0.03, SURF_ID='INERT'/
&OBST ID='Cone Shell', XB=-0.06,-0.0575,-0.08,-0.0775,0.025,0.0275, SURF_ID='INERT'/
&OBST ID='Cone Shell', XB=-0.06,-0.0575,0.0775,0.08,0.025,0.0275, SURF_ID='INERT'/
&OBST ID='Cone Shell', XB=-0.06,-0.0575,-0.075,-0.0725,0.025,0.035, SURF_ID='INERT'/
&OBST ID='Cone Shell', XB=-0.06,-0.0575,0.0725,0.075,0.025,0.035, SURF_ID='INERT'/
&OBST ID='Cone Shell', XB=-0.06,-0.0575,-0.0725,-0.07,0.025,0.0375, SURF_ID='INERT'/
&OBST ID='Cone Shell', XB=-0.06,-0.0575,0.07,0.0725,0.025,0.0375, SURF_ID='INERT'/
&OBST ID='Cone Shell', XB=-0.06,-0.0575,-0.07,-0.0675,0.025,0.04, SURF_ID='INERT'/
&OBST ID='Cone Shell', XB=-0.06,-0.0575,0.0675,0.07,0.025,0.04, SURF_ID='INERT'/
&OBST ID='Cone Shell', XB=-0.06,-0.0575,-0.0675,-0.065,0.0275,0.0425, SURF_ID='INERT'/
&OBST ID='Cone Shell', XB=-0.06,-0.0575,0.065,0.0675,0.0275,0.0425, SURF_ID='INERT'/
&OBST ID='Cone Shell', XB=-0.06,-0.0575,-0.065,-0.0625,0.03,0.0475, SURF_ID='INERT'/
&OBST ID='Cone Shell', XB=-0.06,-0.0575,0.0625,0.065,0.03,0.0475, SURF_ID='INERT'/
&OBST ID='Cone Shell', XB=-0.06,-0.0575,-0.0625,-0.06,0.0325,0.05, SURF_ID='INERT'/
&OBST ID='Cone Shell', XB=-0.06,-0.0575,0.06,0.0625,0.0325,0.05, SURF_ID='INERT'/
&OBST ID='Cone Shell', XB=-0.06,-0.0575,-0.06,-0.0575,0.0375,0.0525, SURF_ID='INERT'/
&OBST ID='Cone Shell', XB=-0.06,-0.0575,0.0575,0.06,0.0375,0.0525, SURF_ID='INERT'/
&OBST ID='Cone Shell', XB=-0.06,-0.0575,-0.0575,-0.055,0.04,0.055, SURF_ID='INERT'/
&OBST ID='Cone Shell', XB=-0.06,-0.0575,0.055,0.0575,0.04,0.055, SURF_ID='INERT'/
&OBST ID='Cone Shell', XB=-0.06,-0.0575,-0.055,-0.0525,0.0425,0.0575, SURF_ID='INERT'/
&OBST ID='Cone Shell', XB=-0.06,-0.0575,0.0525,0.055,0.0425,0.0575, SURF_ID='INERT'/
&OBST ID='Cone Shell', XB=-0.06,-0.0575,-0.0525,-0.05,0.045,0.06, SURF_ID='INERT'/
&OBST ID='Cone Shell', XB=-0.06,-0.0575,0.05,0.0525,0.045,0.06, SURF_ID='INERT'/
&OBST ID='Cone Shell', XB=-0.06,-0.0575,-0.05,-0.0475,0.0475,0.0625, SURF_ID='INERT'/
&OBST ID='Cone Shell', XB=-0.06,-0.0575,0.0475,0.05,0.0475,0.0625, SURF_ID='INERT'/
&OBST ID='Cone Shell', XB=-0.06,-0.0575,-0.0475,-0.045,0.05,0.0675, SURF_ID='INERT'/
&OBST ID='Cone Shell', XB=-0.06,-0.0575,0.045,0.0475,0.05,0.0675, SURF_ID='INERT'/
&OBST ID='Cone Shell', XB=-0.06,-0.0575,-0.045,-0.0425,0.0525,0.0675, SURF_ID='INERT'/
&OBST ID='Cone Shell', XB=-0.06,-0.0575,0.0425,0.045,0.0525,0.0675, SURF_ID='INERT'/
&OBST ID='Cone Shell', XB=-0.06,-0.0575,-0.0425,-0.04,0.055,0.07, SURF_ID='INERT'/
&OBST ID='Cone Shell', XB=-0.06,-0.0575,0.04,0.0425,0.055,0.07, SURF_ID='INERT'/
&OBST ID='Cone Shell', XB=-0.06,-0.0575,-0.04,-0.0375,0.0575,0.0725, SURF_ID='INERT'/
&OBST ID='Cone Shell', XB=-0.06,-0.0575,0.0375,0.04,0.0575,0.0725, SURF_ID='INERT'/
&OBST ID='Cone Shell', XB=-0.06,-0.0575,-0.0375,-0.035,0.06,0.075, SURF_ID='INERT'/
&OBST ID='Cone Shell', XB=-0.06,-0.0575,0.035,0.0375,0.06,0.075, SURF_ID='INERT'/
&OBST ID='Cone Shell', XB=-0.06,-0.0575,-0.035,-0.0325,0.06,0.0775, SURF_ID='INERT'/
&OBST ID='Cone Shell', XB=-0.06,-0.0575,0.0325,0.035,0.06,0.0775, SURF_ID='INERT'/
&OBST ID='Cone Shell', XB=-0.06,-0.0575,-0.0325,-0.03,0.0625,0.08, SURF_ID='INERT'/
&OBST ID='Cone Shell', XB=-0.06,-0.0575,0.03,0.0325,0.0625,0.08, SURF_ID='INERT'/
&OBST ID='Cone Shell', XB=-0.06,-0.0575,-0.03,-0.0275,0.065,0.0825, SURF_ID='INERT'/
&OBST ID='Cone Shell', XB=-0.06,-0.0575,0.0275,0.03,0.065,0.0825, SURF_ID='INERT'/
&OBST ID='Cone Shell', XB=-0.06,-0.0575,-0.0275,-0.025,0.0675,0.0825, SURF_ID='INERT'/
&OBST ID='Cone Shell', XB=-0.06,-0.0575,0.025,0.0275,0.0675,0.0825, SURF_ID='INERT'/
&OBST ID='Cone Shell', XB=-0.06,-0.0575,-0.025,-0.0225,0.0675,0.085, SURF_ID='INERT'/
&OBST ID='Cone Shell', XB=-0.06,-0.0575,0.0225,0.025,0.0675,0.085, SURF_ID='INERT'/
&OBST ID='Cone Shell', XB=-0.06,-0.0575,-0.0225,-0.02,0.07,0.085, SURF_ID='INERT'/
&OBST ID='Cone Shell', XB=-0.06,-0.0575,0.02,0.0225,0.07,0.085, SURF_ID='INERT'/
&OBST ID='Cone Shell', XB=-0.06,-0.0575,-0.02,-0.0175,0.07,0.0875, SURF_ID='INERT'/
&OBST ID='Cone Shell', XB=-0.06,-0.0575,0.0175,0.02,0.07,0.0875, SURF_ID='INERT'/
&OBST ID='Cone Shell', XB=-0.06,-0.0575,-0.0175,-0.015,0.0725,0.0875, SURF_ID='INERT'/
&OBST ID='Cone Shell', XB=-0.06,-0.0575,0.015,0.0175,0.0725,0.0875, SURF_ID='INERT'/
&OBST ID='Cone Shell', XB=-0.06,-0.0575,-0.015,-0.0125,0.0725,0.09, SURF_ID='INERT'/
&OBST ID='Cone Shell', XB=-0.06,-0.0575,0.0125,0.015,0.0725,0.09, SURF_ID='INERT'/
&OBST ID='Cone Shell', XB=-0.06,-0.0575,-0.0125,0.0125,0.075,0.09, SURF_ID='INERT'/
&OBST ID='Cone Shell', XB=-0.0575,-0.055,-0.0825,-0.08,0.025,0.0275, SURF_ID='INERT'/
&OBST ID='Cone Shell', XB=-0.0575,-0.055,0.08,0.0825,0.025,0.0275, SURF_ID='INERT'/
&OBST ID='Cone Shell', XB=-0.0575,-0.055,-0.08,-0.0775,0.025,0.03, SURF_ID='INERT'/
&OBST ID='Cone Shell', XB=-0.0575,-0.055,0.0775,0.08,0.025,0.03, SURF_ID='INERT'/
&OBST ID='Cone Shell', XB=-0.0575,-0.055,-0.0775,-0.075,0.025,0.0325, SURF_ID='INERT'/
&OBST ID='Cone Shell', XB=-0.0575,-0.055,0.075,0.0775,0.025,0.0325, SURF_ID='INERT'/
&OBST ID='Cone Shell', XB=-0.0575,-0.055,-0.075,-0.0725,0.025,0.0375, SURF_ID='INERT'/
&OBST ID='Cone Shell', XB=-0.0575,-0.055,0.0725,0.075,0.025,0.0375, SURF_ID='INERT'/
&OBST ID='Cone Shell', XB=-0.0575,-0.055,-0.0725,-0.07,0.025,0.04, SURF_ID='INERT'/
&OBST ID='Cone Shell', XB=-0.0575,-0.055,0.07,0.0725,0.025,0.04, SURF_ID='INERT'/
&OBST ID='Cone Shell', XB=-0.0575,-0.055,-0.07,-0.0675,0.0275,0.0425, SURF_ID='INERT'/
&OBST ID='Cone Shell', XB=-0.0575,-0.055,0.0675,0.07,0.0275,0.0425, SURF_ID='INERT'/
&OBST ID='Cone Shell', XB=-0.0575,-0.055,-0.0675,-0.065,0.03,0.0475, SURF_ID='INERT'/
&OBST ID='Cone Shell', XB=-0.0575,-0.055,0.065,0.0675,0.03,0.0475, SURF_ID='INERT'/
&OBST ID='Cone Shell', XB=-0.0575,-0.055,-0.065,-0.0625,0.0325,0.05, SURF_ID='INERT'/
&OBST ID='Cone Shell', XB=-0.0575,-0.055,0.0625,0.065,0.0325,0.05, SURF_ID='INERT'/
&OBST ID='Cone Shell', XB=-0.0575,-0.055,-0.0625,-0.06,0.035,0.0525, SURF_ID='INERT'/
&OBST ID='Cone Shell', XB=-0.0575,-0.055,0.06,0.0625,0.035,0.0525, SURF_ID='INERT'/
&OBST ID='Cone Shell', XB=-0.0575,-0.055,-0.06,-0.0575,0.04,0.055, SURF_ID='INERT'/
&OBST ID='Cone Shell', XB=-0.0575,-0.055,0.0575,0.06,0.04,0.055, SURF_ID='INERT'/
&OBST ID='Cone Shell', XB=-0.0575,-0.055,-0.0575,-0.055,0.0425,0.0575, SURF_ID='INERT'/
&OBST ID='Cone Shell', XB=-0.0575,-0.055,0.055,0.0575,0.0425,0.0575, SURF_ID='INERT'/
&OBST ID='Cone Shell', XB=-0.0575,-0.055,-0.055,-0.0525,0.045,0.06, SURF_ID='INERT'/
&OBST ID='Cone Shell', XB=-0.0575,-0.055,0.0525,0.055,0.045,0.06, SURF_ID='INERT'/
&OBST ID='Cone Shell', XB=-0.0575,-0.055,-0.0525,-0.05,0.0475,0.065, SURF_ID='INERT'/
&OBST ID='Cone Shell', XB=-0.0575,-0.055,0.05,0.0525,0.0475,0.065, SURF_ID='INERT'/
&OBST ID='Cone Shell', XB=-0.0575,-0.055,-0.05,-0.0475,0.05,0.0675, SURF_ID='INERT'/
&OBST ID='Cone Shell', XB=-0.0575,-0.055,0.0475,0.05,0.05,0.0675, SURF_ID='INERT'/
&OBST ID='Cone Shell', XB=-0.0575,-0.055,-0.0475,-0.045,0.0525,0.07, SURF_ID='INERT'/
&OBST ID='Cone Shell', XB=-0.0575,-0.055,0.045,0.0475,0.0525,0.07, SURF_ID='INERT'/
&OBST ID='Cone Shell', XB=-0.0575,-0.055,-0.045,-0.0425,0.055,0.0725, SURF_ID='INERT'/
&OBST ID='Cone Shell', XB=-0.0575,-0.055,0.0425,0.045,0.055,0.0725, SURF_ID='INERT'/
&OBST ID='Cone Shell', XB=-0.0575,-0.055,-0.0425,-0.04,0.0575,0.075, SURF_ID='INERT'/
&OBST ID='Cone Shell', XB=-0.0575,-0.055,0.04,0.0425,0.0575,0.075, SURF_ID='INERT'/
&OBST ID='Cone Shell', XB=-0.0575,-0.055,-0.04,-0.0375,0.06,0.0775, SURF_ID='INERT'/
&OBST ID='Cone Shell', XB=-0.0575,-0.055,0.0375,0.04,0.06,0.0775, SURF_ID='INERT'/
&OBST ID='Cone Shell', XB=-0.0575,-0.055,-0.0375,-0.035,0.0625,0.08, SURF_ID='INERT'/
&OBST ID='Cone Shell', XB=-0.0575,-0.055,0.035,0.0375,0.0625,0.08, SURF_ID='INERT'/
&OBST ID='Cone Shell', XB=-0.0575,-0.055,-0.035,-0.0325,0.065,0.08, SURF_ID='INERT'/
&OBST ID='Cone Shell', XB=-0.0575,-0.055,0.0325,0.035,0.065,0.08, SURF_ID='INERT'/
&OBST ID='Cone Shell', XB=-0.0575,-0.055,-0.0325,-0.03,0.0675,0.0825, SURF_ID='INERT'/
&OBST ID='Cone Shell', XB=-0.0575,-0.055,0.03,0.0325,0.0675,0.0825, SURF_ID='INERT'/
&OBST ID='Cone Shell', XB=-0.0575,-0.055,-0.03,-0.0275,0.0675,0.085, SURF_ID='INERT'/
&OBST ID='Cone Shell', XB=-0.0575,-0.055,0.0275,0.03,0.0675,0.085, SURF_ID='INERT'/
&OBST ID='Cone Shell', XB=-0.0575,-0.055,-0.0275,-0.025,0.07,0.0875, SURF_ID='INERT'/
&OBST ID='Cone Shell', XB=-0.0575,-0.055,0.025,0.0275,0.07,0.0875, SURF_ID='INERT'/
&OBST ID='Cone Shell', XB=-0.0575,-0.055,-0.025,-0.0225,0.0725,0.0875, SURF_ID='INERT'/
&OBST ID='Cone Shell', XB=-0.0575,-0.055,0.0225,0.025,0.0725,0.0875, SURF_ID='INERT'/
&OBST ID='Cone Shell', XB=-0.0575,-0.055,-0.0225,-0.02,0.0725,0.09, SURF_ID='INERT'/
&OBST ID='Cone Shell', XB=-0.0575,-0.055,0.02,0.0225,0.0725,0.09, SURF_ID='INERT'/
&OBST ID='Cone Shell', XB=-0.0575,-0.055,-0.02,-0.015,0.075,0.09, SURF_ID='INERT'/
&OBST ID='Cone Shell', XB=-0.0575,-0.055,0.015,0.02,0.075,0.09, SURF_ID='INERT'/
&OBST ID='Cone Shell', XB=-0.0575,-0.055,-0.015,-1.0E-2,0.0775,0.09, SURF_ID='INERT'/
&OBST ID='Cone Shell', XB=-0.0575,-0.055,0.01,0.015,0.0775,0.09, SURF_ID='INERT'/
&OBST ID='Cone Shell', XB=-0.0575,-0.055,-1.0E-2,0.01,0.08,0.09, SURF_ID='INERT'/
&OBST ID='Cone Shell', XB=-0.055,-0.0525,-0.0825,-0.08,0.025,0.03, SURF_ID='INERT'/
&OBST ID='Cone Shell', XB=-0.055,-0.0525,0.08,0.0825,0.025,0.03, SURF_ID='INERT'/
&OBST ID='Cone Shell', XB=-0.055,-0.0525,-0.08,-0.0775,0.025,0.0325, SURF_ID='INERT'/
&OBST ID='Cone Shell', XB=-0.055,-0.0525,0.0775,0.08,0.025,0.0325, SURF_ID='INERT'/
&OBST ID='Cone Shell', XB=-0.055,-0.0525,-0.0775,-0.075,0.025,0.035, SURF_ID='INERT'/
&OBST ID='Cone Shell', XB=-0.055,-0.0525,0.075,0.0775,0.025,0.035, SURF_ID='INERT'/
&OBST ID='Cone Shell', XB=-0.055,-0.0525,-0.075,-0.0725,0.025,0.04, SURF_ID='INERT'/
&OBST ID='Cone Shell', XB=-0.055,-0.0525,0.0725,0.075,0.025,0.04, SURF_ID='INERT'/
&OBST ID='Cone Shell', XB=-0.055,-0.0525,-0.0725,-0.07,0.025,0.0425, SURF_ID='INERT'/
&OBST ID='Cone Shell', XB=-0.055,-0.0525,0.07,0.0725,0.025,0.0425, SURF_ID='INERT'/
&OBST ID='Cone Shell', XB=-0.055,-0.0525,-0.07,-0.0675,0.03,0.045, SURF_ID='INERT'/
&OBST ID='Cone Shell', XB=-0.055,-0.0525,0.0675,0.07,0.03,0.045, SURF_ID='INERT'/
&OBST ID='Cone Shell', XB=-0.055,-0.0525,-0.0675,-0.065,0.0325,0.05, SURF_ID='INERT'/
&OBST ID='Cone Shell', XB=-0.055,-0.0525,0.065,0.0675,0.0325,0.05, SURF_ID='INERT'/
&OBST ID='Cone Shell', XB=-0.055,-0.0525,-0.065,-0.0625,0.035,0.0525, SURF_ID='INERT'/
&OBST ID='Cone Shell', XB=-0.055,-0.0525,0.0625,0.065,0.035,0.0525, SURF_ID='INERT'/
&OBST ID='Cone Shell', XB=-0.055,-0.0525,-0.0625,-0.06,0.04,0.055, SURF_ID='INERT'/
&OBST ID='Cone Shell', XB=-0.055,-0.0525,0.06,0.0625,0.04,0.055, SURF_ID='INERT'/
&OBST ID='Cone Shell', XB=-0.055,-0.0525,-0.06,-0.0575,0.0425,0.0575, SURF_ID='INERT'/
&OBST ID='Cone Shell', XB=-0.055,-0.0525,0.0575,0.06,0.0425,0.0575, SURF_ID='INERT'/
&OBST ID='Cone Shell', XB=-0.055,-0.0525,-0.0575,-0.055,0.045,0.06, SURF_ID='INERT'/
&OBST ID='Cone Shell', XB=-0.055,-0.0525,0.055,0.0575,0.045,0.06, SURF_ID='INERT'/
&OBST ID='Cone Shell', XB=-0.055,-0.0525,-0.055,-0.0525,0.0475,0.065, SURF_ID='INERT'/
&OBST ID='Cone Shell', XB=-0.055,-0.0525,0.0525,0.055,0.0475,0.065, SURF_ID='INERT'/
&OBST ID='Cone Shell', XB=-0.055,-0.0525,-0.0525,-0.05,0.05,0.0675, SURF_ID='INERT'/
&OBST ID='Cone Shell', XB=-0.055,-0.0525,0.05,0.0525,0.05,0.0675, SURF_ID='INERT'/
&OBST ID='Cone Shell', XB=-0.055,-0.0525,-0.05,-0.0475,0.0525,0.07, SURF_ID='INERT'/
&OBST ID='Cone Shell', XB=-0.055,-0.0525,0.0475,0.05,0.0525,0.07, SURF_ID='INERT'/
&OBST ID='Cone Shell', XB=-0.055,-0.0525,-0.0475,-0.045,0.055,0.0725, SURF_ID='INERT'/
&OBST ID='Cone Shell', XB=-0.055,-0.0525,0.045,0.0475,0.055,0.0725, SURF_ID='INERT'/
&OBST ID='Cone Shell', XB=-0.055,-0.0525,-0.045,-0.0425,0.06,0.075, SURF_ID='INERT'/
&OBST ID='Cone Shell', XB=-0.055,-0.0525,0.0425,0.045,0.06,0.075, SURF_ID='INERT'/
&OBST ID='Cone Shell', XB=-0.055,-0.0525,-0.0425,-0.04,0.06,0.0775, SURF_ID='INERT'/
&OBST ID='Cone Shell', XB=-0.055,-0.0525,0.04,0.0425,0.06,0.0775, SURF_ID='INERT'/
&OBST ID='Cone Shell', XB=-0.055,-0.0525,-0.04,-0.0375,0.0625,0.08, SURF_ID='INERT'/
&OBST ID='Cone Shell', XB=-0.055,-0.0525,0.0375,0.04,0.0625,0.08, SURF_ID='INERT'/
&OBST ID='Cone Shell', XB=-0.055,-0.0525,-0.0375,-0.035,0.065,0.0825, SURF_ID='INERT'/
&OBST ID='Cone Shell', XB=-0.055,-0.0525,0.035,0.0375,0.065,0.0825, SURF_ID='INERT'/
&OBST ID='Cone Shell', XB=-0.055,-0.0525,-0.035,-0.0325,0.0675,0.085, SURF_ID='INERT'/
&OBST ID='Cone Shell', XB=-0.055,-0.0525,0.0325,0.035,0.0675,0.085, SURF_ID='INERT'/
&OBST ID='Cone Shell', XB=-0.055,-0.0525,-0.0325,-0.03,0.07,0.0875, SURF_ID='INERT'/
&OBST ID='Cone Shell', XB=-0.055,-0.0525,0.03,0.0325,0.07,0.0875, SURF_ID='INERT'/
&OBST ID='Cone Shell', XB=-0.055,-0.0525,-0.03,-0.0275,0.0725,0.0875, SURF_ID='INERT'/
&OBST ID='Cone Shell', XB=-0.055,-0.0525,0.0275,0.03,0.0725,0.0875, SURF_ID='INERT'/
&OBST ID='Cone Shell', XB=-0.055,-0.0525,-0.0275,-0.0225,0.075,0.09, SURF_ID='INERT'/
&OBST ID='Cone Shell', XB=-0.055,-0.0525,0.0225,0.0275,0.075,0.09, SURF_ID='INERT'/
&OBST ID='Cone Shell', XB=-0.055,-0.0525,-0.0225,-0.02,0.0775,0.09, SURF_ID='INERT'/
&OBST ID='Cone Shell', XB=-0.055,-0.0525,0.02,0.0225,0.0775,0.09, SURF_ID='INERT'/
&OBST ID='Cone Shell', XB=-0.055,-0.0525,-0.02,-0.0125,0.08,0.09, SURF_ID='INERT'/
&OBST ID='Cone Shell', XB=-0.055,-0.0525,0.0125,0.02,0.08,0.09, SURF_ID='INERT'/
&OBST ID='Cone Shell', XB=-0.055,-0.0525,-0.0125,-2.5E-3,0.0825,0.09, SURF_ID='INERT'/
&OBST ID='Cone Shell', XB=-0.055,-0.0525,2.5E-3,0.0125,0.0825,0.09, SURF_ID='INERT'/
&OBST ID='Cone Shell', XB=-0.055,-0.0525,-2.5E-3,2.5E-3,0.085,0.09, SURF_ID='INERT'/
&OBST ID='Cone Shell', XB=-0.0525,-0.05,-0.085,-0.0825,0.025,0.0275, SURF_ID='INERT'/
&OBST ID='Cone Shell', XB=-0.0525,-0.05,0.0825,0.085,0.025,0.0275, SURF_ID='INERT'/
&OBST ID='Cone Shell', XB=-0.0525,-0.05,-0.08,-0.0775,0.025,0.035, SURF_ID='INERT'/
&OBST ID='Cone Shell', XB=-0.0525,-0.05,0.0775,0.08,0.025,0.035, SURF_ID='INERT'/
&OBST ID='Cone Shell', XB=-0.0525,-0.05,-0.0775,-0.075,0.025,0.0375, SURF_ID='INERT'/
&OBST ID='Cone Shell', XB=-0.0525,-0.05,0.075,0.0775,0.025,0.0375, SURF_ID='INERT'/
&OBST ID='Cone Shell', XB=-0.0525,-0.05,-0.075,-0.0725,0.025,0.0425, SURF_ID='INERT'/
&OBST ID='Cone Shell', XB=-0.0525,-0.05,0.0725,0.075,0.025,0.0425, SURF_ID='INERT'/
&OBST ID='Cone Shell', XB=-0.0525,-0.05,-0.0725,-0.07,0.0275,0.045, SURF_ID='INERT'/
&OBST ID='Cone Shell', XB=-0.0525,-0.05,0.07,0.0725,0.0275,0.045, SURF_ID='INERT'/
&OBST ID='Cone Shell', XB=-0.0525,-0.05,-0.07,-0.0675,0.0325,0.0475, SURF_ID='INERT'/
&OBST ID='Cone Shell', XB=-0.0525,-0.05,0.0675,0.07,0.0325,0.0475, SURF_ID='INERT'/
&OBST ID='Cone Shell', XB=-0.0525,-0.05,-0.0675,-0.065,0.035,0.0525, SURF_ID='INERT'/
&OBST ID='Cone Shell', XB=-0.0525,-0.05,0.065,0.0675,0.035,0.0525, SURF_ID='INERT'/
&OBST ID='Cone Shell', XB=-0.0525,-0.05,-0.065,-0.0625,0.0375,0.055, SURF_ID='INERT'/
&OBST ID='Cone Shell', XB=-0.0525,-0.05,0.0625,0.065,0.0375,0.055, SURF_ID='INERT'/
&OBST ID='Cone Shell', XB=-0.0525,-0.05,-0.0625,-0.06,0.0425,0.0575, SURF_ID='INERT'/
&OBST ID='Cone Shell', XB=-0.0525,-0.05,0.06,0.0625,0.0425,0.0575, SURF_ID='INERT'/
&OBST ID='Cone Shell', XB=-0.0525,-0.05,-0.06,-0.0575,0.045,0.06, SURF_ID='INERT'/
&OBST ID='Cone Shell', XB=-0.0525,-0.05,0.0575,0.06,0.045,0.06, SURF_ID='INERT'/
&OBST ID='Cone Shell', XB=-0.0525,-0.05,-0.0575,-0.055,0.0475,0.065, SURF_ID='INERT'/
&OBST ID='Cone Shell', XB=-0.0525,-0.05,0.055,0.0575,0.0475,0.065, SURF_ID='INERT'/
&OBST ID='Cone Shell', XB=-0.0525,-0.05,-0.055,-0.0525,0.05,0.0675, SURF_ID='INERT'/
&OBST ID='Cone Shell', XB=-0.0525,-0.05,0.0525,0.055,0.05,0.0675, SURF_ID='INERT'/
&OBST ID='Cone Shell', XB=-0.0525,-0.05,-0.0525,-0.05,0.0525,0.07, SURF_ID='INERT'/
&OBST ID='Cone Shell', XB=-0.0525,-0.05,0.05,0.0525,0.0525,0.07, SURF_ID='INERT'/
&OBST ID='Cone Shell', XB=-0.0525,-0.05,-0.05,-0.0475,0.0575,0.0725, SURF_ID='INERT'/
&OBST ID='Cone Shell', XB=-0.0525,-0.05,0.0475,0.05,0.0575,0.0725, SURF_ID='INERT'/
&OBST ID='Cone Shell', XB=-0.0525,-0.05,-0.0475,-0.045,0.06,0.075, SURF_ID='INERT'/
&OBST ID='Cone Shell', XB=-0.0525,-0.05,0.045,0.0475,0.06,0.075, SURF_ID='INERT'/
&OBST ID='Cone Shell', XB=-0.0525,-0.05,-0.045,-0.0425,0.0625,0.0775, SURF_ID='INERT'/
&OBST ID='Cone Shell', XB=-0.0525,-0.05,0.0425,0.045,0.0625,0.0775, SURF_ID='INERT'/
&OBST ID='Cone Shell', XB=-0.0525,-0.05,-0.0425,-0.04,0.065,0.08, SURF_ID='INERT'/
&OBST ID='Cone Shell', XB=-0.0525,-0.05,0.04,0.0425,0.065,0.08, SURF_ID='INERT'/
&OBST ID='Cone Shell', XB=-0.0525,-0.05,-0.04,-0.0375,0.0675,0.0825, SURF_ID='INERT'/
&OBST ID='Cone Shell', XB=-0.0525,-0.05,0.0375,0.04,0.0675,0.0825, SURF_ID='INERT'/
&OBST ID='Cone Shell', XB=-0.0525,-0.05,-0.0375,-0.035,0.07,0.085, SURF_ID='INERT'/
&OBST ID='Cone Shell', XB=-0.0525,-0.05,0.035,0.0375,0.07,0.085, SURF_ID='INERT'/
&OBST ID='Cone Shell', XB=-0.0525,-0.05,-0.035,-0.0325,0.0725,0.0875, SURF_ID='INERT'/
&OBST ID='Cone Shell', XB=-0.0525,-0.05,0.0325,0.035,0.0725,0.0875, SURF_ID='INERT'/
&OBST ID='Cone Shell', XB=-0.0525,-0.05,-0.0325,-0.03,0.0725,0.09, SURF_ID='INERT'/
&OBST ID='Cone Shell', XB=-0.0525,-0.05,0.03,0.0325,0.0725,0.09, SURF_ID='INERT'/
&OBST ID='Cone Shell', XB=-0.0525,-0.05,-0.03,-0.0275,0.075,0.09, SURF_ID='INERT'/
&OBST ID='Cone Shell', XB=-0.0525,-0.05,0.0275,0.03,0.075,0.09, SURF_ID='INERT'/
&OBST ID='Cone Shell', XB=-0.0525,-0.05,-0.0275,-0.025,0.0775,0.09, SURF_ID='INERT'/
&OBST ID='Cone Shell', XB=-0.0525,-0.05,0.025,0.0275,0.0775,0.09, SURF_ID='INERT'/
&OBST ID='Cone Shell', XB=-0.0525,-0.05,-0.025,-0.02,0.08,0.09, SURF_ID='INERT'/
&OBST ID='Cone Shell', XB=-0.0525,-0.05,0.02,0.025,0.08,0.09, SURF_ID='INERT'/
&OBST ID='Cone Shell', XB=-0.0525,-0.05,-0.02,-0.0175,0.0825,0.09, SURF_ID='INERT'/
&OBST ID='Cone Shell', XB=-0.0525,-0.05,0.0175,0.02,0.0825,0.09, SURF_ID='INERT'/
&OBST ID='Cone Shell', XB=-0.0525,-0.05,-0.0175,-1.0E-2,0.085,0.09, SURF_ID='INERT'/
&OBST ID='Cone Shell', XB=-0.0525,-0.05,0.01,0.0175,0.085,0.09, SURF_ID='INERT'/
&OBST ID='Cone Shell', XB=-0.0525,-0.05,-1.0E-2,0.01,0.0875,0.09, SURF_ID='INERT'/
&OBST ID='Cone Shell', XB=-0.0525,-0.0475,-0.0825,-0.08,0.025,0.0325, SURF_ID='INERT'/
&OBST ID='Cone Shell', XB=-0.0525,-0.0475,0.08,0.0825,0.025,0.0325, SURF_ID='INERT'/
&OBST ID='Cone Shell', XB=-0.05,-0.0475,-0.085,-0.0825,0.025,0.03, SURF_ID='INERT'/
&OBST ID='Cone Shell', XB=-0.05,-0.0475,0.0825,0.085,0.025,0.03, SURF_ID='INERT'/
&OBST ID='Cone Shell', XB=-0.05,-0.0475,-0.08,-0.0775,0.025,0.0375, SURF_ID='INERT'/
&OBST ID='Cone Shell', XB=-0.05,-0.0475,0.0775,0.08,0.025,0.0375, SURF_ID='INERT'/
&OBST ID='Cone Shell', XB=-0.05,-0.0475,-0.0775,-0.075,0.025,0.04, SURF_ID='INERT'/
&OBST ID='Cone Shell', XB=-0.05,-0.0475,0.075,0.0775,0.025,0.04, SURF_ID='INERT'/
&OBST ID='Cone Shell', XB=-0.05,-0.0475,-0.075,-0.0725,0.0275,0.045, SURF_ID='INERT'/
&OBST ID='Cone Shell', XB=-0.05,-0.0475,0.0725,0.075,0.0275,0.045, SURF_ID='INERT'/
&OBST ID='Cone Shell', XB=-0.05,-0.0475,-0.0725,-0.07,0.03,0.0475, SURF_ID='INERT'/
&OBST ID='Cone Shell', XB=-0.05,-0.0475,0.07,0.0725,0.03,0.0475, SURF_ID='INERT'/
&OBST ID='Cone Shell', XB=-0.05,-0.0475,-0.07,-0.0675,0.035,0.05, SURF_ID='INERT'/
&OBST ID='Cone Shell', XB=-0.05,-0.0475,0.0675,0.07,0.035,0.05, SURF_ID='INERT'/
&OBST ID='Cone Shell', XB=-0.05,-0.0475,-0.0675,-0.065,0.0375,0.055, SURF_ID='INERT'/
&OBST ID='Cone Shell', XB=-0.05,-0.0475,0.065,0.0675,0.0375,0.055, SURF_ID='INERT'/
&OBST ID='Cone Shell', XB=-0.05,-0.0475,-0.065,-0.0625,0.04,0.0575, SURF_ID='INERT'/
&OBST ID='Cone Shell', XB=-0.05,-0.0475,0.0625,0.065,0.04,0.0575, SURF_ID='INERT'/
&OBST ID='Cone Shell', XB=-0.05,-0.0475,-0.0625,-0.06,0.045,0.06, SURF_ID='INERT'/
&OBST ID='Cone Shell', XB=-0.05,-0.0475,0.06,0.0625,0.045,0.06, SURF_ID='INERT'/
&OBST ID='Cone Shell', XB=-0.05,-0.0475,-0.06,-0.0575,0.0475,0.0625, SURF_ID='INERT'/
&OBST ID='Cone Shell', XB=-0.05,-0.0475,0.0575,0.06,0.0475,0.0625, SURF_ID='INERT'/
&OBST ID='Cone Shell', XB=-0.05,-0.0475,-0.0575,-0.055,0.05,0.0675, SURF_ID='INERT'/
&OBST ID='Cone Shell', XB=-0.05,-0.0475,0.055,0.0575,0.05,0.0675, SURF_ID='INERT'/
&OBST ID='Cone Shell', XB=-0.05,-0.0475,-0.055,-0.0525,0.0525,0.07, SURF_ID='INERT'/
&OBST ID='Cone Shell', XB=-0.05,-0.0475,0.0525,0.055,0.0525,0.07, SURF_ID='INERT'/
&OBST ID='Cone Shell', XB=-0.05,-0.0475,-0.0525,-0.05,0.0575,0.0725, SURF_ID='INERT'/
&OBST ID='Cone Shell', XB=-0.05,-0.0475,0.05,0.0525,0.0575,0.0725, SURF_ID='INERT'/
&OBST ID='Cone Shell', XB=-0.05,-0.0475,-0.05,-0.0475,0.06,0.075, SURF_ID='INERT'/
&OBST ID='Cone Shell', XB=-0.05,-0.0475,0.0475,0.05,0.06,0.075, SURF_ID='INERT'/
&OBST ID='Cone Shell', XB=-0.05,-0.0475,-0.0475,-0.045,0.0625,0.0775, SURF_ID='INERT'/
&OBST ID='Cone Shell', XB=-0.05,-0.0475,0.045,0.0475,0.0625,0.0775, SURF_ID='INERT'/
&OBST ID='Cone Shell', XB=-0.05,-0.0475,-0.045,-0.0425,0.065,0.08, SURF_ID='INERT'/
&OBST ID='Cone Shell', XB=-0.05,-0.0475,0.0425,0.045,0.065,0.08, SURF_ID='INERT'/
&OBST ID='Cone Shell', XB=-0.05,-0.0475,-0.0425,-0.04,0.0675,0.085, SURF_ID='INERT'/
&OBST ID='Cone Shell', XB=-0.05,-0.0475,0.04,0.0425,0.0675,0.085, SURF_ID='INERT'/
&OBST ID='Cone Shell', XB=-0.05,-0.0475,-0.04,-0.0375,0.07,0.0875, SURF_ID='INERT'/
&OBST ID='Cone Shell', XB=-0.05,-0.0475,0.0375,0.04,0.07,0.0875, SURF_ID='INERT'/
&OBST ID='Cone Shell', XB=-0.05,-0.0475,-0.0375,-0.035,0.0725,0.09, SURF_ID='INERT'/
&OBST ID='Cone Shell', XB=-0.05,-0.0475,0.035,0.0375,0.0725,0.09, SURF_ID='INERT'/
&OBST ID='Cone Shell', XB=-0.05,-0.0475,-0.035,-0.0325,0.075,0.09, SURF_ID='INERT'/
&OBST ID='Cone Shell', XB=-0.05,-0.0475,0.0325,0.035,0.075,0.09, SURF_ID='INERT'/
&OBST ID='Cone Shell', XB=-0.05,-0.0475,-0.0325,-0.03,0.0775,0.09, SURF_ID='INERT'/
&OBST ID='Cone Shell', XB=-0.05,-0.0475,0.03,0.0325,0.0775,0.09, SURF_ID='INERT'/
&OBST ID='Cone Shell', XB=-0.05,-0.0475,-0.03,-0.0275,0.08,0.09, SURF_ID='INERT'/
&OBST ID='Cone Shell', XB=-0.05,-0.0475,0.0275,0.03,0.08,0.09, SURF_ID='INERT'/
&OBST ID='Cone Shell', XB=-0.05,-0.0475,-0.0275,-0.0225,0.0825,0.09, SURF_ID='INERT'/
&OBST ID='Cone Shell', XB=-0.05,-0.0475,0.0225,0.0275,0.0825,0.09, SURF_ID='INERT'/
&OBST ID='Cone Shell', XB=-0.05,-0.0475,-0.0225,-0.02,0.085,0.09, SURF_ID='INERT'/
&OBST ID='Cone Shell', XB=-0.05,-0.0475,0.02,0.0225,0.085,0.09, SURF_ID='INERT'/
&OBST ID='Cone Shell', XB=-0.05,-0.0475,-0.02,-0.015,0.0875,0.09, SURF_ID='INERT'/
&OBST ID='Cone Shell', XB=-0.05,-0.0475,0.015,0.02,0.0875,0.09, SURF_ID='INERT'/
&OBST ID='Cone Shell', XB=-0.05,-0.045,-0.0875,-0.085,0.025,0.0275, SURF_ID='INERT'/
&OBST ID='Cone Shell', XB=-0.05,-0.045,0.085,0.0875,0.025,0.0275, SURF_ID='INERT'/
&OBST ID='Cone Shell', XB=-0.0475,-0.045,-0.085,-0.0825,0.025,0.0325, SURF_ID='INERT'/
&OBST ID='Cone Shell', XB=-0.0475,-0.045,0.0825,0.085,0.025,0.0325, SURF_ID='INERT'/
&OBST ID='Cone Shell', XB=-0.0475,-0.045,-0.0825,-0.08,0.025,0.035, SURF_ID='INERT'/
&OBST ID='Cone Shell', XB=-0.0475,-0.045,0.08,0.0825,0.025,0.035, SURF_ID='INERT'/
&OBST ID='Cone Shell', XB=-0.0475,-0.045,-0.0775,-0.075,0.0275,0.0425, SURF_ID='INERT'/
&OBST ID='Cone Shell', XB=-0.0475,-0.045,0.075,0.0775,0.0275,0.0425, SURF_ID='INERT'/
&OBST ID='Cone Shell', XB=-0.0475,-0.045,-0.075,-0.0725,0.03,0.045, SURF_ID='INERT'/
&OBST ID='Cone Shell', XB=-0.0475,-0.045,0.0725,0.075,0.03,0.045, SURF_ID='INERT'/
&OBST ID='Cone Shell', XB=-0.0475,-0.045,-0.0725,-0.07,0.0325,0.05, SURF_ID='INERT'/
&OBST ID='Cone Shell', XB=-0.0475,-0.045,0.07,0.0725,0.0325,0.05, SURF_ID='INERT'/
&OBST ID='Cone Shell', XB=-0.0475,-0.045,-0.07,-0.0675,0.0375,0.0525, SURF_ID='INERT'/
&OBST ID='Cone Shell', XB=-0.0475,-0.045,0.0675,0.07,0.0375,0.0525, SURF_ID='INERT'/
&OBST ID='Cone Shell', XB=-0.0475,-0.045,-0.0675,-0.065,0.04,0.055, SURF_ID='INERT'/
&OBST ID='Cone Shell', XB=-0.0475,-0.045,0.065,0.0675,0.04,0.055, SURF_ID='INERT'/
&OBST ID='Cone Shell', XB=-0.0475,-0.045,-0.065,-0.0625,0.0425,0.06, SURF_ID='INERT'/
&OBST ID='Cone Shell', XB=-0.0475,-0.045,0.0625,0.065,0.0425,0.06, SURF_ID='INERT'/
&OBST ID='Cone Shell', XB=-0.0475,-0.045,-0.0625,-0.06,0.0475,0.0625, SURF_ID='INERT'/
&OBST ID='Cone Shell', XB=-0.0475,-0.045,0.06,0.0625,0.0475,0.0625, SURF_ID='INERT'/
&OBST ID='Cone Shell', XB=-0.0475,-0.045,-0.06,-0.0575,0.05,0.0675, SURF_ID='INERT'/
&OBST ID='Cone Shell', XB=-0.0475,-0.045,0.0575,0.06,0.05,0.0675, SURF_ID='INERT'/
&OBST ID='Cone Shell', XB=-0.0475,-0.045,-0.0575,-0.055,0.0525,0.07, SURF_ID='INERT'/
&OBST ID='Cone Shell', XB=-0.0475,-0.045,0.055,0.0575,0.0525,0.07, SURF_ID='INERT'/
&OBST ID='Cone Shell', XB=-0.0475,-0.045,-0.055,-0.0525,0.055,0.0725, SURF_ID='INERT'/
&OBST ID='Cone Shell', XB=-0.0475,-0.045,0.0525,0.055,0.055,0.0725, SURF_ID='INERT'/
&OBST ID='Cone Shell', XB=-0.0475,-0.045,-0.0525,-0.05,0.06,0.075, SURF_ID='INERT'/
&OBST ID='Cone Shell', XB=-0.0475,-0.045,0.05,0.0525,0.06,0.075, SURF_ID='INERT'/
&OBST ID='Cone Shell', XB=-0.0475,-0.045,-0.05,-0.0475,0.0625,0.0775, SURF_ID='INERT'/
&OBST ID='Cone Shell', XB=-0.0475,-0.045,0.0475,0.05,0.0625,0.0775, SURF_ID='INERT'/
&OBST ID='Cone Shell', XB=-0.0475,-0.045,-0.0475,-0.045,0.065,0.0825, SURF_ID='INERT'/
&OBST ID='Cone Shell', XB=-0.0475,-0.045,0.045,0.0475,0.065,0.0825, SURF_ID='INERT'/
&OBST ID='Cone Shell', XB=-0.0475,-0.045,-0.045,-0.0425,0.0675,0.085, SURF_ID='INERT'/
&OBST ID='Cone Shell', XB=-0.0475,-0.045,0.0425,0.045,0.0675,0.085, SURF_ID='INERT'/
&OBST ID='Cone Shell', XB=-0.0475,-0.045,-0.0425,-0.04,0.07,0.0875, SURF_ID='INERT'/
&OBST ID='Cone Shell', XB=-0.0475,-0.045,0.04,0.0425,0.07,0.0875, SURF_ID='INERT'/
&OBST ID='Cone Shell', XB=-0.0475,-0.045,-0.04,-0.0375,0.0725,0.09, SURF_ID='INERT'/
&OBST ID='Cone Shell', XB=-0.0475,-0.045,0.0375,0.04,0.0725,0.09, SURF_ID='INERT'/
&OBST ID='Cone Shell', XB=-0.0475,-0.045,-0.0375,-0.035,0.075,0.09, SURF_ID='INERT'/
&OBST ID='Cone Shell', XB=-0.0475,-0.045,0.035,0.0375,0.075,0.09, SURF_ID='INERT'/
&OBST ID='Cone Shell', XB=-0.0475,-0.045,-0.035,-0.0325,0.0775,0.09, SURF_ID='INERT'/
&OBST ID='Cone Shell', XB=-0.0475,-0.045,0.0325,0.035,0.0775,0.09, SURF_ID='INERT'/
&OBST ID='Cone Shell', XB=-0.0475,-0.045,-0.0325,-0.03,0.08,0.09, SURF_ID='INERT'/
&OBST ID='Cone Shell', XB=-0.0475,-0.045,0.03,0.0325,0.08,0.09, SURF_ID='INERT'/
&OBST ID='Cone Shell', XB=-0.0475,-0.045,-0.03,-0.0275,0.0825,0.09, SURF_ID='INERT'/
&OBST ID='Cone Shell', XB=-0.0475,-0.045,0.0275,0.03,0.0825,0.09, SURF_ID='INERT'/
&OBST ID='Cone Shell', XB=-0.0475,-0.045,-0.0275,-0.025,0.085,0.09, SURF_ID='INERT'/
&OBST ID='Cone Shell', XB=-0.0475,-0.045,0.025,0.0275,0.085,0.09, SURF_ID='INERT'/
&OBST ID='Cone Shell', XB=-0.0475,-0.045,-0.025,-0.02,0.0875,0.09, SURF_ID='INERT'/
&OBST ID='Cone Shell', XB=-0.0475,-0.045,0.02,0.025,0.0875,0.09, SURF_ID='INERT'/
&OBST ID='Cone Shell', XB=-0.0475,-0.0425,-0.08,-0.0775,0.025,0.04, SURF_ID='INERT'/
&OBST ID='Cone Shell', XB=-0.0475,-0.0425,0.0775,0.08,0.025,0.04, SURF_ID='INERT'/
&OBST ID='Cone Shell', XB=-0.045,-0.0425,-0.0875,-0.085,0.025,0.03, SURF_ID='INERT'/
&OBST ID='Cone Shell', XB=-0.045,-0.0425,0.085,0.0875,0.025,0.03, SURF_ID='INERT'/
&OBST ID='Cone Shell', XB=-0.045,-0.0425,-0.0825,-0.08,0.025,0.0375, SURF_ID='INERT'/
&OBST ID='Cone Shell', XB=-0.045,-0.0425,0.08,0.0825,0.025,0.0375, SURF_ID='INERT'/
&OBST ID='Cone Shell', XB=-0.045,-0.0425,-0.0775,-0.075,0.0275,0.045, SURF_ID='INERT'/
&OBST ID='Cone Shell', XB=-0.045,-0.0425,0.075,0.0775,0.0275,0.045, SURF_ID='INERT'/
&OBST ID='Cone Shell', XB=-0.045,-0.0425,-0.075,-0.0725,0.0325,0.0475, SURF_ID='INERT'/
&OBST ID='Cone Shell', XB=-0.045,-0.0425,0.0725,0.075,0.0325,0.0475, SURF_ID='INERT'/
&OBST ID='Cone Shell', XB=-0.045,-0.0425,-0.0725,-0.07,0.035,0.0525, SURF_ID='INERT'/
&OBST ID='Cone Shell', XB=-0.045,-0.0425,0.07,0.0725,0.035,0.0525, SURF_ID='INERT'/
&OBST ID='Cone Shell', XB=-0.045,-0.0425,-0.07,-0.0675,0.04,0.055, SURF_ID='INERT'/
&OBST ID='Cone Shell', XB=-0.045,-0.0425,0.0675,0.07,0.04,0.055, SURF_ID='INERT'/
&OBST ID='Cone Shell', XB=-0.045,-0.0425,-0.0675,-0.065,0.0425,0.0575, SURF_ID='INERT'/
&OBST ID='Cone Shell', XB=-0.045,-0.0425,0.065,0.0675,0.0425,0.0575, SURF_ID='INERT'/
&OBST ID='Cone Shell', XB=-0.045,-0.0425,-0.065,-0.0625,0.045,0.0625, SURF_ID='INERT'/
&OBST ID='Cone Shell', XB=-0.045,-0.0425,0.0625,0.065,0.045,0.0625, SURF_ID='INERT'/
&OBST ID='Cone Shell', XB=-0.045,-0.0425,-0.0625,-0.06,0.05,0.065, SURF_ID='INERT'/
&OBST ID='Cone Shell', XB=-0.045,-0.0425,0.06,0.0625,0.05,0.065, SURF_ID='INERT'/
&OBST ID='Cone Shell', XB=-0.045,-0.0425,-0.06,-0.0575,0.0525,0.0675, SURF_ID='INERT'/
&OBST ID='Cone Shell', XB=-0.045,-0.0425,0.0575,0.06,0.0525,0.0675, SURF_ID='INERT'/
&OBST ID='Cone Shell', XB=-0.045,-0.0425,-0.0575,-0.055,0.055,0.0725, SURF_ID='INERT'/
&OBST ID='Cone Shell', XB=-0.045,-0.0425,0.055,0.0575,0.055,0.0725, SURF_ID='INERT'/
&OBST ID='Cone Shell', XB=-0.045,-0.0425,-0.055,-0.0525,0.06,0.075, SURF_ID='INERT'/
&OBST ID='Cone Shell', XB=-0.045,-0.0425,0.0525,0.055,0.06,0.075, SURF_ID='INERT'/
&OBST ID='Cone Shell', XB=-0.045,-0.0425,-0.0525,-0.05,0.0625,0.0775, SURF_ID='INERT'/
&OBST ID='Cone Shell', XB=-0.045,-0.0425,0.05,0.0525,0.0625,0.0775, SURF_ID='INERT'/
&OBST ID='Cone Shell', XB=-0.045,-0.0425,-0.05,-0.0475,0.065,0.08, SURF_ID='INERT'/
&OBST ID='Cone Shell', XB=-0.045,-0.0425,0.0475,0.05,0.065,0.08, SURF_ID='INERT'/
&OBST ID='Cone Shell', XB=-0.045,-0.0425,-0.0475,-0.045,0.0675,0.085, SURF_ID='INERT'/
&OBST ID='Cone Shell', XB=-0.045,-0.0425,0.045,0.0475,0.0675,0.085, SURF_ID='INERT'/
&OBST ID='Cone Shell', XB=-0.045,-0.0425,-0.045,-0.0425,0.07,0.0875, SURF_ID='INERT'/
&OBST ID='Cone Shell', XB=-0.045,-0.0425,0.0425,0.045,0.07,0.0875, SURF_ID='INERT'/
&OBST ID='Cone Shell', XB=-0.045,-0.0425,-0.0425,-0.04,0.0725,0.09, SURF_ID='INERT'/
&OBST ID='Cone Shell', XB=-0.045,-0.0425,0.04,0.0425,0.0725,0.09, SURF_ID='INERT'/
&OBST ID='Cone Shell', XB=-0.045,-0.0425,-0.04,-0.0375,0.0775,0.09, SURF_ID='INERT'/
&OBST ID='Cone Shell', XB=-0.045,-0.0425,0.0375,0.04,0.0775,0.09, SURF_ID='INERT'/
&OBST ID='Cone Shell', XB=-0.045,-0.0425,-0.0375,-0.035,0.08,0.09, SURF_ID='INERT'/
&OBST ID='Cone Shell', XB=-0.045,-0.0425,0.035,0.0375,0.08,0.09, SURF_ID='INERT'/
&OBST ID='Cone Shell', XB=-0.045,-0.0425,-0.035,-0.0325,0.0825,0.09, SURF_ID='INERT'/
&OBST ID='Cone Shell', XB=-0.045,-0.0425,0.0325,0.035,0.0825,0.09, SURF_ID='INERT'/
&OBST ID='Cone Shell', XB=-0.045,-0.0425,-0.0325,-0.03,0.085,0.09, SURF_ID='INERT'/
&OBST ID='Cone Shell', XB=-0.045,-0.0425,0.03,0.0325,0.085,0.09, SURF_ID='INERT'/
&OBST ID='Cone Shell', XB=-0.045,-0.0425,-0.03,-0.025,0.0875,0.09, SURF_ID='INERT'/
&OBST ID='Cone Shell', XB=-0.045,-0.0425,0.025,0.03,0.0875,0.09, SURF_ID='INERT'/
&OBST ID='Cone Shell', XB=-0.045,-0.04,-0.09,-0.0875,0.025,0.0275, SURF_ID='INERT'/
&OBST ID='Cone Shell', XB=-0.045,-0.04,0.0875,0.09,0.025,0.0275, SURF_ID='INERT'/
&OBST ID='Cone Shell', XB=-0.045,-0.04,-0.085,-0.0825,0.025,0.035, SURF_ID='INERT'/
&OBST ID='Cone Shell', XB=-0.045,-0.04,0.0825,0.085,0.025,0.035, SURF_ID='INERT'/
&OBST ID='Cone Shell', XB=-0.0425,-0.04,-0.0875,-0.085,0.025,0.0325, SURF_ID='INERT'/
&OBST ID='Cone Shell', XB=-0.0425,-0.04,0.085,0.0875,0.025,0.0325, SURF_ID='INERT'/
&OBST ID='Cone Shell', XB=-0.0425,-0.04,-0.0825,-0.08,0.025,0.04, SURF_ID='INERT'/
&OBST ID='Cone Shell', XB=-0.0425,-0.04,0.08,0.0825,0.025,0.04, SURF_ID='INERT'/
&OBST ID='Cone Shell', XB=-0.0425,-0.04,-0.08,-0.0775,0.0275,0.0425, SURF_ID='INERT'/
&OBST ID='Cone Shell', XB=-0.0425,-0.04,0.0775,0.08,0.0275,0.0425, SURF_ID='INERT'/
&OBST ID='Cone Shell', XB=-0.0425,-0.04,-0.0775,-0.075,0.03,0.0475, SURF_ID='INERT'/
&OBST ID='Cone Shell', XB=-0.0425,-0.04,0.075,0.0775,0.03,0.0475, SURF_ID='INERT'/
&OBST ID='Cone Shell', XB=-0.0425,-0.04,-0.075,-0.0725,0.035,0.05, SURF_ID='INERT'/
&OBST ID='Cone Shell', XB=-0.0425,-0.04,0.0725,0.075,0.035,0.05, SURF_ID='INERT'/
&OBST ID='Cone Shell', XB=-0.0425,-0.04,-0.0725,-0.07,0.0375,0.0525, SURF_ID='INERT'/
&OBST ID='Cone Shell', XB=-0.0425,-0.04,0.07,0.0725,0.0375,0.0525, SURF_ID='INERT'/
&OBST ID='Cone Shell', XB=-0.0425,-0.04,-0.07,-0.0675,0.04,0.0575, SURF_ID='INERT'/
&OBST ID='Cone Shell', XB=-0.0425,-0.04,0.0675,0.07,0.04,0.0575, SURF_ID='INERT'/
&OBST ID='Cone Shell', XB=-0.0425,-0.04,-0.0675,-0.065,0.045,0.06, SURF_ID='INERT'/
&OBST ID='Cone Shell', XB=-0.0425,-0.04,0.065,0.0675,0.045,0.06, SURF_ID='INERT'/
&OBST ID='Cone Shell', XB=-0.0425,-0.04,-0.065,-0.0625,0.0475,0.065, SURF_ID='INERT'/
&OBST ID='Cone Shell', XB=-0.0425,-0.04,0.0625,0.065,0.0475,0.065, SURF_ID='INERT'/
&OBST ID='Cone Shell', XB=-0.0425,-0.04,-0.0625,-0.06,0.0525,0.0675, SURF_ID='INERT'/
&OBST ID='Cone Shell', XB=-0.0425,-0.04,0.06,0.0625,0.0525,0.0675, SURF_ID='INERT'/
&OBST ID='Cone Shell', XB=-0.0425,-0.04,-0.06,-0.0575,0.055,0.07, SURF_ID='INERT'/
&OBST ID='Cone Shell', XB=-0.0425,-0.04,0.0575,0.06,0.055,0.07, SURF_ID='INERT'/
&OBST ID='Cone Shell', XB=-0.0425,-0.04,-0.0575,-0.055,0.0575,0.075, SURF_ID='INERT'/
&OBST ID='Cone Shell', XB=-0.0425,-0.04,0.055,0.0575,0.0575,0.075, SURF_ID='INERT'/
&OBST ID='Cone Shell', XB=-0.0425,-0.04,-0.055,-0.0525,0.06,0.0775, SURF_ID='INERT'/
&OBST ID='Cone Shell', XB=-0.0425,-0.04,0.0525,0.055,0.06,0.0775, SURF_ID='INERT'/
&OBST ID='Cone Shell', XB=-0.0425,-0.04,-0.0525,-0.05,0.065,0.08, SURF_ID='INERT'/
&OBST ID='Cone Shell', XB=-0.0425,-0.04,0.05,0.0525,0.065,0.08, SURF_ID='INERT'/
&OBST ID='Cone Shell', XB=-0.0425,-0.04,-0.05,-0.0475,0.0675,0.085, SURF_ID='INERT'/
&OBST ID='Cone Shell', XB=-0.0425,-0.04,0.0475,0.05,0.0675,0.085, SURF_ID='INERT'/
&OBST ID='Cone Shell', XB=-0.0425,-0.04,-0.0475,-0.045,0.07,0.0875, SURF_ID='INERT'/
&OBST ID='Cone Shell', XB=-0.0425,-0.04,0.045,0.0475,0.07,0.0875, SURF_ID='INERT'/
&OBST ID='Cone Shell', XB=-0.0425,-0.04,-0.045,-0.0425,0.0725,0.09, SURF_ID='INERT'/
&OBST ID='Cone Shell', XB=-0.0425,-0.04,0.0425,0.045,0.0725,0.09, SURF_ID='INERT'/
&OBST ID='Cone Shell', XB=-0.0425,-0.04,-0.0425,-0.04,0.0775,0.09, SURF_ID='INERT'/
&OBST ID='Cone Shell', XB=-0.0425,-0.04,0.04,0.0425,0.0775,0.09, SURF_ID='INERT'/
&OBST ID='Cone Shell', XB=-0.0425,-0.04,-0.04,-0.0375,0.08,0.09, SURF_ID='INERT'/
&OBST ID='Cone Shell', XB=-0.0425,-0.04,0.0375,0.04,0.08,0.09, SURF_ID='INERT'/
&OBST ID='Cone Shell', XB=-0.0425,-0.04,-0.0375,-0.035,0.0825,0.09, SURF_ID='INERT'/
&OBST ID='Cone Shell', XB=-0.0425,-0.04,0.035,0.0375,0.0825,0.09, SURF_ID='INERT'/
&OBST ID='Cone Shell', XB=-0.0425,-0.04,-0.035,-0.0325,0.085,0.09, SURF_ID='INERT'/
&OBST ID='Cone Shell', XB=-0.0425,-0.04,0.0325,0.035,0.085,0.09, SURF_ID='INERT'/
&OBST ID='Cone Shell', XB=-0.0425,-0.04,-0.0325,-0.03,0.0875,0.09, SURF_ID='INERT'/
&OBST ID='Cone Shell', XB=-0.0425,-0.04,0.03,0.0325,0.0875,0.09, SURF_ID='INERT'/
&OBST ID='Cone Shell', XB=-0.04,-0.0375,-0.09,-0.0875,0.025,0.03, SURF_ID='INERT'/
&OBST ID='Cone Shell', XB=-0.04,-0.0375,0.0875,0.09,0.025,0.03, SURF_ID='INERT'/
&OBST ID='Cone Shell', XB=-0.04,-0.0375,-0.085,-0.0825,0.025,0.0375, SURF_ID='INERT'/
&OBST ID='Cone Shell', XB=-0.04,-0.0375,0.0825,0.085,0.025,0.0375, SURF_ID='INERT'/
&OBST ID='Cone Shell', XB=-0.04,-0.0375,-0.0825,-0.08,0.025,0.0425, SURF_ID='INERT'/
&OBST ID='Cone Shell', XB=-0.04,-0.0375,0.08,0.0825,0.025,0.0425, SURF_ID='INERT'/
&OBST ID='Cone Shell', XB=-0.04,-0.0375,-0.08,-0.0775,0.0275,0.045, SURF_ID='INERT'/
&OBST ID='Cone Shell', XB=-0.04,-0.0375,0.0775,0.08,0.0275,0.045, SURF_ID='INERT'/
&OBST ID='Cone Shell', XB=-0.04,-0.0375,-0.0775,-0.075,0.0325,0.0475, SURF_ID='INERT'/
&OBST ID='Cone Shell', XB=-0.04,-0.0375,0.075,0.0775,0.0325,0.0475, SURF_ID='INERT'/
&OBST ID='Cone Shell', XB=-0.04,-0.0375,-0.075,-0.0725,0.035,0.0525, SURF_ID='INERT'/
&OBST ID='Cone Shell', XB=-0.04,-0.0375,0.0725,0.075,0.035,0.0525, SURF_ID='INERT'/
&OBST ID='Cone Shell', XB=-0.04,-0.0375,-0.0725,-0.07,0.04,0.055, SURF_ID='INERT'/
&OBST ID='Cone Shell', XB=-0.04,-0.0375,0.07,0.0725,0.04,0.055, SURF_ID='INERT'/
&OBST ID='Cone Shell', XB=-0.04,-0.0375,-0.07,-0.0675,0.0425,0.06, SURF_ID='INERT'/
&OBST ID='Cone Shell', XB=-0.04,-0.0375,0.0675,0.07,0.0425,0.06, SURF_ID='INERT'/
&OBST ID='Cone Shell', XB=-0.04,-0.0375,-0.0675,-0.065,0.0475,0.0625, SURF_ID='INERT'/
&OBST ID='Cone Shell', XB=-0.04,-0.0375,0.065,0.0675,0.0475,0.0625, SURF_ID='INERT'/
&OBST ID='Cone Shell', XB=-0.04,-0.0375,-0.065,-0.0625,0.05,0.0675, SURF_ID='INERT'/
&OBST ID='Cone Shell', XB=-0.04,-0.0375,0.0625,0.065,0.05,0.0675, SURF_ID='INERT'/
&OBST ID='Cone Shell', XB=-0.04,-0.0375,-0.0625,-0.06,0.0525,0.07, SURF_ID='INERT'/
&OBST ID='Cone Shell', XB=-0.04,-0.0375,0.06,0.0625,0.0525,0.07, SURF_ID='INERT'/
&OBST ID='Cone Shell', XB=-0.04,-0.0375,-0.06,-0.0575,0.0575,0.0725, SURF_ID='INERT'/
&OBST ID='Cone Shell', XB=-0.04,-0.0375,0.0575,0.06,0.0575,0.0725, SURF_ID='INERT'/
&OBST ID='Cone Shell', XB=-0.04,-0.0375,-0.0575,-0.055,0.06,0.0775, SURF_ID='INERT'/
&OBST ID='Cone Shell', XB=-0.04,-0.0375,0.055,0.0575,0.06,0.0775, SURF_ID='INERT'/
&OBST ID='Cone Shell', XB=-0.04,-0.0375,-0.055,-0.0525,0.0625,0.08, SURF_ID='INERT'/
&OBST ID='Cone Shell', XB=-0.04,-0.0375,0.0525,0.055,0.0625,0.08, SURF_ID='INERT'/
&OBST ID='Cone Shell', XB=-0.04,-0.0375,-0.0525,-0.05,0.0675,0.0825, SURF_ID='INERT'/
&OBST ID='Cone Shell', XB=-0.04,-0.0375,0.05,0.0525,0.0675,0.0825, SURF_ID='INERT'/
&OBST ID='Cone Shell', XB=-0.04,-0.0375,-0.05,-0.0475,0.07,0.0875, SURF_ID='INERT'/
&OBST ID='Cone Shell', XB=-0.04,-0.0375,0.0475,0.05,0.07,0.0875, SURF_ID='INERT'/
&OBST ID='Cone Shell', XB=-0.04,-0.0375,-0.0475,-0.045,0.0725,0.09, SURF_ID='INERT'/
&OBST ID='Cone Shell', XB=-0.04,-0.0375,0.045,0.0475,0.0725,0.09, SURF_ID='INERT'/
&OBST ID='Cone Shell', XB=-0.04,-0.0375,-0.045,-0.0425,0.0775,0.09, SURF_ID='INERT'/
&OBST ID='Cone Shell', XB=-0.04,-0.0375,0.0425,0.045,0.0775,0.09, SURF_ID='INERT'/
&OBST ID='Cone Shell', XB=-0.04,-0.0375,-0.0425,-0.04,0.08,0.09, SURF_ID='INERT'/
&OBST ID='Cone Shell', XB=-0.04,-0.0375,0.04,0.0425,0.08,0.09, SURF_ID='INERT'/
&OBST ID='Cone Shell', XB=-0.04,-0.0375,-0.04,-0.0375,0.0825,0.09, SURF_ID='INERT'/
&OBST ID='Cone Shell', XB=-0.04,-0.0375,0.0375,0.04,0.0825,0.09, SURF_ID='INERT'/
&OBST ID='Cone Shell', XB=-0.04,-0.0375,-0.0375,-0.035,0.085,0.09, SURF_ID='INERT'/
&OBST ID='Cone Shell', XB=-0.04,-0.0375,0.035,0.0375,0.085,0.09, SURF_ID='INERT'/
&OBST ID='Cone Shell', XB=-0.04,-0.0375,-0.035,-0.0325,0.0875,0.09, SURF_ID='INERT'/
&OBST ID='Cone Shell', XB=-0.04,-0.0375,0.0325,0.035,0.0875,0.09, SURF_ID='INERT'/
&OBST ID='Cone Shell', XB=-0.04,-0.035,-0.0925,-0.09,0.025,0.0275, SURF_ID='INERT'/
&OBST ID='Cone Shell', XB=-0.04,-0.035,0.09,0.0925,0.025,0.0275, SURF_ID='INERT'/
&OBST ID='Cone Shell', XB=-0.04,-0.035,-0.0875,-0.085,0.025,0.035, SURF_ID='INERT'/
&OBST ID='Cone Shell', XB=-0.04,-0.035,0.085,0.0875,0.025,0.035, SURF_ID='INERT'/
&OBST ID='Cone Shell', XB=-0.0375,-0.035,-0.0825,-0.08,0.0275,0.0425, SURF_ID='INERT'/
&OBST ID='Cone Shell', XB=-0.0375,-0.035,0.08,0.0825,0.0275,0.0425, SURF_ID='INERT'/
&OBST ID='Cone Shell', XB=-0.0375,-0.035,-0.08,-0.0775,0.03,0.0475, SURF_ID='INERT'/
&OBST ID='Cone Shell', XB=-0.0375,-0.035,0.0775,0.08,0.03,0.0475, SURF_ID='INERT'/
&OBST ID='Cone Shell', XB=-0.0375,-0.035,-0.0775,-0.075,0.035,0.05, SURF_ID='INERT'/
&OBST ID='Cone Shell', XB=-0.0375,-0.035,0.075,0.0775,0.035,0.05, SURF_ID='INERT'/
&OBST ID='Cone Shell', XB=-0.0375,-0.035,-0.075,-0.0725,0.0375,0.055, SURF_ID='INERT'/
&OBST ID='Cone Shell', XB=-0.0375,-0.035,0.0725,0.075,0.0375,0.055, SURF_ID='INERT'/
&OBST ID='Cone Shell', XB=-0.0375,-0.035,-0.0725,-0.07,0.0425,0.0575, SURF_ID='INERT'/
&OBST ID='Cone Shell', XB=-0.0375,-0.035,0.07,0.0725,0.0425,0.0575, SURF_ID='INERT'/
&OBST ID='Cone Shell', XB=-0.0375,-0.035,-0.07,-0.0675,0.045,0.0625, SURF_ID='INERT'/
&OBST ID='Cone Shell', XB=-0.0375,-0.035,0.0675,0.07,0.045,0.0625, SURF_ID='INERT'/
&OBST ID='Cone Shell', XB=-0.0375,-0.035,-0.0675,-0.065,0.0475,0.065, SURF_ID='INERT'/
&OBST ID='Cone Shell', XB=-0.0375,-0.035,0.065,0.0675,0.0475,0.065, SURF_ID='INERT'/
&OBST ID='Cone Shell', XB=-0.0375,-0.035,-0.065,-0.0625,0.0525,0.0675, SURF_ID='INERT'/
&OBST ID='Cone Shell', XB=-0.0375,-0.035,0.0625,0.065,0.0525,0.0675, SURF_ID='INERT'/
&OBST ID='Cone Shell', XB=-0.0375,-0.035,-0.0625,-0.06,0.055,0.0725, SURF_ID='INERT'/
&OBST ID='Cone Shell', XB=-0.0375,-0.035,0.06,0.0625,0.055,0.0725, SURF_ID='INERT'/
&OBST ID='Cone Shell', XB=-0.0375,-0.035,-0.06,-0.0575,0.06,0.075, SURF_ID='INERT'/
&OBST ID='Cone Shell', XB=-0.0375,-0.035,0.0575,0.06,0.06,0.075, SURF_ID='INERT'/
&OBST ID='Cone Shell', XB=-0.0375,-0.035,-0.0575,-0.055,0.0625,0.08, SURF_ID='INERT'/
&OBST ID='Cone Shell', XB=-0.0375,-0.035,0.055,0.0575,0.0625,0.08, SURF_ID='INERT'/
&OBST ID='Cone Shell', XB=-0.0375,-0.035,-0.055,-0.0525,0.065,0.0825, SURF_ID='INERT'/
&OBST ID='Cone Shell', XB=-0.0375,-0.035,0.0525,0.055,0.065,0.0825, SURF_ID='INERT'/
&OBST ID='Cone Shell', XB=-0.0375,-0.035,-0.0525,-0.05,0.07,0.085, SURF_ID='INERT'/
&OBST ID='Cone Shell', XB=-0.0375,-0.035,0.05,0.0525,0.07,0.085, SURF_ID='INERT'/
&OBST ID='Cone Shell', XB=-0.0375,-0.035,-0.05,-0.0475,0.0725,0.09, SURF_ID='INERT'/
&OBST ID='Cone Shell', XB=-0.0375,-0.035,0.0475,0.05,0.0725,0.09, SURF_ID='INERT'/
&OBST ID='Cone Shell', XB=-0.0375,-0.035,-0.0475,-0.045,0.075,0.09, SURF_ID='INERT'/
&OBST ID='Cone Shell', XB=-0.0375,-0.035,0.045,0.0475,0.075,0.09, SURF_ID='INERT'/
&OBST ID='Cone Shell', XB=-0.0375,-0.035,-0.045,-0.0425,0.08,0.09, SURF_ID='INERT'/
&OBST ID='Cone Shell', XB=-0.0375,-0.035,0.0425,0.045,0.08,0.09, SURF_ID='INERT'/
&OBST ID='Cone Shell', XB=-0.0375,-0.035,-0.0425,-0.04,0.0825,0.09, SURF_ID='INERT'/
&OBST ID='Cone Shell', XB=-0.0375,-0.035,0.04,0.0425,0.0825,0.09, SURF_ID='INERT'/
&OBST ID='Cone Shell', XB=-0.0375,-0.035,-0.04,-0.0375,0.085,0.09, SURF_ID='INERT'/
&OBST ID='Cone Shell', XB=-0.0375,-0.035,0.0375,0.04,0.085,0.09, SURF_ID='INERT'/
&OBST ID='Cone Shell', XB=-0.0375,-0.035,-0.0375,-0.035,0.0875,0.09, SURF_ID='INERT'/
&OBST ID='Cone Shell', XB=-0.0375,-0.035,0.035,0.0375,0.0875,0.09, SURF_ID='INERT'/
&OBST ID='Cone Shell', XB=-0.0375,-0.0325,-0.09,-0.0875,0.025,0.0325, SURF_ID='INERT'/
&OBST ID='Cone Shell', XB=-0.0375,-0.0325,0.0875,0.09,0.025,0.0325, SURF_ID='INERT'/
&OBST ID='Cone Shell', XB=-0.0375,-0.0325,-0.085,-0.0825,0.025,0.04, SURF_ID='INERT'/
&OBST ID='Cone Shell', XB=-0.0375,-0.0325,0.0825,0.085,0.025,0.04, SURF_ID='INERT'/
&OBST ID='Cone Shell', XB=-0.035,-0.0325,-0.0825,-0.08,0.0275,0.045, SURF_ID='INERT'/
&OBST ID='Cone Shell', XB=-0.035,-0.0325,0.08,0.0825,0.0275,0.045, SURF_ID='INERT'/
&OBST ID='Cone Shell', XB=-0.035,-0.0325,-0.08,-0.0775,0.0325,0.0475, SURF_ID='INERT'/
&OBST ID='Cone Shell', XB=-0.035,-0.0325,0.0775,0.08,0.0325,0.0475, SURF_ID='INERT'/
&OBST ID='Cone Shell', XB=-0.035,-0.0325,-0.0775,-0.075,0.035,0.0525, SURF_ID='INERT'/
&OBST ID='Cone Shell', XB=-0.035,-0.0325,0.075,0.0775,0.035,0.0525, SURF_ID='INERT'/
&OBST ID='Cone Shell', XB=-0.035,-0.0325,-0.075,-0.0725,0.04,0.055, SURF_ID='INERT'/
&OBST ID='Cone Shell', XB=-0.035,-0.0325,0.0725,0.075,0.04,0.055, SURF_ID='INERT'/
&OBST ID='Cone Shell', XB=-0.035,-0.0325,-0.0725,-0.07,0.0425,0.06, SURF_ID='INERT'/
&OBST ID='Cone Shell', XB=-0.035,-0.0325,0.07,0.0725,0.0425,0.06, SURF_ID='INERT'/
&OBST ID='Cone Shell', XB=-0.035,-0.0325,-0.07,-0.0675,0.0475,0.0625, SURF_ID='INERT'/
&OBST ID='Cone Shell', XB=-0.035,-0.0325,0.0675,0.07,0.0475,0.0625, SURF_ID='INERT'/
&OBST ID='Cone Shell', XB=-0.035,-0.0325,-0.0675,-0.065,0.05,0.0675, SURF_ID='INERT'/
&OBST ID='Cone Shell', XB=-0.035,-0.0325,0.065,0.0675,0.05,0.0675, SURF_ID='INERT'/
&OBST ID='Cone Shell', XB=-0.035,-0.0325,-0.065,-0.0625,0.055,0.07, SURF_ID='INERT'/
&OBST ID='Cone Shell', XB=-0.035,-0.0325,0.0625,0.065,0.055,0.07, SURF_ID='INERT'/
&OBST ID='Cone Shell', XB=-0.035,-0.0325,-0.0625,-0.06,0.0575,0.075, SURF_ID='INERT'/
&OBST ID='Cone Shell', XB=-0.035,-0.0325,0.06,0.0625,0.0575,0.075, SURF_ID='INERT'/
&OBST ID='Cone Shell', XB=-0.035,-0.0325,-0.06,-0.0575,0.06,0.0775, SURF_ID='INERT'/
&OBST ID='Cone Shell', XB=-0.035,-0.0325,0.0575,0.06,0.06,0.0775, SURF_ID='INERT'/
&OBST ID='Cone Shell', XB=-0.035,-0.0325,-0.0575,-0.055,0.065,0.08, SURF_ID='INERT'/
&OBST ID='Cone Shell', XB=-0.035,-0.0325,0.055,0.0575,0.065,0.08, SURF_ID='INERT'/
&OBST ID='Cone Shell', XB=-0.035,-0.0325,-0.055,-0.0525,0.0675,0.085, SURF_ID='INERT'/
&OBST ID='Cone Shell', XB=-0.035,-0.0325,0.0525,0.055,0.0675,0.085, SURF_ID='INERT'/
&OBST ID='Cone Shell', XB=-0.035,-0.0325,-0.0525,-0.05,0.0725,0.0875, SURF_ID='INERT'/
&OBST ID='Cone Shell', XB=-0.035,-0.0325,0.05,0.0525,0.0725,0.0875, SURF_ID='INERT'/
&OBST ID='Cone Shell', XB=-0.035,-0.0325,-0.05,-0.0475,0.075,0.09, SURF_ID='INERT'/
&OBST ID='Cone Shell', XB=-0.035,-0.0325,0.0475,0.05,0.075,0.09, SURF_ID='INERT'/
&OBST ID='Cone Shell', XB=-0.035,-0.0325,-0.0475,-0.045,0.0775,0.09, SURF_ID='INERT'/
&OBST ID='Cone Shell', XB=-0.035,-0.0325,0.045,0.0475,0.0775,0.09, SURF_ID='INERT'/
&OBST ID='Cone Shell', XB=-0.035,-0.0325,-0.045,-0.0425,0.0825,0.09, SURF_ID='INERT'/
&OBST ID='Cone Shell', XB=-0.035,-0.0325,0.0425,0.045,0.0825,0.09, SURF_ID='INERT'/
&OBST ID='Cone Shell', XB=-0.035,-0.0325,-0.0425,-0.04,0.085,0.09, SURF_ID='INERT'/
&OBST ID='Cone Shell', XB=-0.035,-0.0325,0.04,0.0425,0.085,0.09, SURF_ID='INERT'/
&OBST ID='Cone Shell', XB=-0.035,-0.0325,-0.04,-0.0375,0.0875,0.09, SURF_ID='INERT'/
&OBST ID='Cone Shell', XB=-0.035,-0.0325,0.0375,0.04,0.0875,0.09, SURF_ID='INERT'/
&OBST ID='Cone Shell', XB=-0.035,-0.03,-0.0925,-0.09,0.025,0.03, SURF_ID='INERT'/
&OBST ID='Cone Shell', XB=-0.035,-0.03,0.09,0.0925,0.025,0.03, SURF_ID='INERT'/
&OBST ID='Cone Shell', XB=-0.035,-0.03,-0.0875,-0.085,0.025,0.0375, SURF_ID='INERT'/
&OBST ID='Cone Shell', XB=-0.035,-0.03,0.085,0.0875,0.025,0.0375, SURF_ID='INERT'/
&OBST ID='Cone Shell', XB=-0.0325,-0.03,-0.085,-0.0825,0.025,0.0425, SURF_ID='INERT'/
&OBST ID='Cone Shell', XB=-0.0325,-0.03,0.0825,0.085,0.025,0.0425, SURF_ID='INERT'/
&OBST ID='Cone Shell', XB=-0.0325,-0.03,-0.0825,-0.08,0.03,0.045, SURF_ID='INERT'/
&OBST ID='Cone Shell', XB=-0.0325,-0.03,0.08,0.0825,0.03,0.045, SURF_ID='INERT'/
&OBST ID='Cone Shell', XB=-0.0325,-0.03,-0.08,-0.0775,0.0325,0.05, SURF_ID='INERT'/
&OBST ID='Cone Shell', XB=-0.0325,-0.03,0.0775,0.08,0.0325,0.05, SURF_ID='INERT'/
&OBST ID='Cone Shell', XB=-0.0325,-0.03,-0.0775,-0.075,0.0375,0.0525, SURF_ID='INERT'/
&OBST ID='Cone Shell', XB=-0.0325,-0.03,0.075,0.0775,0.0375,0.0525, SURF_ID='INERT'/
&OBST ID='Cone Shell', XB=-0.0325,-0.03,-0.075,-0.0725,0.04,0.0575, SURF_ID='INERT'/
&OBST ID='Cone Shell', XB=-0.0325,-0.03,0.0725,0.075,0.04,0.0575, SURF_ID='INERT'/
&OBST ID='Cone Shell', XB=-0.0325,-0.03,-0.0725,-0.07,0.045,0.06, SURF_ID='INERT'/
&OBST ID='Cone Shell', XB=-0.0325,-0.03,0.07,0.0725,0.045,0.06, SURF_ID='INERT'/
&OBST ID='Cone Shell', XB=-0.0325,-0.03,-0.07,-0.0675,0.0475,0.065, SURF_ID='INERT'/
&OBST ID='Cone Shell', XB=-0.0325,-0.03,0.0675,0.07,0.0475,0.065, SURF_ID='INERT'/
&OBST ID='Cone Shell', XB=-0.0325,-0.03,-0.0675,-0.065,0.0525,0.0675, SURF_ID='INERT'/
&OBST ID='Cone Shell', XB=-0.0325,-0.03,0.065,0.0675,0.0525,0.0675, SURF_ID='INERT'/
&OBST ID='Cone Shell', XB=-0.0325,-0.03,-0.065,-0.0625,0.055,0.0725, SURF_ID='INERT'/
&OBST ID='Cone Shell', XB=-0.0325,-0.03,0.0625,0.065,0.055,0.0725, SURF_ID='INERT'/
&OBST ID='Cone Shell', XB=-0.0325,-0.03,-0.0625,-0.06,0.06,0.075, SURF_ID='INERT'/
&OBST ID='Cone Shell', XB=-0.0325,-0.03,0.06,0.0625,0.06,0.075, SURF_ID='INERT'/
&OBST ID='Cone Shell', XB=-0.0325,-0.03,-0.06,-0.0575,0.0625,0.08, SURF_ID='INERT'/
&OBST ID='Cone Shell', XB=-0.0325,-0.03,0.0575,0.06,0.0625,0.08, SURF_ID='INERT'/
&OBST ID='Cone Shell', XB=-0.0325,-0.03,-0.0575,-0.055,0.0675,0.0825, SURF_ID='INERT'/
&OBST ID='Cone Shell', XB=-0.0325,-0.03,0.055,0.0575,0.0675,0.0825, SURF_ID='INERT'/
&OBST ID='Cone Shell', XB=-0.0325,-0.03,-0.055,-0.0525,0.07,0.0875, SURF_ID='INERT'/
&OBST ID='Cone Shell', XB=-0.0325,-0.03,0.0525,0.055,0.07,0.0875, SURF_ID='INERT'/
&OBST ID='Cone Shell', XB=-0.0325,-0.03,-0.0525,-0.05,0.0725,0.09, SURF_ID='INERT'/
&OBST ID='Cone Shell', XB=-0.0325,-0.03,0.05,0.0525,0.0725,0.09, SURF_ID='INERT'/
&OBST ID='Cone Shell', XB=-0.0325,-0.03,-0.05,-0.0475,0.0775,0.09, SURF_ID='INERT'/
&OBST ID='Cone Shell', XB=-0.0325,-0.03,0.0475,0.05,0.0775,0.09, SURF_ID='INERT'/
&OBST ID='Cone Shell', XB=-0.0325,-0.03,-0.0475,-0.045,0.08,0.09, SURF_ID='INERT'/
&OBST ID='Cone Shell', XB=-0.0325,-0.03,0.045,0.0475,0.08,0.09, SURF_ID='INERT'/
&OBST ID='Cone Shell', XB=-0.0325,-0.03,-0.045,-0.0425,0.085,0.09, SURF_ID='INERT'/
&OBST ID='Cone Shell', XB=-0.0325,-0.03,0.0425,0.045,0.085,0.09, SURF_ID='INERT'/
&OBST ID='Cone Shell', XB=-0.0325,-0.03,-0.0425,-0.04,0.0875,0.09, SURF_ID='INERT'/
&OBST ID='Cone Shell', XB=-0.0325,-0.03,0.04,0.0425,0.0875,0.09, SURF_ID='INERT'/
&OBST ID='Cone Shell', XB=-0.0325,-0.0275,-0.095,-0.0925,0.025,0.0275, SURF_ID='INERT'/
&OBST ID='Cone Shell', XB=-0.0325,-0.0275,0.0925,0.095,0.025,0.0275, SURF_ID='INERT'/
&OBST ID='Cone Shell', XB=-0.0325,-0.0275,-0.09,-0.0875,0.025,0.035, SURF_ID='INERT'/
&OBST ID='Cone Shell', XB=-0.0325,-0.0275,0.0875,0.09,0.025,0.035, SURF_ID='INERT'/
&OBST ID='Cone Shell', XB=-0.03,-0.0275,-0.085,-0.0825,0.0275,0.0425, SURF_ID='INERT'/
&OBST ID='Cone Shell', XB=-0.03,-0.0275,0.0825,0.085,0.0275,0.0425, SURF_ID='INERT'/
&OBST ID='Cone Shell', XB=-0.03,-0.0275,-0.0825,-0.08,0.03,0.0475, SURF_ID='INERT'/
&OBST ID='Cone Shell', XB=-0.03,-0.0275,0.08,0.0825,0.03,0.0475, SURF_ID='INERT'/
&OBST ID='Cone Shell', XB=-0.03,-0.0275,-0.08,-0.0775,0.035,0.0525, SURF_ID='INERT'/
&OBST ID='Cone Shell', XB=-0.03,-0.0275,0.0775,0.08,0.035,0.0525, SURF_ID='INERT'/
&OBST ID='Cone Shell', XB=-0.03,-0.0275,-0.0775,-0.075,0.04,0.055, SURF_ID='INERT'/
&OBST ID='Cone Shell', XB=-0.03,-0.0275,0.075,0.0775,0.04,0.055, SURF_ID='INERT'/
&OBST ID='Cone Shell', XB=-0.03,-0.0275,-0.075,-0.0725,0.0425,0.06, SURF_ID='INERT'/
&OBST ID='Cone Shell', XB=-0.03,-0.0275,0.0725,0.075,0.0425,0.06, SURF_ID='INERT'/
&OBST ID='Cone Shell', XB=-0.03,-0.0275,-0.0725,-0.07,0.0475,0.0625, SURF_ID='INERT'/
&OBST ID='Cone Shell', XB=-0.03,-0.0275,0.07,0.0725,0.0475,0.0625, SURF_ID='INERT'/
&OBST ID='Cone Shell', XB=-0.03,-0.0275,-0.07,-0.0675,0.05,0.0675, SURF_ID='INERT'/
&OBST ID='Cone Shell', XB=-0.03,-0.0275,0.0675,0.07,0.05,0.0675, SURF_ID='INERT'/
&OBST ID='Cone Shell', XB=-0.03,-0.0275,-0.0675,-0.065,0.055,0.07, SURF_ID='INERT'/
&OBST ID='Cone Shell', XB=-0.03,-0.0275,0.065,0.0675,0.055,0.07, SURF_ID='INERT'/
&OBST ID='Cone Shell', XB=-0.03,-0.0275,-0.065,-0.0625,0.0575,0.075, SURF_ID='INERT'/
&OBST ID='Cone Shell', XB=-0.03,-0.0275,0.0625,0.065,0.0575,0.075, SURF_ID='INERT'/
&OBST ID='Cone Shell', XB=-0.03,-0.0275,-0.0625,-0.06,0.0625,0.0775, SURF_ID='INERT'/
&OBST ID='Cone Shell', XB=-0.03,-0.0275,0.06,0.0625,0.0625,0.0775, SURF_ID='INERT'/
&OBST ID='Cone Shell', XB=-0.03,-0.0275,-0.06,-0.0575,0.065,0.0825, SURF_ID='INERT'/
&OBST ID='Cone Shell', XB=-0.03,-0.0275,0.0575,0.06,0.065,0.0825, SURF_ID='INERT'/
&OBST ID='Cone Shell', XB=-0.03,-0.0275,-0.0575,-0.055,0.0675,0.085, SURF_ID='INERT'/
&OBST ID='Cone Shell', XB=-0.03,-0.0275,0.055,0.0575,0.0675,0.085, SURF_ID='INERT'/
&OBST ID='Cone Shell', XB=-0.03,-0.0275,-0.055,-0.0525,0.0725,0.0875, SURF_ID='INERT'/
&OBST ID='Cone Shell', XB=-0.03,-0.0275,0.0525,0.055,0.0725,0.0875, SURF_ID='INERT'/
&OBST ID='Cone Shell', XB=-0.03,-0.0275,-0.0525,-0.05,0.075,0.09, SURF_ID='INERT'/
&OBST ID='Cone Shell', XB=-0.03,-0.0275,0.05,0.0525,0.075,0.09, SURF_ID='INERT'/
&OBST ID='Cone Shell', XB=-0.03,-0.0275,-0.05,-0.0475,0.08,0.09, SURF_ID='INERT'/
&OBST ID='Cone Shell', XB=-0.03,-0.0275,0.0475,0.05,0.08,0.09, SURF_ID='INERT'/
&OBST ID='Cone Shell', XB=-0.03,-0.0275,-0.0475,-0.045,0.0825,0.09, SURF_ID='INERT'/
&OBST ID='Cone Shell', XB=-0.03,-0.0275,0.045,0.0475,0.0825,0.09, SURF_ID='INERT'/
&OBST ID='Cone Shell', XB=-0.03,-0.025,-0.0925,-0.09,0.025,0.0325, SURF_ID='INERT'/
&OBST ID='Cone Shell', XB=-0.03,-0.025,0.09,0.0925,0.025,0.0325, SURF_ID='INERT'/
&OBST ID='Cone Shell', XB=-0.03,-0.025,-0.0875,-0.085,0.025,0.04, SURF_ID='INERT'/
&OBST ID='Cone Shell', XB=-0.03,-0.025,0.085,0.0875,0.025,0.04, SURF_ID='INERT'/
&OBST ID='Cone Shell', XB=-0.03,-0.025,-0.045,-0.0425,0.0875,0.09, SURF_ID='INERT'/
&OBST ID='Cone Shell', XB=-0.03,-0.025,0.0425,0.045,0.0875,0.09, SURF_ID='INERT'/
&OBST ID='Cone Shell', XB=-0.0275,-0.025,-0.085,-0.0825,0.0275,0.045, SURF_ID='INERT'/
&OBST ID='Cone Shell', XB=-0.0275,-0.025,0.0825,0.085,0.0275,0.045, SURF_ID='INERT'/
&OBST ID='Cone Shell', XB=-0.0275,-0.025,-0.0825,-0.08,0.0325,0.0475, SURF_ID='INERT'/
&OBST ID='Cone Shell', XB=-0.0275,-0.025,0.08,0.0825,0.0325,0.0475, SURF_ID='INERT'/
&OBST ID='Cone Shell', XB=-0.0275,-0.025,-0.08,-0.0775,0.0375,0.0525, SURF_ID='INERT'/
&OBST ID='Cone Shell', XB=-0.0275,-0.025,0.0775,0.08,0.0375,0.0525, SURF_ID='INERT'/
&OBST ID='Cone Shell', XB=-0.0275,-0.025,-0.0775,-0.075,0.04,0.0575, SURF_ID='INERT'/
&OBST ID='Cone Shell', XB=-0.0275,-0.025,0.075,0.0775,0.04,0.0575, SURF_ID='INERT'/
&OBST ID='Cone Shell', XB=-0.0275,-0.025,-0.075,-0.0725,0.045,0.06, SURF_ID='INERT'/
&OBST ID='Cone Shell', XB=-0.0275,-0.025,0.0725,0.075,0.045,0.06, SURF_ID='INERT'/
&OBST ID='Cone Shell', XB=-0.0275,-0.025,-0.0725,-0.07,0.0475,0.065, SURF_ID='INERT'/
&OBST ID='Cone Shell', XB=-0.0275,-0.025,0.07,0.0725,0.0475,0.065, SURF_ID='INERT'/
&OBST ID='Cone Shell', XB=-0.0275,-0.025,-0.07,-0.0675,0.0525,0.0675, SURF_ID='INERT'/
&OBST ID='Cone Shell', XB=-0.0275,-0.025,0.0675,0.07,0.0525,0.0675, SURF_ID='INERT'/
&OBST ID='Cone Shell', XB=-0.0275,-0.025,-0.0675,-0.065,0.055,0.0725, SURF_ID='INERT'/
&OBST ID='Cone Shell', XB=-0.0275,-0.025,0.065,0.0675,0.055,0.0725, SURF_ID='INERT'/
&OBST ID='Cone Shell', XB=-0.0275,-0.025,-0.065,-0.0625,0.06,0.075, SURF_ID='INERT'/
&OBST ID='Cone Shell', XB=-0.0275,-0.025,0.0625,0.065,0.06,0.075, SURF_ID='INERT'/
&OBST ID='Cone Shell', XB=-0.0275,-0.025,-0.0625,-0.06,0.0625,0.08, SURF_ID='INERT'/
&OBST ID='Cone Shell', XB=-0.0275,-0.025,0.06,0.0625,0.0625,0.08, SURF_ID='INERT'/
&OBST ID='Cone Shell', XB=-0.0275,-0.025,-0.06,-0.0575,0.0675,0.0825, SURF_ID='INERT'/
&OBST ID='Cone Shell', XB=-0.0275,-0.025,0.0575,0.06,0.0675,0.0825, SURF_ID='INERT'/
&OBST ID='Cone Shell', XB=-0.0275,-0.025,-0.0575,-0.055,0.07,0.0875, SURF_ID='INERT'/
&OBST ID='Cone Shell', XB=-0.0275,-0.025,0.055,0.0575,0.07,0.0875, SURF_ID='INERT'/
&OBST ID='Cone Shell', XB=-0.0275,-0.025,-0.0525,-0.05,0.0775,0.09, SURF_ID='INERT'/
&OBST ID='Cone Shell', XB=-0.0275,-0.025,0.05,0.0525,0.0775,0.09, SURF_ID='INERT'/
&OBST ID='Cone Shell', XB=-0.0275,-0.025,-0.0475,-0.045,0.085,0.09, SURF_ID='INERT'/
&OBST ID='Cone Shell', XB=-0.0275,-0.025,0.045,0.0475,0.085,0.09, SURF_ID='INERT'/
&OBST ID='Cone Shell', XB=-0.0275,-0.0225,-0.095,-0.0925,0.025,0.03, SURF_ID='INERT'/
&OBST ID='Cone Shell', XB=-0.0275,-0.0225,0.0925,0.095,0.025,0.03, SURF_ID='INERT'/
&OBST ID='Cone Shell', XB=-0.0275,-0.0225,-0.09,-0.0875,0.025,0.0375, SURF_ID='INERT'/
&OBST ID='Cone Shell', XB=-0.0275,-0.0225,0.0875,0.09,0.025,0.0375, SURF_ID='INERT'/
&OBST ID='Cone Shell', XB=-0.0275,-0.0225,-0.055,-0.0525,0.075,0.09, SURF_ID='INERT'/
&OBST ID='Cone Shell', XB=-0.0275,-0.0225,0.0525,0.055,0.075,0.09, SURF_ID='INERT'/
&OBST ID='Cone Shell', XB=-0.0275,-0.0225,-0.05,-0.0475,0.0825,0.09, SURF_ID='INERT'/
&OBST ID='Cone Shell', XB=-0.0275,-0.0225,0.0475,0.05,0.0825,0.09, SURF_ID='INERT'/
&OBST ID='Cone Shell', XB=-0.025,-0.0225,-0.0875,-0.085,0.025,0.0425, SURF_ID='INERT'/
&OBST ID='Cone Shell', XB=-0.025,-0.0225,0.085,0.0875,0.025,0.0425, SURF_ID='INERT'/
&OBST ID='Cone Shell', XB=-0.025,-0.0225,-0.085,-0.0825,0.03,0.045, SURF_ID='INERT'/
&OBST ID='Cone Shell', XB=-0.025,-0.0225,0.0825,0.085,0.03,0.045, SURF_ID='INERT'/
&OBST ID='Cone Shell', XB=-0.025,-0.0225,-0.0825,-0.08,0.035,0.05, SURF_ID='INERT'/
&OBST ID='Cone Shell', XB=-0.025,-0.0225,0.08,0.0825,0.035,0.05, SURF_ID='INERT'/
&OBST ID='Cone Shell', XB=-0.025,-0.0225,-0.08,-0.0775,0.0375,0.055, SURF_ID='INERT'/
&OBST ID='Cone Shell', XB=-0.025,-0.0225,0.0775,0.08,0.0375,0.055, SURF_ID='INERT'/
&OBST ID='Cone Shell', XB=-0.025,-0.0225,-0.0775,-0.075,0.0425,0.0575, SURF_ID='INERT'/
&OBST ID='Cone Shell', XB=-0.025,-0.0225,0.075,0.0775,0.0425,0.0575, SURF_ID='INERT'/
&OBST ID='Cone Shell', XB=-0.025,-0.0225,-0.075,-0.0725,0.045,0.0625, SURF_ID='INERT'/
&OBST ID='Cone Shell', XB=-0.025,-0.0225,0.0725,0.075,0.045,0.0625, SURF_ID='INERT'/
&OBST ID='Cone Shell', XB=-0.025,-0.0225,-0.0725,-0.07,0.05,0.065, SURF_ID='INERT'/
&OBST ID='Cone Shell', XB=-0.025,-0.0225,0.07,0.0725,0.05,0.065, SURF_ID='INERT'/
&OBST ID='Cone Shell', XB=-0.025,-0.0225,-0.07,-0.0675,0.0525,0.07, SURF_ID='INERT'/
&OBST ID='Cone Shell', XB=-0.025,-0.0225,0.0675,0.07,0.0525,0.07, SURF_ID='INERT'/
&OBST ID='Cone Shell', XB=-0.025,-0.0225,-0.0675,-0.065,0.0575,0.0725, SURF_ID='INERT'/
&OBST ID='Cone Shell', XB=-0.025,-0.0225,0.065,0.0675,0.0575,0.0725, SURF_ID='INERT'/
&OBST ID='Cone Shell', XB=-0.025,-0.0225,-0.065,-0.0625,0.06,0.0775, SURF_ID='INERT'/
&OBST ID='Cone Shell', XB=-0.025,-0.0225,0.0625,0.065,0.06,0.0775, SURF_ID='INERT'/
&OBST ID='Cone Shell', XB=-0.025,-0.0225,-0.0625,-0.06,0.065,0.08, SURF_ID='INERT'/
&OBST ID='Cone Shell', XB=-0.025,-0.0225,0.06,0.0625,0.065,0.08, SURF_ID='INERT'/
&OBST ID='Cone Shell', XB=-0.025,-0.0225,-0.06,-0.0575,0.0675,0.085, SURF_ID='INERT'/
&OBST ID='Cone Shell', XB=-0.025,-0.0225,0.0575,0.06,0.0675,0.085, SURF_ID='INERT'/
&OBST ID='Cone Shell', XB=-0.025,-0.0225,-0.0575,-0.055,0.0725,0.0875, SURF_ID='INERT'/
&OBST ID='Cone Shell', XB=-0.025,-0.0225,0.055,0.0575,0.0725,0.0875, SURF_ID='INERT'/
&OBST ID='Cone Shell', XB=-0.025,-0.02,-0.0525,-0.05,0.08,0.09, SURF_ID='INERT'/
&OBST ID='Cone Shell', XB=-0.025,-0.02,0.05,0.0525,0.08,0.09, SURF_ID='INERT'/
&OBST ID='Cone Shell', XB=-0.025,-0.02,-0.0475,-0.045,0.0875,0.09, SURF_ID='INERT'/
&OBST ID='Cone Shell', XB=-0.025,-0.02,0.045,0.0475,0.0875,0.09, SURF_ID='INERT'/
&OBST ID='Cone Shell', XB=-0.025,-0.0175,-0.0975,-0.095,0.025,0.0275, SURF_ID='INERT'/
&OBST ID='Cone Shell', XB=-0.025,-0.0175,0.095,0.0975,0.025,0.0275, SURF_ID='INERT'/
&OBST ID='Cone Shell', XB=-0.025,-0.0175,-0.0925,-0.09,0.025,0.035, SURF_ID='INERT'/
&OBST ID='Cone Shell', XB=-0.025,-0.0175,0.09,0.0925,0.025,0.035, SURF_ID='INERT'/
&OBST ID='Cone Shell', XB=-0.0225,-0.02,-0.0875,-0.085,0.0275,0.0425, SURF_ID='INERT'/
&OBST ID='Cone Shell', XB=-0.0225,-0.02,0.085,0.0875,0.0275,0.0425, SURF_ID='INERT'/
&OBST ID='Cone Shell', XB=-0.0225,-0.02,-0.085,-0.0825,0.03,0.0475, SURF_ID='INERT'/
&OBST ID='Cone Shell', XB=-0.0225,-0.02,0.0825,0.085,0.03,0.0475, SURF_ID='INERT'/
&OBST ID='Cone Shell', XB=-0.0225,-0.02,-0.075,-0.0725,0.0475,0.0625, SURF_ID='INERT'/
&OBST ID='Cone Shell', XB=-0.0225,-0.02,0.0725,0.075,0.0475,0.0625, SURF_ID='INERT'/
&OBST ID='Cone Shell', XB=-0.0225,-0.02,-0.0725,-0.07,0.05,0.0675, SURF_ID='INERT'/
&OBST ID='Cone Shell', XB=-0.0225,-0.02,0.07,0.0725,0.05,0.0675, SURF_ID='INERT'/
&OBST ID='Cone Shell', XB=-0.0225,-0.02,-0.07,-0.0675,0.055,0.07, SURF_ID='INERT'/
&OBST ID='Cone Shell', XB=-0.0225,-0.02,0.0675,0.07,0.055,0.07, SURF_ID='INERT'/
&OBST ID='Cone Shell', XB=-0.0225,-0.02,-0.0675,-0.065,0.0575,0.075, SURF_ID='INERT'/
&OBST ID='Cone Shell', XB=-0.0225,-0.02,0.065,0.0675,0.0575,0.075, SURF_ID='INERT'/
&OBST ID='Cone Shell', XB=-0.0225,-0.02,-0.065,-0.0625,0.0625,0.0775, SURF_ID='INERT'/
&OBST ID='Cone Shell', XB=-0.0225,-0.02,0.0625,0.065,0.0625,0.0775, SURF_ID='INERT'/
&OBST ID='Cone Shell', XB=-0.0225,-0.02,-0.0625,-0.06,0.065,0.0825, SURF_ID='INERT'/
&OBST ID='Cone Shell', XB=-0.0225,-0.02,0.06,0.0625,0.065,0.0825, SURF_ID='INERT'/
&OBST ID='Cone Shell', XB=-0.0225,-0.02,-0.06,-0.0575,0.07,0.085, SURF_ID='INERT'/
&OBST ID='Cone Shell', XB=-0.0225,-0.02,0.0575,0.06,0.07,0.085, SURF_ID='INERT'/
&OBST ID='Cone Shell', XB=-0.0225,-0.02,-0.0575,-0.055,0.0725,0.09, SURF_ID='INERT'/
&OBST ID='Cone Shell', XB=-0.0225,-0.02,0.055,0.0575,0.0725,0.09, SURF_ID='INERT'/
&OBST ID='Cone Shell', XB=-0.0225,-0.02,-0.055,-0.0525,0.0775,0.09, SURF_ID='INERT'/
&OBST ID='Cone Shell', XB=-0.0225,-0.02,0.0525,0.055,0.0775,0.09, SURF_ID='INERT'/
&OBST ID='Cone Shell', XB=-0.0225,-0.02,-0.05,-0.0475,0.085,0.09, SURF_ID='INERT'/
&OBST ID='Cone Shell', XB=-0.0225,-0.02,0.0475,0.05,0.085,0.09, SURF_ID='INERT'/
&OBST ID='Cone Shell', XB=-0.0225,-0.0175,-0.0825,-0.08,0.035,0.0525, SURF_ID='INERT'/
&OBST ID='Cone Shell', XB=-0.0225,-0.0175,0.08,0.0825,0.035,0.0525, SURF_ID='INERT'/
&OBST ID='Cone Shell', XB=-0.0225,-0.0175,-0.08,-0.0775,0.04,0.055, SURF_ID='INERT'/
&OBST ID='Cone Shell', XB=-0.0225,-0.0175,0.0775,0.08,0.04,0.055, SURF_ID='INERT'/
&OBST ID='Cone Shell', XB=-0.0225,-0.0175,-0.0775,-0.075,0.0425,0.06, SURF_ID='INERT'/
&OBST ID='Cone Shell', XB=-0.0225,-0.0175,0.075,0.0775,0.0425,0.06, SURF_ID='INERT'/
&OBST ID='Cone Shell', XB=-0.0225,-0.015,-0.09,-0.0875,0.025,0.04, SURF_ID='INERT'/
&OBST ID='Cone Shell', XB=-0.0225,-0.015,0.0875,0.09,0.025,0.04, SURF_ID='INERT'/
&OBST ID='Cone Shell', XB=-0.0225,-0.0125,-0.095,-0.0925,0.025,0.0325, SURF_ID='INERT'/
&OBST ID='Cone Shell', XB=-0.0225,-0.0125,0.0925,0.095,0.025,0.0325, SURF_ID='INERT'/
&OBST ID='Cone Shell', XB=-0.02,-0.0175,-0.085,-0.0825,0.0325,0.0475, SURF_ID='INERT'/
&OBST ID='Cone Shell', XB=-0.02,-0.0175,0.0825,0.085,0.0325,0.0475, SURF_ID='INERT'/
&OBST ID='Cone Shell', XB=-0.02,-0.0175,-0.0725,-0.07,0.0525,0.0675, SURF_ID='INERT'/
&OBST ID='Cone Shell', XB=-0.02,-0.0175,0.07,0.0725,0.0525,0.0675, SURF_ID='INERT'/
&OBST ID='Cone Shell', XB=-0.02,-0.0175,-0.07,-0.0675,0.055,0.0725, SURF_ID='INERT'/
&OBST ID='Cone Shell', XB=-0.02,-0.0175,0.0675,0.07,0.055,0.0725, SURF_ID='INERT'/
&OBST ID='Cone Shell', XB=-0.02,-0.0175,-0.0675,-0.065,0.06,0.075, SURF_ID='INERT'/
&OBST ID='Cone Shell', XB=-0.02,-0.0175,0.065,0.0675,0.06,0.075, SURF_ID='INERT'/
&OBST ID='Cone Shell', XB=-0.02,-0.0175,-0.065,-0.0625,0.0625,0.08, SURF_ID='INERT'/
&OBST ID='Cone Shell', XB=-0.02,-0.0175,0.0625,0.065,0.0625,0.08, SURF_ID='INERT'/
&OBST ID='Cone Shell', XB=-0.02,-0.0175,-0.0625,-0.06,0.0675,0.0825, SURF_ID='INERT'/
&OBST ID='Cone Shell', XB=-0.02,-0.0175,0.06,0.0625,0.0675,0.0825, SURF_ID='INERT'/
&OBST ID='Cone Shell', XB=-0.02,-0.0175,-0.06,-0.0575,0.07,0.0875, SURF_ID='INERT'/
&OBST ID='Cone Shell', XB=-0.02,-0.0175,0.0575,0.06,0.07,0.0875, SURF_ID='INERT'/
&OBST ID='Cone Shell', XB=-0.02,-0.0175,-0.0525,-0.05,0.0825,0.09, SURF_ID='INERT'/
&OBST ID='Cone Shell', XB=-0.02,-0.0175,0.05,0.0525,0.0825,0.09, SURF_ID='INERT'/
&OBST ID='Cone Shell', XB=-0.02,-0.015,-0.0875,-0.085,0.0275,0.045, SURF_ID='INERT'/
&OBST ID='Cone Shell', XB=-0.02,-0.015,0.085,0.0875,0.0275,0.045, SURF_ID='INERT'/
&OBST ID='Cone Shell', XB=-0.02,-0.015,-0.075,-0.0725,0.0475,0.065, SURF_ID='INERT'/
&OBST ID='Cone Shell', XB=-0.02,-0.015,0.0725,0.075,0.0475,0.065, SURF_ID='INERT'/
&OBST ID='Cone Shell', XB=-0.02,-0.015,-0.0575,-0.055,0.075,0.09, SURF_ID='INERT'/
&OBST ID='Cone Shell', XB=-0.02,-0.015,0.055,0.0575,0.075,0.09, SURF_ID='INERT'/
&OBST ID='Cone Shell', XB=-0.02,-0.015,-0.05,-0.0475,0.0875,0.09, SURF_ID='INERT'/
&OBST ID='Cone Shell', XB=-0.02,-0.015,0.0475,0.05,0.0875,0.09, SURF_ID='INERT'/
&OBST ID='Cone Shell', XB=-0.02,-0.0125,-0.055,-0.0525,0.08,0.09, SURF_ID='INERT'/
&OBST ID='Cone Shell', XB=-0.02,-0.0125,0.0525,0.055,0.08,0.09, SURF_ID='INERT'/
&OBST ID='Cone Shell', XB=-0.0175,-0.015,-0.08,-0.0775,0.04,0.0575, SURF_ID='INERT'/
&OBST ID='Cone Shell', XB=-0.0175,-0.015,0.0775,0.08,0.04,0.0575, SURF_ID='INERT'/
&OBST ID='Cone Shell', XB=-0.0175,-0.015,-0.0775,-0.075,0.045,0.06, SURF_ID='INERT'/
&OBST ID='Cone Shell', XB=-0.0175,-0.015,0.075,0.0775,0.045,0.06, SURF_ID='INERT'/
&OBST ID='Cone Shell', XB=-0.0175,-0.015,-0.0675,-0.065,0.06,0.0775, SURF_ID='INERT'/
&OBST ID='Cone Shell', XB=-0.0175,-0.015,0.065,0.0675,0.06,0.0775, SURF_ID='INERT'/
&OBST ID='Cone Shell', XB=-0.0175,-0.015,-0.065,-0.0625,0.065,0.08, SURF_ID='INERT'/
&OBST ID='Cone Shell', XB=-0.0175,-0.015,0.0625,0.065,0.065,0.08, SURF_ID='INERT'/
&OBST ID='Cone Shell', XB=-0.0175,-0.015,-0.0625,-0.06,0.0675,0.085, SURF_ID='INERT'/
&OBST ID='Cone Shell', XB=-0.0175,-0.015,0.06,0.0625,0.0675,0.085, SURF_ID='INERT'/
&OBST ID='Cone Shell', XB=-0.0175,-0.015,-0.06,-0.0575,0.0725,0.0875, SURF_ID='INERT'/
&OBST ID='Cone Shell', XB=-0.0175,-0.015,0.0575,0.06,0.0725,0.0875, SURF_ID='INERT'/
&OBST ID='Cone Shell', XB=-0.0175,-0.0125,-0.085,-0.0825,0.0325,0.05, SURF_ID='INERT'/
&OBST ID='Cone Shell', XB=-0.0175,-0.0125,0.0825,0.085,0.0325,0.05, SURF_ID='INERT'/
&OBST ID='Cone Shell', XB=-0.0175,-0.0125,-0.0825,-0.08,0.0375,0.0525, SURF_ID='INERT'/
&OBST ID='Cone Shell', XB=-0.0175,-0.0125,0.08,0.0825,0.0375,0.0525, SURF_ID='INERT'/
&OBST ID='Cone Shell', XB=-0.0175,-0.0125,-0.0725,-0.07,0.0525,0.07, SURF_ID='INERT'/
&OBST ID='Cone Shell', XB=-0.0175,-0.0125,0.07,0.0725,0.0525,0.07, SURF_ID='INERT'/
&OBST ID='Cone Shell', XB=-0.0175,-0.0125,-0.07,-0.0675,0.0575,0.0725, SURF_ID='INERT'/
&OBST ID='Cone Shell', XB=-0.0175,-0.0125,0.0675,0.07,0.0575,0.0725, SURF_ID='INERT'/
&OBST ID='Cone Shell', XB=-0.0175,-1.0E-2,-0.0525,-0.05,0.085,0.09, SURF_ID='INERT'/
&OBST ID='Cone Shell', XB=-0.0175,-1.0E-2,0.05,0.0525,0.085,0.09, SURF_ID='INERT'/
&OBST ID='Cone Shell', XB=-0.0175,-7.5E-3,-0.0925,-0.09,0.025,0.0375, SURF_ID='INERT'/
&OBST ID='Cone Shell', XB=-0.0175,-7.5E-3,0.09,0.0925,0.025,0.0375, SURF_ID='INERT'/
&OBST ID='Cone Shell', XB=-0.0175,0.0175,-0.0975,-0.095,0.025,0.03, SURF_ID='INERT'/
&OBST ID='Cone Shell', XB=-0.0175,0.0175,0.095,0.0975,0.025,0.03, SURF_ID='INERT'/
&OBST ID='Cone Shell', XB=-0.015,-0.0125,-0.075,-0.0725,0.05,0.065, SURF_ID='INERT'/
&OBST ID='Cone Shell', XB=-0.015,-0.0125,0.0725,0.075,0.05,0.065, SURF_ID='INERT'/
&OBST ID='Cone Shell', XB=-0.015,-0.0125,-0.0625,-0.06,0.07,0.085, SURF_ID='INERT'/
&OBST ID='Cone Shell', XB=-0.015,-0.0125,0.06,0.0625,0.07,0.085, SURF_ID='INERT'/
&OBST ID='Cone Shell', XB=-0.015,-0.0125,-0.06,-0.0575,0.0725,0.09, SURF_ID='INERT'/
&OBST ID='Cone Shell', XB=-0.015,-0.0125,0.0575,0.06,0.0725,0.09, SURF_ID='INERT'/
&OBST ID='Cone Shell', XB=-0.015,-1.0E-2,-0.09,-0.0875,0.025,0.0425, SURF_ID='INERT'/
&OBST ID='Cone Shell', XB=-0.015,-1.0E-2,0.0875,0.09,0.025,0.0425, SURF_ID='INERT'/
&OBST ID='Cone Shell', XB=-0.015,-1.0E-2,-0.0875,-0.085,0.03,0.045, SURF_ID='INERT'/
&OBST ID='Cone Shell', XB=-0.015,-1.0E-2,0.085,0.0875,0.03,0.045, SURF_ID='INERT'/
&OBST ID='Cone Shell', XB=-0.015,-1.0E-2,-0.0775,-0.075,0.045,0.0625, SURF_ID='INERT'/
&OBST ID='Cone Shell', XB=-0.015,-1.0E-2,0.075,0.0775,0.045,0.0625, SURF_ID='INERT'/
&OBST ID='Cone Shell', XB=-0.015,-1.0E-2,-0.0675,-0.065,0.0625,0.0775, SURF_ID='INERT'/
&OBST ID='Cone Shell', XB=-0.015,-1.0E-2,0.065,0.0675,0.0625,0.0775, SURF_ID='INERT'/
&OBST ID='Cone Shell', XB=-0.015,-1.0E-2,-0.065,-0.0625,0.065,0.0825, SURF_ID='INERT'/
&OBST ID='Cone Shell', XB=-0.015,-1.0E-2,0.0625,0.065,0.065,0.0825, SURF_ID='INERT'/
&OBST ID='Cone Shell', XB=-0.015,-1.0E-2,-0.0575,-0.055,0.0775,0.09, SURF_ID='INERT'/
&OBST ID='Cone Shell', XB=-0.015,-1.0E-2,0.055,0.0575,0.0775,0.09, SURF_ID='INERT'/
&OBST ID='Cone Shell', XB=-0.015,-7.5E-3,-0.08,-0.0775,0.0425,0.0575, SURF_ID='INERT'/
&OBST ID='Cone Shell', XB=-0.015,-7.5E-3,0.0775,0.08,0.0425,0.0575, SURF_ID='INERT'/
&OBST ID='Cone Shell', XB=-0.0125,-7.5E-3,-0.0825,-0.08,0.0375,0.055, SURF_ID='INERT'/
&OBST ID='Cone Shell', XB=-0.0125,-7.5E-3,0.08,0.0825,0.0375,0.055, SURF_ID='INERT'/
&OBST ID='Cone Shell', XB=-0.0125,-7.5E-3,-0.0725,-0.07,0.055,0.07, SURF_ID='INERT'/
&OBST ID='Cone Shell', XB=-0.0125,-7.5E-3,0.07,0.0725,0.055,0.07, SURF_ID='INERT'/
&OBST ID='Cone Shell', XB=-0.0125,-7.5E-3,-0.07,-0.0675,0.0575,0.075, SURF_ID='INERT'/
&OBST ID='Cone Shell', XB=-0.0125,-7.5E-3,0.0675,0.07,0.0575,0.075, SURF_ID='INERT'/
&OBST ID='Cone Shell', XB=-0.0125,-5.0E-3,-0.085,-0.0825,0.035,0.05, SURF_ID='INERT'/
&OBST ID='Cone Shell', XB=-0.0125,-5.0E-3,0.0825,0.085,0.035,0.05, SURF_ID='INERT'/
&OBST ID='Cone Shell', XB=-0.0125,-5.0E-3,-0.075,-0.0725,0.05,0.0675, SURF_ID='INERT'/
&OBST ID='Cone Shell', XB=-0.0125,-5.0E-3,0.0725,0.075,0.05,0.0675, SURF_ID='INERT'/
&OBST ID='Cone Shell', XB=-0.0125,-5.0E-3,-0.0625,-0.06,0.07,0.0875, SURF_ID='INERT'/
&OBST ID='Cone Shell', XB=-0.0125,-5.0E-3,0.06,0.0625,0.07,0.0875, SURF_ID='INERT'/
&OBST ID='Cone Shell', XB=-0.0125,-2.5E-3,-0.055,-0.0525,0.0825,0.09, SURF_ID='INERT'/
&OBST ID='Cone Shell', XB=-0.0125,-2.5E-3,0.0525,0.055,0.0825,0.09, SURF_ID='INERT'/
&OBST ID='Cone Shell', XB=-0.0125,0.0125,-0.095,-0.0925,0.025,0.035, SURF_ID='INERT'/
&OBST ID='Cone Shell', XB=-0.0125,0.0125,0.0925,0.095,0.025,0.035, SURF_ID='INERT'/
&OBST ID='Cone Shell', XB=-0.0125,0.0125,-0.06,-0.0575,0.075,0.09, SURF_ID='INERT'/
&OBST ID='Cone Shell', XB=-0.0125,0.0125,0.0575,0.06,0.075,0.09, SURF_ID='INERT'/
&OBST ID='Cone Shell', XB=-1.0E-2,-5.0E-3,-0.065,-0.0625,0.0675,0.0825, SURF_ID='INERT'/
&OBST ID='Cone Shell', XB=-1.0E-2,-5.0E-3,0.0625,0.065,0.0675,0.0825, SURF_ID='INERT'/
&OBST ID='Cone Shell', XB=-1.0E-2,0.01,-0.1,-0.0975,0.025,0.0275, SURF_ID='INERT'/
&OBST ID='Cone Shell', XB=-1.0E-2,0.01,0.0975,0.1,0.025,0.0275, SURF_ID='INERT'/
&OBST ID='Cone Shell', XB=-1.0E-2,0.01,-0.09,-0.0875,0.0275,0.0425, SURF_ID='INERT'/
&OBST ID='Cone Shell', XB=-1.0E-2,0.01,0.0875,0.09,0.0275,0.0425, SURF_ID='INERT'/
&OBST ID='Cone Shell', XB=-1.0E-2,0.01,-0.0875,-0.085,0.03,0.0475, SURF_ID='INERT'/
&OBST ID='Cone Shell', XB=-1.0E-2,0.01,0.085,0.0875,0.03,0.0475, SURF_ID='INERT'/
&OBST ID='Cone Shell', XB=-1.0E-2,0.01,-0.0775,-0.075,0.0475,0.0625, SURF_ID='INERT'/
&OBST ID='Cone Shell', XB=-1.0E-2,0.01,0.075,0.0775,0.0475,0.0625, SURF_ID='INERT'/
&OBST ID='Cone Shell', XB=-1.0E-2,0.01,-0.0675,-0.065,0.0625,0.08, SURF_ID='INERT'/
&OBST ID='Cone Shell', XB=-1.0E-2,0.01,0.065,0.0675,0.0625,0.08, SURF_ID='INERT'/
&OBST ID='Cone Shell', XB=-1.0E-2,0.01,-0.0575,-0.055,0.08,0.09, SURF_ID='INERT'/
&OBST ID='Cone Shell', XB=-1.0E-2,0.01,0.055,0.0575,0.08,0.09, SURF_ID='INERT'/
&OBST ID='Cone Shell', XB=-1.0E-2,0.01,-0.0525,-0.05,0.0875,0.09, SURF_ID='INERT'/
&OBST ID='Cone Shell', XB=-1.0E-2,0.01,0.05,0.0525,0.0875,0.09, SURF_ID='INERT'/
&OBST ID='Cone Shell', XB=-7.5E-3,7.5E-3,-0.0925,-0.09,0.025,0.04, SURF_ID='INERT'/
&OBST ID='Cone Shell', XB=-7.5E-3,7.5E-3,0.09,0.0925,0.025,0.04, SURF_ID='INERT'/
&OBST ID='Cone Shell', XB=-7.5E-3,7.5E-3,-0.0825,-0.08,0.04,0.055, SURF_ID='INERT'/
&OBST ID='Cone Shell', XB=-7.5E-3,7.5E-3,0.08,0.0825,0.04,0.055, SURF_ID='INERT'/
&OBST ID='Cone Shell', XB=-7.5E-3,7.5E-3,-0.08,-0.0775,0.0425,0.06, SURF_ID='INERT'/
&OBST ID='Cone Shell', XB=-7.5E-3,7.5E-3,0.0775,0.08,0.0425,0.06, SURF_ID='INERT'/
&OBST ID='Cone Shell', XB=-7.5E-3,7.5E-3,-0.0725,-0.07,0.055,0.0725, SURF_ID='INERT'/
&OBST ID='Cone Shell', XB=-7.5E-3,7.5E-3,0.07,0.0725,0.055,0.0725, SURF_ID='INERT'/
&OBST ID='Cone Shell', XB=-7.5E-3,7.5E-3,-0.07,-0.0675,0.06,0.075, SURF_ID='INERT'/
&OBST ID='Cone Shell', XB=-7.5E-3,7.5E-3,0.0675,0.07,0.06,0.075, SURF_ID='INERT'/
&OBST ID='Cone Shell', XB=-5.0E-3,5.0E-3,-0.085,-0.0825,0.035,0.0525, SURF_ID='INERT'/
&OBST ID='Cone Shell', XB=-5.0E-3,5.0E-3,0.0825,0.085,0.035,0.0525, SURF_ID='INERT'/
&OBST ID='Cone Shell', XB=-5.0E-3,5.0E-3,-0.075,-0.0725,0.0525,0.0675, SURF_ID='INERT'/
&OBST ID='Cone Shell', XB=-5.0E-3,5.0E-3,0.0725,0.075,0.0525,0.0675, SURF_ID='INERT'/
&OBST ID='Cone Shell', XB=-5.0E-3,5.0E-3,-0.065,-0.0625,0.0675,0.085, SURF_ID='INERT'/
&OBST ID='Cone Shell', XB=-5.0E-3,5.0E-3,0.0625,0.065,0.0675,0.085, SURF_ID='INERT'/
&OBST ID='Cone Shell', XB=-5.0E-3,5.0E-3,-0.0625,-0.06,0.0725,0.0875, SURF_ID='INERT'/
&OBST ID='Cone Shell', XB=-5.0E-3,5.0E-3,0.06,0.0625,0.0725,0.0875, SURF_ID='INERT'/
&OBST ID='Cone Shell', XB=-2.5E-3,2.5E-3,-0.055,-0.0525,0.085,0.09, SURF_ID='INERT'/
&OBST ID='Cone Shell', XB=-2.5E-3,2.5E-3,0.0525,0.055,0.085,0.09, SURF_ID='INERT'/
&OBST ID='Cone Shell', XB=2.5E-3,0.0125,-0.055,-0.0525,0.0825,0.09, SURF_ID='INERT'/
&OBST ID='Cone Shell', XB=2.5E-3,0.0125,0.0525,0.055,0.0825,0.09, SURF_ID='INERT'/
&OBST ID='Cone Shell', XB=5.0E-3,0.01,-0.065,-0.0625,0.0675,0.0825, SURF_ID='INERT'/
&OBST ID='Cone Shell', XB=5.0E-3,0.01,0.0625,0.065,0.0675,0.0825, SURF_ID='INERT'/
&OBST ID='Cone Shell', XB=5.0E-3,0.0125,-0.085,-0.0825,0.035,0.05, SURF_ID='INERT'/
&OBST ID='Cone Shell', XB=5.0E-3,0.0125,0.0825,0.085,0.035,0.05, SURF_ID='INERT'/
&OBST ID='Cone Shell', XB=5.0E-3,0.0125,-0.075,-0.0725,0.05,0.0675, SURF_ID='INERT'/
&OBST ID='Cone Shell', XB=5.0E-3,0.0125,0.0725,0.075,0.05,0.0675, SURF_ID='INERT'/
&OBST ID='Cone Shell', XB=5.0E-3,0.0125,-0.0625,-0.06,0.07,0.0875, SURF_ID='INERT'/
&OBST ID='Cone Shell', XB=5.0E-3,0.0125,0.06,0.0625,0.07,0.0875, SURF_ID='INERT'/
&OBST ID='Cone Shell', XB=7.5E-3,0.0125,-0.0825,-0.08,0.0375,0.055, SURF_ID='INERT'/
&OBST ID='Cone Shell', XB=7.5E-3,0.0125,0.08,0.0825,0.0375,0.055, SURF_ID='INERT'/
&OBST ID='Cone Shell', XB=7.5E-3,0.0125,-0.0725,-0.07,0.055,0.07, SURF_ID='INERT'/
&OBST ID='Cone Shell', XB=7.5E-3,0.0125,0.07,0.0725,0.055,0.07, SURF_ID='INERT'/
&OBST ID='Cone Shell', XB=7.5E-3,0.0125,-0.07,-0.0675,0.0575,0.075, SURF_ID='INERT'/
&OBST ID='Cone Shell', XB=7.5E-3,0.0125,0.0675,0.07,0.0575,0.075, SURF_ID='INERT'/
&OBST ID='Cone Shell', XB=7.5E-3,0.015,-0.08,-0.0775,0.0425,0.0575, SURF_ID='INERT'/
&OBST ID='Cone Shell', XB=7.5E-3,0.015,0.0775,0.08,0.0425,0.0575, SURF_ID='INERT'/
&OBST ID='Cone Shell', XB=7.5E-3,0.0175,-0.0925,-0.09,0.025,0.0375, SURF_ID='INERT'/
&OBST ID='Cone Shell', XB=7.5E-3,0.0175,0.09,0.0925,0.025,0.0375, SURF_ID='INERT'/
&OBST ID='Cone Shell', XB=0.01,0.015,-0.09,-0.0875,0.025,0.0425, SURF_ID='INERT'/
&OBST ID='Cone Shell', XB=0.01,0.015,0.0875,0.09,0.025,0.0425, SURF_ID='INERT'/
&OBST ID='Cone Shell', XB=0.01,0.015,-0.0875,-0.085,0.03,0.045, SURF_ID='INERT'/
&OBST ID='Cone Shell', XB=0.01,0.015,0.085,0.0875,0.03,0.045, SURF_ID='INERT'/
&OBST ID='Cone Shell', XB=0.01,0.015,-0.0775,-0.075,0.045,0.0625, SURF_ID='INERT'/
&OBST ID='Cone Shell', XB=0.01,0.015,0.075,0.0775,0.045,0.0625, SURF_ID='INERT'/
&OBST ID='Cone Shell', XB=0.01,0.015,-0.0675,-0.065,0.0625,0.0775, SURF_ID='INERT'/
&OBST ID='Cone Shell', XB=0.01,0.015,0.065,0.0675,0.0625,0.0775, SURF_ID='INERT'/
&OBST ID='Cone Shell', XB=0.01,0.015,-0.065,-0.0625,0.065,0.0825, SURF_ID='INERT'/
&OBST ID='Cone Shell', XB=0.01,0.015,0.0625,0.065,0.065,0.0825, SURF_ID='INERT'/
&OBST ID='Cone Shell', XB=0.01,0.015,-0.0575,-0.055,0.0775,0.09, SURF_ID='INERT'/
&OBST ID='Cone Shell', XB=0.01,0.015,0.055,0.0575,0.0775,0.09, SURF_ID='INERT'/
&OBST ID='Cone Shell', XB=0.01,0.0175,-0.0525,-0.05,0.085,0.09, SURF_ID='INERT'/
&OBST ID='Cone Shell', XB=0.01,0.0175,0.05,0.0525,0.085,0.09, SURF_ID='INERT'/
&OBST ID='Cone Shell', XB=0.0125,0.015,-0.075,-0.0725,0.05,0.065, SURF_ID='INERT'/
&OBST ID='Cone Shell', XB=0.0125,0.015,0.0725,0.075,0.05,0.065, SURF_ID='INERT'/
&OBST ID='Cone Shell', XB=0.0125,0.015,-0.0625,-0.06,0.07,0.085, SURF_ID='INERT'/
&OBST ID='Cone Shell', XB=0.0125,0.015,0.06,0.0625,0.07,0.085, SURF_ID='INERT'/
&OBST ID='Cone Shell', XB=0.0125,0.015,-0.06,-0.0575,0.0725,0.09, SURF_ID='INERT'/
&OBST ID='Cone Shell', XB=0.0125,0.015,0.0575,0.06,0.0725,0.09, SURF_ID='INERT'/
&OBST ID='Cone Shell', XB=0.0125,0.0175,-0.085,-0.0825,0.0325,0.05, SURF_ID='INERT'/
&OBST ID='Cone Shell', XB=0.0125,0.0175,0.0825,0.085,0.0325,0.05, SURF_ID='INERT'/
&OBST ID='Cone Shell', XB=0.0125,0.0175,-0.0825,-0.08,0.0375,0.0525, SURF_ID='INERT'/
&OBST ID='Cone Shell', XB=0.0125,0.0175,0.08,0.0825,0.0375,0.0525, SURF_ID='INERT'/
&OBST ID='Cone Shell', XB=0.0125,0.0175,-0.0725,-0.07,0.0525,0.07, SURF_ID='INERT'/
&OBST ID='Cone Shell', XB=0.0125,0.0175,0.07,0.0725,0.0525,0.07, SURF_ID='INERT'/
&OBST ID='Cone Shell', XB=0.0125,0.0175,-0.07,-0.0675,0.0575,0.0725, SURF_ID='INERT'/
&OBST ID='Cone Shell', XB=0.0125,0.0175,0.0675,0.07,0.0575,0.0725, SURF_ID='INERT'/
&OBST ID='Cone Shell', XB=0.0125,0.02,-0.055,-0.0525,0.08,0.09, SURF_ID='INERT'/
&OBST ID='Cone Shell', XB=0.0125,0.02,0.0525,0.055,0.08,0.09, SURF_ID='INERT'/
&OBST ID='Cone Shell', XB=0.0125,0.0225,-0.095,-0.0925,0.025,0.0325, SURF_ID='INERT'/
&OBST ID='Cone Shell', XB=0.0125,0.0225,0.0925,0.095,0.025,0.0325, SURF_ID='INERT'/
&OBST ID='Cone Shell', XB=0.015,0.0175,-0.08,-0.0775,0.04,0.0575, SURF_ID='INERT'/
&OBST ID='Cone Shell', XB=0.015,0.0175,0.0775,0.08,0.04,0.0575, SURF_ID='INERT'/
&OBST ID='Cone Shell', XB=0.015,0.0175,-0.0775,-0.075,0.045,0.06, SURF_ID='INERT'/
&OBST ID='Cone Shell', XB=0.015,0.0175,0.075,0.0775,0.045,0.06, SURF_ID='INERT'/
&OBST ID='Cone Shell', XB=0.015,0.0175,-0.0675,-0.065,0.06,0.0775, SURF_ID='INERT'/
&OBST ID='Cone Shell', XB=0.015,0.0175,0.065,0.0675,0.06,0.0775, SURF_ID='INERT'/
&OBST ID='Cone Shell', XB=0.015,0.0175,-0.065,-0.0625,0.065,0.08, SURF_ID='INERT'/
&OBST ID='Cone Shell', XB=0.015,0.0175,0.0625,0.065,0.065,0.08, SURF_ID='INERT'/
&OBST ID='Cone Shell', XB=0.015,0.0175,-0.0625,-0.06,0.0675,0.085, SURF_ID='INERT'/
&OBST ID='Cone Shell', XB=0.015,0.0175,0.06,0.0625,0.0675,0.085, SURF_ID='INERT'/
&OBST ID='Cone Shell', XB=0.015,0.0175,-0.06,-0.0575,0.0725,0.0875, SURF_ID='INERT'/
&OBST ID='Cone Shell', XB=0.015,0.0175,0.0575,0.06,0.0725,0.0875, SURF_ID='INERT'/
&OBST ID='Cone Shell', XB=0.015,0.02,-0.0875,-0.085,0.0275,0.045, SURF_ID='INERT'/
&OBST ID='Cone Shell', XB=0.015,0.02,0.085,0.0875,0.0275,0.045, SURF_ID='INERT'/
&OBST ID='Cone Shell', XB=0.015,0.02,-0.075,-0.0725,0.0475,0.065, SURF_ID='INERT'/
&OBST ID='Cone Shell', XB=0.015,0.02,0.0725,0.075,0.0475,0.065, SURF_ID='INERT'/
&OBST ID='Cone Shell', XB=0.015,0.02,-0.0575,-0.055,0.075,0.09, SURF_ID='INERT'/
&OBST ID='Cone Shell', XB=0.015,0.02,0.055,0.0575,0.075,0.09, SURF_ID='INERT'/
&OBST ID='Cone Shell', XB=0.015,0.02,-0.05,-0.0475,0.0875,0.09, SURF_ID='INERT'/
&OBST ID='Cone Shell', XB=0.015,0.02,0.0475,0.05,0.0875,0.09, SURF_ID='INERT'/
&OBST ID='Cone Shell', XB=0.015,0.0225,-0.09,-0.0875,0.025,0.04, SURF_ID='INERT'/
&OBST ID='Cone Shell', XB=0.015,0.0225,0.0875,0.09,0.025,0.04, SURF_ID='INERT'/
&OBST ID='Cone Shell', XB=0.0175,0.02,-0.085,-0.0825,0.0325,0.0475, SURF_ID='INERT'/
&OBST ID='Cone Shell', XB=0.0175,0.02,0.0825,0.085,0.0325,0.0475, SURF_ID='INERT'/
&OBST ID='Cone Shell', XB=0.0175,0.02,-0.0725,-0.07,0.0525,0.0675, SURF_ID='INERT'/
&OBST ID='Cone Shell', XB=0.0175,0.02,0.07,0.0725,0.0525,0.0675, SURF_ID='INERT'/
&OBST ID='Cone Shell', XB=0.0175,0.02,-0.07,-0.0675,0.055,0.0725, SURF_ID='INERT'/
&OBST ID='Cone Shell', XB=0.0175,0.02,0.0675,0.07,0.055,0.0725, SURF_ID='INERT'/
&OBST ID='Cone Shell', XB=0.0175,0.02,-0.0675,-0.065,0.06,0.075, SURF_ID='INERT'/
&OBST ID='Cone Shell', XB=0.0175,0.02,0.065,0.0675,0.06,0.075, SURF_ID='INERT'/
&OBST ID='Cone Shell', XB=0.0175,0.02,-0.065,-0.0625,0.0625,0.08, SURF_ID='INERT'/
&OBST ID='Cone Shell', XB=0.0175,0.02,0.0625,0.065,0.0625,0.08, SURF_ID='INERT'/
&OBST ID='Cone Shell', XB=0.0175,0.02,-0.0625,-0.06,0.0675,0.0825, SURF_ID='INERT'/
&OBST ID='Cone Shell', XB=0.0175,0.02,0.06,0.0625,0.0675,0.0825, SURF_ID='INERT'/
&OBST ID='Cone Shell', XB=0.0175,0.02,-0.06,-0.0575,0.07,0.0875, SURF_ID='INERT'/
&OBST ID='Cone Shell', XB=0.0175,0.02,0.0575,0.06,0.07,0.0875, SURF_ID='INERT'/
&OBST ID='Cone Shell', XB=0.0175,0.02,-0.0525,-0.05,0.0825,0.09, SURF_ID='INERT'/
&OBST ID='Cone Shell', XB=0.0175,0.02,0.05,0.0525,0.0825,0.09, SURF_ID='INERT'/
&OBST ID='Cone Shell', XB=0.0175,0.0225,-0.0825,-0.08,0.035,0.0525, SURF_ID='INERT'/
&OBST ID='Cone Shell', XB=0.0175,0.0225,0.08,0.0825,0.035,0.0525, SURF_ID='INERT'/
&OBST ID='Cone Shell', XB=0.0175,0.0225,-0.08,-0.0775,0.04,0.055, SURF_ID='INERT'/
&OBST ID='Cone Shell', XB=0.0175,0.0225,0.0775,0.08,0.04,0.055, SURF_ID='INERT'/
&OBST ID='Cone Shell', XB=0.0175,0.0225,-0.0775,-0.075,0.0425,0.06, SURF_ID='INERT'/
&OBST ID='Cone Shell', XB=0.0175,0.0225,0.075,0.0775,0.0425,0.06, SURF_ID='INERT'/
&OBST ID='Cone Shell', XB=0.0175,0.025,-0.0975,-0.095,0.025,0.0275, SURF_ID='INERT'/
&OBST ID='Cone Shell', XB=0.0175,0.025,0.095,0.0975,0.025,0.0275, SURF_ID='INERT'/
&OBST ID='Cone Shell', XB=0.0175,0.025,-0.0925,-0.09,0.025,0.035, SURF_ID='INERT'/
&OBST ID='Cone Shell', XB=0.0175,0.025,0.09,0.0925,0.025,0.035, SURF_ID='INERT'/
&OBST ID='Cone Shell', XB=0.02,0.0225,-0.0875,-0.085,0.0275,0.0425, SURF_ID='INERT'/
&OBST ID='Cone Shell', XB=0.02,0.0225,0.085,0.0875,0.0275,0.0425, SURF_ID='INERT'/
&OBST ID='Cone Shell', XB=0.02,0.0225,-0.085,-0.0825,0.03,0.0475, SURF_ID='INERT'/
&OBST ID='Cone Shell', XB=0.02,0.0225,0.0825,0.085,0.03,0.0475, SURF_ID='INERT'/
&OBST ID='Cone Shell', XB=0.02,0.0225,-0.075,-0.0725,0.0475,0.0625, SURF_ID='INERT'/
&OBST ID='Cone Shell', XB=0.02,0.0225,0.0725,0.075,0.0475,0.0625, SURF_ID='INERT'/
&OBST ID='Cone Shell', XB=0.02,0.0225,-0.0725,-0.07,0.05,0.0675, SURF_ID='INERT'/
&OBST ID='Cone Shell', XB=0.02,0.0225,0.07,0.0725,0.05,0.0675, SURF_ID='INERT'/
&OBST ID='Cone Shell', XB=0.02,0.0225,-0.07,-0.0675,0.055,0.07, SURF_ID='INERT'/
&OBST ID='Cone Shell', XB=0.02,0.0225,0.0675,0.07,0.055,0.07, SURF_ID='INERT'/
&OBST ID='Cone Shell', XB=0.02,0.0225,-0.0675,-0.065,0.0575,0.075, SURF_ID='INERT'/
&OBST ID='Cone Shell', XB=0.02,0.0225,0.065,0.0675,0.0575,0.075, SURF_ID='INERT'/
&OBST ID='Cone Shell', XB=0.02,0.0225,-0.065,-0.0625,0.0625,0.0775, SURF_ID='INERT'/
&OBST ID='Cone Shell', XB=0.02,0.0225,0.0625,0.065,0.0625,0.0775, SURF_ID='INERT'/
&OBST ID='Cone Shell', XB=0.02,0.0225,-0.0625,-0.06,0.065,0.0825, SURF_ID='INERT'/
&OBST ID='Cone Shell', XB=0.02,0.0225,0.06,0.0625,0.065,0.0825, SURF_ID='INERT'/
&OBST ID='Cone Shell', XB=0.02,0.0225,-0.06,-0.0575,0.07,0.085, SURF_ID='INERT'/
&OBST ID='Cone Shell', XB=0.02,0.0225,0.0575,0.06,0.07,0.085, SURF_ID='INERT'/
&OBST ID='Cone Shell', XB=0.02,0.0225,-0.0575,-0.055,0.0725,0.09, SURF_ID='INERT'/
&OBST ID='Cone Shell', XB=0.02,0.0225,0.055,0.0575,0.0725,0.09, SURF_ID='INERT'/
&OBST ID='Cone Shell', XB=0.02,0.0225,-0.055,-0.0525,0.0775,0.09, SURF_ID='INERT'/
&OBST ID='Cone Shell', XB=0.02,0.0225,0.0525,0.055,0.0775,0.09, SURF_ID='INERT'/
&OBST ID='Cone Shell', XB=0.02,0.0225,-0.05,-0.0475,0.085,0.09, SURF_ID='INERT'/
&OBST ID='Cone Shell', XB=0.02,0.0225,0.0475,0.05,0.085,0.09, SURF_ID='INERT'/
&OBST ID='Cone Shell', XB=0.02,0.025,-0.0525,-0.05,0.08,0.09, SURF_ID='INERT'/
&OBST ID='Cone Shell', XB=0.02,0.025,0.05,0.0525,0.08,0.09, SURF_ID='INERT'/
&OBST ID='Cone Shell', XB=0.02,0.025,-0.0475,-0.045,0.0875,0.09, SURF_ID='INERT'/
&OBST ID='Cone Shell', XB=0.02,0.025,0.045,0.0475,0.0875,0.09, SURF_ID='INERT'/
&OBST ID='Cone Shell', XB=0.0225,0.025,-0.0875,-0.085,0.025,0.0425, SURF_ID='INERT'/
&OBST ID='Cone Shell', XB=0.0225,0.025,0.085,0.0875,0.025,0.0425, SURF_ID='INERT'/
&OBST ID='Cone Shell', XB=0.0225,0.025,-0.085,-0.0825,0.03,0.045, SURF_ID='INERT'/
&OBST ID='Cone Shell', XB=0.0225,0.025,0.0825,0.085,0.03,0.045, SURF_ID='INERT'/
&OBST ID='Cone Shell', XB=0.0225,0.025,-0.0825,-0.08,0.035,0.05, SURF_ID='INERT'/
&OBST ID='Cone Shell', XB=0.0225,0.025,0.08,0.0825,0.035,0.05, SURF_ID='INERT'/
&OBST ID='Cone Shell', XB=0.0225,0.025,-0.08,-0.0775,0.0375,0.055, SURF_ID='INERT'/
&OBST ID='Cone Shell', XB=0.0225,0.025,0.0775,0.08,0.0375,0.055, SURF_ID='INERT'/
&OBST ID='Cone Shell', XB=0.0225,0.025,-0.0775,-0.075,0.0425,0.0575, SURF_ID='INERT'/
&OBST ID='Cone Shell', XB=0.0225,0.025,0.075,0.0775,0.0425,0.0575, SURF_ID='INERT'/
&OBST ID='Cone Shell', XB=0.0225,0.025,-0.075,-0.0725,0.045,0.0625, SURF_ID='INERT'/
&OBST ID='Cone Shell', XB=0.0225,0.025,0.0725,0.075,0.045,0.0625, SURF_ID='INERT'/
&OBST ID='Cone Shell', XB=0.0225,0.025,-0.0725,-0.07,0.05,0.065, SURF_ID='INERT'/
&OBST ID='Cone Shell', XB=0.0225,0.025,0.07,0.0725,0.05,0.065, SURF_ID='INERT'/
&OBST ID='Cone Shell', XB=0.0225,0.025,-0.07,-0.0675,0.0525,0.07, SURF_ID='INERT'/
&OBST ID='Cone Shell', XB=0.0225,0.025,0.0675,0.07,0.0525,0.07, SURF_ID='INERT'/
&OBST ID='Cone Shell', XB=0.0225,0.025,-0.0675,-0.065,0.0575,0.0725, SURF_ID='INERT'/
&OBST ID='Cone Shell', XB=0.0225,0.025,0.065,0.0675,0.0575,0.0725, SURF_ID='INERT'/
&OBST ID='Cone Shell', XB=0.0225,0.025,-0.065,-0.0625,0.06,0.0775, SURF_ID='INERT'/
&OBST ID='Cone Shell', XB=0.0225,0.025,0.0625,0.065,0.06,0.0775, SURF_ID='INERT'/
&OBST ID='Cone Shell', XB=0.0225,0.025,-0.0625,-0.06,0.065,0.08, SURF_ID='INERT'/
&OBST ID='Cone Shell', XB=0.0225,0.025,0.06,0.0625,0.065,0.08, SURF_ID='INERT'/
&OBST ID='Cone Shell', XB=0.0225,0.025,-0.06,-0.0575,0.0675,0.085, SURF_ID='INERT'/
&OBST ID='Cone Shell', XB=0.0225,0.025,0.0575,0.06,0.0675,0.085, SURF_ID='INERT'/
&OBST ID='Cone Shell', XB=0.0225,0.025,-0.0575,-0.055,0.0725,0.0875, SURF_ID='INERT'/
&OBST ID='Cone Shell', XB=0.0225,0.025,0.055,0.0575,0.0725,0.0875, SURF_ID='INERT'/
&OBST ID='Cone Shell', XB=0.0225,0.0275,-0.095,-0.0925,0.025,0.03, SURF_ID='INERT'/
&OBST ID='Cone Shell', XB=0.0225,0.0275,0.0925,0.095,0.025,0.03, SURF_ID='INERT'/
&OBST ID='Cone Shell', XB=0.0225,0.0275,-0.09,-0.0875,0.025,0.0375, SURF_ID='INERT'/
&OBST ID='Cone Shell', XB=0.0225,0.0275,0.0875,0.09,0.025,0.0375, SURF_ID='INERT'/
&OBST ID='Cone Shell', XB=0.0225,0.0275,-0.055,-0.0525,0.075,0.09, SURF_ID='INERT'/
&OBST ID='Cone Shell', XB=0.0225,0.0275,0.0525,0.055,0.075,0.09, SURF_ID='INERT'/
&OBST ID='Cone Shell', XB=0.0225,0.0275,-0.05,-0.0475,0.0825,0.09, SURF_ID='INERT'/
&OBST ID='Cone Shell', XB=0.0225,0.0275,0.0475,0.05,0.0825,0.09, SURF_ID='INERT'/
&OBST ID='Cone Shell', XB=0.025,0.0275,-0.085,-0.0825,0.0275,0.045, SURF_ID='INERT'/
&OBST ID='Cone Shell', XB=0.025,0.0275,0.0825,0.085,0.0275,0.045, SURF_ID='INERT'/
&OBST ID='Cone Shell', XB=0.025,0.0275,-0.0825,-0.08,0.0325,0.0475, SURF_ID='INERT'/
&OBST ID='Cone Shell', XB=0.025,0.0275,0.08,0.0825,0.0325,0.0475, SURF_ID='INERT'/
&OBST ID='Cone Shell', XB=0.025,0.0275,-0.08,-0.0775,0.0375,0.0525, SURF_ID='INERT'/
&OBST ID='Cone Shell', XB=0.025,0.0275,0.0775,0.08,0.0375,0.0525, SURF_ID='INERT'/
&OBST ID='Cone Shell', XB=0.025,0.0275,-0.0775,-0.075,0.04,0.0575, SURF_ID='INERT'/
&OBST ID='Cone Shell', XB=0.025,0.0275,0.075,0.0775,0.04,0.0575, SURF_ID='INERT'/
&OBST ID='Cone Shell', XB=0.025,0.0275,-0.075,-0.0725,0.045,0.06, SURF_ID='INERT'/
&OBST ID='Cone Shell', XB=0.025,0.0275,0.0725,0.075,0.045,0.06, SURF_ID='INERT'/
&OBST ID='Cone Shell', XB=0.025,0.0275,-0.0725,-0.07,0.0475,0.065, SURF_ID='INERT'/
&OBST ID='Cone Shell', XB=0.025,0.0275,0.07,0.0725,0.0475,0.065, SURF_ID='INERT'/
&OBST ID='Cone Shell', XB=0.025,0.0275,-0.07,-0.0675,0.0525,0.0675, SURF_ID='INERT'/
&OBST ID='Cone Shell', XB=0.025,0.0275,0.0675,0.07,0.0525,0.0675, SURF_ID='INERT'/
&OBST ID='Cone Shell', XB=0.025,0.0275,-0.0675,-0.065,0.055,0.0725, SURF_ID='INERT'/
&OBST ID='Cone Shell', XB=0.025,0.0275,0.065,0.0675,0.055,0.0725, SURF_ID='INERT'/
&OBST ID='Cone Shell', XB=0.025,0.0275,-0.065,-0.0625,0.06,0.075, SURF_ID='INERT'/
&OBST ID='Cone Shell', XB=0.025,0.0275,0.0625,0.065,0.06,0.075, SURF_ID='INERT'/
&OBST ID='Cone Shell', XB=0.025,0.0275,-0.0625,-0.06,0.0625,0.08, SURF_ID='INERT'/
&OBST ID='Cone Shell', XB=0.025,0.0275,0.06,0.0625,0.0625,0.08, SURF_ID='INERT'/
&OBST ID='Cone Shell', XB=0.025,0.0275,-0.06,-0.0575,0.0675,0.0825, SURF_ID='INERT'/
&OBST ID='Cone Shell', XB=0.025,0.0275,0.0575,0.06,0.0675,0.0825, SURF_ID='INERT'/
&OBST ID='Cone Shell', XB=0.025,0.0275,-0.0575,-0.055,0.07,0.0875, SURF_ID='INERT'/
&OBST ID='Cone Shell', XB=0.025,0.0275,0.055,0.0575,0.07,0.0875, SURF_ID='INERT'/
&OBST ID='Cone Shell', XB=0.025,0.0275,-0.0525,-0.05,0.0775,0.09, SURF_ID='INERT'/
&OBST ID='Cone Shell', XB=0.025,0.0275,0.05,0.0525,0.0775,0.09, SURF_ID='INERT'/
&OBST ID='Cone Shell', XB=0.025,0.0275,-0.0475,-0.045,0.085,0.09, SURF_ID='INERT'/
&OBST ID='Cone Shell', XB=0.025,0.0275,0.045,0.0475,0.085,0.09, SURF_ID='INERT'/
&OBST ID='Cone Shell', XB=0.025,0.03,-0.0925,-0.09,0.025,0.0325, SURF_ID='INERT'/
&OBST ID='Cone Shell', XB=0.025,0.03,0.09,0.0925,0.025,0.0325, SURF_ID='INERT'/
&OBST ID='Cone Shell', XB=0.025,0.03,-0.0875,-0.085,0.025,0.04, SURF_ID='INERT'/
&OBST ID='Cone Shell', XB=0.025,0.03,0.085,0.0875,0.025,0.04, SURF_ID='INERT'/
&OBST ID='Cone Shell', XB=0.025,0.03,-0.045,-0.0425,0.0875,0.09, SURF_ID='INERT'/
&OBST ID='Cone Shell', XB=0.025,0.03,0.0425,0.045,0.0875,0.09, SURF_ID='INERT'/
&OBST ID='Cone Shell', XB=0.0275,0.03,-0.085,-0.0825,0.0275,0.0425, SURF_ID='INERT'/
&OBST ID='Cone Shell', XB=0.0275,0.03,0.0825,0.085,0.0275,0.0425, SURF_ID='INERT'/
&OBST ID='Cone Shell', XB=0.0275,0.03,-0.0825,-0.08,0.03,0.0475, SURF_ID='INERT'/
&OBST ID='Cone Shell', XB=0.0275,0.03,0.08,0.0825,0.03,0.0475, SURF_ID='INERT'/
&OBST ID='Cone Shell', XB=0.0275,0.03,-0.08,-0.0775,0.035,0.0525, SURF_ID='INERT'/
&OBST ID='Cone Shell', XB=0.0275,0.03,0.0775,0.08,0.035,0.0525, SURF_ID='INERT'/
&OBST ID='Cone Shell', XB=0.0275,0.03,-0.0775,-0.075,0.04,0.055, SURF_ID='INERT'/
&OBST ID='Cone Shell', XB=0.0275,0.03,0.075,0.0775,0.04,0.055, SURF_ID='INERT'/
&OBST ID='Cone Shell', XB=0.0275,0.03,-0.075,-0.0725,0.0425,0.06, SURF_ID='INERT'/
&OBST ID='Cone Shell', XB=0.0275,0.03,0.0725,0.075,0.0425,0.06, SURF_ID='INERT'/
&OBST ID='Cone Shell', XB=0.0275,0.03,-0.0725,-0.07,0.0475,0.0625, SURF_ID='INERT'/
&OBST ID='Cone Shell', XB=0.0275,0.03,0.07,0.0725,0.0475,0.0625, SURF_ID='INERT'/
&OBST ID='Cone Shell', XB=0.0275,0.03,-0.07,-0.0675,0.05,0.0675, SURF_ID='INERT'/
&OBST ID='Cone Shell', XB=0.0275,0.03,0.0675,0.07,0.05,0.0675, SURF_ID='INERT'/
&OBST ID='Cone Shell', XB=0.0275,0.03,-0.0675,-0.065,0.055,0.07, SURF_ID='INERT'/
&OBST ID='Cone Shell', XB=0.0275,0.03,0.065,0.0675,0.055,0.07, SURF_ID='INERT'/
&OBST ID='Cone Shell', XB=0.0275,0.03,-0.065,-0.0625,0.0575,0.075, SURF_ID='INERT'/
&OBST ID='Cone Shell', XB=0.0275,0.03,0.0625,0.065,0.0575,0.075, SURF_ID='INERT'/
&OBST ID='Cone Shell', XB=0.0275,0.03,-0.0625,-0.06,0.0625,0.0775, SURF_ID='INERT'/
&OBST ID='Cone Shell', XB=0.0275,0.03,0.06,0.0625,0.0625,0.0775, SURF_ID='INERT'/
&OBST ID='Cone Shell', XB=0.0275,0.03,-0.06,-0.0575,0.065,0.0825, SURF_ID='INERT'/
&OBST ID='Cone Shell', XB=0.0275,0.03,0.0575,0.06,0.065,0.0825, SURF_ID='INERT'/
&OBST ID='Cone Shell', XB=0.0275,0.03,-0.0575,-0.055,0.0675,0.085, SURF_ID='INERT'/
&OBST ID='Cone Shell', XB=0.0275,0.03,0.055,0.0575,0.0675,0.085, SURF_ID='INERT'/
&OBST ID='Cone Shell', XB=0.0275,0.03,-0.055,-0.0525,0.0725,0.0875, SURF_ID='INERT'/
&OBST ID='Cone Shell', XB=0.0275,0.03,0.0525,0.055,0.0725,0.0875, SURF_ID='INERT'/
&OBST ID='Cone Shell', XB=0.0275,0.03,-0.0525,-0.05,0.075,0.09, SURF_ID='INERT'/
&OBST ID='Cone Shell', XB=0.0275,0.03,0.05,0.0525,0.075,0.09, SURF_ID='INERT'/
&OBST ID='Cone Shell', XB=0.0275,0.03,-0.05,-0.0475,0.08,0.09, SURF_ID='INERT'/
&OBST ID='Cone Shell', XB=0.0275,0.03,0.0475,0.05,0.08,0.09, SURF_ID='INERT'/
&OBST ID='Cone Shell', XB=0.0275,0.03,-0.0475,-0.045,0.0825,0.09, SURF_ID='INERT'/
&OBST ID='Cone Shell', XB=0.0275,0.03,0.045,0.0475,0.0825,0.09, SURF_ID='INERT'/
&OBST ID='Cone Shell', XB=0.0275,0.0325,-0.095,-0.0925,0.025,0.0275, SURF_ID='INERT'/
&OBST ID='Cone Shell', XB=0.0275,0.0325,0.0925,0.095,0.025,0.0275, SURF_ID='INERT'/
&OBST ID='Cone Shell', XB=0.0275,0.0325,-0.09,-0.0875,0.025,0.035, SURF_ID='INERT'/
&OBST ID='Cone Shell', XB=0.0275,0.0325,0.0875,0.09,0.025,0.035, SURF_ID='INERT'/
&OBST ID='Cone Shell', XB=0.03,0.0325,-0.085,-0.0825,0.025,0.0425, SURF_ID='INERT'/
&OBST ID='Cone Shell', XB=0.03,0.0325,0.0825,0.085,0.025,0.0425, SURF_ID='INERT'/
&OBST ID='Cone Shell', XB=0.03,0.0325,-0.0825,-0.08,0.03,0.045, SURF_ID='INERT'/
&OBST ID='Cone Shell', XB=0.03,0.0325,0.08,0.0825,0.03,0.045, SURF_ID='INERT'/
&OBST ID='Cone Shell', XB=0.03,0.0325,-0.08,-0.0775,0.0325,0.05, SURF_ID='INERT'/
&OBST ID='Cone Shell', XB=0.03,0.0325,0.0775,0.08,0.0325,0.05, SURF_ID='INERT'/
&OBST ID='Cone Shell', XB=0.03,0.0325,-0.0775,-0.075,0.0375,0.0525, SURF_ID='INERT'/
&OBST ID='Cone Shell', XB=0.03,0.0325,0.075,0.0775,0.0375,0.0525, SURF_ID='INERT'/
&OBST ID='Cone Shell', XB=0.03,0.0325,-0.075,-0.0725,0.04,0.0575, SURF_ID='INERT'/
&OBST ID='Cone Shell', XB=0.03,0.0325,0.0725,0.075,0.04,0.0575, SURF_ID='INERT'/
&OBST ID='Cone Shell', XB=0.03,0.0325,-0.0725,-0.07,0.045,0.06, SURF_ID='INERT'/
&OBST ID='Cone Shell', XB=0.03,0.0325,0.07,0.0725,0.045,0.06, SURF_ID='INERT'/
&OBST ID='Cone Shell', XB=0.03,0.0325,-0.07,-0.0675,0.0475,0.065, SURF_ID='INERT'/
&OBST ID='Cone Shell', XB=0.03,0.0325,0.0675,0.07,0.0475,0.065, SURF_ID='INERT'/
&OBST ID='Cone Shell', XB=0.03,0.0325,-0.0675,-0.065,0.0525,0.0675, SURF_ID='INERT'/
&OBST ID='Cone Shell', XB=0.03,0.0325,0.065,0.0675,0.0525,0.0675, SURF_ID='INERT'/
&OBST ID='Cone Shell', XB=0.03,0.0325,-0.065,-0.0625,0.055,0.0725, SURF_ID='INERT'/
&OBST ID='Cone Shell', XB=0.03,0.0325,0.0625,0.065,0.055,0.0725, SURF_ID='INERT'/
&OBST ID='Cone Shell', XB=0.03,0.0325,-0.0625,-0.06,0.06,0.075, SURF_ID='INERT'/
&OBST ID='Cone Shell', XB=0.03,0.0325,0.06,0.0625,0.06,0.075, SURF_ID='INERT'/
&OBST ID='Cone Shell', XB=0.03,0.0325,-0.06,-0.0575,0.0625,0.08, SURF_ID='INERT'/
&OBST ID='Cone Shell', XB=0.03,0.0325,0.0575,0.06,0.0625,0.08, SURF_ID='INERT'/
&OBST ID='Cone Shell', XB=0.03,0.0325,-0.0575,-0.055,0.0675,0.0825, SURF_ID='INERT'/
&OBST ID='Cone Shell', XB=0.03,0.0325,0.055,0.0575,0.0675,0.0825, SURF_ID='INERT'/
&OBST ID='Cone Shell', XB=0.03,0.0325,-0.055,-0.0525,0.07,0.0875, SURF_ID='INERT'/
&OBST ID='Cone Shell', XB=0.03,0.0325,0.0525,0.055,0.07,0.0875, SURF_ID='INERT'/
&OBST ID='Cone Shell', XB=0.03,0.0325,-0.0525,-0.05,0.0725,0.09, SURF_ID='INERT'/
&OBST ID='Cone Shell', XB=0.03,0.0325,0.05,0.0525,0.0725,0.09, SURF_ID='INERT'/
&OBST ID='Cone Shell', XB=0.03,0.0325,-0.05,-0.0475,0.0775,0.09, SURF_ID='INERT'/
&OBST ID='Cone Shell', XB=0.03,0.0325,0.0475,0.05,0.0775,0.09, SURF_ID='INERT'/
&OBST ID='Cone Shell', XB=0.03,0.0325,-0.0475,-0.045,0.08,0.09, SURF_ID='INERT'/
&OBST ID='Cone Shell', XB=0.03,0.0325,0.045,0.0475,0.08,0.09, SURF_ID='INERT'/
&OBST ID='Cone Shell', XB=0.03,0.0325,-0.045,-0.0425,0.085,0.09, SURF_ID='INERT'/
&OBST ID='Cone Shell', XB=0.03,0.0325,0.0425,0.045,0.085,0.09, SURF_ID='INERT'/
&OBST ID='Cone Shell', XB=0.03,0.0325,-0.0425,-0.04,0.0875,0.09, SURF_ID='INERT'/
&OBST ID='Cone Shell', XB=0.03,0.0325,0.04,0.0425,0.0875,0.09, SURF_ID='INERT'/
&OBST ID='Cone Shell', XB=0.03,0.035,-0.0925,-0.09,0.025,0.03, SURF_ID='INERT'/
&OBST ID='Cone Shell', XB=0.03,0.035,0.09,0.0925,0.025,0.03, SURF_ID='INERT'/
&OBST ID='Cone Shell', XB=0.03,0.035,-0.0875,-0.085,0.025,0.0375, SURF_ID='INERT'/
&OBST ID='Cone Shell', XB=0.03,0.035,0.085,0.0875,0.025,0.0375, SURF_ID='INERT'/
&OBST ID='Cone Shell', XB=0.0325,0.035,-0.0825,-0.08,0.0275,0.045, SURF_ID='INERT'/
&OBST ID='Cone Shell', XB=0.0325,0.035,0.08,0.0825,0.0275,0.045, SURF_ID='INERT'/
&OBST ID='Cone Shell', XB=0.0325,0.035,-0.08,-0.0775,0.0325,0.0475, SURF_ID='INERT'/
&OBST ID='Cone Shell', XB=0.0325,0.035,0.0775,0.08,0.0325,0.0475, SURF_ID='INERT'/
&OBST ID='Cone Shell', XB=0.0325,0.035,-0.0775,-0.075,0.035,0.0525, SURF_ID='INERT'/
&OBST ID='Cone Shell', XB=0.0325,0.035,0.075,0.0775,0.035,0.0525, SURF_ID='INERT'/
&OBST ID='Cone Shell', XB=0.0325,0.035,-0.075,-0.0725,0.04,0.055, SURF_ID='INERT'/
&OBST ID='Cone Shell', XB=0.0325,0.035,0.0725,0.075,0.04,0.055, SURF_ID='INERT'/
&OBST ID='Cone Shell', XB=0.0325,0.035,-0.0725,-0.07,0.0425,0.06, SURF_ID='INERT'/
&OBST ID='Cone Shell', XB=0.0325,0.035,0.07,0.0725,0.0425,0.06, SURF_ID='INERT'/
&OBST ID='Cone Shell', XB=0.0325,0.035,-0.07,-0.0675,0.0475,0.0625, SURF_ID='INERT'/
&OBST ID='Cone Shell', XB=0.0325,0.035,0.0675,0.07,0.0475,0.0625, SURF_ID='INERT'/
&OBST ID='Cone Shell', XB=0.0325,0.035,-0.0675,-0.065,0.05,0.0675, SURF_ID='INERT'/
&OBST ID='Cone Shell', XB=0.0325,0.035,0.065,0.0675,0.05,0.0675, SURF_ID='INERT'/
&OBST ID='Cone Shell', XB=0.0325,0.035,-0.065,-0.0625,0.055,0.07, SURF_ID='INERT'/
&OBST ID='Cone Shell', XB=0.0325,0.035,0.0625,0.065,0.055,0.07, SURF_ID='INERT'/
&OBST ID='Cone Shell', XB=0.0325,0.035,-0.0625,-0.06,0.0575,0.075, SURF_ID='INERT'/
&OBST ID='Cone Shell', XB=0.0325,0.035,0.06,0.0625,0.0575,0.075, SURF_ID='INERT'/
&OBST ID='Cone Shell', XB=0.0325,0.035,-0.06,-0.0575,0.06,0.0775, SURF_ID='INERT'/
&OBST ID='Cone Shell', XB=0.0325,0.035,0.0575,0.06,0.06,0.0775, SURF_ID='INERT'/
&OBST ID='Cone Shell', XB=0.0325,0.035,-0.0575,-0.055,0.065,0.08, SURF_ID='INERT'/
&OBST ID='Cone Shell', XB=0.0325,0.035,0.055,0.0575,0.065,0.08, SURF_ID='INERT'/
&OBST ID='Cone Shell', XB=0.0325,0.035,-0.055,-0.0525,0.0675,0.085, SURF_ID='INERT'/
&OBST ID='Cone Shell', XB=0.0325,0.035,0.0525,0.055,0.0675,0.085, SURF_ID='INERT'/
&OBST ID='Cone Shell', XB=0.0325,0.035,-0.0525,-0.05,0.0725,0.0875, SURF_ID='INERT'/
&OBST ID='Cone Shell', XB=0.0325,0.035,0.05,0.0525,0.0725,0.0875, SURF_ID='INERT'/
&OBST ID='Cone Shell', XB=0.0325,0.035,-0.05,-0.0475,0.075,0.09, SURF_ID='INERT'/
&OBST ID='Cone Shell', XB=0.0325,0.035,0.0475,0.05,0.075,0.09, SURF_ID='INERT'/
&OBST ID='Cone Shell', XB=0.0325,0.035,-0.0475,-0.045,0.0775,0.09, SURF_ID='INERT'/
&OBST ID='Cone Shell', XB=0.0325,0.035,0.045,0.0475,0.0775,0.09, SURF_ID='INERT'/
&OBST ID='Cone Shell', XB=0.0325,0.035,-0.045,-0.0425,0.0825,0.09, SURF_ID='INERT'/
&OBST ID='Cone Shell', XB=0.0325,0.035,0.0425,0.045,0.0825,0.09, SURF_ID='INERT'/
&OBST ID='Cone Shell', XB=0.0325,0.035,-0.0425,-0.04,0.085,0.09, SURF_ID='INERT'/
&OBST ID='Cone Shell', XB=0.0325,0.035,0.04,0.0425,0.085,0.09, SURF_ID='INERT'/
&OBST ID='Cone Shell', XB=0.0325,0.035,-0.04,-0.0375,0.0875,0.09, SURF_ID='INERT'/
&OBST ID='Cone Shell', XB=0.0325,0.035,0.0375,0.04,0.0875,0.09, SURF_ID='INERT'/
&OBST ID='Cone Shell', XB=0.0325,0.0375,-0.09,-0.0875,0.025,0.0325, SURF_ID='INERT'/
&OBST ID='Cone Shell', XB=0.0325,0.0375,0.0875,0.09,0.025,0.0325, SURF_ID='INERT'/
&OBST ID='Cone Shell', XB=0.0325,0.0375,-0.085,-0.0825,0.025,0.04, SURF_ID='INERT'/
&OBST ID='Cone Shell', XB=0.0325,0.0375,0.0825,0.085,0.025,0.04, SURF_ID='INERT'/
&OBST ID='Cone Shell', XB=0.035,0.0375,-0.0825,-0.08,0.0275,0.0425, SURF_ID='INERT'/
&OBST ID='Cone Shell', XB=0.035,0.0375,0.08,0.0825,0.0275,0.0425, SURF_ID='INERT'/
&OBST ID='Cone Shell', XB=0.035,0.0375,-0.08,-0.0775,0.03,0.0475, SURF_ID='INERT'/
&OBST ID='Cone Shell', XB=0.035,0.0375,0.0775,0.08,0.03,0.0475, SURF_ID='INERT'/
&OBST ID='Cone Shell', XB=0.035,0.0375,-0.0775,-0.075,0.035,0.05, SURF_ID='INERT'/
&OBST ID='Cone Shell', XB=0.035,0.0375,0.075,0.0775,0.035,0.05, SURF_ID='INERT'/
&OBST ID='Cone Shell', XB=0.035,0.0375,-0.075,-0.0725,0.0375,0.055, SURF_ID='INERT'/
&OBST ID='Cone Shell', XB=0.035,0.0375,0.0725,0.075,0.0375,0.055, SURF_ID='INERT'/
&OBST ID='Cone Shell', XB=0.035,0.0375,-0.0725,-0.07,0.0425,0.0575, SURF_ID='INERT'/
&OBST ID='Cone Shell', XB=0.035,0.0375,0.07,0.0725,0.0425,0.0575, SURF_ID='INERT'/
&OBST ID='Cone Shell', XB=0.035,0.0375,-0.07,-0.0675,0.045,0.0625, SURF_ID='INERT'/
&OBST ID='Cone Shell', XB=0.035,0.0375,0.0675,0.07,0.045,0.0625, SURF_ID='INERT'/
&OBST ID='Cone Shell', XB=0.035,0.0375,-0.0675,-0.065,0.0475,0.065, SURF_ID='INERT'/
&OBST ID='Cone Shell', XB=0.035,0.0375,0.065,0.0675,0.0475,0.065, SURF_ID='INERT'/
&OBST ID='Cone Shell', XB=0.035,0.0375,-0.065,-0.0625,0.0525,0.0675, SURF_ID='INERT'/
&OBST ID='Cone Shell', XB=0.035,0.0375,0.0625,0.065,0.0525,0.0675, SURF_ID='INERT'/
&OBST ID='Cone Shell', XB=0.035,0.0375,-0.0625,-0.06,0.055,0.0725, SURF_ID='INERT'/
&OBST ID='Cone Shell', XB=0.035,0.0375,0.06,0.0625,0.055,0.0725, SURF_ID='INERT'/
&OBST ID='Cone Shell', XB=0.035,0.0375,-0.06,-0.0575,0.06,0.075, SURF_ID='INERT'/
&OBST ID='Cone Shell', XB=0.035,0.0375,0.0575,0.06,0.06,0.075, SURF_ID='INERT'/
&OBST ID='Cone Shell', XB=0.035,0.0375,-0.0575,-0.055,0.0625,0.08, SURF_ID='INERT'/
&OBST ID='Cone Shell', XB=0.035,0.0375,0.055,0.0575,0.0625,0.08, SURF_ID='INERT'/
&OBST ID='Cone Shell', XB=0.035,0.0375,-0.055,-0.0525,0.065,0.0825, SURF_ID='INERT'/
&OBST ID='Cone Shell', XB=0.035,0.0375,0.0525,0.055,0.065,0.0825, SURF_ID='INERT'/
&OBST ID='Cone Shell', XB=0.035,0.0375,-0.0525,-0.05,0.07,0.085, SURF_ID='INERT'/
&OBST ID='Cone Shell', XB=0.035,0.0375,0.05,0.0525,0.07,0.085, SURF_ID='INERT'/
&OBST ID='Cone Shell', XB=0.035,0.0375,-0.05,-0.0475,0.0725,0.09, SURF_ID='INERT'/
&OBST ID='Cone Shell', XB=0.035,0.0375,0.0475,0.05,0.0725,0.09, SURF_ID='INERT'/
&OBST ID='Cone Shell', XB=0.035,0.0375,-0.0475,-0.045,0.075,0.09, SURF_ID='INERT'/
&OBST ID='Cone Shell', XB=0.035,0.0375,0.045,0.0475,0.075,0.09, SURF_ID='INERT'/
&OBST ID='Cone Shell', XB=0.035,0.0375,-0.045,-0.0425,0.08,0.09, SURF_ID='INERT'/
&OBST ID='Cone Shell', XB=0.035,0.0375,0.0425,0.045,0.08,0.09, SURF_ID='INERT'/
&OBST ID='Cone Shell', XB=0.035,0.0375,-0.0425,-0.04,0.0825,0.09, SURF_ID='INERT'/
&OBST ID='Cone Shell', XB=0.035,0.0375,0.04,0.0425,0.0825,0.09, SURF_ID='INERT'/
&OBST ID='Cone Shell', XB=0.035,0.0375,-0.04,-0.0375,0.085,0.09, SURF_ID='INERT'/
&OBST ID='Cone Shell', XB=0.035,0.0375,0.0375,0.04,0.085,0.09, SURF_ID='INERT'/
&OBST ID='Cone Shell', XB=0.035,0.0375,-0.0375,-0.035,0.0875,0.09, SURF_ID='INERT'/
&OBST ID='Cone Shell', XB=0.035,0.0375,0.035,0.0375,0.0875,0.09, SURF_ID='INERT'/
&OBST ID='Cone Shell', XB=0.035,0.04,-0.0925,-0.09,0.025,0.0275, SURF_ID='INERT'/
&OBST ID='Cone Shell', XB=0.035,0.04,0.09,0.0925,0.025,0.0275, SURF_ID='INERT'/
&OBST ID='Cone Shell', XB=0.035,0.04,-0.0875,-0.085,0.025,0.035, SURF_ID='INERT'/
&OBST ID='Cone Shell', XB=0.035,0.04,0.085,0.0875,0.025,0.035, SURF_ID='INERT'/
&OBST ID='Cone Shell', XB=0.0375,0.04,-0.09,-0.0875,0.025,0.03, SURF_ID='INERT'/
&OBST ID='Cone Shell', XB=0.0375,0.04,0.0875,0.09,0.025,0.03, SURF_ID='INERT'/
&OBST ID='Cone Shell', XB=0.0375,0.04,-0.085,-0.0825,0.025,0.0375, SURF_ID='INERT'/
&OBST ID='Cone Shell', XB=0.0375,0.04,0.0825,0.085,0.025,0.0375, SURF_ID='INERT'/
&OBST ID='Cone Shell', XB=0.0375,0.04,-0.0825,-0.08,0.025,0.0425, SURF_ID='INERT'/
&OBST ID='Cone Shell', XB=0.0375,0.04,0.08,0.0825,0.025,0.0425, SURF_ID='INERT'/
&OBST ID='Cone Shell', XB=0.0375,0.04,-0.08,-0.0775,0.0275,0.045, SURF_ID='INERT'/
&OBST ID='Cone Shell', XB=0.0375,0.04,0.0775,0.08,0.0275,0.045, SURF_ID='INERT'/
&OBST ID='Cone Shell', XB=0.0375,0.04,-0.0775,-0.075,0.0325,0.0475, SURF_ID='INERT'/
&OBST ID='Cone Shell', XB=0.0375,0.04,0.075,0.0775,0.0325,0.0475, SURF_ID='INERT'/
&OBST ID='Cone Shell', XB=0.0375,0.04,-0.075,-0.0725,0.035,0.0525, SURF_ID='INERT'/
&OBST ID='Cone Shell', XB=0.0375,0.04,0.0725,0.075,0.035,0.0525, SURF_ID='INERT'/
&OBST ID='Cone Shell', XB=0.0375,0.04,-0.0725,-0.07,0.04,0.055, SURF_ID='INERT'/
&OBST ID='Cone Shell', XB=0.0375,0.04,0.07,0.0725,0.04,0.055, SURF_ID='INERT'/
&OBST ID='Cone Shell', XB=0.0375,0.04,-0.07,-0.0675,0.0425,0.06, SURF_ID='INERT'/
&OBST ID='Cone Shell', XB=0.0375,0.04,0.0675,0.07,0.0425,0.06, SURF_ID='INERT'/
&OBST ID='Cone Shell', XB=0.0375,0.04,-0.0675,-0.065,0.0475,0.0625, SURF_ID='INERT'/
&OBST ID='Cone Shell', XB=0.0375,0.04,0.065,0.0675,0.0475,0.0625, SURF_ID='INERT'/
&OBST ID='Cone Shell', XB=0.0375,0.04,-0.065,-0.0625,0.05,0.0675, SURF_ID='INERT'/
&OBST ID='Cone Shell', XB=0.0375,0.04,0.0625,0.065,0.05,0.0675, SURF_ID='INERT'/
&OBST ID='Cone Shell', XB=0.0375,0.04,-0.0625,-0.06,0.0525,0.07, SURF_ID='INERT'/
&OBST ID='Cone Shell', XB=0.0375,0.04,0.06,0.0625,0.0525,0.07, SURF_ID='INERT'/
&OBST ID='Cone Shell', XB=0.0375,0.04,-0.06,-0.0575,0.0575,0.0725, SURF_ID='INERT'/
&OBST ID='Cone Shell', XB=0.0375,0.04,0.0575,0.06,0.0575,0.0725, SURF_ID='INERT'/
&OBST ID='Cone Shell', XB=0.0375,0.04,-0.0575,-0.055,0.06,0.0775, SURF_ID='INERT'/
&OBST ID='Cone Shell', XB=0.0375,0.04,0.055,0.0575,0.06,0.0775, SURF_ID='INERT'/
&OBST ID='Cone Shell', XB=0.0375,0.04,-0.055,-0.0525,0.0625,0.08, SURF_ID='INERT'/
&OBST ID='Cone Shell', XB=0.0375,0.04,0.0525,0.055,0.0625,0.08, SURF_ID='INERT'/
&OBST ID='Cone Shell', XB=0.0375,0.04,-0.0525,-0.05,0.0675,0.0825, SURF_ID='INERT'/
&OBST ID='Cone Shell', XB=0.0375,0.04,0.05,0.0525,0.0675,0.0825, SURF_ID='INERT'/
&OBST ID='Cone Shell', XB=0.0375,0.04,-0.05,-0.0475,0.07,0.0875, SURF_ID='INERT'/
&OBST ID='Cone Shell', XB=0.0375,0.04,0.0475,0.05,0.07,0.0875, SURF_ID='INERT'/
&OBST ID='Cone Shell', XB=0.0375,0.04,-0.0475,-0.045,0.0725,0.09, SURF_ID='INERT'/
&OBST ID='Cone Shell', XB=0.0375,0.04,0.045,0.0475,0.0725,0.09, SURF_ID='INERT'/
&OBST ID='Cone Shell', XB=0.0375,0.04,-0.045,-0.0425,0.0775,0.09, SURF_ID='INERT'/
&OBST ID='Cone Shell', XB=0.0375,0.04,0.0425,0.045,0.0775,0.09, SURF_ID='INERT'/
&OBST ID='Cone Shell', XB=0.0375,0.04,-0.0425,-0.04,0.08,0.09, SURF_ID='INERT'/
&OBST ID='Cone Shell', XB=0.0375,0.04,0.04,0.0425,0.08,0.09, SURF_ID='INERT'/
&OBST ID='Cone Shell', XB=0.0375,0.04,-0.04,-0.0375,0.0825,0.09, SURF_ID='INERT'/
&OBST ID='Cone Shell', XB=0.0375,0.04,0.0375,0.04,0.0825,0.09, SURF_ID='INERT'/
&OBST ID='Cone Shell', XB=0.0375,0.04,-0.0375,-0.035,0.085,0.09, SURF_ID='INERT'/
&OBST ID='Cone Shell', XB=0.0375,0.04,0.035,0.0375,0.085,0.09, SURF_ID='INERT'/
&OBST ID='Cone Shell', XB=0.0375,0.04,-0.035,-0.0325,0.0875,0.09, SURF_ID='INERT'/
&OBST ID='Cone Shell', XB=0.0375,0.04,0.0325,0.035,0.0875,0.09, SURF_ID='INERT'/
&OBST ID='Cone Shell', XB=0.04,0.0425,-0.0875,-0.085,0.025,0.0325, SURF_ID='INERT'/
&OBST ID='Cone Shell', XB=0.04,0.0425,0.085,0.0875,0.025,0.0325, SURF_ID='INERT'/
&OBST ID='Cone Shell', XB=0.04,0.0425,-0.0825,-0.08,0.025,0.04, SURF_ID='INERT'/
&OBST ID='Cone Shell', XB=0.04,0.0425,0.08,0.0825,0.025,0.04, SURF_ID='INERT'/
&OBST ID='Cone Shell', XB=0.04,0.0425,-0.08,-0.0775,0.0275,0.0425, SURF_ID='INERT'/
&OBST ID='Cone Shell', XB=0.04,0.0425,0.0775,0.08,0.0275,0.0425, SURF_ID='INERT'/
&OBST ID='Cone Shell', XB=0.04,0.0425,-0.0775,-0.075,0.03,0.0475, SURF_ID='INERT'/
&OBST ID='Cone Shell', XB=0.04,0.0425,0.075,0.0775,0.03,0.0475, SURF_ID='INERT'/
&OBST ID='Cone Shell', XB=0.04,0.0425,-0.075,-0.0725,0.035,0.05, SURF_ID='INERT'/
&OBST ID='Cone Shell', XB=0.04,0.0425,0.0725,0.075,0.035,0.05, SURF_ID='INERT'/
&OBST ID='Cone Shell', XB=0.04,0.0425,-0.0725,-0.07,0.0375,0.0525, SURF_ID='INERT'/
&OBST ID='Cone Shell', XB=0.04,0.0425,0.07,0.0725,0.0375,0.0525, SURF_ID='INERT'/
&OBST ID='Cone Shell', XB=0.04,0.0425,-0.07,-0.0675,0.04,0.0575, SURF_ID='INERT'/
&OBST ID='Cone Shell', XB=0.04,0.0425,0.0675,0.07,0.04,0.0575, SURF_ID='INERT'/
&OBST ID='Cone Shell', XB=0.04,0.0425,-0.0675,-0.065,0.045,0.06, SURF_ID='INERT'/
&OBST ID='Cone Shell', XB=0.04,0.0425,0.065,0.0675,0.045,0.06, SURF_ID='INERT'/
&OBST ID='Cone Shell', XB=0.04,0.0425,-0.065,-0.0625,0.0475,0.065, SURF_ID='INERT'/
&OBST ID='Cone Shell', XB=0.04,0.0425,0.0625,0.065,0.0475,0.065, SURF_ID='INERT'/
&OBST ID='Cone Shell', XB=0.04,0.0425,-0.0625,-0.06,0.0525,0.0675, SURF_ID='INERT'/
&OBST ID='Cone Shell', XB=0.04,0.0425,0.06,0.0625,0.0525,0.0675, SURF_ID='INERT'/
&OBST ID='Cone Shell', XB=0.04,0.0425,-0.06,-0.0575,0.055,0.07, SURF_ID='INERT'/
&OBST ID='Cone Shell', XB=0.04,0.0425,0.0575,0.06,0.055,0.07, SURF_ID='INERT'/
&OBST ID='Cone Shell', XB=0.04,0.0425,-0.0575,-0.055,0.0575,0.075, SURF_ID='INERT'/
&OBST ID='Cone Shell', XB=0.04,0.0425,0.055,0.0575,0.0575,0.075, SURF_ID='INERT'/
&OBST ID='Cone Shell', XB=0.04,0.0425,-0.055,-0.0525,0.06,0.0775, SURF_ID='INERT'/
&OBST ID='Cone Shell', XB=0.04,0.0425,0.0525,0.055,0.06,0.0775, SURF_ID='INERT'/
&OBST ID='Cone Shell', XB=0.04,0.0425,-0.0525,-0.05,0.065,0.08, SURF_ID='INERT'/
&OBST ID='Cone Shell', XB=0.04,0.0425,0.05,0.0525,0.065,0.08, SURF_ID='INERT'/
&OBST ID='Cone Shell', XB=0.04,0.0425,-0.05,-0.0475,0.0675,0.085, SURF_ID='INERT'/
&OBST ID='Cone Shell', XB=0.04,0.0425,0.0475,0.05,0.0675,0.085, SURF_ID='INERT'/
&OBST ID='Cone Shell', XB=0.04,0.0425,-0.0475,-0.045,0.07,0.0875, SURF_ID='INERT'/
&OBST ID='Cone Shell', XB=0.04,0.0425,0.045,0.0475,0.07,0.0875, SURF_ID='INERT'/
&OBST ID='Cone Shell', XB=0.04,0.0425,-0.045,-0.0425,0.0725,0.09, SURF_ID='INERT'/
&OBST ID='Cone Shell', XB=0.04,0.0425,0.0425,0.045,0.0725,0.09, SURF_ID='INERT'/
&OBST ID='Cone Shell', XB=0.04,0.0425,-0.0425,-0.04,0.0775,0.09, SURF_ID='INERT'/
&OBST ID='Cone Shell', XB=0.04,0.0425,0.04,0.0425,0.0775,0.09, SURF_ID='INERT'/
&OBST ID='Cone Shell', XB=0.04,0.0425,-0.04,-0.0375,0.08,0.09, SURF_ID='INERT'/
&OBST ID='Cone Shell', XB=0.04,0.0425,0.0375,0.04,0.08,0.09, SURF_ID='INERT'/
&OBST ID='Cone Shell', XB=0.04,0.0425,-0.0375,-0.035,0.0825,0.09, SURF_ID='INERT'/
&OBST ID='Cone Shell', XB=0.04,0.0425,0.035,0.0375,0.0825,0.09, SURF_ID='INERT'/
&OBST ID='Cone Shell', XB=0.04,0.0425,-0.035,-0.0325,0.085,0.09, SURF_ID='INERT'/
&OBST ID='Cone Shell', XB=0.04,0.0425,0.0325,0.035,0.085,0.09, SURF_ID='INERT'/
&OBST ID='Cone Shell', XB=0.04,0.0425,-0.0325,-0.03,0.0875,0.09, SURF_ID='INERT'/
&OBST ID='Cone Shell', XB=0.04,0.0425,0.03,0.0325,0.0875,0.09, SURF_ID='INERT'/
&OBST ID='Cone Shell', XB=0.04,0.045,-0.09,-0.0875,0.025,0.0275, SURF_ID='INERT'/
&OBST ID='Cone Shell', XB=0.04,0.045,0.0875,0.09,0.025,0.0275, SURF_ID='INERT'/
&OBST ID='Cone Shell', XB=0.04,0.045,-0.085,-0.0825,0.025,0.035, SURF_ID='INERT'/
&OBST ID='Cone Shell', XB=0.04,0.045,0.0825,0.085,0.025,0.035, SURF_ID='INERT'/
&OBST ID='Cone Shell', XB=0.0425,0.045,-0.0875,-0.085,0.025,0.03, SURF_ID='INERT'/
&OBST ID='Cone Shell', XB=0.0425,0.045,0.085,0.0875,0.025,0.03, SURF_ID='INERT'/
&OBST ID='Cone Shell', XB=0.0425,0.045,-0.0825,-0.08,0.025,0.0375, SURF_ID='INERT'/
&OBST ID='Cone Shell', XB=0.0425,0.045,0.08,0.0825,0.025,0.0375, SURF_ID='INERT'/
&OBST ID='Cone Shell', XB=0.0425,0.045,-0.0775,-0.075,0.0275,0.045, SURF_ID='INERT'/
&OBST ID='Cone Shell', XB=0.0425,0.045,0.075,0.0775,0.0275,0.045, SURF_ID='INERT'/
&OBST ID='Cone Shell', XB=0.0425,0.045,-0.075,-0.0725,0.0325,0.0475, SURF_ID='INERT'/
&OBST ID='Cone Shell', XB=0.0425,0.045,0.0725,0.075,0.0325,0.0475, SURF_ID='INERT'/
&OBST ID='Cone Shell', XB=0.0425,0.045,-0.0725,-0.07,0.035,0.0525, SURF_ID='INERT'/
&OBST ID='Cone Shell', XB=0.0425,0.045,0.07,0.0725,0.035,0.0525, SURF_ID='INERT'/
&OBST ID='Cone Shell', XB=0.0425,0.045,-0.07,-0.0675,0.04,0.055, SURF_ID='INERT'/
&OBST ID='Cone Shell', XB=0.0425,0.045,0.0675,0.07,0.04,0.055, SURF_ID='INERT'/
&OBST ID='Cone Shell', XB=0.0425,0.045,-0.0675,-0.065,0.0425,0.0575, SURF_ID='INERT'/
&OBST ID='Cone Shell', XB=0.0425,0.045,0.065,0.0675,0.0425,0.0575, SURF_ID='INERT'/
&OBST ID='Cone Shell', XB=0.0425,0.045,-0.065,-0.0625,0.045,0.0625, SURF_ID='INERT'/
&OBST ID='Cone Shell', XB=0.0425,0.045,0.0625,0.065,0.045,0.0625, SURF_ID='INERT'/
&OBST ID='Cone Shell', XB=0.0425,0.045,-0.0625,-0.06,0.05,0.065, SURF_ID='INERT'/
&OBST ID='Cone Shell', XB=0.0425,0.045,0.06,0.0625,0.05,0.065, SURF_ID='INERT'/
&OBST ID='Cone Shell', XB=0.0425,0.045,-0.06,-0.0575,0.0525,0.0675, SURF_ID='INERT'/
&OBST ID='Cone Shell', XB=0.0425,0.045,0.0575,0.06,0.0525,0.0675, SURF_ID='INERT'/
&OBST ID='Cone Shell', XB=0.0425,0.045,-0.0575,-0.055,0.055,0.0725, SURF_ID='INERT'/
&OBST ID='Cone Shell', XB=0.0425,0.045,0.055,0.0575,0.055,0.0725, SURF_ID='INERT'/
&OBST ID='Cone Shell', XB=0.0425,0.045,-0.055,-0.0525,0.06,0.075, SURF_ID='INERT'/
&OBST ID='Cone Shell', XB=0.0425,0.045,0.0525,0.055,0.06,0.075, SURF_ID='INERT'/
&OBST ID='Cone Shell', XB=0.0425,0.045,-0.0525,-0.05,0.0625,0.0775, SURF_ID='INERT'/
&OBST ID='Cone Shell', XB=0.0425,0.045,0.05,0.0525,0.0625,0.0775, SURF_ID='INERT'/
&OBST ID='Cone Shell', XB=0.0425,0.045,-0.05,-0.0475,0.065,0.08, SURF_ID='INERT'/
&OBST ID='Cone Shell', XB=0.0425,0.045,0.0475,0.05,0.065,0.08, SURF_ID='INERT'/
&OBST ID='Cone Shell', XB=0.0425,0.045,-0.0475,-0.045,0.0675,0.085, SURF_ID='INERT'/
&OBST ID='Cone Shell', XB=0.0425,0.045,0.045,0.0475,0.0675,0.085, SURF_ID='INERT'/
&OBST ID='Cone Shell', XB=0.0425,0.045,-0.045,-0.0425,0.07,0.0875, SURF_ID='INERT'/
&OBST ID='Cone Shell', XB=0.0425,0.045,0.0425,0.045,0.07,0.0875, SURF_ID='INERT'/
&OBST ID='Cone Shell', XB=0.0425,0.045,-0.0425,-0.04,0.0725,0.09, SURF_ID='INERT'/
&OBST ID='Cone Shell', XB=0.0425,0.045,0.04,0.0425,0.0725,0.09, SURF_ID='INERT'/
&OBST ID='Cone Shell', XB=0.0425,0.045,-0.04,-0.0375,0.0775,0.09, SURF_ID='INERT'/
&OBST ID='Cone Shell', XB=0.0425,0.045,0.0375,0.04,0.0775,0.09, SURF_ID='INERT'/
&OBST ID='Cone Shell', XB=0.0425,0.045,-0.0375,-0.035,0.08,0.09, SURF_ID='INERT'/
&OBST ID='Cone Shell', XB=0.0425,0.045,0.035,0.0375,0.08,0.09, SURF_ID='INERT'/
&OBST ID='Cone Shell', XB=0.0425,0.045,-0.035,-0.0325,0.0825,0.09, SURF_ID='INERT'/
&OBST ID='Cone Shell', XB=0.0425,0.045,0.0325,0.035,0.0825,0.09, SURF_ID='INERT'/
&OBST ID='Cone Shell', XB=0.0425,0.045,-0.0325,-0.03,0.085,0.09, SURF_ID='INERT'/
&OBST ID='Cone Shell', XB=0.0425,0.045,0.03,0.0325,0.085,0.09, SURF_ID='INERT'/
&OBST ID='Cone Shell', XB=0.0425,0.045,-0.03,-0.025,0.0875,0.09, SURF_ID='INERT'/
&OBST ID='Cone Shell', XB=0.0425,0.045,0.025,0.03,0.0875,0.09, SURF_ID='INERT'/
&OBST ID='Cone Shell', XB=0.0425,0.0475,-0.08,-0.0775,0.025,0.04, SURF_ID='INERT'/
&OBST ID='Cone Shell', XB=0.0425,0.0475,0.0775,0.08,0.025,0.04, SURF_ID='INERT'/
&OBST ID='Cone Shell', XB=0.045,0.0475,-0.085,-0.0825,0.025,0.0325, SURF_ID='INERT'/
&OBST ID='Cone Shell', XB=0.045,0.0475,0.0825,0.085,0.025,0.0325, SURF_ID='INERT'/
&OBST ID='Cone Shell', XB=0.045,0.0475,-0.0825,-0.08,0.025,0.035, SURF_ID='INERT'/
&OBST ID='Cone Shell', XB=0.045,0.0475,0.08,0.0825,0.025,0.035, SURF_ID='INERT'/
&OBST ID='Cone Shell', XB=0.045,0.0475,-0.0775,-0.075,0.0275,0.0425, SURF_ID='INERT'/
&OBST ID='Cone Shell', XB=0.045,0.0475,0.075,0.0775,0.0275,0.0425, SURF_ID='INERT'/
&OBST ID='Cone Shell', XB=0.045,0.0475,-0.075,-0.0725,0.03,0.045, SURF_ID='INERT'/
&OBST ID='Cone Shell', XB=0.045,0.0475,0.0725,0.075,0.03,0.045, SURF_ID='INERT'/
&OBST ID='Cone Shell', XB=0.045,0.0475,-0.0725,-0.07,0.0325,0.05, SURF_ID='INERT'/
&OBST ID='Cone Shell', XB=0.045,0.0475,0.07,0.0725,0.0325,0.05, SURF_ID='INERT'/
&OBST ID='Cone Shell', XB=0.045,0.0475,-0.07,-0.0675,0.0375,0.0525, SURF_ID='INERT'/
&OBST ID='Cone Shell', XB=0.045,0.0475,0.0675,0.07,0.0375,0.0525, SURF_ID='INERT'/
&OBST ID='Cone Shell', XB=0.045,0.0475,-0.0675,-0.065,0.04,0.055, SURF_ID='INERT'/
&OBST ID='Cone Shell', XB=0.045,0.0475,0.065,0.0675,0.04,0.055, SURF_ID='INERT'/
&OBST ID='Cone Shell', XB=0.045,0.0475,-0.065,-0.0625,0.0425,0.06, SURF_ID='INERT'/
&OBST ID='Cone Shell', XB=0.045,0.0475,0.0625,0.065,0.0425,0.06, SURF_ID='INERT'/
&OBST ID='Cone Shell', XB=0.045,0.0475,-0.0625,-0.06,0.0475,0.0625, SURF_ID='INERT'/
&OBST ID='Cone Shell', XB=0.045,0.0475,0.06,0.0625,0.0475,0.0625, SURF_ID='INERT'/
&OBST ID='Cone Shell', XB=0.045,0.0475,-0.06,-0.0575,0.05,0.0675, SURF_ID='INERT'/
&OBST ID='Cone Shell', XB=0.045,0.0475,0.0575,0.06,0.05,0.0675, SURF_ID='INERT'/
&OBST ID='Cone Shell', XB=0.045,0.0475,-0.0575,-0.055,0.0525,0.07, SURF_ID='INERT'/
&OBST ID='Cone Shell', XB=0.045,0.0475,0.055,0.0575,0.0525,0.07, SURF_ID='INERT'/
&OBST ID='Cone Shell', XB=0.045,0.0475,-0.055,-0.0525,0.055,0.0725, SURF_ID='INERT'/
&OBST ID='Cone Shell', XB=0.045,0.0475,0.0525,0.055,0.055,0.0725, SURF_ID='INERT'/
&OBST ID='Cone Shell', XB=0.045,0.0475,-0.0525,-0.05,0.06,0.075, SURF_ID='INERT'/
&OBST ID='Cone Shell', XB=0.045,0.0475,0.05,0.0525,0.06,0.075, SURF_ID='INERT'/
&OBST ID='Cone Shell', XB=0.045,0.0475,-0.05,-0.0475,0.0625,0.0775, SURF_ID='INERT'/
&OBST ID='Cone Shell', XB=0.045,0.0475,0.0475,0.05,0.0625,0.0775, SURF_ID='INERT'/
&OBST ID='Cone Shell', XB=0.045,0.0475,-0.0475,-0.045,0.065,0.0825, SURF_ID='INERT'/
&OBST ID='Cone Shell', XB=0.045,0.0475,0.045,0.0475,0.065,0.0825, SURF_ID='INERT'/
&OBST ID='Cone Shell', XB=0.045,0.0475,-0.045,-0.0425,0.0675,0.085, SURF_ID='INERT'/
&OBST ID='Cone Shell', XB=0.045,0.0475,0.0425,0.045,0.0675,0.085, SURF_ID='INERT'/
&OBST ID='Cone Shell', XB=0.045,0.0475,-0.0425,-0.04,0.07,0.0875, SURF_ID='INERT'/
&OBST ID='Cone Shell', XB=0.045,0.0475,0.04,0.0425,0.07,0.0875, SURF_ID='INERT'/
&OBST ID='Cone Shell', XB=0.045,0.0475,-0.04,-0.0375,0.0725,0.09, SURF_ID='INERT'/
&OBST ID='Cone Shell', XB=0.045,0.0475,0.0375,0.04,0.0725,0.09, SURF_ID='INERT'/
&OBST ID='Cone Shell', XB=0.045,0.0475,-0.0375,-0.035,0.075,0.09, SURF_ID='INERT'/
&OBST ID='Cone Shell', XB=0.045,0.0475,0.035,0.0375,0.075,0.09, SURF_ID='INERT'/
&OBST ID='Cone Shell', XB=0.045,0.0475,-0.035,-0.0325,0.0775,0.09, SURF_ID='INERT'/
&OBST ID='Cone Shell', XB=0.045,0.0475,0.0325,0.035,0.0775,0.09, SURF_ID='INERT'/
&OBST ID='Cone Shell', XB=0.045,0.0475,-0.0325,-0.03,0.08,0.09, SURF_ID='INERT'/
&OBST ID='Cone Shell', XB=0.045,0.0475,0.03,0.0325,0.08,0.09, SURF_ID='INERT'/
&OBST ID='Cone Shell', XB=0.045,0.0475,-0.03,-0.0275,0.0825,0.09, SURF_ID='INERT'/
&OBST ID='Cone Shell', XB=0.045,0.0475,0.0275,0.03,0.0825,0.09, SURF_ID='INERT'/
&OBST ID='Cone Shell', XB=0.045,0.0475,-0.0275,-0.025,0.085,0.09, SURF_ID='INERT'/
&OBST ID='Cone Shell', XB=0.045,0.0475,0.025,0.0275,0.085,0.09, SURF_ID='INERT'/
&OBST ID='Cone Shell', XB=0.045,0.0475,-0.025,-0.02,0.0875,0.09, SURF_ID='INERT'/
&OBST ID='Cone Shell', XB=0.045,0.0475,0.02,0.025,0.0875,0.09, SURF_ID='INERT'/
&OBST ID='Cone Shell', XB=0.045,0.05,-0.0875,-0.085,0.025,0.0275, SURF_ID='INERT'/
&OBST ID='Cone Shell', XB=0.045,0.05,0.085,0.0875,0.025,0.0275, SURF_ID='INERT'/
&OBST ID='Cone Shell', XB=0.0475,0.05,-0.085,-0.0825,0.025,0.03, SURF_ID='INERT'/
&OBST ID='Cone Shell', XB=0.0475,0.05,0.0825,0.085,0.025,0.03, SURF_ID='INERT'/
&OBST ID='Cone Shell', XB=0.0475,0.05,-0.08,-0.0775,0.025,0.0375, SURF_ID='INERT'/
&OBST ID='Cone Shell', XB=0.0475,0.05,0.0775,0.08,0.025,0.0375, SURF_ID='INERT'/
&OBST ID='Cone Shell', XB=0.0475,0.05,-0.0775,-0.075,0.025,0.04, SURF_ID='INERT'/
&OBST ID='Cone Shell', XB=0.0475,0.05,0.075,0.0775,0.025,0.04, SURF_ID='INERT'/
&OBST ID='Cone Shell', XB=0.0475,0.05,-0.075,-0.0725,0.0275,0.045, SURF_ID='INERT'/
&OBST ID='Cone Shell', XB=0.0475,0.05,0.0725,0.075,0.0275,0.045, SURF_ID='INERT'/
&OBST ID='Cone Shell', XB=0.0475,0.05,-0.0725,-0.07,0.03,0.0475, SURF_ID='INERT'/
&OBST ID='Cone Shell', XB=0.0475,0.05,0.07,0.0725,0.03,0.0475, SURF_ID='INERT'/
&OBST ID='Cone Shell', XB=0.0475,0.05,-0.07,-0.0675,0.035,0.05, SURF_ID='INERT'/
&OBST ID='Cone Shell', XB=0.0475,0.05,0.0675,0.07,0.035,0.05, SURF_ID='INERT'/
&OBST ID='Cone Shell', XB=0.0475,0.05,-0.0675,-0.065,0.0375,0.055, SURF_ID='INERT'/
&OBST ID='Cone Shell', XB=0.0475,0.05,0.065,0.0675,0.0375,0.055, SURF_ID='INERT'/
&OBST ID='Cone Shell', XB=0.0475,0.05,-0.065,-0.0625,0.04,0.0575, SURF_ID='INERT'/
&OBST ID='Cone Shell', XB=0.0475,0.05,0.0625,0.065,0.04,0.0575, SURF_ID='INERT'/
&OBST ID='Cone Shell', XB=0.0475,0.05,-0.0625,-0.06,0.045,0.06, SURF_ID='INERT'/
&OBST ID='Cone Shell', XB=0.0475,0.05,0.06,0.0625,0.045,0.06, SURF_ID='INERT'/
&OBST ID='Cone Shell', XB=0.0475,0.05,-0.06,-0.0575,0.0475,0.0625, SURF_ID='INERT'/
&OBST ID='Cone Shell', XB=0.0475,0.05,0.0575,0.06,0.0475,0.0625, SURF_ID='INERT'/
&OBST ID='Cone Shell', XB=0.0475,0.05,-0.0575,-0.055,0.05,0.0675, SURF_ID='INERT'/
&OBST ID='Cone Shell', XB=0.0475,0.05,0.055,0.0575,0.05,0.0675, SURF_ID='INERT'/
&OBST ID='Cone Shell', XB=0.0475,0.05,-0.055,-0.0525,0.0525,0.07, SURF_ID='INERT'/
&OBST ID='Cone Shell', XB=0.0475,0.05,0.0525,0.055,0.0525,0.07, SURF_ID='INERT'/
&OBST ID='Cone Shell', XB=0.0475,0.05,-0.0525,-0.05,0.0575,0.0725, SURF_ID='INERT'/
&OBST ID='Cone Shell', XB=0.0475,0.05,0.05,0.0525,0.0575,0.0725, SURF_ID='INERT'/
&OBST ID='Cone Shell', XB=0.0475,0.05,-0.05,-0.0475,0.06,0.075, SURF_ID='INERT'/
&OBST ID='Cone Shell', XB=0.0475,0.05,0.0475,0.05,0.06,0.075, SURF_ID='INERT'/
&OBST ID='Cone Shell', XB=0.0475,0.05,-0.0475,-0.045,0.0625,0.0775, SURF_ID='INERT'/
&OBST ID='Cone Shell', XB=0.0475,0.05,0.045,0.0475,0.0625,0.0775, SURF_ID='INERT'/
&OBST ID='Cone Shell', XB=0.0475,0.05,-0.045,-0.0425,0.065,0.08, SURF_ID='INERT'/
&OBST ID='Cone Shell', XB=0.0475,0.05,0.0425,0.045,0.065,0.08, SURF_ID='INERT'/
&OBST ID='Cone Shell', XB=0.0475,0.05,-0.0425,-0.04,0.0675,0.085, SURF_ID='INERT'/
&OBST ID='Cone Shell', XB=0.0475,0.05,0.04,0.0425,0.0675,0.085, SURF_ID='INERT'/
&OBST ID='Cone Shell', XB=0.0475,0.05,-0.04,-0.0375,0.07,0.0875, SURF_ID='INERT'/
&OBST ID='Cone Shell', XB=0.0475,0.05,0.0375,0.04,0.07,0.0875, SURF_ID='INERT'/
&OBST ID='Cone Shell', XB=0.0475,0.05,-0.0375,-0.035,0.0725,0.09, SURF_ID='INERT'/
&OBST ID='Cone Shell', XB=0.0475,0.05,0.035,0.0375,0.0725,0.09, SURF_ID='INERT'/
&OBST ID='Cone Shell', XB=0.0475,0.05,-0.035,-0.0325,0.075,0.09, SURF_ID='INERT'/
&OBST ID='Cone Shell', XB=0.0475,0.05,0.0325,0.035,0.075,0.09, SURF_ID='INERT'/
&OBST ID='Cone Shell', XB=0.0475,0.05,-0.0325,-0.03,0.0775,0.09, SURF_ID='INERT'/
&OBST ID='Cone Shell', XB=0.0475,0.05,0.03,0.0325,0.0775,0.09, SURF_ID='INERT'/
&OBST ID='Cone Shell', XB=0.0475,0.05,-0.03,-0.0275,0.08,0.09, SURF_ID='INERT'/
&OBST ID='Cone Shell', XB=0.0475,0.05,0.0275,0.03,0.08,0.09, SURF_ID='INERT'/
&OBST ID='Cone Shell', XB=0.0475,0.05,-0.0275,-0.0225,0.0825,0.09, SURF_ID='INERT'/
&OBST ID='Cone Shell', XB=0.0475,0.05,0.0225,0.0275,0.0825,0.09, SURF_ID='INERT'/
&OBST ID='Cone Shell', XB=0.0475,0.05,-0.0225,-0.02,0.085,0.09, SURF_ID='INERT'/
&OBST ID='Cone Shell', XB=0.0475,0.05,0.02,0.0225,0.085,0.09, SURF_ID='INERT'/
&OBST ID='Cone Shell', XB=0.0475,0.05,-0.02,-0.015,0.0875,0.09, SURF_ID='INERT'/
&OBST ID='Cone Shell', XB=0.0475,0.05,0.015,0.02,0.0875,0.09, SURF_ID='INERT'/
&OBST ID='Cone Shell', XB=0.0475,0.0525,-0.0825,-0.08,0.025,0.0325, SURF_ID='INERT'/
&OBST ID='Cone Shell', XB=0.0475,0.0525,0.08,0.0825,0.025,0.0325, SURF_ID='INERT'/
&OBST ID='Cone Shell', XB=0.05,0.0525,-0.085,-0.0825,0.025,0.0275, SURF_ID='INERT'/
&OBST ID='Cone Shell', XB=0.05,0.0525,0.0825,0.085,0.025,0.0275, SURF_ID='INERT'/
&OBST ID='Cone Shell', XB=0.05,0.0525,-0.08,-0.0775,0.025,0.035, SURF_ID='INERT'/
&OBST ID='Cone Shell', XB=0.05,0.0525,0.0775,0.08,0.025,0.035, SURF_ID='INERT'/
&OBST ID='Cone Shell', XB=0.05,0.0525,-0.0775,-0.075,0.025,0.0375, SURF_ID='INERT'/
&OBST ID='Cone Shell', XB=0.05,0.0525,0.075,0.0775,0.025,0.0375, SURF_ID='INERT'/
&OBST ID='Cone Shell', XB=0.05,0.0525,-0.075,-0.0725,0.025,0.0425, SURF_ID='INERT'/
&OBST ID='Cone Shell', XB=0.05,0.0525,0.0725,0.075,0.025,0.0425, SURF_ID='INERT'/
&OBST ID='Cone Shell', XB=0.05,0.0525,-0.0725,-0.07,0.0275,0.045, SURF_ID='INERT'/
&OBST ID='Cone Shell', XB=0.05,0.0525,0.07,0.0725,0.0275,0.045, SURF_ID='INERT'/
&OBST ID='Cone Shell', XB=0.05,0.0525,-0.07,-0.0675,0.0325,0.0475, SURF_ID='INERT'/
&OBST ID='Cone Shell', XB=0.05,0.0525,0.0675,0.07,0.0325,0.0475, SURF_ID='INERT'/
&OBST ID='Cone Shell', XB=0.05,0.0525,-0.0675,-0.065,0.035,0.0525, SURF_ID='INERT'/
&OBST ID='Cone Shell', XB=0.05,0.0525,0.065,0.0675,0.035,0.0525, SURF_ID='INERT'/
&OBST ID='Cone Shell', XB=0.05,0.0525,-0.065,-0.0625,0.0375,0.055, SURF_ID='INERT'/
&OBST ID='Cone Shell', XB=0.05,0.0525,0.0625,0.065,0.0375,0.055, SURF_ID='INERT'/
&OBST ID='Cone Shell', XB=0.05,0.0525,-0.0625,-0.06,0.0425,0.0575, SURF_ID='INERT'/
&OBST ID='Cone Shell', XB=0.05,0.0525,0.06,0.0625,0.0425,0.0575, SURF_ID='INERT'/
&OBST ID='Cone Shell', XB=0.05,0.0525,-0.06,-0.0575,0.045,0.06, SURF_ID='INERT'/
&OBST ID='Cone Shell', XB=0.05,0.0525,0.0575,0.06,0.045,0.06, SURF_ID='INERT'/
&OBST ID='Cone Shell', XB=0.05,0.0525,-0.0575,-0.055,0.0475,0.065, SURF_ID='INERT'/
&OBST ID='Cone Shell', XB=0.05,0.0525,0.055,0.0575,0.0475,0.065, SURF_ID='INERT'/
&OBST ID='Cone Shell', XB=0.05,0.0525,-0.055,-0.0525,0.05,0.0675, SURF_ID='INERT'/
&OBST ID='Cone Shell', XB=0.05,0.0525,0.0525,0.055,0.05,0.0675, SURF_ID='INERT'/
&OBST ID='Cone Shell', XB=0.05,0.0525,-0.0525,-0.05,0.0525,0.07, SURF_ID='INERT'/
&OBST ID='Cone Shell', XB=0.05,0.0525,0.05,0.0525,0.0525,0.07, SURF_ID='INERT'/
&OBST ID='Cone Shell', XB=0.05,0.0525,-0.05,-0.0475,0.0575,0.0725, SURF_ID='INERT'/
&OBST ID='Cone Shell', XB=0.05,0.0525,0.0475,0.05,0.0575,0.0725, SURF_ID='INERT'/
&OBST ID='Cone Shell', XB=0.05,0.0525,-0.0475,-0.045,0.06,0.075, SURF_ID='INERT'/
&OBST ID='Cone Shell', XB=0.05,0.0525,0.045,0.0475,0.06,0.075, SURF_ID='INERT'/
&OBST ID='Cone Shell', XB=0.05,0.0525,-0.045,-0.0425,0.0625,0.0775, SURF_ID='INERT'/
&OBST ID='Cone Shell', XB=0.05,0.0525,0.0425,0.045,0.0625,0.0775, SURF_ID='INERT'/
&OBST ID='Cone Shell', XB=0.05,0.0525,-0.0425,-0.04,0.065,0.08, SURF_ID='INERT'/
&OBST ID='Cone Shell', XB=0.05,0.0525,0.04,0.0425,0.065,0.08, SURF_ID='INERT'/
&OBST ID='Cone Shell', XB=0.05,0.0525,-0.04,-0.0375,0.0675,0.0825, SURF_ID='INERT'/
&OBST ID='Cone Shell', XB=0.05,0.0525,0.0375,0.04,0.0675,0.0825, SURF_ID='INERT'/
&OBST ID='Cone Shell', XB=0.05,0.0525,-0.0375,-0.035,0.07,0.085, SURF_ID='INERT'/
&OBST ID='Cone Shell', XB=0.05,0.0525,0.035,0.0375,0.07,0.085, SURF_ID='INERT'/
&OBST ID='Cone Shell', XB=0.05,0.0525,-0.035,-0.0325,0.0725,0.0875, SURF_ID='INERT'/
&OBST ID='Cone Shell', XB=0.05,0.0525,0.0325,0.035,0.0725,0.0875, SURF_ID='INERT'/
&OBST ID='Cone Shell', XB=0.05,0.0525,-0.0325,-0.03,0.0725,0.09, SURF_ID='INERT'/
&OBST ID='Cone Shell', XB=0.05,0.0525,0.03,0.0325,0.0725,0.09, SURF_ID='INERT'/
&OBST ID='Cone Shell', XB=0.05,0.0525,-0.03,-0.0275,0.075,0.09, SURF_ID='INERT'/
&OBST ID='Cone Shell', XB=0.05,0.0525,0.0275,0.03,0.075,0.09, SURF_ID='INERT'/
&OBST ID='Cone Shell', XB=0.05,0.0525,-0.0275,-0.025,0.0775,0.09, SURF_ID='INERT'/
&OBST ID='Cone Shell', XB=0.05,0.0525,0.025,0.0275,0.0775,0.09, SURF_ID='INERT'/
&OBST ID='Cone Shell', XB=0.05,0.0525,-0.025,-0.02,0.08,0.09, SURF_ID='INERT'/
&OBST ID='Cone Shell', XB=0.05,0.0525,0.02,0.025,0.08,0.09, SURF_ID='INERT'/
&OBST ID='Cone Shell', XB=0.05,0.0525,-0.02,-0.0175,0.0825,0.09, SURF_ID='INERT'/
&OBST ID='Cone Shell', XB=0.05,0.0525,0.0175,0.02,0.0825,0.09, SURF_ID='INERT'/
&OBST ID='Cone Shell', XB=0.05,0.0525,-0.0175,-1.0E-2,0.085,0.09, SURF_ID='INERT'/
&OBST ID='Cone Shell', XB=0.05,0.0525,0.01,0.0175,0.085,0.09, SURF_ID='INERT'/
&OBST ID='Cone Shell', XB=0.05,0.0525,-1.0E-2,0.01,0.0875,0.09, SURF_ID='INERT'/
&OBST ID='Cone Shell', XB=0.0525,0.055,-0.0825,-0.08,0.025,0.03, SURF_ID='INERT'/
&OBST ID='Cone Shell', XB=0.0525,0.055,0.08,0.0825,0.025,0.03, SURF_ID='INERT'/
&OBST ID='Cone Shell', XB=0.0525,0.055,-0.08,-0.0775,0.025,0.0325, SURF_ID='INERT'/
&OBST ID='Cone Shell', XB=0.0525,0.055,0.0775,0.08,0.025,0.0325, SURF_ID='INERT'/
&OBST ID='Cone Shell', XB=0.0525,0.055,-0.0775,-0.075,0.025,0.035, SURF_ID='INERT'/
&OBST ID='Cone Shell', XB=0.0525,0.055,0.075,0.0775,0.025,0.035, SURF_ID='INERT'/
&OBST ID='Cone Shell', XB=0.0525,0.055,-0.075,-0.0725,0.025,0.04, SURF_ID='INERT'/
&OBST ID='Cone Shell', XB=0.0525,0.055,0.0725,0.075,0.025,0.04, SURF_ID='INERT'/
&OBST ID='Cone Shell', XB=0.0525,0.055,-0.0725,-0.07,0.025,0.0425, SURF_ID='INERT'/
&OBST ID='Cone Shell', XB=0.0525,0.055,0.07,0.0725,0.025,0.0425, SURF_ID='INERT'/
&OBST ID='Cone Shell', XB=0.0525,0.055,-0.07,-0.0675,0.03,0.045, SURF_ID='INERT'/
&OBST ID='Cone Shell', XB=0.0525,0.055,0.0675,0.07,0.03,0.045, SURF_ID='INERT'/
&OBST ID='Cone Shell', XB=0.0525,0.055,-0.0675,-0.065,0.0325,0.05, SURF_ID='INERT'/
&OBST ID='Cone Shell', XB=0.0525,0.055,0.065,0.0675,0.0325,0.05, SURF_ID='INERT'/
&OBST ID='Cone Shell', XB=0.0525,0.055,-0.065,-0.0625,0.035,0.0525, SURF_ID='INERT'/
&OBST ID='Cone Shell', XB=0.0525,0.055,0.0625,0.065,0.035,0.0525, SURF_ID='INERT'/
&OBST ID='Cone Shell', XB=0.0525,0.055,-0.0625,-0.06,0.04,0.055, SURF_ID='INERT'/
&OBST ID='Cone Shell', XB=0.0525,0.055,0.06,0.0625,0.04,0.055, SURF_ID='INERT'/
&OBST ID='Cone Shell', XB=0.0525,0.055,-0.06,-0.0575,0.0425,0.0575, SURF_ID='INERT'/
&OBST ID='Cone Shell', XB=0.0525,0.055,0.0575,0.06,0.0425,0.0575, SURF_ID='INERT'/
&OBST ID='Cone Shell', XB=0.0525,0.055,-0.0575,-0.055,0.045,0.06, SURF_ID='INERT'/
&OBST ID='Cone Shell', XB=0.0525,0.055,0.055,0.0575,0.045,0.06, SURF_ID='INERT'/
&OBST ID='Cone Shell', XB=0.0525,0.055,-0.055,-0.0525,0.0475,0.065, SURF_ID='INERT'/
&OBST ID='Cone Shell', XB=0.0525,0.055,0.0525,0.055,0.0475,0.065, SURF_ID='INERT'/
&OBST ID='Cone Shell', XB=0.0525,0.055,-0.0525,-0.05,0.05,0.0675, SURF_ID='INERT'/
&OBST ID='Cone Shell', XB=0.0525,0.055,0.05,0.0525,0.05,0.0675, SURF_ID='INERT'/
&OBST ID='Cone Shell', XB=0.0525,0.055,-0.05,-0.0475,0.0525,0.07, SURF_ID='INERT'/
&OBST ID='Cone Shell', XB=0.0525,0.055,0.0475,0.05,0.0525,0.07, SURF_ID='INERT'/
&OBST ID='Cone Shell', XB=0.0525,0.055,-0.0475,-0.045,0.055,0.0725, SURF_ID='INERT'/
&OBST ID='Cone Shell', XB=0.0525,0.055,0.045,0.0475,0.055,0.0725, SURF_ID='INERT'/
&OBST ID='Cone Shell', XB=0.0525,0.055,-0.045,-0.0425,0.06,0.075, SURF_ID='INERT'/
&OBST ID='Cone Shell', XB=0.0525,0.055,0.0425,0.045,0.06,0.075, SURF_ID='INERT'/
&OBST ID='Cone Shell', XB=0.0525,0.055,-0.0425,-0.04,0.06,0.0775, SURF_ID='INERT'/
&OBST ID='Cone Shell', XB=0.0525,0.055,0.04,0.0425,0.06,0.0775, SURF_ID='INERT'/
&OBST ID='Cone Shell', XB=0.0525,0.055,-0.04,-0.0375,0.0625,0.08, SURF_ID='INERT'/
&OBST ID='Cone Shell', XB=0.0525,0.055,0.0375,0.04,0.0625,0.08, SURF_ID='INERT'/
&OBST ID='Cone Shell', XB=0.0525,0.055,-0.0375,-0.035,0.065,0.0825, SURF_ID='INERT'/
&OBST ID='Cone Shell', XB=0.0525,0.055,0.035,0.0375,0.065,0.0825, SURF_ID='INERT'/
&OBST ID='Cone Shell', XB=0.0525,0.055,-0.035,-0.0325,0.0675,0.085, SURF_ID='INERT'/
&OBST ID='Cone Shell', XB=0.0525,0.055,0.0325,0.035,0.0675,0.085, SURF_ID='INERT'/
&OBST ID='Cone Shell', XB=0.0525,0.055,-0.0325,-0.03,0.07,0.0875, SURF_ID='INERT'/
&OBST ID='Cone Shell', XB=0.0525,0.055,0.03,0.0325,0.07,0.0875, SURF_ID='INERT'/
&OBST ID='Cone Shell', XB=0.0525,0.055,-0.03,-0.0275,0.0725,0.0875, SURF_ID='INERT'/
&OBST ID='Cone Shell', XB=0.0525,0.055,0.0275,0.03,0.0725,0.0875, SURF_ID='INERT'/
&OBST ID='Cone Shell', XB=0.0525,0.055,-0.0275,-0.0225,0.075,0.09, SURF_ID='INERT'/
&OBST ID='Cone Shell', XB=0.0525,0.055,0.0225,0.0275,0.075,0.09, SURF_ID='INERT'/
&OBST ID='Cone Shell', XB=0.0525,0.055,-0.0225,-0.02,0.0775,0.09, SURF_ID='INERT'/
&OBST ID='Cone Shell', XB=0.0525,0.055,0.02,0.0225,0.0775,0.09, SURF_ID='INERT'/
&OBST ID='Cone Shell', XB=0.0525,0.055,-0.02,-0.0125,0.08,0.09, SURF_ID='INERT'/
&OBST ID='Cone Shell', XB=0.0525,0.055,0.0125,0.02,0.08,0.09, SURF_ID='INERT'/
&OBST ID='Cone Shell', XB=0.0525,0.055,-0.0125,-2.5E-3,0.0825,0.09, SURF_ID='INERT'/
&OBST ID='Cone Shell', XB=0.0525,0.055,2.5E-3,0.0125,0.0825,0.09, SURF_ID='INERT'/
&OBST ID='Cone Shell', XB=0.0525,0.055,-2.5E-3,2.5E-3,0.085,0.09, SURF_ID='INERT'/
&OBST ID='Cone Shell', XB=0.055,0.0575,-0.0825,-0.08,0.025,0.0275, SURF_ID='INERT'/
&OBST ID='Cone Shell', XB=0.055,0.0575,0.08,0.0825,0.025,0.0275, SURF_ID='INERT'/
&OBST ID='Cone Shell', XB=0.055,0.0575,-0.08,-0.0775,0.025,0.03, SURF_ID='INERT'/
&OBST ID='Cone Shell', XB=0.055,0.0575,0.0775,0.08,0.025,0.03, SURF_ID='INERT'/
&OBST ID='Cone Shell', XB=0.055,0.0575,-0.0775,-0.075,0.025,0.0325, SURF_ID='INERT'/
&OBST ID='Cone Shell', XB=0.055,0.0575,0.075,0.0775,0.025,0.0325, SURF_ID='INERT'/
&OBST ID='Cone Shell', XB=0.055,0.0575,-0.075,-0.0725,0.025,0.0375, SURF_ID='INERT'/
&OBST ID='Cone Shell', XB=0.055,0.0575,0.0725,0.075,0.025,0.0375, SURF_ID='INERT'/
&OBST ID='Cone Shell', XB=0.055,0.0575,-0.0725,-0.07,0.025,0.04, SURF_ID='INERT'/
&OBST ID='Cone Shell', XB=0.055,0.0575,0.07,0.0725,0.025,0.04, SURF_ID='INERT'/
&OBST ID='Cone Shell', XB=0.055,0.0575,-0.07,-0.0675,0.0275,0.0425, SURF_ID='INERT'/
&OBST ID='Cone Shell', XB=0.055,0.0575,0.0675,0.07,0.0275,0.0425, SURF_ID='INERT'/
&OBST ID='Cone Shell', XB=0.055,0.0575,-0.0675,-0.065,0.03,0.0475, SURF_ID='INERT'/
&OBST ID='Cone Shell', XB=0.055,0.0575,0.065,0.0675,0.03,0.0475, SURF_ID='INERT'/
&OBST ID='Cone Shell', XB=0.055,0.0575,-0.065,-0.0625,0.0325,0.05, SURF_ID='INERT'/
&OBST ID='Cone Shell', XB=0.055,0.0575,0.0625,0.065,0.0325,0.05, SURF_ID='INERT'/
&OBST ID='Cone Shell', XB=0.055,0.0575,-0.0625,-0.06,0.035,0.0525, SURF_ID='INERT'/
&OBST ID='Cone Shell', XB=0.055,0.0575,0.06,0.0625,0.035,0.0525, SURF_ID='INERT'/
&OBST ID='Cone Shell', XB=0.055,0.0575,-0.06,-0.0575,0.04,0.055, SURF_ID='INERT'/
&OBST ID='Cone Shell', XB=0.055,0.0575,0.0575,0.06,0.04,0.055, SURF_ID='INERT'/
&OBST ID='Cone Shell', XB=0.055,0.0575,-0.0575,-0.055,0.0425,0.0575, SURF_ID='INERT'/
&OBST ID='Cone Shell', XB=0.055,0.0575,0.055,0.0575,0.0425,0.0575, SURF_ID='INERT'/
&OBST ID='Cone Shell', XB=0.055,0.0575,-0.055,-0.0525,0.045,0.06, SURF_ID='INERT'/
&OBST ID='Cone Shell', XB=0.055,0.0575,0.0525,0.055,0.045,0.06, SURF_ID='INERT'/
&OBST ID='Cone Shell', XB=0.055,0.0575,-0.0525,-0.05,0.0475,0.065, SURF_ID='INERT'/
&OBST ID='Cone Shell', XB=0.055,0.0575,0.05,0.0525,0.0475,0.065, SURF_ID='INERT'/
&OBST ID='Cone Shell', XB=0.055,0.0575,-0.05,-0.0475,0.05,0.0675, SURF_ID='INERT'/
&OBST ID='Cone Shell', XB=0.055,0.0575,0.0475,0.05,0.05,0.0675, SURF_ID='INERT'/
&OBST ID='Cone Shell', XB=0.055,0.0575,-0.0475,-0.045,0.0525,0.07, SURF_ID='INERT'/
&OBST ID='Cone Shell', XB=0.055,0.0575,0.045,0.0475,0.0525,0.07, SURF_ID='INERT'/
&OBST ID='Cone Shell', XB=0.055,0.0575,-0.045,-0.0425,0.055,0.0725, SURF_ID='INERT'/
&OBST ID='Cone Shell', XB=0.055,0.0575,0.0425,0.045,0.055,0.0725, SURF_ID='INERT'/
&OBST ID='Cone Shell', XB=0.055,0.0575,-0.0425,-0.04,0.0575,0.075, SURF_ID='INERT'/
&OBST ID='Cone Shell', XB=0.055,0.0575,0.04,0.0425,0.0575,0.075, SURF_ID='INERT'/
&OBST ID='Cone Shell', XB=0.055,0.0575,-0.04,-0.0375,0.06,0.0775, SURF_ID='INERT'/
&OBST ID='Cone Shell', XB=0.055,0.0575,0.0375,0.04,0.06,0.0775, SURF_ID='INERT'/
&OBST ID='Cone Shell', XB=0.055,0.0575,-0.0375,-0.035,0.0625,0.08, SURF_ID='INERT'/
&OBST ID='Cone Shell', XB=0.055,0.0575,0.035,0.0375,0.0625,0.08, SURF_ID='INERT'/
&OBST ID='Cone Shell', XB=0.055,0.0575,-0.035,-0.0325,0.065,0.08, SURF_ID='INERT'/
&OBST ID='Cone Shell', XB=0.055,0.0575,0.0325,0.035,0.065,0.08, SURF_ID='INERT'/
&OBST ID='Cone Shell', XB=0.055,0.0575,-0.0325,-0.03,0.0675,0.0825, SURF_ID='INERT'/
&OBST ID='Cone Shell', XB=0.055,0.0575,0.03,0.0325,0.0675,0.0825, SURF_ID='INERT'/
&OBST ID='Cone Shell', XB=0.055,0.0575,-0.03,-0.0275,0.0675,0.085, SURF_ID='INERT'/
&OBST ID='Cone Shell', XB=0.055,0.0575,0.0275,0.03,0.0675,0.085, SURF_ID='INERT'/
&OBST ID='Cone Shell', XB=0.055,0.0575,-0.0275,-0.025,0.07,0.0875, SURF_ID='INERT'/
&OBST ID='Cone Shell', XB=0.055,0.0575,0.025,0.0275,0.07,0.0875, SURF_ID='INERT'/
&OBST ID='Cone Shell', XB=0.055,0.0575,-0.025,-0.0225,0.0725,0.0875, SURF_ID='INERT'/
&OBST ID='Cone Shell', XB=0.055,0.0575,0.0225,0.025,0.0725,0.0875, SURF_ID='INERT'/
&OBST ID='Cone Shell', XB=0.055,0.0575,-0.0225,-0.02,0.0725,0.09, SURF_ID='INERT'/
&OBST ID='Cone Shell', XB=0.055,0.0575,0.02,0.0225,0.0725,0.09, SURF_ID='INERT'/
&OBST ID='Cone Shell', XB=0.055,0.0575,-0.02,-0.015,0.075,0.09, SURF_ID='INERT'/
&OBST ID='Cone Shell', XB=0.055,0.0575,0.015,0.02,0.075,0.09, SURF_ID='INERT'/
&OBST ID='Cone Shell', XB=0.055,0.0575,-0.015,-1.0E-2,0.0775,0.09, SURF_ID='INERT'/
&OBST ID='Cone Shell', XB=0.055,0.0575,0.01,0.015,0.0775,0.09, SURF_ID='INERT'/
&OBST ID='Cone Shell', XB=0.055,0.0575,-1.0E-2,0.01,0.08,0.09, SURF_ID='INERT'/
&OBST ID='Cone Shell', XB=0.0575,0.06,-0.08,-0.0775,0.025,0.0275, SURF_ID='INERT'/
&OBST ID='Cone Shell', XB=0.0575,0.06,0.0775,0.08,0.025,0.0275, SURF_ID='INERT'/
&OBST ID='Cone Shell', XB=0.0575,0.06,-0.075,-0.0725,0.025,0.035, SURF_ID='INERT'/
&OBST ID='Cone Shell', XB=0.0575,0.06,0.0725,0.075,0.025,0.035, SURF_ID='INERT'/
&OBST ID='Cone Shell', XB=0.0575,0.06,-0.0725,-0.07,0.025,0.0375, SURF_ID='INERT'/
&OBST ID='Cone Shell', XB=0.0575,0.06,0.07,0.0725,0.025,0.0375, SURF_ID='INERT'/
&OBST ID='Cone Shell', XB=0.0575,0.06,-0.07,-0.0675,0.025,0.04, SURF_ID='INERT'/
&OBST ID='Cone Shell', XB=0.0575,0.06,0.0675,0.07,0.025,0.04, SURF_ID='INERT'/
&OBST ID='Cone Shell', XB=0.0575,0.06,-0.0675,-0.065,0.0275,0.0425, SURF_ID='INERT'/
&OBST ID='Cone Shell', XB=0.0575,0.06,0.065,0.0675,0.0275,0.0425, SURF_ID='INERT'/
&OBST ID='Cone Shell', XB=0.0575,0.06,-0.065,-0.0625,0.03,0.0475, SURF_ID='INERT'/
&OBST ID='Cone Shell', XB=0.0575,0.06,0.0625,0.065,0.03,0.0475, SURF_ID='INERT'/
&OBST ID='Cone Shell', XB=0.0575,0.06,-0.0625,-0.06,0.0325,0.05, SURF_ID='INERT'/
&OBST ID='Cone Shell', XB=0.0575,0.06,0.06,0.0625,0.0325,0.05, SURF_ID='INERT'/
&OBST ID='Cone Shell', XB=0.0575,0.06,-0.06,-0.0575,0.0375,0.0525, SURF_ID='INERT'/
&OBST ID='Cone Shell', XB=0.0575,0.06,0.0575,0.06,0.0375,0.0525, SURF_ID='INERT'/
&OBST ID='Cone Shell', XB=0.0575,0.06,-0.0575,-0.055,0.04,0.055, SURF_ID='INERT'/
&OBST ID='Cone Shell', XB=0.0575,0.06,0.055,0.0575,0.04,0.055, SURF_ID='INERT'/
&OBST ID='Cone Shell', XB=0.0575,0.06,-0.055,-0.0525,0.0425,0.0575, SURF_ID='INERT'/
&OBST ID='Cone Shell', XB=0.0575,0.06,0.0525,0.055,0.0425,0.0575, SURF_ID='INERT'/
&OBST ID='Cone Shell', XB=0.0575,0.06,-0.0525,-0.05,0.045,0.06, SURF_ID='INERT'/
&OBST ID='Cone Shell', XB=0.0575,0.06,0.05,0.0525,0.045,0.06, SURF_ID='INERT'/
&OBST ID='Cone Shell', XB=0.0575,0.06,-0.05,-0.0475,0.0475,0.0625, SURF_ID='INERT'/
&OBST ID='Cone Shell', XB=0.0575,0.06,0.0475,0.05,0.0475,0.0625, SURF_ID='INERT'/
&OBST ID='Cone Shell', XB=0.0575,0.06,-0.0475,-0.045,0.05,0.0675, SURF_ID='INERT'/
&OBST ID='Cone Shell', XB=0.0575,0.06,0.045,0.0475,0.05,0.0675, SURF_ID='INERT'/
&OBST ID='Cone Shell', XB=0.0575,0.06,-0.045,-0.0425,0.0525,0.0675, SURF_ID='INERT'/
&OBST ID='Cone Shell', XB=0.0575,0.06,0.0425,0.045,0.0525,0.0675, SURF_ID='INERT'/
&OBST ID='Cone Shell', XB=0.0575,0.06,-0.0425,-0.04,0.055,0.07, SURF_ID='INERT'/
&OBST ID='Cone Shell', XB=0.0575,0.06,0.04,0.0425,0.055,0.07, SURF_ID='INERT'/
&OBST ID='Cone Shell', XB=0.0575,0.06,-0.04,-0.0375,0.0575,0.0725, SURF_ID='INERT'/
&OBST ID='Cone Shell', XB=0.0575,0.06,0.0375,0.04,0.0575,0.0725, SURF_ID='INERT'/
&OBST ID='Cone Shell', XB=0.0575,0.06,-0.0375,-0.035,0.06,0.075, SURF_ID='INERT'/
&OBST ID='Cone Shell', XB=0.0575,0.06,0.035,0.0375,0.06,0.075, SURF_ID='INERT'/
&OBST ID='Cone Shell', XB=0.0575,0.06,-0.035,-0.0325,0.06,0.0775, SURF_ID='INERT'/
&OBST ID='Cone Shell', XB=0.0575,0.06,0.0325,0.035,0.06,0.0775, SURF_ID='INERT'/
&OBST ID='Cone Shell', XB=0.0575,0.06,-0.0325,-0.03,0.0625,0.08, SURF_ID='INERT'/
&OBST ID='Cone Shell', XB=0.0575,0.06,0.03,0.0325,0.0625,0.08, SURF_ID='INERT'/
&OBST ID='Cone Shell', XB=0.0575,0.06,-0.03,-0.0275,0.065,0.0825, SURF_ID='INERT'/
&OBST ID='Cone Shell', XB=0.0575,0.06,0.0275,0.03,0.065,0.0825, SURF_ID='INERT'/
&OBST ID='Cone Shell', XB=0.0575,0.06,-0.0275,-0.025,0.0675,0.0825, SURF_ID='INERT'/
&OBST ID='Cone Shell', XB=0.0575,0.06,0.025,0.0275,0.0675,0.0825, SURF_ID='INERT'/
&OBST ID='Cone Shell', XB=0.0575,0.06,-0.025,-0.0225,0.0675,0.085, SURF_ID='INERT'/
&OBST ID='Cone Shell', XB=0.0575,0.06,0.0225,0.025,0.0675,0.085, SURF_ID='INERT'/
&OBST ID='Cone Shell', XB=0.0575,0.06,-0.0225,-0.02,0.07,0.085, SURF_ID='INERT'/
&OBST ID='Cone Shell', XB=0.0575,0.06,0.02,0.0225,0.07,0.085, SURF_ID='INERT'/
&OBST ID='Cone Shell', XB=0.0575,0.06,-0.02,-0.0175,0.07,0.0875, SURF_ID='INERT'/
&OBST ID='Cone Shell', XB=0.0575,0.06,0.0175,0.02,0.07,0.0875, SURF_ID='INERT'/
&OBST ID='Cone Shell', XB=0.0575,0.06,-0.0175,-0.015,0.0725,0.0875, SURF_ID='INERT'/
&OBST ID='Cone Shell', XB=0.0575,0.06,0.015,0.0175,0.0725,0.0875, SURF_ID='INERT'/
&OBST ID='Cone Shell', XB=0.0575,0.06,-0.015,-0.0125,0.0725,0.09, SURF_ID='INERT'/
&OBST ID='Cone Shell', XB=0.0575,0.06,0.0125,0.015,0.0725,0.09, SURF_ID='INERT'/
&OBST ID='Cone Shell', XB=0.0575,0.06,-0.0125,0.0125,0.075,0.09, SURF_ID='INERT'/
&OBST ID='Cone Shell', XB=0.0575,0.0625,-0.0775,-0.075,0.025,0.03, SURF_ID='INERT'/
&OBST ID='Cone Shell', XB=0.0575,0.0625,0.075,0.0775,0.025,0.03, SURF_ID='INERT'/
&OBST ID='Cone Shell', XB=0.06,0.0625,-0.075,-0.0725,0.025,0.0325, SURF_ID='INERT'/
&OBST ID='Cone Shell', XB=0.06,0.0625,0.0725,0.075,0.025,0.0325, SURF_ID='INERT'/
&OBST ID='Cone Shell', XB=0.06,0.0625,-0.0725,-0.07,0.025,0.035, SURF_ID='INERT'/
&OBST ID='Cone Shell', XB=0.06,0.0625,0.07,0.0725,0.025,0.035, SURF_ID='INERT'/
&OBST ID='Cone Shell', XB=0.06,0.0625,-0.07,-0.0675,0.025,0.0375, SURF_ID='INERT'/
&OBST ID='Cone Shell', XB=0.06,0.0625,0.0675,0.07,0.025,0.0375, SURF_ID='INERT'/
&OBST ID='Cone Shell', XB=0.06,0.0625,-0.0675,-0.065,0.025,0.04, SURF_ID='INERT'/
&OBST ID='Cone Shell', XB=0.06,0.0625,0.065,0.0675,0.025,0.04, SURF_ID='INERT'/
&OBST ID='Cone Shell', XB=0.06,0.0625,-0.065,-0.0625,0.0275,0.045, SURF_ID='INERT'/
&OBST ID='Cone Shell', XB=0.06,0.0625,0.0625,0.065,0.0275,0.045, SURF_ID='INERT'/
&OBST ID='Cone Shell', XB=0.06,0.0625,-0.0625,-0.06,0.03,0.0475, SURF_ID='INERT'/
&OBST ID='Cone Shell', XB=0.06,0.0625,0.06,0.0625,0.03,0.0475, SURF_ID='INERT'/
&OBST ID='Cone Shell', XB=0.06,0.0625,-0.06,-0.0575,0.0325,0.05, SURF_ID='INERT'/
&OBST ID='Cone Shell', XB=0.06,0.0625,0.0575,0.06,0.0325,0.05, SURF_ID='INERT'/
&OBST ID='Cone Shell', XB=0.06,0.0625,-0.0575,-0.055,0.035,0.0525, SURF_ID='INERT'/
&OBST ID='Cone Shell', XB=0.06,0.0625,0.055,0.0575,0.035,0.0525, SURF_ID='INERT'/
&OBST ID='Cone Shell', XB=0.06,0.0625,-0.055,-0.0525,0.04,0.055, SURF_ID='INERT'/
&OBST ID='Cone Shell', XB=0.06,0.0625,0.0525,0.055,0.04,0.055, SURF_ID='INERT'/
&OBST ID='Cone Shell', XB=0.06,0.0625,-0.0525,-0.05,0.0425,0.0575, SURF_ID='INERT'/
&OBST ID='Cone Shell', XB=0.06,0.0625,0.05,0.0525,0.0425,0.0575, SURF_ID='INERT'/
&OBST ID='Cone Shell', XB=0.06,0.0625,-0.05,-0.0475,0.045,0.06, SURF_ID='INERT'/
&OBST ID='Cone Shell', XB=0.06,0.0625,0.0475,0.05,0.045,0.06, SURF_ID='INERT'/
&OBST ID='Cone Shell', XB=0.06,0.0625,-0.0475,-0.045,0.0475,0.0625, SURF_ID='INERT'/
&OBST ID='Cone Shell', XB=0.06,0.0625,0.045,0.0475,0.0475,0.0625, SURF_ID='INERT'/
&OBST ID='Cone Shell', XB=0.06,0.0625,-0.045,-0.0425,0.05,0.065, SURF_ID='INERT'/
&OBST ID='Cone Shell', XB=0.06,0.0625,0.0425,0.045,0.05,0.065, SURF_ID='INERT'/
&OBST ID='Cone Shell', XB=0.06,0.0625,-0.0425,-0.04,0.0525,0.0675, SURF_ID='INERT'/
&OBST ID='Cone Shell', XB=0.06,0.0625,0.04,0.0425,0.0525,0.0675, SURF_ID='INERT'/
&OBST ID='Cone Shell', XB=0.06,0.0625,-0.04,-0.0375,0.0525,0.07, SURF_ID='INERT'/
&OBST ID='Cone Shell', XB=0.06,0.0625,0.0375,0.04,0.0525,0.07, SURF_ID='INERT'/
&OBST ID='Cone Shell', XB=0.06,0.0625,-0.0375,-0.035,0.055,0.0725, SURF_ID='INERT'/
&OBST ID='Cone Shell', XB=0.06,0.0625,0.035,0.0375,0.055,0.0725, SURF_ID='INERT'/
&OBST ID='Cone Shell', XB=0.06,0.0625,-0.035,-0.0325,0.0575,0.075, SURF_ID='INERT'/
&OBST ID='Cone Shell', XB=0.06,0.0625,0.0325,0.035,0.0575,0.075, SURF_ID='INERT'/
&OBST ID='Cone Shell', XB=0.06,0.0625,-0.0325,-0.03,0.06,0.075, SURF_ID='INERT'/
&OBST ID='Cone Shell', XB=0.06,0.0625,0.03,0.0325,0.06,0.075, SURF_ID='INERT'/
&OBST ID='Cone Shell', XB=0.06,0.0625,-0.03,-0.0275,0.0625,0.0775, SURF_ID='INERT'/
&OBST ID='Cone Shell', XB=0.06,0.0625,0.0275,0.03,0.0625,0.0775, SURF_ID='INERT'/
&OBST ID='Cone Shell', XB=0.06,0.0625,-0.0275,-0.025,0.0625,0.08, SURF_ID='INERT'/
&OBST ID='Cone Shell', XB=0.06,0.0625,0.025,0.0275,0.0625,0.08, SURF_ID='INERT'/
&OBST ID='Cone Shell', XB=0.06,0.0625,-0.025,-0.0225,0.065,0.08, SURF_ID='INERT'/
&OBST ID='Cone Shell', XB=0.06,0.0625,0.0225,0.025,0.065,0.08, SURF_ID='INERT'/
&OBST ID='Cone Shell', XB=0.06,0.0625,-0.0225,-0.02,0.065,0.0825, SURF_ID='INERT'/
&OBST ID='Cone Shell', XB=0.06,0.0625,0.02,0.0225,0.065,0.0825, SURF_ID='INERT'/
&OBST ID='Cone Shell', XB=0.06,0.0625,-0.02,-0.0175,0.0675,0.0825, SURF_ID='INERT'/
&OBST ID='Cone Shell', XB=0.06,0.0625,0.0175,0.02,0.0675,0.0825, SURF_ID='INERT'/
&OBST ID='Cone Shell', XB=0.06,0.0625,-0.0175,-0.015,0.0675,0.085, SURF_ID='INERT'/
&OBST ID='Cone Shell', XB=0.06,0.0625,0.015,0.0175,0.0675,0.085, SURF_ID='INERT'/
&OBST ID='Cone Shell', XB=0.06,0.0625,-0.015,-0.0125,0.07,0.085, SURF_ID='INERT'/
&OBST ID='Cone Shell', XB=0.06,0.0625,0.0125,0.015,0.07,0.085, SURF_ID='INERT'/
&OBST ID='Cone Shell', XB=0.06,0.0625,-0.0125,-5.0E-3,0.07,0.0875, SURF_ID='INERT'/
&OBST ID='Cone Shell', XB=0.06,0.0625,5.0E-3,0.0125,0.07,0.0875, SURF_ID='INERT'/
&OBST ID='Cone Shell', XB=0.06,0.0625,-5.0E-3,5.0E-3,0.0725,0.0875, SURF_ID='INERT'/
&OBST ID='Cone Shell', XB=0.0625,0.065,-0.075,-0.0725,0.025,0.03, SURF_ID='INERT'/
&OBST ID='Cone Shell', XB=0.0625,0.065,0.0725,0.075,0.025,0.03, SURF_ID='INERT'/
&OBST ID='Cone Shell', XB=0.0625,0.065,-0.0725,-0.07,0.025,0.0325, SURF_ID='INERT'/
&OBST ID='Cone Shell', XB=0.0625,0.065,0.07,0.0725,0.025,0.0325, SURF_ID='INERT'/
&OBST ID='Cone Shell', XB=0.0625,0.065,-0.07,-0.0675,0.025,0.035, SURF_ID='INERT'/
&OBST ID='Cone Shell', XB=0.0625,0.065,0.0675,0.07,0.025,0.035, SURF_ID='INERT'/
&OBST ID='Cone Shell', XB=0.0625,0.065,-0.0675,-0.065,0.025,0.0375, SURF_ID='INERT'/
&OBST ID='Cone Shell', XB=0.0625,0.065,0.065,0.0675,0.025,0.0375, SURF_ID='INERT'/
&OBST ID='Cone Shell', XB=0.0625,0.065,-0.065,-0.0625,0.025,0.04, SURF_ID='INERT'/
&OBST ID='Cone Shell', XB=0.0625,0.065,0.0625,0.065,0.025,0.04, SURF_ID='INERT'/
&OBST ID='Cone Shell', XB=0.0625,0.065,-0.0625,-0.06,0.0275,0.045, SURF_ID='INERT'/
&OBST ID='Cone Shell', XB=0.0625,0.065,0.06,0.0625,0.0275,0.045, SURF_ID='INERT'/
&OBST ID='Cone Shell', XB=0.0625,0.065,-0.06,-0.0575,0.03,0.0475, SURF_ID='INERT'/
&OBST ID='Cone Shell', XB=0.0625,0.065,0.0575,0.06,0.03,0.0475, SURF_ID='INERT'/
&OBST ID='Cone Shell', XB=0.0625,0.065,-0.0575,-0.055,0.0325,0.05, SURF_ID='INERT'/
&OBST ID='Cone Shell', XB=0.0625,0.065,0.055,0.0575,0.0325,0.05, SURF_ID='INERT'/
&OBST ID='Cone Shell', XB=0.0625,0.065,-0.055,-0.0525,0.035,0.0525, SURF_ID='INERT'/
&OBST ID='Cone Shell', XB=0.0625,0.065,0.0525,0.055,0.035,0.0525, SURF_ID='INERT'/
&OBST ID='Cone Shell', XB=0.0625,0.065,-0.0525,-0.05,0.0375,0.055, SURF_ID='INERT'/
&OBST ID='Cone Shell', XB=0.0625,0.065,0.05,0.0525,0.0375,0.055, SURF_ID='INERT'/
&OBST ID='Cone Shell', XB=0.0625,0.065,-0.05,-0.0475,0.04,0.0575, SURF_ID='INERT'/
&OBST ID='Cone Shell', XB=0.0625,0.065,0.0475,0.05,0.04,0.0575, SURF_ID='INERT'/
&OBST ID='Cone Shell', XB=0.0625,0.065,-0.0475,-0.045,0.0425,0.06, SURF_ID='INERT'/
&OBST ID='Cone Shell', XB=0.0625,0.065,0.045,0.0475,0.0425,0.06, SURF_ID='INERT'/
&OBST ID='Cone Shell', XB=0.0625,0.065,-0.045,-0.0425,0.045,0.0625, SURF_ID='INERT'/
&OBST ID='Cone Shell', XB=0.0625,0.065,0.0425,0.045,0.045,0.0625, SURF_ID='INERT'/
&OBST ID='Cone Shell', XB=0.0625,0.065,-0.0425,-0.04,0.0475,0.065, SURF_ID='INERT'/
&OBST ID='Cone Shell', XB=0.0625,0.065,0.04,0.0425,0.0475,0.065, SURF_ID='INERT'/
&OBST ID='Cone Shell', XB=0.0625,0.065,-0.04,-0.0375,0.05,0.0675, SURF_ID='INERT'/
&OBST ID='Cone Shell', XB=0.0625,0.065,0.0375,0.04,0.05,0.0675, SURF_ID='INERT'/
&OBST ID='Cone Shell', XB=0.0625,0.065,-0.0375,-0.035,0.0525,0.0675, SURF_ID='INERT'/
&OBST ID='Cone Shell', XB=0.0625,0.065,0.035,0.0375,0.0525,0.0675, SURF_ID='INERT'/
&OBST ID='Cone Shell', XB=0.0625,0.065,-0.035,-0.0325,0.055,0.07, SURF_ID='INERT'/
&OBST ID='Cone Shell', XB=0.0625,0.065,0.0325,0.035,0.055,0.07, SURF_ID='INERT'/
&OBST ID='Cone Shell', XB=0.0625,0.065,-0.0325,-0.03,0.055,0.0725, SURF_ID='INERT'/
&OBST ID='Cone Shell', XB=0.0625,0.065,0.03,0.0325,0.055,0.0725, SURF_ID='INERT'/
&OBST ID='Cone Shell', XB=0.0625,0.065,-0.03,-0.0275,0.0575,0.075, SURF_ID='INERT'/
&OBST ID='Cone Shell', XB=0.0625,0.065,0.0275,0.03,0.0575,0.075, SURF_ID='INERT'/
&OBST ID='Cone Shell', XB=0.0625,0.065,-0.0275,-0.025,0.06,0.075, SURF_ID='INERT'/
&OBST ID='Cone Shell', XB=0.0625,0.065,0.025,0.0275,0.06,0.075, SURF_ID='INERT'/
&OBST ID='Cone Shell', XB=0.0625,0.065,-0.025,-0.0225,0.06,0.0775, SURF_ID='INERT'/
&OBST ID='Cone Shell', XB=0.0625,0.065,0.0225,0.025,0.06,0.0775, SURF_ID='INERT'/
&OBST ID='Cone Shell', XB=0.0625,0.065,-0.0225,-0.02,0.0625,0.0775, SURF_ID='INERT'/
&OBST ID='Cone Shell', XB=0.0625,0.065,0.02,0.0225,0.0625,0.0775, SURF_ID='INERT'/
&OBST ID='Cone Shell', XB=0.0625,0.065,-0.02,-0.0175,0.0625,0.08, SURF_ID='INERT'/
&OBST ID='Cone Shell', XB=0.0625,0.065,0.0175,0.02,0.0625,0.08, SURF_ID='INERT'/
&OBST ID='Cone Shell', XB=0.0625,0.065,-0.0175,-0.015,0.065,0.08, SURF_ID='INERT'/
&OBST ID='Cone Shell', XB=0.0625,0.065,0.015,0.0175,0.065,0.08, SURF_ID='INERT'/
&OBST ID='Cone Shell', XB=0.0625,0.065,-0.015,-1.0E-2,0.065,0.0825, SURF_ID='INERT'/
&OBST ID='Cone Shell', XB=0.0625,0.065,0.01,0.015,0.065,0.0825, SURF_ID='INERT'/
&OBST ID='Cone Shell', XB=0.0625,0.065,-1.0E-2,-5.0E-3,0.0675,0.0825, SURF_ID='INERT'/
&OBST ID='Cone Shell', XB=0.0625,0.065,5.0E-3,0.01,0.0675,0.0825, SURF_ID='INERT'/
&OBST ID='Cone Shell', XB=0.0625,0.065,-5.0E-3,5.0E-3,0.0675,0.085, SURF_ID='INERT'/
&OBST ID='Cone Shell', XB=0.065,0.0675,-0.075,-0.0725,0.025,0.0275, SURF_ID='INERT'/
&OBST ID='Cone Shell', XB=0.065,0.0675,0.0725,0.075,0.025,0.0275, SURF_ID='INERT'/
&OBST ID='Cone Shell', XB=0.065,0.0675,-0.0725,-0.07,0.025,0.03, SURF_ID='INERT'/
&OBST ID='Cone Shell', XB=0.065,0.0675,0.07,0.0725,0.025,0.03, SURF_ID='INERT'/
&OBST ID='Cone Shell', XB=0.065,0.0675,-0.07,-0.0675,0.025,0.0325, SURF_ID='INERT'/
&OBST ID='Cone Shell', XB=0.065,0.0675,0.0675,0.07,0.025,0.0325, SURF_ID='INERT'/
&OBST ID='Cone Shell', XB=0.065,0.0675,-0.0675,-0.065,0.025,0.035, SURF_ID='INERT'/
&OBST ID='Cone Shell', XB=0.065,0.0675,0.065,0.0675,0.025,0.035, SURF_ID='INERT'/
&OBST ID='Cone Shell', XB=0.065,0.0675,-0.065,-0.0625,0.025,0.0375, SURF_ID='INERT'/
&OBST ID='Cone Shell', XB=0.065,0.0675,0.0625,0.065,0.025,0.0375, SURF_ID='INERT'/
&OBST ID='Cone Shell', XB=0.065,0.0675,-0.0625,-0.06,0.025,0.04, SURF_ID='INERT'/
&OBST ID='Cone Shell', XB=0.065,0.0675,0.06,0.0625,0.025,0.04, SURF_ID='INERT'/
&OBST ID='Cone Shell', XB=0.065,0.0675,-0.06,-0.0575,0.0275,0.0425, SURF_ID='INERT'/
&OBST ID='Cone Shell', XB=0.065,0.0675,0.0575,0.06,0.0275,0.0425, SURF_ID='INERT'/
&OBST ID='Cone Shell', XB=0.065,0.0675,-0.0575,-0.055,0.03,0.0475, SURF_ID='INERT'/
&OBST ID='Cone Shell', XB=0.065,0.0675,0.055,0.0575,0.03,0.0475, SURF_ID='INERT'/
&OBST ID='Cone Shell', XB=0.065,0.0675,-0.055,-0.0525,0.0325,0.05, SURF_ID='INERT'/
&OBST ID='Cone Shell', XB=0.065,0.0675,0.0525,0.055,0.0325,0.05, SURF_ID='INERT'/
&OBST ID='Cone Shell', XB=0.065,0.0675,-0.0525,-0.05,0.035,0.0525, SURF_ID='INERT'/
&OBST ID='Cone Shell', XB=0.065,0.0675,0.05,0.0525,0.035,0.0525, SURF_ID='INERT'/
&OBST ID='Cone Shell', XB=0.065,0.0675,-0.05,-0.0475,0.0375,0.055, SURF_ID='INERT'/
&OBST ID='Cone Shell', XB=0.065,0.0675,0.0475,0.05,0.0375,0.055, SURF_ID='INERT'/
&OBST ID='Cone Shell', XB=0.065,0.0675,-0.0475,-0.045,0.04,0.055, SURF_ID='INERT'/
&OBST ID='Cone Shell', XB=0.065,0.0675,0.045,0.0475,0.04,0.055, SURF_ID='INERT'/
&OBST ID='Cone Shell', XB=0.065,0.0675,-0.045,-0.0425,0.0425,0.0575, SURF_ID='INERT'/
&OBST ID='Cone Shell', XB=0.065,0.0675,0.0425,0.045,0.0425,0.0575, SURF_ID='INERT'/
&OBST ID='Cone Shell', XB=0.065,0.0675,-0.0425,-0.04,0.045,0.06, SURF_ID='INERT'/
&OBST ID='Cone Shell', XB=0.065,0.0675,0.04,0.0425,0.045,0.06, SURF_ID='INERT'/
&OBST ID='Cone Shell', XB=0.065,0.0675,-0.04,-0.0375,0.0475,0.0625, SURF_ID='INERT'/
&OBST ID='Cone Shell', XB=0.065,0.0675,0.0375,0.04,0.0475,0.0625, SURF_ID='INERT'/
&OBST ID='Cone Shell', XB=0.065,0.0675,-0.0375,-0.035,0.0475,0.065, SURF_ID='INERT'/
&OBST ID='Cone Shell', XB=0.065,0.0675,0.035,0.0375,0.0475,0.065, SURF_ID='INERT'/
&OBST ID='Cone Shell', XB=0.065,0.0675,-0.035,-0.0325,0.05,0.0675, SURF_ID='INERT'/
&OBST ID='Cone Shell', XB=0.065,0.0675,0.0325,0.035,0.05,0.0675, SURF_ID='INERT'/
&OBST ID='Cone Shell', XB=0.065,0.0675,-0.0325,-0.03,0.0525,0.0675, SURF_ID='INERT'/
&OBST ID='Cone Shell', XB=0.065,0.0675,0.03,0.0325,0.0525,0.0675, SURF_ID='INERT'/
&OBST ID='Cone Shell', XB=0.065,0.0675,-0.03,-0.0275,0.055,0.07, SURF_ID='INERT'/
&OBST ID='Cone Shell', XB=0.065,0.0675,0.0275,0.03,0.055,0.07, SURF_ID='INERT'/
&OBST ID='Cone Shell', XB=0.065,0.0675,-0.0275,-0.025,0.055,0.0725, SURF_ID='INERT'/
&OBST ID='Cone Shell', XB=0.065,0.0675,0.025,0.0275,0.055,0.0725, SURF_ID='INERT'/
&OBST ID='Cone Shell', XB=0.065,0.0675,-0.025,-0.0225,0.0575,0.0725, SURF_ID='INERT'/
&OBST ID='Cone Shell', XB=0.065,0.0675,0.0225,0.025,0.0575,0.0725, SURF_ID='INERT'/
&OBST ID='Cone Shell', XB=0.065,0.0675,-0.0225,-0.02,0.0575,0.075, SURF_ID='INERT'/
&OBST ID='Cone Shell', XB=0.065,0.0675,0.02,0.0225,0.0575,0.075, SURF_ID='INERT'/
&OBST ID='Cone Shell', XB=0.065,0.0675,-0.02,-0.0175,0.06,0.075, SURF_ID='INERT'/
&OBST ID='Cone Shell', XB=0.065,0.0675,0.0175,0.02,0.06,0.075, SURF_ID='INERT'/
&OBST ID='Cone Shell', XB=0.065,0.0675,-0.0175,-0.015,0.06,0.0775, SURF_ID='INERT'/
&OBST ID='Cone Shell', XB=0.065,0.0675,0.015,0.0175,0.06,0.0775, SURF_ID='INERT'/
&OBST ID='Cone Shell', XB=0.065,0.0675,-0.015,-1.0E-2,0.0625,0.0775, SURF_ID='INERT'/
&OBST ID='Cone Shell', XB=0.065,0.0675,0.01,0.015,0.0625,0.0775, SURF_ID='INERT'/
&OBST ID='Cone Shell', XB=0.065,0.0675,-1.0E-2,0.01,0.0625,0.08, SURF_ID='INERT'/
&OBST ID='Cone Shell', XB=0.0675,0.07,-0.0725,-0.07,0.025,0.0275, SURF_ID='INERT'/
&OBST ID='Cone Shell', XB=0.0675,0.07,0.07,0.0725,0.025,0.0275, SURF_ID='INERT'/
&OBST ID='Cone Shell', XB=0.0675,0.07,-0.0675,-0.065,0.025,0.0325, SURF_ID='INERT'/
&OBST ID='Cone Shell', XB=0.0675,0.07,0.065,0.0675,0.025,0.0325, SURF_ID='INERT'/
&OBST ID='Cone Shell', XB=0.0675,0.07,-0.065,-0.0625,0.025,0.035, SURF_ID='INERT'/
&OBST ID='Cone Shell', XB=0.0675,0.07,0.0625,0.065,0.025,0.035, SURF_ID='INERT'/
&OBST ID='Cone Shell', XB=0.0675,0.07,-0.0625,-0.06,0.025,0.0375, SURF_ID='INERT'/
&OBST ID='Cone Shell', XB=0.0675,0.07,0.06,0.0625,0.025,0.0375, SURF_ID='INERT'/
&OBST ID='Cone Shell', XB=0.0675,0.07,-0.06,-0.0575,0.025,0.04, SURF_ID='INERT'/
&OBST ID='Cone Shell', XB=0.0675,0.07,0.0575,0.06,0.025,0.04, SURF_ID='INERT'/
&OBST ID='Cone Shell', XB=0.0675,0.07,-0.0575,-0.055,0.0275,0.0425, SURF_ID='INERT'/
&OBST ID='Cone Shell', XB=0.0675,0.07,0.055,0.0575,0.0275,0.0425, SURF_ID='INERT'/
&OBST ID='Cone Shell', XB=0.0675,0.07,-0.055,-0.0525,0.03,0.045, SURF_ID='INERT'/
&OBST ID='Cone Shell', XB=0.0675,0.07,0.0525,0.055,0.03,0.045, SURF_ID='INERT'/
&OBST ID='Cone Shell', XB=0.0675,0.07,-0.0525,-0.05,0.0325,0.0475, SURF_ID='INERT'/
&OBST ID='Cone Shell', XB=0.0675,0.07,0.05,0.0525,0.0325,0.0475, SURF_ID='INERT'/
&OBST ID='Cone Shell', XB=0.0675,0.07,-0.05,-0.0475,0.035,0.05, SURF_ID='INERT'/
&OBST ID='Cone Shell', XB=0.0675,0.07,0.0475,0.05,0.035,0.05, SURF_ID='INERT'/
&OBST ID='Cone Shell', XB=0.0675,0.07,-0.0475,-0.045,0.0375,0.0525, SURF_ID='INERT'/
&OBST ID='Cone Shell', XB=0.0675,0.07,0.045,0.0475,0.0375,0.0525, SURF_ID='INERT'/
&OBST ID='Cone Shell', XB=0.0675,0.07,-0.045,-0.0425,0.04,0.055, SURF_ID='INERT'/
&OBST ID='Cone Shell', XB=0.0675,0.07,0.0425,0.045,0.04,0.055, SURF_ID='INERT'/
&OBST ID='Cone Shell', XB=0.0675,0.07,-0.0425,-0.04,0.04,0.0575, SURF_ID='INERT'/
&OBST ID='Cone Shell', XB=0.0675,0.07,0.04,0.0425,0.04,0.0575, SURF_ID='INERT'/
&OBST ID='Cone Shell', XB=0.0675,0.07,-0.04,-0.0375,0.0425,0.06, SURF_ID='INERT'/
&OBST ID='Cone Shell', XB=0.0675,0.07,0.0375,0.04,0.0425,0.06, SURF_ID='INERT'/
&OBST ID='Cone Shell', XB=0.0675,0.07,-0.0375,-0.035,0.045,0.0625, SURF_ID='INERT'/
&OBST ID='Cone Shell', XB=0.0675,0.07,0.035,0.0375,0.045,0.0625, SURF_ID='INERT'/
&OBST ID='Cone Shell', XB=0.0675,0.07,-0.035,-0.0325,0.0475,0.0625, SURF_ID='INERT'/
&OBST ID='Cone Shell', XB=0.0675,0.07,0.0325,0.035,0.0475,0.0625, SURF_ID='INERT'/
&OBST ID='Cone Shell', XB=0.0675,0.07,-0.0325,-0.03,0.0475,0.065, SURF_ID='INERT'/
&OBST ID='Cone Shell', XB=0.0675,0.07,0.03,0.0325,0.0475,0.065, SURF_ID='INERT'/
&OBST ID='Cone Shell', XB=0.0675,0.07,-0.03,-0.0275,0.05,0.0675, SURF_ID='INERT'/
&OBST ID='Cone Shell', XB=0.0675,0.07,0.0275,0.03,0.05,0.0675, SURF_ID='INERT'/
&OBST ID='Cone Shell', XB=0.0675,0.07,-0.0275,-0.025,0.0525,0.0675, SURF_ID='INERT'/
&OBST ID='Cone Shell', XB=0.0675,0.07,0.025,0.0275,0.0525,0.0675, SURF_ID='INERT'/
&OBST ID='Cone Shell', XB=0.0675,0.07,-0.025,-0.0225,0.0525,0.07, SURF_ID='INERT'/
&OBST ID='Cone Shell', XB=0.0675,0.07,0.0225,0.025,0.0525,0.07, SURF_ID='INERT'/
&OBST ID='Cone Shell', XB=0.0675,0.07,-0.0225,-0.02,0.055,0.07, SURF_ID='INERT'/
&OBST ID='Cone Shell', XB=0.0675,0.07,0.02,0.0225,0.055,0.07, SURF_ID='INERT'/
&OBST ID='Cone Shell', XB=0.0675,0.07,-0.02,-0.0175,0.055,0.0725, SURF_ID='INERT'/
&OBST ID='Cone Shell', XB=0.0675,0.07,0.0175,0.02,0.055,0.0725, SURF_ID='INERT'/
&OBST ID='Cone Shell', XB=0.0675,0.07,-0.0175,-0.0125,0.0575,0.0725, SURF_ID='INERT'/
&OBST ID='Cone Shell', XB=0.0675,0.07,0.0125,0.0175,0.0575,0.0725, SURF_ID='INERT'/
&OBST ID='Cone Shell', XB=0.0675,0.07,-0.0125,-7.5E-3,0.0575,0.075, SURF_ID='INERT'/
&OBST ID='Cone Shell', XB=0.0675,0.07,7.5E-3,0.0125,0.0575,0.075, SURF_ID='INERT'/
&OBST ID='Cone Shell', XB=0.0675,0.07,-7.5E-3,7.5E-3,0.06,0.075, SURF_ID='INERT'/
&OBST ID='Cone Shell', XB=0.07,0.0725,-0.07,-0.0675,0.025,0.0275, SURF_ID='INERT'/
&OBST ID='Cone Shell', XB=0.07,0.0725,0.0675,0.07,0.025,0.0275, SURF_ID='INERT'/
&OBST ID='Cone Shell', XB=0.07,0.0725,-0.0675,-0.065,0.025,0.03, SURF_ID='INERT'/
&OBST ID='Cone Shell', XB=0.07,0.0725,0.065,0.0675,0.025,0.03, SURF_ID='INERT'/
&OBST ID='Cone Shell', XB=0.07,0.0725,-0.065,-0.0625,0.025,0.0325, SURF_ID='INERT'/
&OBST ID='Cone Shell', XB=0.07,0.0725,0.0625,0.065,0.025,0.0325, SURF_ID='INERT'/
&OBST ID='Cone Shell', XB=0.07,0.0725,-0.0625,-0.06,0.025,0.035, SURF_ID='INERT'/
&OBST ID='Cone Shell', XB=0.07,0.0725,0.06,0.0625,0.025,0.035, SURF_ID='INERT'/
&OBST ID='Cone Shell', XB=0.07,0.0725,-0.06,-0.0575,0.025,0.0375, SURF_ID='INERT'/
&OBST ID='Cone Shell', XB=0.07,0.0725,0.0575,0.06,0.025,0.0375, SURF_ID='INERT'/
&OBST ID='Cone Shell', XB=0.07,0.0725,-0.0575,-0.055,0.025,0.04, SURF_ID='INERT'/
&OBST ID='Cone Shell', XB=0.07,0.0725,0.055,0.0575,0.025,0.04, SURF_ID='INERT'/
&OBST ID='Cone Shell', XB=0.07,0.0725,-0.055,-0.0525,0.025,0.0425, SURF_ID='INERT'/
&OBST ID='Cone Shell', XB=0.07,0.0725,0.0525,0.055,0.025,0.0425, SURF_ID='INERT'/
&OBST ID='Cone Shell', XB=0.07,0.0725,-0.0525,-0.05,0.0275,0.045, SURF_ID='INERT'/
&OBST ID='Cone Shell', XB=0.07,0.0725,0.05,0.0525,0.0275,0.045, SURF_ID='INERT'/
&OBST ID='Cone Shell', XB=0.07,0.0725,-0.05,-0.0475,0.03,0.0475, SURF_ID='INERT'/
&OBST ID='Cone Shell', XB=0.07,0.0725,0.0475,0.05,0.03,0.0475, SURF_ID='INERT'/
&OBST ID='Cone Shell', XB=0.07,0.0725,-0.0475,-0.045,0.0325,0.05, SURF_ID='INERT'/
&OBST ID='Cone Shell', XB=0.07,0.0725,0.045,0.0475,0.0325,0.05, SURF_ID='INERT'/
&OBST ID='Cone Shell', XB=0.07,0.0725,-0.045,-0.0425,0.035,0.0525, SURF_ID='INERT'/
&OBST ID='Cone Shell', XB=0.07,0.0725,0.0425,0.045,0.035,0.0525, SURF_ID='INERT'/
&OBST ID='Cone Shell', XB=0.07,0.0725,-0.0425,-0.04,0.0375,0.0525, SURF_ID='INERT'/
&OBST ID='Cone Shell', XB=0.07,0.0725,0.04,0.0425,0.0375,0.0525, SURF_ID='INERT'/
&OBST ID='Cone Shell', XB=0.07,0.0725,-0.04,-0.0375,0.04,0.055, SURF_ID='INERT'/
&OBST ID='Cone Shell', XB=0.07,0.0725,0.0375,0.04,0.04,0.055, SURF_ID='INERT'/
&OBST ID='Cone Shell', XB=0.07,0.0725,-0.0375,-0.035,0.0425,0.0575, SURF_ID='INERT'/
&OBST ID='Cone Shell', XB=0.07,0.0725,0.035,0.0375,0.0425,0.0575, SURF_ID='INERT'/
&OBST ID='Cone Shell', XB=0.07,0.0725,-0.035,-0.0325,0.0425,0.06, SURF_ID='INERT'/
&OBST ID='Cone Shell', XB=0.07,0.0725,0.0325,0.035,0.0425,0.06, SURF_ID='INERT'/
&OBST ID='Cone Shell', XB=0.07,0.0725,-0.0325,-0.03,0.045,0.06, SURF_ID='INERT'/
&OBST ID='Cone Shell', XB=0.07,0.0725,0.03,0.0325,0.045,0.06, SURF_ID='INERT'/
&OBST ID='Cone Shell', XB=0.07,0.0725,-0.03,-0.0275,0.0475,0.0625, SURF_ID='INERT'/
&OBST ID='Cone Shell', XB=0.07,0.0725,0.0275,0.03,0.0475,0.0625, SURF_ID='INERT'/
&OBST ID='Cone Shell', XB=0.07,0.0725,-0.0275,-0.025,0.0475,0.065, SURF_ID='INERT'/
&OBST ID='Cone Shell', XB=0.07,0.0725,0.025,0.0275,0.0475,0.065, SURF_ID='INERT'/
&OBST ID='Cone Shell', XB=0.07,0.0725,-0.025,-0.0225,0.05,0.065, SURF_ID='INERT'/
&OBST ID='Cone Shell', XB=0.07,0.0725,0.0225,0.025,0.05,0.065, SURF_ID='INERT'/
&OBST ID='Cone Shell', XB=0.07,0.0725,-0.0225,-0.02,0.05,0.0675, SURF_ID='INERT'/
&OBST ID='Cone Shell', XB=0.07,0.0725,0.02,0.0225,0.05,0.0675, SURF_ID='INERT'/
&OBST ID='Cone Shell', XB=0.07,0.0725,-0.02,-0.0175,0.0525,0.0675, SURF_ID='INERT'/
&OBST ID='Cone Shell', XB=0.07,0.0725,0.0175,0.02,0.0525,0.0675, SURF_ID='INERT'/
&OBST ID='Cone Shell', XB=0.07,0.0725,-0.0175,-0.0125,0.0525,0.07, SURF_ID='INERT'/
&OBST ID='Cone Shell', XB=0.07,0.0725,0.0125,0.0175,0.0525,0.07, SURF_ID='INERT'/
&OBST ID='Cone Shell', XB=0.07,0.0725,-0.0125,-7.5E-3,0.055,0.07, SURF_ID='INERT'/
&OBST ID='Cone Shell', XB=0.07,0.0725,7.5E-3,0.0125,0.055,0.07, SURF_ID='INERT'/
&OBST ID='Cone Shell', XB=0.07,0.0725,-7.5E-3,7.5E-3,0.055,0.0725, SURF_ID='INERT'/
&OBST ID='Cone Shell', XB=0.0725,0.075,-0.0675,-0.065,0.025,0.0275, SURF_ID='INERT'/
&OBST ID='Cone Shell', XB=0.0725,0.075,0.065,0.0675,0.025,0.0275, SURF_ID='INERT'/
&OBST ID='Cone Shell', XB=0.0725,0.075,-0.065,-0.0625,0.025,0.03, SURF_ID='INERT'/
&OBST ID='Cone Shell', XB=0.0725,0.075,0.0625,0.065,0.025,0.03, SURF_ID='INERT'/
&OBST ID='Cone Shell', XB=0.0725,0.075,-0.0625,-0.06,0.025,0.0325, SURF_ID='INERT'/
&OBST ID='Cone Shell', XB=0.0725,0.075,0.06,0.0625,0.025,0.0325, SURF_ID='INERT'/
&OBST ID='Cone Shell', XB=0.0725,0.075,-0.06,-0.0575,0.025,0.035, SURF_ID='INERT'/
&OBST ID='Cone Shell', XB=0.0725,0.075,0.0575,0.06,0.025,0.035, SURF_ID='INERT'/
&OBST ID='Cone Shell', XB=0.0725,0.075,-0.0575,-0.055,0.025,0.0375, SURF_ID='INERT'/
&OBST ID='Cone Shell', XB=0.0725,0.075,0.055,0.0575,0.025,0.0375, SURF_ID='INERT'/
&OBST ID='Cone Shell', XB=0.0725,0.075,-0.055,-0.0525,0.025,0.04, SURF_ID='INERT'/
&OBST ID='Cone Shell', XB=0.0725,0.075,0.0525,0.055,0.025,0.04, SURF_ID='INERT'/
&OBST ID='Cone Shell', XB=0.0725,0.075,-0.0525,-0.05,0.025,0.0425, SURF_ID='INERT'/
&OBST ID='Cone Shell', XB=0.0725,0.075,0.05,0.0525,0.025,0.0425, SURF_ID='INERT'/
&OBST ID='Cone Shell', XB=0.0725,0.075,-0.05,-0.0475,0.0275,0.045, SURF_ID='INERT'/
&OBST ID='Cone Shell', XB=0.0725,0.075,0.0475,0.05,0.0275,0.045, SURF_ID='INERT'/
&OBST ID='Cone Shell', XB=0.0725,0.075,-0.0475,-0.045,0.03,0.045, SURF_ID='INERT'/
&OBST ID='Cone Shell', XB=0.0725,0.075,0.045,0.0475,0.03,0.045, SURF_ID='INERT'/
&OBST ID='Cone Shell', XB=0.0725,0.075,-0.045,-0.0425,0.0325,0.0475, SURF_ID='INERT'/
&OBST ID='Cone Shell', XB=0.0725,0.075,0.0425,0.045,0.0325,0.0475, SURF_ID='INERT'/
&OBST ID='Cone Shell', XB=0.0725,0.075,-0.0425,-0.04,0.035,0.05, SURF_ID='INERT'/
&OBST ID='Cone Shell', XB=0.0725,0.075,0.04,0.0425,0.035,0.05, SURF_ID='INERT'/
&OBST ID='Cone Shell', XB=0.0725,0.075,-0.04,-0.0375,0.035,0.0525, SURF_ID='INERT'/
&OBST ID='Cone Shell', XB=0.0725,0.075,0.0375,0.04,0.035,0.0525, SURF_ID='INERT'/
&OBST ID='Cone Shell', XB=0.0725,0.075,-0.0375,-0.035,0.0375,0.055, SURF_ID='INERT'/
&OBST ID='Cone Shell', XB=0.0725,0.075,0.035,0.0375,0.0375,0.055, SURF_ID='INERT'/
&OBST ID='Cone Shell', XB=0.0725,0.075,-0.035,-0.0325,0.04,0.055, SURF_ID='INERT'/
&OBST ID='Cone Shell', XB=0.0725,0.075,0.0325,0.035,0.04,0.055, SURF_ID='INERT'/
&OBST ID='Cone Shell', XB=0.0725,0.075,-0.0325,-0.03,0.04,0.0575, SURF_ID='INERT'/
&OBST ID='Cone Shell', XB=0.0725,0.075,0.03,0.0325,0.04,0.0575, SURF_ID='INERT'/
&OBST ID='Cone Shell', XB=0.0725,0.075,-0.03,-0.0275,0.0425,0.06, SURF_ID='INERT'/
&OBST ID='Cone Shell', XB=0.0725,0.075,0.0275,0.03,0.0425,0.06, SURF_ID='INERT'/
&OBST ID='Cone Shell', XB=0.0725,0.075,-0.0275,-0.025,0.045,0.06, SURF_ID='INERT'/
&OBST ID='Cone Shell', XB=0.0725,0.075,0.025,0.0275,0.045,0.06, SURF_ID='INERT'/
&OBST ID='Cone Shell', XB=0.0725,0.075,-0.025,-0.0225,0.045,0.0625, SURF_ID='INERT'/
&OBST ID='Cone Shell', XB=0.0725,0.075,0.0225,0.025,0.045,0.0625, SURF_ID='INERT'/
&OBST ID='Cone Shell', XB=0.0725,0.075,-0.0225,-0.02,0.0475,0.0625, SURF_ID='INERT'/
&OBST ID='Cone Shell', XB=0.0725,0.075,0.02,0.0225,0.0475,0.0625, SURF_ID='INERT'/
&OBST ID='Cone Shell', XB=0.0725,0.075,-0.02,-0.015,0.0475,0.065, SURF_ID='INERT'/
&OBST ID='Cone Shell', XB=0.0725,0.075,0.015,0.02,0.0475,0.065, SURF_ID='INERT'/
&OBST ID='Cone Shell', XB=0.0725,0.075,-0.015,-0.0125,0.05,0.065, SURF_ID='INERT'/
&OBST ID='Cone Shell', XB=0.0725,0.075,0.0125,0.015,0.05,0.065, SURF_ID='INERT'/
&OBST ID='Cone Shell', XB=0.0725,0.075,-0.0125,-5.0E-3,0.05,0.0675, SURF_ID='INERT'/
&OBST ID='Cone Shell', XB=0.0725,0.075,5.0E-3,0.0125,0.05,0.0675, SURF_ID='INERT'/
&OBST ID='Cone Shell', XB=0.0725,0.075,-5.0E-3,5.0E-3,0.0525,0.0675, SURF_ID='INERT'/
&OBST ID='Cone Shell', XB=0.075,0.0775,-0.0625,-0.0575,0.025,0.03, SURF_ID='INERT'/
&OBST ID='Cone Shell', XB=0.075,0.0775,0.0575,0.0625,0.025,0.03, SURF_ID='INERT'/
&OBST ID='Cone Shell', XB=0.075,0.0775,-0.0575,-0.055,0.025,0.0325, SURF_ID='INERT'/
&OBST ID='Cone Shell', XB=0.075,0.0775,0.055,0.0575,0.025,0.0325, SURF_ID='INERT'/
&OBST ID='Cone Shell', XB=0.075,0.0775,-0.055,-0.0525,0.025,0.035, SURF_ID='INERT'/
&OBST ID='Cone Shell', XB=0.075,0.0775,0.0525,0.055,0.025,0.035, SURF_ID='INERT'/
&OBST ID='Cone Shell', XB=0.075,0.0775,-0.0525,-0.05,0.025,0.0375, SURF_ID='INERT'/
&OBST ID='Cone Shell', XB=0.075,0.0775,0.05,0.0525,0.025,0.0375, SURF_ID='INERT'/
&OBST ID='Cone Shell', XB=0.075,0.0775,-0.05,-0.0475,0.025,0.04, SURF_ID='INERT'/
&OBST ID='Cone Shell', XB=0.075,0.0775,0.0475,0.05,0.025,0.04, SURF_ID='INERT'/
&OBST ID='Cone Shell', XB=0.075,0.0775,-0.0475,-0.045,0.0275,0.0425, SURF_ID='INERT'/
&OBST ID='Cone Shell', XB=0.075,0.0775,0.045,0.0475,0.0275,0.0425, SURF_ID='INERT'/
&OBST ID='Cone Shell', XB=0.075,0.0775,-0.045,-0.0425,0.0275,0.045, SURF_ID='INERT'/
&OBST ID='Cone Shell', XB=0.075,0.0775,0.0425,0.045,0.0275,0.045, SURF_ID='INERT'/
&OBST ID='Cone Shell', XB=0.075,0.0775,-0.0425,-0.04,0.03,0.0475, SURF_ID='INERT'/
&OBST ID='Cone Shell', XB=0.075,0.0775,0.04,0.0425,0.03,0.0475, SURF_ID='INERT'/
&OBST ID='Cone Shell', XB=0.075,0.0775,-0.04,-0.0375,0.0325,0.0475, SURF_ID='INERT'/
&OBST ID='Cone Shell', XB=0.075,0.0775,0.0375,0.04,0.0325,0.0475, SURF_ID='INERT'/
&OBST ID='Cone Shell', XB=0.075,0.0775,-0.0375,-0.035,0.035,0.05, SURF_ID='INERT'/
&OBST ID='Cone Shell', XB=0.075,0.0775,0.035,0.0375,0.035,0.05, SURF_ID='INERT'/
&OBST ID='Cone Shell', XB=0.075,0.0775,-0.035,-0.0325,0.035,0.0525, SURF_ID='INERT'/
&OBST ID='Cone Shell', XB=0.075,0.0775,0.0325,0.035,0.035,0.0525, SURF_ID='INERT'/
&OBST ID='Cone Shell', XB=0.075,0.0775,-0.0325,-0.03,0.0375,0.0525, SURF_ID='INERT'/
&OBST ID='Cone Shell', XB=0.075,0.0775,0.03,0.0325,0.0375,0.0525, SURF_ID='INERT'/
&OBST ID='Cone Shell', XB=0.075,0.0775,-0.03,-0.0275,0.04,0.055, SURF_ID='INERT'/
&OBST ID='Cone Shell', XB=0.075,0.0775,0.0275,0.03,0.04,0.055, SURF_ID='INERT'/
&OBST ID='Cone Shell', XB=0.075,0.0775,-0.0275,-0.025,0.04,0.0575, SURF_ID='INERT'/
&OBST ID='Cone Shell', XB=0.075,0.0775,0.025,0.0275,0.04,0.0575, SURF_ID='INERT'/
&OBST ID='Cone Shell', XB=0.075,0.0775,-0.025,-0.0225,0.0425,0.0575, SURF_ID='INERT'/
&OBST ID='Cone Shell', XB=0.075,0.0775,0.0225,0.025,0.0425,0.0575, SURF_ID='INERT'/
&OBST ID='Cone Shell', XB=0.075,0.0775,-0.0225,-0.0175,0.0425,0.06, SURF_ID='INERT'/
&OBST ID='Cone Shell', XB=0.075,0.0775,0.0175,0.0225,0.0425,0.06, SURF_ID='INERT'/
&OBST ID='Cone Shell', XB=0.075,0.0775,-0.0175,-0.015,0.045,0.06, SURF_ID='INERT'/
&OBST ID='Cone Shell', XB=0.075,0.0775,0.015,0.0175,0.045,0.06, SURF_ID='INERT'/
&OBST ID='Cone Shell', XB=0.075,0.0775,-0.015,-1.0E-2,0.045,0.0625, SURF_ID='INERT'/
&OBST ID='Cone Shell', XB=0.075,0.0775,0.01,0.015,0.045,0.0625, SURF_ID='INERT'/
&OBST ID='Cone Shell', XB=0.075,0.0775,-1.0E-2,0.01,0.0475,0.0625, SURF_ID='INERT'/
&OBST ID='Cone Shell', XB=0.0775,0.08,-0.06,-0.0575,0.025,0.0275, SURF_ID='INERT'/
&OBST ID='Cone Shell', XB=0.0775,0.08,0.0575,0.06,0.025,0.0275, SURF_ID='INERT'/
&OBST ID='Cone Shell', XB=0.0775,0.08,-0.0575,-0.055,0.025,0.03, SURF_ID='INERT'/
&OBST ID='Cone Shell', XB=0.0775,0.08,0.055,0.0575,0.025,0.03, SURF_ID='INERT'/
&OBST ID='Cone Shell', XB=0.0775,0.08,-0.055,-0.0525,0.025,0.0325, SURF_ID='INERT'/
&OBST ID='Cone Shell', XB=0.0775,0.08,0.0525,0.055,0.025,0.0325, SURF_ID='INERT'/
&OBST ID='Cone Shell', XB=0.0775,0.08,-0.0525,-0.05,0.025,0.035, SURF_ID='INERT'/
&OBST ID='Cone Shell', XB=0.0775,0.08,0.05,0.0525,0.025,0.035, SURF_ID='INERT'/
&OBST ID='Cone Shell', XB=0.0775,0.08,-0.05,-0.0475,0.025,0.0375, SURF_ID='INERT'/
&OBST ID='Cone Shell', XB=0.0775,0.08,0.0475,0.05,0.025,0.0375, SURF_ID='INERT'/
&OBST ID='Cone Shell', XB=0.0775,0.08,-0.0475,-0.0425,0.025,0.04, SURF_ID='INERT'/
&OBST ID='Cone Shell', XB=0.0775,0.08,0.0425,0.0475,0.025,0.04, SURF_ID='INERT'/
&OBST ID='Cone Shell', XB=0.0775,0.08,-0.0425,-0.04,0.0275,0.0425, SURF_ID='INERT'/
&OBST ID='Cone Shell', XB=0.0775,0.08,0.04,0.0425,0.0275,0.0425, SURF_ID='INERT'/
&OBST ID='Cone Shell', XB=0.0775,0.08,-0.04,-0.0375,0.0275,0.045, SURF_ID='INERT'/
&OBST ID='Cone Shell', XB=0.0775,0.08,0.0375,0.04,0.0275,0.045, SURF_ID='INERT'/
&OBST ID='Cone Shell', XB=0.0775,0.08,-0.0375,-0.035,0.03,0.0475, SURF_ID='INERT'/
&OBST ID='Cone Shell', XB=0.0775,0.08,0.035,0.0375,0.03,0.0475, SURF_ID='INERT'/
&OBST ID='Cone Shell', XB=0.0775,0.08,-0.035,-0.0325,0.0325,0.0475, SURF_ID='INERT'/
&OBST ID='Cone Shell', XB=0.0775,0.08,0.0325,0.035,0.0325,0.0475, SURF_ID='INERT'/
&OBST ID='Cone Shell', XB=0.0775,0.08,-0.0325,-0.03,0.0325,0.05, SURF_ID='INERT'/
&OBST ID='Cone Shell', XB=0.0775,0.08,0.03,0.0325,0.0325,0.05, SURF_ID='INERT'/
&OBST ID='Cone Shell', XB=0.0775,0.08,-0.03,-0.0275,0.035,0.0525, SURF_ID='INERT'/
&OBST ID='Cone Shell', XB=0.0775,0.08,0.0275,0.03,0.035,0.0525, SURF_ID='INERT'/
&OBST ID='Cone Shell', XB=0.0775,0.08,-0.0275,-0.025,0.0375,0.0525, SURF_ID='INERT'/
&OBST ID='Cone Shell', XB=0.0775,0.08,0.025,0.0275,0.0375,0.0525, SURF_ID='INERT'/
&OBST ID='Cone Shell', XB=0.0775,0.08,-0.025,-0.0225,0.0375,0.055, SURF_ID='INERT'/
&OBST ID='Cone Shell', XB=0.0775,0.08,0.0225,0.025,0.0375,0.055, SURF_ID='INERT'/
&OBST ID='Cone Shell', XB=0.0775,0.08,-0.0225,-0.0175,0.04,0.055, SURF_ID='INERT'/
&OBST ID='Cone Shell', XB=0.0775,0.08,0.0175,0.0225,0.04,0.055, SURF_ID='INERT'/
&OBST ID='Cone Shell', XB=0.0775,0.08,-0.0175,-0.015,0.04,0.0575, SURF_ID='INERT'/
&OBST ID='Cone Shell', XB=0.0775,0.08,0.015,0.0175,0.04,0.0575, SURF_ID='INERT'/
&OBST ID='Cone Shell', XB=0.0775,0.08,-0.015,-7.5E-3,0.0425,0.0575, SURF_ID='INERT'/
&OBST ID='Cone Shell', XB=0.0775,0.08,7.5E-3,0.015,0.0425,0.0575, SURF_ID='INERT'/
&OBST ID='Cone Shell', XB=0.0775,0.08,-7.5E-3,7.5E-3,0.0425,0.06, SURF_ID='INERT'/
&OBST ID='Cone Shell', XB=0.08,0.0825,-0.0575,-0.055,0.025,0.0275, SURF_ID='INERT'/
&OBST ID='Cone Shell', XB=0.08,0.0825,0.055,0.0575,0.025,0.0275, SURF_ID='INERT'/
&OBST ID='Cone Shell', XB=0.08,0.0825,-0.055,-0.0525,0.025,0.03, SURF_ID='INERT'/
&OBST ID='Cone Shell', XB=0.08,0.0825,0.0525,0.055,0.025,0.03, SURF_ID='INERT'/
&OBST ID='Cone Shell', XB=0.08,0.0825,-0.0525,-0.0475,0.025,0.0325, SURF_ID='INERT'/
&OBST ID='Cone Shell', XB=0.08,0.0825,0.0475,0.0525,0.025,0.0325, SURF_ID='INERT'/
&OBST ID='Cone Shell', XB=0.08,0.0825,-0.0475,-0.045,0.025,0.035, SURF_ID='INERT'/
&OBST ID='Cone Shell', XB=0.08,0.0825,0.045,0.0475,0.025,0.035, SURF_ID='INERT'/
&OBST ID='Cone Shell', XB=0.08,0.0825,-0.045,-0.0425,0.025,0.0375, SURF_ID='INERT'/
&OBST ID='Cone Shell', XB=0.08,0.0825,0.0425,0.045,0.025,0.0375, SURF_ID='INERT'/
&OBST ID='Cone Shell', XB=0.08,0.0825,-0.0425,-0.04,0.025,0.04, SURF_ID='INERT'/
&OBST ID='Cone Shell', XB=0.08,0.0825,0.04,0.0425,0.025,0.04, SURF_ID='INERT'/
&OBST ID='Cone Shell', XB=0.08,0.0825,-0.04,-0.0375,0.025,0.0425, SURF_ID='INERT'/
&OBST ID='Cone Shell', XB=0.08,0.0825,0.0375,0.04,0.025,0.0425, SURF_ID='INERT'/
&OBST ID='Cone Shell', XB=0.08,0.0825,-0.0375,-0.035,0.0275,0.0425, SURF_ID='INERT'/
&OBST ID='Cone Shell', XB=0.08,0.0825,0.035,0.0375,0.0275,0.0425, SURF_ID='INERT'/
&OBST ID='Cone Shell', XB=0.08,0.0825,-0.035,-0.0325,0.0275,0.045, SURF_ID='INERT'/
&OBST ID='Cone Shell', XB=0.08,0.0825,0.0325,0.035,0.0275,0.045, SURF_ID='INERT'/
&OBST ID='Cone Shell', XB=0.08,0.0825,-0.0325,-0.03,0.03,0.045, SURF_ID='INERT'/
&OBST ID='Cone Shell', XB=0.08,0.0825,0.03,0.0325,0.03,0.045, SURF_ID='INERT'/
&OBST ID='Cone Shell', XB=0.08,0.0825,-0.03,-0.0275,0.03,0.0475, SURF_ID='INERT'/
&OBST ID='Cone Shell', XB=0.08,0.0825,0.0275,0.03,0.03,0.0475, SURF_ID='INERT'/
&OBST ID='Cone Shell', XB=0.08,0.0825,-0.0275,-0.025,0.0325,0.0475, SURF_ID='INERT'/
&OBST ID='Cone Shell', XB=0.08,0.0825,0.025,0.0275,0.0325,0.0475, SURF_ID='INERT'/
&OBST ID='Cone Shell', XB=0.08,0.0825,-0.025,-0.0225,0.035,0.05, SURF_ID='INERT'/
&OBST ID='Cone Shell', XB=0.08,0.0825,0.0225,0.025,0.035,0.05, SURF_ID='INERT'/
&OBST ID='Cone Shell', XB=0.08,0.0825,-0.0225,-0.0175,0.035,0.0525, SURF_ID='INERT'/
&OBST ID='Cone Shell', XB=0.08,0.0825,0.0175,0.0225,0.035,0.0525, SURF_ID='INERT'/
&OBST ID='Cone Shell', XB=0.08,0.0825,-0.0175,-0.0125,0.0375,0.0525, SURF_ID='INERT'/
&OBST ID='Cone Shell', XB=0.08,0.0825,0.0125,0.0175,0.0375,0.0525, SURF_ID='INERT'/
&OBST ID='Cone Shell', XB=0.08,0.0825,-0.0125,-7.5E-3,0.0375,0.055, SURF_ID='INERT'/
&OBST ID='Cone Shell', XB=0.08,0.0825,7.5E-3,0.0125,0.0375,0.055, SURF_ID='INERT'/
&OBST ID='Cone Shell', XB=0.08,0.0825,-7.5E-3,7.5E-3,0.04,0.055, SURF_ID='INERT'/
&OBST ID='Cone Shell', XB=0.0825,0.085,-0.0525,-0.05,0.025,0.0275, SURF_ID='INERT'/
&OBST ID='Cone Shell', XB=0.0825,0.085,0.05,0.0525,0.025,0.0275, SURF_ID='INERT'/
&OBST ID='Cone Shell', XB=0.0825,0.085,-0.05,-0.0475,0.025,0.03, SURF_ID='INERT'/
&OBST ID='Cone Shell', XB=0.0825,0.085,0.0475,0.05,0.025,0.03, SURF_ID='INERT'/
&OBST ID='Cone Shell', XB=0.0825,0.085,-0.0475,-0.045,0.025,0.0325, SURF_ID='INERT'/
&OBST ID='Cone Shell', XB=0.0825,0.085,0.045,0.0475,0.025,0.0325, SURF_ID='INERT'/
&OBST ID='Cone Shell', XB=0.0825,0.085,-0.045,-0.04,0.025,0.035, SURF_ID='INERT'/
&OBST ID='Cone Shell', XB=0.0825,0.085,0.04,0.045,0.025,0.035, SURF_ID='INERT'/
&OBST ID='Cone Shell', XB=0.0825,0.085,-0.04,-0.0375,0.025,0.0375, SURF_ID='INERT'/
&OBST ID='Cone Shell', XB=0.0825,0.085,0.0375,0.04,0.025,0.0375, SURF_ID='INERT'/
&OBST ID='Cone Shell', XB=0.0825,0.085,-0.0375,-0.0325,0.025,0.04, SURF_ID='INERT'/
&OBST ID='Cone Shell', XB=0.0825,0.085,0.0325,0.0375,0.025,0.04, SURF_ID='INERT'/
&OBST ID='Cone Shell', XB=0.0825,0.085,-0.0325,-0.03,0.025,0.0425, SURF_ID='INERT'/
&OBST ID='Cone Shell', XB=0.0825,0.085,0.03,0.0325,0.025,0.0425, SURF_ID='INERT'/
&OBST ID='Cone Shell', XB=0.0825,0.085,-0.03,-0.0275,0.0275,0.0425, SURF_ID='INERT'/
&OBST ID='Cone Shell', XB=0.0825,0.085,0.0275,0.03,0.0275,0.0425, SURF_ID='INERT'/
&OBST ID='Cone Shell', XB=0.0825,0.085,-0.0275,-0.025,0.0275,0.045, SURF_ID='INERT'/
&OBST ID='Cone Shell', XB=0.0825,0.085,0.025,0.0275,0.0275,0.045, SURF_ID='INERT'/
&OBST ID='Cone Shell', XB=0.0825,0.085,-0.025,-0.0225,0.03,0.045, SURF_ID='INERT'/
&OBST ID='Cone Shell', XB=0.0825,0.085,0.0225,0.025,0.03,0.045, SURF_ID='INERT'/
&OBST ID='Cone Shell', XB=0.0825,0.085,-0.0225,-0.02,0.03,0.0475, SURF_ID='INERT'/
&OBST ID='Cone Shell', XB=0.0825,0.085,0.02,0.0225,0.03,0.0475, SURF_ID='INERT'/
&OBST ID='Cone Shell', XB=0.0825,0.085,-0.02,-0.0175,0.0325,0.0475, SURF_ID='INERT'/
&OBST ID='Cone Shell', XB=0.0825,0.085,0.0175,0.02,0.0325,0.0475, SURF_ID='INERT'/
&OBST ID='Cone Shell', XB=0.0825,0.085,-0.0175,-0.0125,0.0325,0.05, SURF_ID='INERT'/
&OBST ID='Cone Shell', XB=0.0825,0.085,0.0125,0.0175,0.0325,0.05, SURF_ID='INERT'/
&OBST ID='Cone Shell', XB=0.0825,0.085,-0.0125,-5.0E-3,0.035,0.05, SURF_ID='INERT'/
&OBST ID='Cone Shell', XB=0.0825,0.085,5.0E-3,0.0125,0.035,0.05, SURF_ID='INERT'/
&OBST ID='Cone Shell', XB=0.0825,0.085,-5.0E-3,5.0E-3,0.035,0.0525, SURF_ID='INERT'/
&OBST ID='Cone Shell', XB=0.085,0.0875,-0.05,-0.045,0.025,0.0275, SURF_ID='INERT'/
&OBST ID='Cone Shell', XB=0.085,0.0875,0.045,0.05,0.025,0.0275, SURF_ID='INERT'/
[truncated: 17,373 more chars]
